# Supplementary material for: Estimation of stationary and non-stationary moving average processes in the correlation domain
Source: PLoS One. 2025 Jan 27;20(1):e0314080. doi: 10.1371/journal.pone.0314080 (PMC11771944; doi:10.1371/journal.pone.0314080)
Supplement: S1 Dataset — (TXT) [file pone.0314080.s001.txt]

  -1.2795081e+00
  -1.6156030e+00
   1.5034726e+00
   1.3827256e+00
  -3.3114796e+00
  -2.2443105e+00
   2.7709382e-01
  -1.3225524e+00
  -1.0957001e+00
   1.6164081e+00
   5.0183396e-01
  -1.6406896e-01
   2.8498563e-01
  -1.8087499e+00
   8.4885829e-01
   2.0824936e+00
  -1.4836275e+00
  -9.6016584e-02
  -1.3566622e+00
   1.8491798e+00
  -1.6212551e+00
   1.0302538e+00
  -4.4305142e+00
  -1.7092185e+00
  -5.3188417e-01
   2.3239343e-01
  -5.7352349e-01
  -4.3469791e-01
   1.1115786e+00
   1.6954153e+00
   7.4133666e-01
  -4.6790706e-01
  -2.3553252e+00
  -1.7517003e-01
   4.6784748e-01
   2.0041332e+00
   3.0313421e+00
   7.9857297e-01
   3.8161773e-01
  -1.2599189e+00
  -6.6022829e-01
  -2.2111259e-01
   1.7711017e+00
  -9.2345430e-01
  -1.7731105e+00
   1.3071033e+00
   1.4855841e+00
   2.4257637e+00
  -9.4070807e-01
  -9.5108858e-01
  -3.6574068e+00
  -2.9182837e+00
   2.6936171e+00
  -8.5052424e-01
   9.6084503e-01
   9.8270982e-02
   6.3202325e-02
  -2.0992140e+00
  -1.9584936e+00
   2.3766022e+00
  -2.5704751e+00
   2.0099598e+00
   2.4352883e+00
   2.5167331e-01
  -1.4500583e+00
  -1.7044267e+00
   3.0901643e+00
   3.0204107e+00
   7.7917160e-01
   5.8125802e-01
   2.1118193e+00
   4.7707017e+00
  -3.9513361e+00
   1.2071633e+00
   4.3255769e+00
  -8.6932029e-01
   1.6153781e+00
   5.0214458e-01
   4.5743339e-01
   3.1852307e-01
  -2.0623172e+00
  -1.7090273e+00
  -2.2083579e+00
   1.4713302e+00
   1.6207980e+00
   2.9063515e-01
  -9.5750565e-01
   4.1049710e+00
   9.6427573e-02
  -1.5891000e+00
   1.6788604e+00
  -5.7326593e+00
  -2.7362463e-01
  -7.9482879e-01
  -2.8499941e+00
  -2.7392096e-01
  -1.0342775e+00
   1.7310523e+00
   2.2605142e+00
   2.1410333e-01
   1.0825733e+00
  -9.6409983e-01
   5.0526980e-01
  -2.8606178e+00
   1.0705306e+00
   1.9832095e+00
   3.3516997e+00
   1.4960580e+00
  -2.1724086e-01
   2.4042511e+00
  -9.9987036e-02
  -2.6349593e+00
  -7.1979045e-01
  -1.9379074e+00
  -1.1939015e+00
   2.1656488e+00
  -1.0264942e+00
   9.4110050e-01
   8.5473216e-01
   3.8923986e+00
  -7.2568536e-01
  -1.8902766e+00
  -3.0612024e+00
   1.8057596e+00
   3.0846147e+00
  -6.1581122e-01
   9.1668412e-01
   1.9938559e+00
   1.7282093e+00
   1.4429343e+00
  -4.9316681e-01
  -2.2160257e+00
  -3.6157666e-01
  -1.7305881e+00
   1.4926263e+00
   4.2689271e-01
  -2.4808176e+00
  -2.1105373e+00
  -3.6453203e-01
  -5.3442982e-01
  -3.8395773e+00
  -4.1981225e-01
   3.8261604e-01
  -5.2947794e-03
   1.6157654e+00
  -1.9172275e+00
  -2.2475830e+00
   2.0001872e+00
   1.6940514e+00
  -6.1507582e-02
  -1.9105073e+00
   1.9841996e+00
   1.0918973e+00
   3.5472715e+00
   2.4678591e+00
   1.6240233e+00
   6.7308074e-01
   2.0721454e-01
   1.7483985e-01
   6.6355088e-01
  -1.3934178e+00
  -1.5716787e+00
  -2.1870221e+00
   1.1332697e+00
  -5.8067198e-01
  -1.7248298e+00
  -1.0631026e+00
   3.3939948e+00
  -4.7044407e-01
   9.3331332e-01
  -4.4822948e-01
  -4.8708911e-01
   2.7340102e+00
  -1.7888356e-01
  -2.9851149e+00
   4.4260654e-01
   4.0511622e+00
  -3.7696313e-01
   3.4081654e-01
  -4.1909762e+00
   7.1554691e-01
  -2.8453335e-02
   4.0257789e+00
   1.1530664e+00
  -1.2915047e+00
  -2.5803200e-01
   6.9277840e-01
   8.0718046e-01
  -1.1572277e+00
   3.7260269e-01
  -1.2765248e+00
  -1.7995812e+00
   2.0356906e+00
  -2.2817721e+00
  -3.8209971e-01
  -1.5140699e+00
   4.3485503e+00
   1.6768785e+00
  -1.8369683e+00
   1.6784900e+00
   1.6771299e+00
  -2.4028922e-01
  -4.6418466e+00
   9.7951090e-01
  -3.2342346e-02
   7.7579487e-01
  -1.3547760e+00
  -7.2097846e-01
  -3.5169173e+00
   2.5409092e+00
   1.7708450e+00
   8.2274531e-01
  -6.0562751e-01
  -9.3073601e-01
  -2.2858210e+00
   1.4470906e+00
   2.7317507e+00
   3.7799751e-01
  -4.5802839e-01
  -1.3031253e+00
  -1.9407330e+00
   5.8965499e-01
   1.4462301e+00
  -3.8878099e-01
   1.0712270e-01
   4.1887767e+00
   4.1736095e+00
  -1.8612820e+00
   1.1326859e+00
  -9.3318720e-01
   2.9548596e-01
   4.4906359e-02
   8.1166531e-01
  -2.3180364e+00
   1.5258850e+00
   1.7708554e+00
  -3.3810998e+00
   6.1525766e-01
   1.8712431e-01
  -3.2653392e+00
   5.4051854e-01
  -3.0604660e-02
  -3.8313545e+00
   8.2835395e-01
  -1.3565169e+00
  -3.2645534e+00
   1.1754670e+00
  -5.0186515e-01
   1.6846381e+00
   2.7833104e+00
   2.0916556e+00
  -9.0773890e-01
  -6.8281375e-01
  -3.5341795e+00
   1.6770522e+00
  -2.4256563e+00
  -1.0029761e+00
   1.7523576e+00
  -6.6871768e-01
  -1.3765139e+00
   3.3618449e+00
  -2.3954951e-01
   1.5832323e+00
   7.4852346e-01
   5.1811287e-01
   1.8286639e+00
  -5.3420317e+00
  -9.0607773e-01
   2.7191772e+00
  -2.2710055e+00
  -3.6074675e-01
  -8.6127319e-01
   7.5141874e-01
  -1.0633418e+00
  -4.1475300e-02
   3.1167456e+00
  -3.6729686e-02
   1.8994407e-01
   9.0531099e-01
  -1.7260562e-01
   2.0999266e+00
  -9.7264467e-01
   1.9045244e+00
  -2.8415012e+00
   1.2986045e+00
   1.5400753e+00
  -7.5265125e-01
  -5.5203092e-01
   8.7719613e-01
  -4.3710981e-02
   1.6658913e+00
  -2.7847852e+00
   2.4801855e+00
   9.0412286e-01
  -3.2032658e-01
  -4.5762666e+00
  -1.5938648e+00
   1.2068695e+00
  -2.1049161e+00
  -2.4215656e+00
  -1.6838383e+00
   1.3050274e+00
  -2.2140072e+00
   4.7762298e-01
  -9.1064294e-01
  -3.6025342e+00
  -3.4654497e+00
  -1.7608400e+00
   2.0396642e+00
   7.8166369e-01
  -2.1451826e+00
   2.3877974e+00
  -9.7801292e-01
  -1.5237086e-01
   2.6075884e+00
   7.0645243e-01
  -1.2161112e+00
  -5.4294222e-01
   1.2797592e+00
   3.4050724e-01
   4.9437408e-01
  -4.0862179e+00
   3.1600724e+00
   1.8068160e+00
   5.1311449e-01
   2.9601272e+00
   3.4781029e-01
  -3.6378698e-01
   1.1865577e+00
   2.3251448e+00
   1.9373679e+00
   2.7906037e-01
   1.0660059e+00
   1.6557626e+00
   2.5159828e+00
  -3.7201093e+00
  -1.7305397e+00
  -2.7869280e-01
   1.7178296e-01
  -2.1003892e+00
  -1.5267541e-01
   2.2069509e+00
  -2.3719239e+00
   2.2683007e+00
   1.2370645e+00
  -3.1013277e-01
  -7.0333830e-01
  -4.9113832e-01
   3.7187127e-01
  -3.7270585e-02
  -1.4536260e+00
  -5.6767930e-01
  -2.9300086e+00
  -1.2611503e+00
  -1.9442047e+00
   4.8985645e+00
  -1.8879664e+00
  -2.4080520e+00
  -3.9355358e+00
  -1.8425441e+00
   2.1022900e+00
  -2.2298197e+00
  -4.0360710e+00
   3.5357520e+00
   1.1311145e+00
   3.0350437e+00
   3.5999888e+00
  -2.6392664e+00
   7.4534541e-01
  -1.0210937e+00
   1.7811399e+00
  -1.4204492e+00
   2.4987524e+00
   2.3660208e+00
  -1.6236796e+00
   2.7036631e+00
  -1.1871631e+00
   1.6666156e+00
   1.9106690e+00
   1.3925191e+00
  -3.5424444e+00
   6.9676453e-01
   2.3425259e+00
  -4.0115307e+00
  -2.1740227e+00
  -5.3670316e-02
   1.5802658e+00
  -1.3568906e+00
  -2.9292795e+00
   1.7670727e-01
   5.7128135e-01
  -3.4365156e-01
  -1.3674767e+00
  -5.5854394e-01
  -3.9751463e-01
  -9.7079161e-01
   1.3822098e+00
   2.2321080e+00
   8.4306039e-01
   1.1134673e+00
   1.7463411e+00
   2.2329131e-02
  -6.0052784e-01
  -2.2204613e+00
   6.4933923e-01
   3.0442322e+00
   3.5555880e+00
   1.7281929e+00
  -1.1297987e+00
   3.1970253e-01
  -6.2843086e-01
   4.0182369e-01
   3.3853303e+00
  -3.7506751e-01
  -3.4819032e+00
  -1.3802917e+00
   7.9171840e-01
  -1.5040435e+00
   1.6977554e+00
  -3.3430962e+00
   2.4811033e+00
  -3.4100324e+00
   2.0478236e+00
  -1.1452760e+00
  -1.4076354e+00
  -1.8333096e+00
  -1.6898910e-01
   5.1798686e-01
   9.2589248e-01
  -1.5145911e+00
   1.4242958e+00
  -4.2539452e-01
   8.6508146e-01
   2.4990849e-01
   1.3075838e+00
  -2.0857714e+00
   8.4243071e-01
   1.0828432e+00
   1.8851216e+00
   1.8141068e-01
   1.3123321e+00
   1.3235899e+00
  -1.5489946e+00
   1.0717839e+00
  -1.4550177e+00
   1.8506919e+00
   3.1433106e+00
   8.8044938e-01
  -2.3054022e+00
  -1.0559623e-02
   4.4502986e+00
   4.1258120e-01
  -2.5827355e+00
   1.9948117e+00
  -1.1864070e+00
   2.7708462e+00
   1.6257695e+00
   1.3660461e+00
   7.2170796e-01
  -1.4809886e+00
  -1.9066770e+00
  -2.9096167e-01
   4.9096388e+00
   6.3145452e-01
   9.1847460e-01
   3.2650955e+00
  -1.9802239e+00
   7.4171858e-01
   2.2013899e-01
  -5.8383148e-01
   2.8368078e+00
   2.9708841e+00
  -1.2902996e+00
   6.9472304e+00
   5.2697741e-01
   3.4957726e+00
   1.5248440e+00
   2.7220000e+00
   5.7069253e-01
  -1.0541210e+00
  -1.3586493e+00
  -2.5270831e+00
  -2.3542627e+00
  -1.0702150e-02
   3.6908482e+00
   2.2195097e+00
   4.7961196e-01
   4.2091882e+00
  -1.0871987e+00
   1.7527321e+00
  -8.7055084e-01
  -3.8148280e+00
   9.7331216e-01
   6.5982709e-01
  -1.2680301e+00
   3.0841577e+00
   6.5975015e-01
  -1.8967045e+00
   9.6025916e-01
   2.2882312e+00
  -2.2684710e+00
   2.4490551e+00
   1.2337534e+00
   1.2506177e-01
   7.2080948e-01
  -5.7998327e-01
   2.7959211e-01
   3.2505170e+00
   7.8103324e-01
  -3.2709516e+00
  -5.7833600e-01
   5.6452249e-01
   4.2851999e+00
   1.7335105e+00
   9.4748267e-01
  -1.6016261e+00
  -2.7271604e+00
   4.5008224e-02
  -1.3911944e+00
  -1.1367641e+00
   2.3131645e+00
   3.6248208e-01
  -1.8240934e+00
   1.6035058e+00
  -2.2383145e+00
   1.1345751e+00
  -1.2474691e+00
   2.6002102e-01
  -2.0130857e+00
   1.7658811e+00
   8.0775026e-01
   2.9733611e+00
  -1.8934063e+00
  -1.5171100e+00
   1.0168067e+00
  -5.7139529e-01
   1.3798663e+00
  -1.8447409e+00
  -2.5685993e-01
   1.1049999e+00
   1.4544180e-01
   3.6240429e+00
   2.7452806e+00
  -1.2246877e-01
   5.1825108e-01
  -6.0107679e-01
  -4.9136814e-01
  -1.2228567e+00
   1.5414677e+00
   6.8179769e-01
   1.3641835e+00
  -2.5240968e-01
  -1.0148665e+00
  -1.7661667e+00
  -1.4002041e-01
  -1.7619111e+00
  -5.6712979e-01
   2.4255486e-02
   1.2591406e+00
  -9.8411984e-01
   9.8798602e-02
  -1.1093571e+00
   3.3840560e-01
   1.5122409e+00
  -1.9873751e+00
   1.9427866e+00
  -1.9841768e+00
  -1.0090639e+00
   1.1108561e+00
   6.4122343e-01
   1.9457544e+00
   8.8218130e-01
   1.2870809e+00
   3.8292596e-01
   8.6826118e-01
   2.0207118e+00
   3.3762960e+00
   7.5214999e-01
   4.7435319e+00
  -3.0223341e+00
  -2.2764970e+00
  -2.5162577e+00
  -4.7601263e-01
  -1.8592042e+00
  -1.6179830e+00
  -1.7752111e-01
   2.4058947e-01
  -2.2765486e+00
  -1.4438955e+00
  -7.4317899e-01
  -1.8022650e-01
  -3.9269108e-01
   9.2967475e-01
   8.1433525e-01
   1.7861856e-01
   1.0200381e+00
   2.7391845e+00
  -1.1993640e+00
  -1.1054897e+00
  -2.4625643e+00
  -1.7721708e+00
   1.8296172e+00
   1.5962713e+00
   2.8355337e+00
   2.4751704e+00
   4.0977546e+00
  -8.7094897e-01
  -2.0797205e+00
  -2.3733243e+00
  -2.5842769e+00
  -8.4864850e-01
  -1.8737147e+00
  -1.8725189e+00
  -2.8431174e+00
   4.0203692e+00
  -2.7579303e-01
  -3.1396245e-01
  -3.1551174e+00
   6.2239490e-01
   2.4148839e+00
  -2.8552512e+00
  -2.0968702e+00
  -2.2526529e+00
   2.6190634e+00
   1.4411486e+00
  -3.6373465e+00
   6.5125140e-01
  -6.6865380e-01
  -1.1007889e-01
  -1.2661863e+00
   7.8720417e-01
   1.1123369e+00
   8.4753716e-02
  -1.8116724e+00
  -1.9896357e+00
  -1.5180868e+00
  -1.0083484e+00
   1.6352807e+00
  -5.4316743e-01
   7.5907002e-01
   1.8651980e+00
  -9.8389163e-01
   2.9240554e+00
  -3.4146448e+00
  -1.3817470e+00
  -1.0401397e-01
  -1.0159939e+00
  -1.1247801e-01
  -8.7061859e-02
  -2.3680457e+00
  -4.7517339e-01
  -2.9730122e+00
   1.9649222e+00
   1.3249765e+00
  -9.2933522e-01
  -1.3862821e+00
   2.2413312e+00
  -6.1063634e-01
  -4.7796627e+00
   2.0764906e+00
  -1.1884370e-01
  -1.3820493e+00
  -1.8661280e+00
   2.1406601e-02
   1.7471963e+00
   1.1883634e+00
  -3.5164055e-01
  -2.6371061e-01
   1.6549264e-01
   2.8242179e-01
   1.8299772e+00
   1.1451673e+00
  -2.9042851e+00
   1.6340644e+00
   1.0314715e+00
  -3.0304656e-01
  -6.0433582e-01
   5.0680009e-01
  -9.2196863e-01
   5.9341016e-01
   8.7692505e-02
  -9.2026603e-01
   6.7966540e-01
   1.5340005e+00
  -3.4365107e+00
   2.8385015e+00
   2.6731249e+00
  -1.5680201e+00
  -3.0182748e-01
  -3.6423720e+00
   2.6647250e+00
   2.6083953e+00
   2.2641942e+00
  -1.7182355e+00
  -6.2562864e-01
  -9.4885918e-02
  -7.9549033e-01
   5.0103095e+00
   1.1652265e+00
  -1.3170775e+00
  -1.9442988e+00
  -1.0291464e+00
  -1.2477548e+00
  -9.7779523e-01
   1.5384919e+00
   3.7209505e+00
   2.1792866e+00
  -7.1188919e-01
   6.5957658e-01
  -1.4930800e+00
   3.7084005e-01
   3.7008871e-01
   2.4549771e+00
  -1.0954678e+00
  -9.2081961e-01
  -1.6756934e+00
   1.7856002e+00
  -1.7794990e+00
   1.0095718e+00
   3.8861111e+00
   9.9226067e-01
  -1.3359966e+00
  -1.2271277e+00
  -4.7508707e-01
   1.7736317e+00
   1.7374970e+00
   5.6808025e-01
  -1.0050502e+00
  -4.9408451e-01
   1.1588887e+00
  -1.6360655e+00
   1.4478276e+00
  -1.8449845e+00
  -2.9086681e+00
   3.4088842e+00
  -1.3813591e+00
  -7.3532588e-01
   2.1622661e-01
  -3.5446592e+00
  -7.5869969e-02
  -2.2580187e+00
  -1.9470591e-01
   3.1677536e+00
  -8.4528521e-01
  -6.8963552e-01
  -7.4918004e+00
  -4.1498977e-01
   1.5453929e+00
  -2.4508996e+00
   1.5384389e+00
  -2.9427758e+00
   1.2252503e+00
  -1.2182970e+00
   3.7137037e+00
  -3.0534752e+00
   3.4824071e-01
  -2.6531800e+00
  -4.2267108e-01
  -4.7443187e+00
   5.7319003e-01
  -4.8217445e-01
  -1.5411782e+00
   3.2011484e+00
   1.4943637e-01
  -1.5464691e+00
   2.3318287e+00
  -3.8611524e+00
   1.7867560e+00
   4.6378315e+00
  -3.1386681e+00
  -7.0243211e-01
  -2.4545646e+00
   8.2180035e-01
  -2.2635180e-01
  -2.6492263e+00
   9.3418965e-01
   2.5855534e-01
  -1.5936715e+00
  -1.2207678e+00
   1.3733060e+00
  -1.4840861e+00
  -1.4151310e+00
   4.2114367e+00
  -2.4798324e+00
  -1.1582671e+00
   5.4606393e-01
  -1.4877483e+00
   3.0324416e-01
   2.6224606e+00
   6.6894973e-01
   2.2153006e+00
   6.4811120e-01
   2.0496606e-01
   7.6566596e-01
  -2.4578051e+00
   7.5149186e-03
  -3.2264820e+00
  -4.0588027e+00
   9.5864198e-01
  -6.9521592e-01
   1.8163293e+00
   2.1975906e+00
  -2.6144737e+00
  -6.2526824e-01
  -1.1075827e+00
  -1.5994626e+00
  -1.2280176e+00
   5.7571579e-01
  -2.7668978e+00
  -8.3427536e-02
   1.7700386e-01
  -2.2680205e-01
  -1.7308469e+00
  -4.3445829e-01
  -1.0431102e+00
   2.5328534e+00
  -2.4809994e+00
   1.8582830e-01
   1.2976229e-01
  -6.2565178e-02
   6.5973960e-01
  -2.8198261e+00
   2.2544914e+00
  -2.6493335e+00
   2.0041812e+00
  -1.5418741e-01
   7.5394076e-05
   1.7260498e+00
  -8.4159202e-01
   2.0695291e+00
   1.0607453e+00
   8.1580478e-01
   5.0927041e-01
   1.3913930e+00
   2.3930650e+00
   1.0052732e+00
  -2.8283692e+00
   6.9406745e-01
   2.7786982e+00
   2.0493988e+00
   1.1166465e+00
   1.8455416e+00
   8.9688312e-01
  -3.3701854e+00
  -1.4324444e+00
  -3.7985037e+00
  -2.6287638e+00
  -9.0305232e-01
   1.0640226e+00
   4.8617030e+00
   1.3503588e+00
  -5.2560937e-01
   2.8907984e+00
  -3.7815530e+00
  -5.2270301e-01
  -7.0102089e-01
  -1.1720539e+00
   1.0447509e+00
  -1.1798052e+00
  -1.7532724e+00
  -1.3675464e+00
   1.6713780e-01
   2.9329642e+00
   1.0746072e+00
   4.3724159e+00
   8.1946704e-01
  -3.8529353e-01
  -3.5520979e+00
  -2.1152880e+00
   4.2035372e-01
  -2.9871878e+00
   4.6824137e-01
  -1.8942956e+00
   1.1215762e+00
  -9.0831014e-01
   2.5609079e+00
   1.0920526e-01
  -9.6197510e-01
   2.4768693e+00
  -3.4906369e+00
   1.2590160e+00
  -3.0287153e-01
  -8.3303974e-01
   2.4363654e+00
   2.6863221e+00
   3.8915311e+00
   7.0263911e-01
   7.3763326e-01
  -1.8099599e+00
  -6.8351558e-02
   2.0303994e+00
  -1.3434078e+00
   1.0088859e+00
  -2.7214553e-01
  -2.7836834e+00
   1.1270302e+00
   6.0817131e-01
  -1.0227337e+00
  -2.9808841e+00
   2.5210211e+00
   2.3481275e+00
   2.0955024e+00
   1.9391477e+00
  -2.6093652e+00
  -5.0081781e-01
  -2.1932936e+00
  -2.0320212e-01
   1.8805585e+00
   1.2803669e+00
  -1.0899008e+00
  -2.3207533e+00
   1.3518617e+00
   9.9936851e-01
   7.3759664e-01
  -2.5709533e+00
   1.0697391e+00
   2.5308002e-01
   6.7282511e-01
   1.2956296e+00
   3.5174745e-02
  -2.3965748e+00
  -2.3322008e+00
   6.1895134e-01
  -3.3450090e+00
  -6.8590200e-01
  -1.1336589e-01
  -7.1145045e-01
   6.5464676e+00
  -2.1787747e+00
  -9.4792167e-01
  -8.2097453e-01
   1.3255387e+00
  -1.7071672e+00
   2.6743878e+00
   1.5042727e-01
  -1.3104125e+00
  -1.8569964e+00
  -8.6969823e-03
  -3.2821583e+00
  -1.4339468e+00
   5.1431156e-01
   1.2235533e+00
  -3.5949430e-01
   1.5395626e+00
  -1.6329715e+00
   2.3276971e-01
   3.9995493e-01
   8.8569550e-01
   2.8862000e+00
  -1.4110248e+00
   2.9813658e+00
   1.9186051e+00
   4.4392180e-01
  -8.0459017e-01
  -1.5074659e+00
  -1.4977618e+00
   2.1535848e+00
   1.8500450e+00
  -4.6141820e-01
  -2.5678085e+00
  -5.1141483e-01
  -1.1637702e+00
   7.5562582e-01
  -1.8056101e-01
  -2.3581573e-01
   1.9644679e-01
  -1.1563455e-01
  -3.9073499e-01
   4.7975292e-01
   2.2359761e-01
   4.3940709e-01
   2.7656797e+00
  -5.3211255e+00
  -1.6390544e+00
  -2.1830611e+00
  -1.4692063e+00
  -1.1542550e+00
  -1.3574429e-01
  -1.3857191e+00
   1.8507319e+00
  -2.6546861e+00
   7.9822297e-01
  -5.8007551e-01
  -5.2987629e+00
  -1.5610356e+00
   6.6034095e-01
  -1.1412839e+00
   2.8664503e+00
   2.5187232e+00
  -1.8384646e+00
   1.9697509e+00
   4.6467492e-01
   5.8842681e-01
  -1.9282541e+00
   3.1705077e-01
  -2.4968658e+00
   1.2552253e+00
  -2.4190239e+00
   5.5572899e-01
  -3.3710171e-01
  -5.0568276e-01
   2.5864992e-01
  -1.0513349e-02
   2.7731372e+00
  -1.2214000e+00
  -1.0096577e+00
  -6.5026884e-01
   2.7207575e-01
   5.2786467e+00
  -2.2427426e+00
  -4.1545219e-01
   1.3363537e+00
  -1.1054139e+00
  -5.5797229e-01
   1.7894660e-01
   2.6204095e+00
   3.9651808e+00
   2.5950991e-01
   5.0487187e-02
  -2.9987675e-02
  -1.4258726e+00
  -2.1481681e+00
   5.9375405e-01
  -8.6563055e-01
   2.4371888e+00
   2.6578002e+00
   7.9002446e-01
  -3.2071700e+00
  -3.2885091e+00
   4.1444093e+00
  -7.1485393e-01
   9.0362782e-01
  -5.4030646e-01
   5.7864151e-01
  -3.7489982e-01
  -5.4486818e-01
   3.4514406e+00
  -3.7938432e+00
   1.5778185e+00
  -5.3277228e-01
   7.6644788e-01
  -1.4739778e-01
  -1.0178951e+00
   9.9505522e-01
  -1.5651468e+00
   1.0579936e+00
   4.6361535e-01
   1.7289777e+00
   1.7567472e+00
   4.6680006e-01
   1.8391173e+00
  -7.6617372e-01
  -1.5062524e-02
  -5.4725380e-01
   1.2266753e+00
  -4.4005070e-01
  -6.1363207e-01
  -4.0691263e-01
  -4.0015172e+00
   8.7263660e-01
   1.5630859e+00
   4.0944827e-01
   2.6492053e+00
   1.8244512e+00
   3.6137231e+00
  -2.1383479e+00
  -6.4860982e-01
  -4.3896182e-01
  -1.1859291e+00
   1.7352301e-02
  -1.9515609e-01
  -3.9755841e-01
  -7.3890934e-01
   1.6483508e+00
   6.7397803e-01
  -3.7655645e-01
   5.3555048e+00
   2.2964731e-01
  -2.3647073e+00
  -1.1842453e+00
  -3.3435861e+00
   9.9832679e-01
  -1.0388955e+00
   3.1793173e+00
   1.2746582e+00
  -7.2746302e-01
  -1.0154427e+00
   4.6064683e-01
   7.5188071e-01
   1.1019814e-01
   2.1874046e+00
  -2.1937050e+00
  -1.4073339e+00
  -2.9004853e+00
   1.7583143e+00
  -1.2465267e+00
   2.7978358e+00
  -3.6419212e+00
  -1.5892587e+00
  -1.3601030e-01
  -2.0875047e-02
  -5.3663040e-01
  -2.0738504e-01
   2.2606895e+00
  -5.0478341e-01
   3.0589923e+00
  -8.5128994e-01
   4.9294443e-01
  -9.0670352e-01
  -7.4397690e-01
   4.0509557e-01
  -9.0031206e-01
  -2.6146627e-01
  -4.1682349e-01
   2.1797773e+00
  -5.4450860e-01
  -4.4939556e+00
  -3.5297651e-02
  -1.9635498e+00
  -2.1931236e+00
   3.4195107e+00
  -3.3923429e-01
   2.9956267e+00
  -5.2499585e-01
   1.2598033e+00
   1.5784048e+00
  -1.9923432e+00
  -2.2805973e+00
   5.8107204e-01
  -1.0302877e+00
   1.9797907e+00
  -6.4376185e-01
  -1.0333989e-02
  -1.6922439e+00
   4.0438358e+00
  -1.7222218e+00
   2.5949558e+00
   1.8510931e+00
   3.4353513e+00
   3.7542407e+00
   1.7116522e+00
  -6.1122670e-01
  -2.0790630e+00
   2.0861978e+00
   1.1612722e+00
  -5.2660728e-01
  -1.5159591e+00
   2.1765166e+00
  -8.9375332e-01
   3.7700051e-01
  -2.9044761e+00
   1.6687652e+00
   1.6084442e+00
   1.7522872e+00
  -6.3664287e-01
   1.2815633e+00
   1.3041431e+00
  -2.8677805e+00
  -8.5734091e-01
   9.8476343e-01
  -1.2242721e+00
  -7.5045365e-02
  -1.2593651e+00
  -2.2793290e+00
  -5.5337673e-01
   1.0648307e+00
   2.1403652e+00
   6.1626666e-01
   4.3852299e-01
   1.7379054e+00
   3.6227076e-01
   4.8753597e-01
   2.9461807e+00
  -5.4891358e-01
   9.8283237e-01
  -1.3327813e+00
  -1.8726438e+00
   4.5546754e+00
  -1.3317817e+00
   3.7542161e+00
  -2.6882534e+00
  -4.3855673e+00
   4.6644137e-01
   2.1255157e+00
  -1.0088210e+00
   8.7743876e-01
   5.7098621e-01
   2.0519684e+00
  -1.1055375e+00
   1.5033264e+00
  -1.7401039e+00
  -2.3378950e+00
   1.3571901e+00
   3.0221240e-01
   9.1908780e-02
  -1.9459586e+00
   4.8458920e+00
   4.9483878e-01
   1.0030845e+00
   2.7019984e+00
   1.3183877e+00
  -1.7713036e+00
  -1.2649771e+00
  -2.6146703e+00
   1.1412581e+00
  -2.3906494e+00
   3.8019287e-01
   1.5301460e+00
  -1.1316246e+00
  -1.5243183e-01
  -3.9699404e+00
   4.2693102e-01
  -2.0002900e+00
   2.5224063e+00
   1.5173237e+00
   1.1822055e+00
   3.5614406e-01
   1.3024974e-01
  -1.5325439e+00
  -2.2131680e+00
   9.5766249e-01
   4.4406174e-01
   3.1847662e+00
   3.2159575e+00
  -1.6776470e+00
   2.8452136e+00
  -1.2586227e+00
  -1.1610347e+00
  -2.5755101e-01
  -4.7447458e-01
  -3.5194680e+00
  -1.4891184e+00
  -9.4497509e-01
   1.0201328e+00
  -9.5793316e-01
   7.3300514e-01
  -1.8376013e+00
   8.1534247e-02
  -1.1231413e+00
  -7.5753288e-01
   2.1169238e+00
   3.0438414e-01
  -2.8788634e+00
   1.1996409e+00
  -1.0260600e+00
   9.2008377e-01
   3.0408204e+00
  -8.9031193e-01
   4.7566093e-01
   4.2158478e+00
   3.0421223e-01
  -8.1836057e-01
   1.5014547e+00
  -3.0345552e-01
  -1.6516204e+00
  -4.2564494e-02
  -6.6019511e-01
  -9.3678984e-01
   4.7038180e-02
  -1.8902150e+00
  -1.6165361e+00
  -1.5879930e+00
  -2.8412432e+00
   2.3887531e+00
  -7.3914641e-01
  -3.8733787e+00
   1.0775924e+00
   3.3658491e-01
  -1.3297381e+00
   4.0987654e-01
   4.5641768e+00
  -1.4404454e+00
  -1.1383678e+00
   2.5691583e+00
   1.6700071e+00
   9.7488885e-01
   4.7082327e+00
   1.0576255e+00
   2.0063786e+00
  -8.9588491e-02
   3.6243671e-01
  -1.2787057e+00
   4.5388475e-01
  -3.3582446e-01
  -1.3786902e+00
   4.4784854e-01
  -3.6614192e+00
  -2.0293058e+00
  -1.6432532e-01
  -2.8736820e-01
   2.3610531e+00
   7.1549300e-02
   1.6153192e-02
   1.7632054e-01
   6.6263498e-01
  -7.8765360e-01
  -2.6673896e-01
  -2.8962094e-01
   7.3404282e-01
   3.0233668e+00
  -3.0701417e+00
  -2.6183116e-01
   1.1184591e+00
  -1.8619922e+00
   4.4903294e+00
   8.2415908e-02
  -1.5761315e+00
   9.3573945e-01
  -4.8860972e+00
  -7.2438578e-01
  -2.8834668e+00
   1.0875760e+00
  -3.2918875e+00
   1.0096313e+00
   2.8134295e-01
   9.3187199e-01
   1.8276350e+00
  -1.7650051e+00
   1.4883508e+00
  -8.3570565e-01
   1.7219448e+00
   1.4064972e+00
   9.3405488e-01
  -1.1936950e+00
   6.7545177e-01
   2.1649958e+00
  -1.1212865e+00
   3.8703949e-01
   6.8440907e-01
  -3.4432027e+00
  -3.1167913e-01
   6.4740889e-01
   1.1382520e+00
   1.5158898e+00
  -2.8079813e+00
   6.4598149e-01
  -4.4586550e-02
   2.4567571e+00
  -5.6419104e-02
  -8.6071058e-01
  -5.9617779e-01
   7.2240216e-01
   1.2491510e+00
   1.3867759e+00
   2.2815918e+00
  -2.2576637e+00
  -2.8875671e-01
   2.9482057e+00
   3.2870087e+00
   2.7920836e+00
  -4.0324587e-01
   4.1614318e-01
  -1.1620799e+00
  -1.5215924e+00
  -4.0705515e+00
   2.4832288e+00
   1.3428133e-01
   1.5803918e+00
  -3.1211366e-02
  -2.7264680e+00
  -1.1598609e+00
  -2.0481888e+00
  -1.2057883e+00
   2.8588821e-01
  -1.0187235e-01
  -1.4278812e+00
   4.0861430e+00
  -2.3756116e+00
   4.1195982e-01
  -3.1009755e+00
   3.4447244e+00
  -1.5867644e+00
   1.9640651e+00
  -1.2625505e+00
   1.0803904e+00
  -1.8496047e+00
  -1.0191171e-01
   2.6087521e+00
  -6.3321190e-02
   1.0696115e+00
   4.2510436e+00
   1.1841917e+00
  -1.6108555e+00
  -4.4186721e-01
  -1.4968351e+00
  -7.1485504e-01
  -6.3701568e-01
  -2.1694270e-02
  -3.2439892e-01
  -3.8750130e-01
  -7.7660323e-02
  -7.3361918e-01
   1.9914001e+00
   4.0619808e+00
  -1.0752680e+00
  -1.4232452e+00
  -3.3123684e-01
  -7.2649542e-01
   2.8462600e+00
   1.0122720e+00
   3.6034173e+00
  -6.8972384e-01
   1.9567940e+00
  -2.5790013e+00
   3.9297391e-01
   1.5351610e+00
   3.7999828e-02
  -3.8352390e-01
  -1.2720760e+00
  -1.2905802e+00
   4.1688410e-01
  -6.2341559e-01
  -2.9394216e-01
   6.4228248e-01
   3.1361092e+00
  -1.7998229e+00
   3.8023992e+00
  -2.4108530e+00
   4.2655447e+00
  -8.5036655e-01
   7.7120878e-01
  -4.8522178e-01
  -8.9093849e-01
  -1.6360422e-01
   5.9082936e-01
   1.3032445e+00
   3.2909150e+00
   3.5188493e+00
   1.7631928e+00
  -1.2683623e+00
   1.3370577e+00
  -1.0094088e+00
  -4.0419551e+00
  -1.5288149e+00
   1.1697555e-01
  -1.3226264e+00
  -2.9547121e+00
   4.6692513e-01
  -2.2471792e+00
   6.0053922e-01
   4.6646332e-01
   2.9520242e+00
  -3.2376130e-01
   1.0815329e+00
  -4.9391701e-01
  -3.6907702e+00
  -9.0627551e-01
   3.0011835e+00
   1.0251769e+00
   1.6668279e+00
   4.8216965e-01
   1.1521817e+00
  -1.1873771e-01
  -2.7116824e+00
   9.3220650e-01
  -8.1714909e-01
   3.0346018e+00
  -1.5397930e+00
  -2.1718638e+00
  -2.5137059e+00
  -6.2143721e+00
  -8.3585182e-01
   7.3420086e-01
   9.6354336e-01
  -7.2924138e-01
   2.8844197e+00
  -4.0183697e-01
  -1.4178658e+00
  -1.8716212e-01
   5.0183113e-01
   1.1015410e+00
   7.5841877e-01
  -4.7101559e-01
  -1.6669879e+00
   2.2419209e+00
   1.6217375e+00
   5.8824001e-01
   4.4138040e-01
   1.6407846e+00
   2.3670617e+00
  -1.0604862e+00
  -1.2652041e+00
  -3.2573509e-01
  -3.0754971e+00
   7.3981779e-01
   2.8245898e+00
  -4.0263590e+00
  -1.2622786e+00
  -2.4692100e+00
   4.3295210e-01
  -4.2076009e-01
   7.7654878e-01
  -3.0421481e-01
   2.8101504e+00
  -1.4018277e+00
  -7.2640070e-01
  -2.1787450e+00
  -1.3208188e-01
   1.4450986e+00
   1.3811072e+00
  -9.8041264e-01
   5.8524235e-01
  -3.9378210e+00
   1.0009014e+00
  -5.6462199e-01
  -2.4057358e+00
   1.9042508e+00
  -1.4119334e+00
   2.5059064e-01
  -2.2542474e+00
   1.7002103e+00
   4.6439555e-01
   9.5019164e-01
   1.4428524e+00
  -5.3714181e-01
   1.6283668e+00
  -3.0437652e-02
  -6.0102817e-01
   2.8570806e-02
   1.7567346e-02
   8.7414030e-01
  -2.3935133e+00
   1.1411524e+00
   2.6976567e+00
  -3.0943495e+00
  -9.2203545e-02
  -4.4850551e-02
  -8.4560009e-01
  -1.8770527e+00
   2.2751867e+00
  -1.3153028e+00
   6.1567443e-02
  -5.8924998e-01
   3.9623955e+00
  -2.1620316e+00
  -4.4168879e-01
  -9.5781385e-02
  -3.1306183e+00
  -5.1154409e-01
   1.8080512e+00
  -2.1526430e+00
  -1.9726123e+00
  -1.3574228e+00
   1.3940519e+00
  -8.3542758e-01
   1.5297610e+00
   6.8201176e-02
   9.4404967e-01
  -1.4700009e+00
   1.0685741e-02
   8.5125890e-01
  -9.6363748e-01
  -2.0469822e+00
  -5.4301455e+00
   3.5188404e+00
  -5.1884386e-01
   1.6742797e+00
   4.5656871e+00
   1.2929046e+00
   1.2351540e+00
   4.4275007e-01
   3.5268854e-01
   3.2282398e+00
   1.2839341e+00
   2.3423529e-01
   2.2106584e+00
   6.8140961e-02
  -2.1841155e+00
  -2.9529127e+00
   2.2777712e+00
  -2.1341239e+00
   1.8235756e+00
   1.3632235e+00
   2.4933150e-01
  -6.0369914e-01
  -2.4137514e+00
  -1.9517368e-01
  -1.0023581e+00
  -4.4959837e-01
  -3.3125226e+00
   1.3619359e+00
  -2.8271900e+00
  -7.4926871e-01
  -1.1872469e+00
  -1.5230875e+00
  -1.3798087e-01
   1.2683072e+00
  -1.7968513e+00
  -7.4666197e-01
   1.1124403e+00
   3.2658473e+00
  -3.0435842e+00
  -1.5528757e+00
   2.6228895e-01
   7.5647261e-01
   3.5676931e+00
  -3.1623601e+00
  -8.7996117e-01
   2.7886414e+00
  -6.0569440e-02
   8.1519180e-01
  -1.8412937e-01
   1.5464251e+00
  -7.5936683e-01
   7.2313099e-01
   4.9165903e+00
   4.8621684e-01
   1.5131092e+00
  -3.1294896e-01
  -2.6023060e-01
   2.5687724e+00
  -1.7402084e+00
  -2.9880522e+00
   1.0064471e-01
   3.6381272e+00
  -5.8034138e-01
   2.0845021e+00
  -1.4205560e+00
   1.8547674e+00
   6.3090657e-01
  -7.9034168e-01
  -2.9751327e+00
  -5.8284244e-01
  -2.5014201e+00
  -1.3774421e+00
   1.2899620e+00
   7.2385731e-01
   1.7839073e+00
  -1.4064530e+00
   4.9115672e+00
   3.8118144e-01
  -1.2604443e+00
  -1.6590647e+00
   1.3027896e+00
   1.6058039e+00
  -4.5506960e+00
   2.9616114e+00
   9.8006103e-01
   5.3384857e-01
   4.1828375e-02
  -2.8203111e+00
  -1.5398625e+00
   9.7551800e-01
   4.4451368e-01
  -1.5266932e+00
   5.9786547e-01
   1.6441973e+00
   2.3076870e-01
   2.4187391e+00
  -1.2759588e+00
   2.1825905e+00
  -3.1014090e-01
   7.9973688e-01
   1.1327119e+00
   7.3329132e-01
  -4.6855332e+00
   1.0735689e+00
  -1.9643776e+00
  -9.7847647e-01
  -1.0367479e+00
   9.9589495e-01
  -2.2374403e+00
  -1.9692075e+00
  -1.8112873e+00
   1.9158117e+00
   6.4465972e-01
   1.3787726e+00
   2.8567378e-02
  -2.6442365e+00
  -4.0954554e-01
   9.8497392e-02
   1.6117983e+00
   3.2855049e+00
   2.9637211e+00
   1.0692139e+00
   3.3881325e+00
   2.8181649e+00
   9.0949529e-01
  -1.1501085e+00
  -1.0978917e+00
   3.1133900e-01
   4.9127837e-01
   2.5072696e+00
   9.4507991e-01
   1.8059282e+00
   8.6276305e-01
   7.6792227e-01
  -1.4766197e+00
  -1.0956758e+00
  -8.0685706e-01
  -1.7680624e+00
  -1.1920316e+00
   2.5496408e-01
   1.1127856e+00
  -1.1668381e+00
  -5.5063327e-01
  -9.3801867e-02
   3.0343778e+00
   1.2342879e+00
   5.5853495e-01
  -5.4728853e-01
  -1.3433440e+00
  -2.4132810e-01
  -1.2899092e+00
  -7.1530426e-01
  -1.4275831e-01
  -3.2891593e-02
   3.0111471e-01
   5.3517719e-01
  -4.0470803e-01
  -3.9358847e-01
  -1.1411902e+00
   4.1156745e-01
   1.8350518e-01
   2.3782284e-01
  -3.2900172e-02
  -8.4131686e-01
   4.2936107e+00
   4.4380797e+00
   1.2244551e+00
  -3.6571655e+00
   1.2700529e-01
   8.4195863e-01
  -3.9254526e-01
  -3.3231720e+00
   1.1039673e+00
  -9.9391901e-01
  -2.0333140e-01
  -1.1990125e+00
  -9.3325534e-01
   1.5655320e+00
  -2.1578266e+00
   1.8749832e+00
   3.9712917e-01
  -5.7495975e-01
   1.4125576e+00
  -2.6858383e-01
   1.1130723e+00
   1.3531045e+00
  -4.6844760e-01
  -3.3326673e-01
   1.5665301e+00
   2.6258137e+00
  -1.8330800e+00
   1.8379101e+00
  -8.3431366e-01
   4.7415656e+00
   1.3361900e+00
  -1.5638325e+00
   1.0634340e-01
   2.9428984e+00
  -1.9359625e+00
   6.8119088e-01
   4.4867570e+00
   8.9798543e-01
   1.3988310e+00
  -2.2532542e+00
   1.1927563e+00
  -3.1630731e-01
  -4.0633522e+00
   5.4337395e-01
  -7.8546576e-01
   6.6082710e-01
   1.2912814e+00
   5.7375107e-01
   2.7394492e+00
   1.9150083e+00
   2.3584171e-01
  -3.1916773e+00
  -3.1918126e-01
   2.8574387e-02
  -2.7591831e+00
  -1.0430756e+00
  -1.1351162e+00
   5.2199828e+00
   6.1787567e-01
  -1.1844927e+00
   4.0351731e+00
  -2.8164755e+00
   2.1996609e+00
   6.6191441e-01
  -2.1932514e+00
  -6.3344240e-01
  -8.7337954e-01
   1.9854741e+00
  -1.2718128e+00
  -1.2160734e+00
   5.9264530e-01
  -4.1552831e+00
   2.6342469e+00
  -5.3266704e-01
   8.8700628e-01
   2.1430192e+00
  -1.7853129e-01
   4.6059982e-01
  -2.4793700e+00
   1.2604188e+00
  -1.3407832e+00
  -3.5900446e-01
  -8.0112287e-01
   5.9139014e+00
  -1.7897946e+00
   2.4448176e+00
  -2.7585477e+00
  -5.8254015e-01
  -4.1730405e+00
  -2.3077925e-01
   3.1493635e+00
   1.8387212e+00
   3.2462820e+00
  -1.0979433e+00
   2.1936811e-01
  -1.2038237e+00
  -5.1340249e-01
  -2.6944756e+00
  -1.0593548e-01
  -3.4236790e-01
   5.6104135e-01
   2.2337003e-01
   7.3363085e-01
   5.7598514e-01
   4.2432886e+00
   7.4063203e-02
   2.9427366e+00
   1.3449151e+00
   3.3806387e+00
  -5.5711148e-01
   2.9458141e-01
  -2.6997138e+00
  -4.9869148e-01
   2.2966479e-01
  -1.2817390e+00
  -8.3376151e-01
  -4.1005530e-01
  -2.6058021e-01
   3.3181858e+00
   4.5421990e-01
  -6.0283913e-01
   2.1730116e+00
   9.2584585e-01
   1.4312912e+00
  -3.5684807e+00
   1.4814060e-01
  -2.3272035e-01
   1.3392952e+00
   7.7445620e-01
  -4.9234455e-01
  -8.6636627e-02
   1.7044448e+00
  -1.0282973e-01
  -1.0391640e-01
  -6.9116733e-01
  -2.5715485e+00
   1.8168518e-01
  -2.6532112e+00
  -2.6553999e+00
  -8.0457861e-01
   6.4951621e-01
  -1.3393295e+00
  -1.3785444e+00
  -4.1254385e+00
  -1.7764620e+00
   4.6655410e-01
  -5.1760897e-01
  -3.1702089e-01
  -3.4694285e+00
  -1.3216413e-01
   1.0174327e-01
  -1.8582586e-01
   9.7009528e-01
  -1.6343210e+00
  -1.5112916e+00
   8.4949464e-01
   8.9417608e-01
   1.6492569e+00
   1.2152084e+00
  -2.5985478e+00
  -5.7698610e-01
   1.4059386e+00
  -2.4636460e+00
   1.0460147e+00
  -1.0126711e+00
  -8.1350036e-01
   3.5653908e-01
  -9.4322854e-01
   2.4096303e-01
   3.8763495e+00
   9.2096958e-01
   1.9615047e-01
  -2.7331309e+00
   2.6435492e+00
  -2.2633016e+00
  -1.8047417e+00
   1.5009675e+00
   7.2969274e-01
  -1.8986006e+00
  -1.1717697e+00
  -2.6295929e+00
  -2.4375686e+00
  -6.0268821e-02
   1.3898581e+00
  -2.6715997e+00
  -2.0748145e+00
   5.2700885e-01
   1.0084513e+00
   2.1357524e+00
  -2.4037971e-01
  -1.8398689e+00
  -6.4867412e-02
   1.4401487e+00
  -1.7747968e+00
   8.9597381e-01
  -1.6166031e+00
  -5.5780945e-01
   2.8093081e+00
   9.1410209e-01
  -3.5941023e+00
   1.2620303e+00
  -4.2184340e-01
  -2.6080988e+00
  -2.9987700e+00
   3.0040286e+00
  -9.1939727e-02
   1.6958908e+00
   4.0079610e-01
   3.8579350e+00
  -4.1763150e+00
   2.0810075e+00
  -1.1952898e+00
   4.0527130e-02
   1.9026488e+00
   1.3387989e-01
  -6.4621512e-02
  -1.5827471e+00
  -4.0778440e+00
  -6.8358274e-01
  -5.4938191e-01
   2.7348256e-01
   1.8108267e+00
  -1.2710083e+00
   1.5678640e+00
   9.1011911e-01
  -2.0559359e+00
  -6.9327346e-01
   2.4612011e+00
   6.1365468e-01
   2.7278423e+00
   3.4043824e-01
  -1.5943963e+00
  -4.7591715e-01
   6.5095000e-01
   1.2889355e+00
  -2.5692811e+00
  -6.5374004e-01
  -1.9474783e+00
   1.7457516e+00
   3.6929975e-01
  -1.1521032e+00
  -2.6446775e+00
  -2.0082090e-01
   7.8910579e-01
  -1.3455808e+00
   1.3277215e+00
  -2.9635331e+00
   1.5026306e+00
   2.6300186e+00
  -2.0026082e+00
  -1.5063214e+00
  -3.6155810e+00
  -3.5736606e+00
   1.4025786e+00
  -7.3527187e-01
   2.0559019e-01
   2.2031580e+00
   3.7719563e+00
  -3.5401141e+00
  -2.9469520e+00
  -9.0990968e-01
   8.4959769e-01
  -5.0057092e+00
  -3.2801470e+00
  -1.1190286e-01
  -2.0873632e+00
  -1.1729953e-01
   2.1131077e+00
   5.2504848e-01
   8.1619054e-02
   9.1956036e-02
   3.1873588e+00
   1.6868640e+00
  -2.0162563e+00
  -2.4131110e+00
   1.0680854e+00
  -3.2940505e+00
  -9.5366102e-02
   1.4976717e+00
  -1.2578746e+00
  -7.3456692e-02
  -1.8902580e+00
   1.6552838e+00
  -3.7580421e-01
  -3.9414449e+00
  -2.0260214e+00
   3.9290022e-01
  -5.1014724e-01
  -8.0134240e-01
  -1.5980276e+00
  -5.4283955e-01
  -3.9879658e-01
  -2.1643074e+00
   2.3798064e-01
   2.9130133e+00
   8.1362801e-01
   2.0307633e+00
  -2.4929409e-01
  -9.3231904e-02
   1.4940627e+00
   1.8220650e+00
   5.2706237e+00
   1.4863851e+00
  -2.7391159e+00
  -1.8130128e+00
  -6.6922659e-01
   2.3648805e-01
  -2.4071735e+00
   1.1043808e+00
   1.7504736e+00
  -2.0798871e-01
   1.0947518e+00
   1.1585873e+00
   2.5318018e-01
   1.7072609e+00
   1.1513116e+00
  -4.6989046e-01
  -2.8490282e-01
   3.4432251e+00
  -3.0624701e+00
  -2.4147631e-01
  -1.5841198e+00
   1.2115555e+00
  -1.6618763e+00
  -6.4840041e-01
  -1.9432418e+00
  -1.9162949e+00
   8.9684979e-01
  -1.0125495e+00
  -2.2759724e+00
  -1.9220975e-01
   2.0580337e-01
  -1.3174611e+00
  -1.1438337e+00
  -1.7041517e+00
  -2.1862348e+00
   3.6051432e+00
  -7.5791721e-01
   3.1325804e-01
   1.3643637e+00
   8.0188892e-01
  -2.3645808e+00
   2.1742137e+00
   4.2308363e-01
  -2.9265086e+00
   6.5122729e-01
  -8.2241451e-01
   2.8752668e+00
   1.6799654e+00
  -2.7523652e+00
  -4.6085305e-01
  -1.1063405e+00
  -3.2249043e+00
  -4.9971393e-01
  -3.8896318e-01
   2.9588815e-01
   3.3669898e+00
  -1.7001640e+00
   2.3389235e+00
   1.1295494e+00
   1.7856076e-01
   2.4120958e+00
   1.3745369e+00
   4.2682310e+00
  -3.7569081e-01
  -1.7351913e+00
  -5.9757465e-01
   1.9013321e-01
   1.1976586e+00
  -1.8222181e-01
  -1.2632977e+00
  -8.1036385e-01
   2.7083353e-01
  -1.8509450e+00
   1.5010580e-01
  -4.8449861e-01
  -5.9471827e+00
   1.7973706e-01
   1.5963199e+00
  -2.5589671e+00
  -7.3870706e-01
  -1.5857132e+00
  -2.2811541e+00
   6.4220741e-01
  -2.5976870e+00
   1.9701799e+00
  -3.1042890e+00
   3.1909416e+00
   1.9626413e+00
  -2.2295785e+00
  -2.3431341e+00
  -1.0484792e+00
  -6.4927950e-01
   1.3619317e-01
  -2.3871250e+00
  -6.8941946e-01
   7.9500359e-01
   2.4184801e+00
  -1.6250945e+00
   1.2316542e+00
  -1.2226911e+00
   4.0700190e-01
  -4.7764725e-01
   7.9482115e-01
   1.9219553e-01
  -6.5043986e-02
   1.1850789e-01
  -6.8009805e-01
   4.1337308e+00
   2.6776024e-01
  -1.3062733e+00
  -4.8585238e+00
  -6.2119694e-01
  -3.6228192e+00
   4.9029129e-01
   1.4091609e+00
  -4.6015021e-01
   1.3085364e+00
   2.4686532e-01
   7.0641382e-01
  -2.6008756e+00
   4.9892584e-01
   7.8423646e-01
   2.5783614e+00
   1.3030545e+00
  -2.6561940e+00
  -3.1887871e+00
   1.1267270e+00
  -1.1049619e-01
  -2.1081261e+00
   3.0115335e+00
   2.1578169e+00
  -2.2952854e+00
   1.3007358e+00
   1.2891439e+00
  -2.0874701e+00
   1.1100157e+00
   4.9789133e-01
  -1.7818512e+00
  -7.8187619e-01
  -1.7360476e+00
   4.5414927e+00
  -6.3448246e-01
   2.5967845e+00
  -9.8750594e-02
  -1.2778392e+00
  -3.3426377e+00
  -7.2952668e-01
   2.1284929e+00
   6.1794773e-01
   2.1993037e-02
   1.3140557e+00
  -3.2016546e+00
  -1.9311696e+00
  -2.3602908e+00
   1.5284335e+00
  -3.7092443e+00
  -2.1870666e+00
  -5.8915750e+00
  -1.4051483e+00
  -2.0962075e-01
   1.4749251e+00
  -9.9950404e-01
  -1.7880623e+00
  -6.9977252e-01
   1.7512164e+00
  -1.6252631e+00
  -5.4039747e-01
  -2.6257850e+00
   1.3182393e+00
  -1.1959445e+00
   3.6268538e+00
   7.5814666e-01
   1.2775431e+00
  -1.1018399e+00
   1.2546859e+00
  -2.6065642e+00
  -1.0970235e+00
   4.8841602e-01
  -2.3425694e+00
   4.6420058e-02
   4.4034448e+00
  -1.6064348e+00
   2.4022926e+00
   7.1042506e-01
  -1.6131189e+00
   6.5205249e-01
   4.8930672e+00
  -1.4311895e+00
  -6.3182921e-01
  -1.2760041e+00
   5.3063834e-01
   4.5503274e+00
   7.2764131e-01
  -2.0373403e+00
   2.7279129e-01
   1.5383126e-01
  -1.4039120e-01
  -4.5377801e-02
   3.6536664e+00
   3.7831522e+00
   2.2311352e-01
   2.4278055e+00
   2.1271236e+00
  -1.5861721e-01
  -1.2479781e+00
  -8.9398873e-01
   2.8364696e+00
  -4.0316725e+00
   3.2274749e-01
   2.9296153e+00
  -8.1354301e-01
   2.0989624e+00
  -7.9478313e-01
  -7.0140941e-01
  -2.3071590e+00
  -2.2157122e+00
   2.2642175e+00
   1.5989088e-01
   2.1104013e+00
  -1.7432726e+00
  -2.2733426e+00
   4.0200369e+00
  -1.4306567e+00
  -1.3761857e+00
   5.3755820e-01
   2.5096413e-01
   1.5503390e+00
   2.0088643e+00
   3.4074693e-01
   2.0205667e+00
  -1.7289805e-01
  -6.4779158e-01
  -3.4283245e+00
  -9.1981748e-01
  -1.7565234e+00
   2.1217570e+00
   2.3350847e+00
  -3.2714824e+00
   5.6113113e-01
  -2.0481973e+00
  -9.0043159e-01
  -3.2486855e-01
   1.4224526e+00
   2.2509152e+00
   2.4724563e-01
  -5.4325176e-01
   3.4171339e+00
  -1.5151136e+00
   2.2354437e+00
  -5.1956790e-01
   1.1765076e+00
   6.8231291e-01
   2.8012652e+00
  -1.3903642e+00
  -2.7955979e-01
  -2.3393504e+00
  -1.6704617e+00
  -1.2052958e+00
   2.0508013e-01
  -3.4624828e-01
   4.4634167e+00
  -8.9602415e-01
   2.6988031e+00
   2.7466789e+00
  -3.4684326e+00
  -7.6954321e-01
  -7.6409445e-01
  -2.3228799e+00
   1.4654725e+00
  -1.0354399e+00
   3.8030021e+00
  -9.2941892e-01
  -7.7936221e-01
  -2.1456213e+00
   9.4418311e-01
   4.4148062e-01
  -1.1181077e+00
   4.0971191e-02
  -1.6650656e+00
   2.5038875e+00
   1.5436274e-01
   3.9969795e+00
   3.3996267e+00
  -2.3785923e+00
   1.9911655e+00
  -1.8435414e+00
   1.0171775e+00
   2.0314538e+00
   3.1756932e+00
  -5.1174040e-01
  -1.8530290e+00
  -4.1191844e-01
   1.3453035e-01
  -1.6739369e+00
  -1.4184351e+00
   1.4282329e+00
   1.0616562e-01
  -5.5181888e-01
  -8.4843681e-01
   6.2027549e+00
   3.0006873e+00
  -4.0536469e+00
  -5.0976051e+00
  -1.2443870e+00
   3.0809655e-01
   1.3538544e+00
   2.1142213e+00
  -2.4749930e+00
   1.0192027e+00
  -3.8674807e+00
  -1.0591360e+00
   3.8434430e-01
   3.3289899e+00
   7.7945953e-01
  -3.7273509e+00
   2.9478823e+00
   3.0460679e-01
  -2.1908297e+00
  -9.2137768e-01
   1.1378459e+00
  -4.4585207e+00
  -1.4717108e+00
  -5.1953005e-01
   3.9417331e-02
  -2.6792665e-01
   1.3850720e+00
   6.2211003e-01
  -3.3727616e+00
   1.0128578e+00
  -1.5628372e+00
  -2.0654117e-01
   1.3513296e+00
   1.0480481e+00
   6.5936083e-01
  -1.8379731e+00
   1.9865353e+00
   3.4704295e+00
  -2.7083407e+00
   4.3259977e+00
   2.4907150e+00
   6.7299390e-01
  -3.0265802e+00
   1.1840915e+00
  -2.2385743e+00
   6.4615876e-01
  -2.1339969e+00
  -1.4661672e+00
  -4.9479511e-01
  -2.6475725e+00
   2.4329273e+00
   1.3063400e+00
   5.3357727e-01
   1.8873430e-01
   2.7676595e+00
   1.5385623e+00
  -5.9337868e-01
  -1.1476499e+00
  -1.7365584e+00
   1.7037140e+00
  -3.4821184e-01
  -2.2585044e+00
   4.2604018e+00
   1.2782731e-01
   1.8624799e+00
   1.4734760e+00
   2.6351649e-01
  -2.2029428e+00
   3.7489470e+00
   8.9561134e-01
  -1.7384101e+00
   1.1999265e+00
   2.9123069e+00
   8.4971431e-01
  -2.8887743e+00
   8.0152598e-01
  -1.6977094e+00
  -2.1656909e+00
   5.7604065e-01
  -7.6105563e-01
  -1.8477405e+00
   1.3046888e+00
   3.0940876e+00
   3.5076730e+00
   6.2990200e-01
   1.0026471e+00
   7.1757789e-01
   1.4683163e+00
   6.0885804e-01
  -1.1376582e+00
  -1.8896995e+00
   3.0216211e+00
  -6.2206626e+00
  -1.4650051e+00
  -5.2529125e-01
   1.3803293e+00
   2.2250227e+00
   1.9154977e+00
  -3.3898271e+00
  -2.8162314e-01
   1.3569147e-01
   4.9490149e-01
  -6.4916231e-02
  -3.9200407e+00
   4.0733021e+00
   4.6195303e-01
  -7.4779313e-01
  -8.7416624e-01
   2.7081852e+00
  -1.5988336e+00
   9.9642653e-01
   4.8142304e-01
   2.9718128e-01
   5.5491746e-01
   1.8205616e+00
  -2.0210306e+00
   1.4225593e+00
   1.8393670e+00
   1.8242804e+00
  -6.6870000e-01
   2.4866318e+00
  -3.1720651e-01
  -2.0583422e+00
   1.9981512e-01
  -6.8189014e-01
   2.0575685e+00
   8.8297349e-01
   1.1109913e+00
   2.8994867e+00
   4.0518316e-03
  -8.8058932e-01
  -1.9904586e+00
   1.0254363e+00
  -3.9167754e-01
   3.2135430e+00
  -3.3786329e+00
   1.0945067e+00
  -5.3456746e-01
   2.3674991e+00
   8.6138243e-02
   8.6525780e-01
  -4.9672425e-01
  -3.0892862e+00
   2.4071044e+00
   1.3858282e+00
   1.1810215e-02
   1.3353518e+00
  -1.2755871e+00
   5.0243160e-02
   1.5053878e+00
   4.8466141e-01
   1.6537511e-01
  -5.9848570e-01
  -3.2692090e+00
  -2.2504795e+00
   1.0120315e+00
   4.5773710e+00
  -1.2877468e+00
   2.5294965e+00
   1.5548537e+00
  -5.4602154e-01
  -1.7100111e+00
   1.6475408e+00
  -1.8896891e+00
  -5.4105069e-01
  -1.1943478e+00
   3.6144818e+00
   1.2803947e+00
   3.7429639e+00
   3.1132331e+00
   4.1554083e-01
   1.3543792e+00
  -3.2421987e-01
   1.7317412e+00
  -2.6576094e+00
  -1.4895811e+00
  -3.5277517e-01
   1.2248432e+00
   5.4833395e-01
   9.3940582e-01
  -2.6287973e+00
  -7.3247347e-01
  -4.5575503e+00
  -6.7259215e-01
  -1.9294234e+00
   3.2185630e+00
   3.8862631e+00
  -2.0131907e+00
   1.1843255e+00
   3.0609558e+00
  -2.3991052e+00
   6.3122040e-01
   1.2831453e+00
  -1.2641224e+00
   3.8609483e+00
   8.4866215e-01
  -5.4698141e+00
  -8.4133506e-01
   1.1719083e+00
  -2.4273865e+00
  -1.5936014e+00
   3.7993329e+00
   5.9739411e-01
   1.3230633e+00
  -1.3154843e+00
   3.8898818e-01
   2.5253865e-01
   1.1148214e+00
  -1.7266231e-02
   3.5341044e-02
   2.2762525e+00
   6.7275399e-01
  -8.7113605e-01
  -6.4266527e-01
  -9.9704262e-01
   3.9608708e+00
   2.8023279e+00
   2.4259148e+00
   3.4079516e+00
  -9.5796598e-01
  -3.3686967e+00
  -1.9239428e+00
   6.2176846e-01
   2.8581636e+00
   1.7186493e+00
  -3.5592502e+00
   4.0151846e+00
   8.5721539e-01
  -8.0383539e-01
  -2.2807334e+00
  -6.9645847e-01
   1.6795639e+00
  -4.6870343e+00
   4.6853614e+00
   1.1822147e+00
   2.4924220e-01
   3.9655652e+00
  -5.4229616e-02
   3.8016172e+00
  -6.1778627e-02
   4.1315873e-02
  -1.3993712e+00
  -4.7982934e+00
  -9.2344399e-01
  -1.0675480e+00
   6.6187318e-01
  -1.1872075e+00
   1.3306698e+00
  -1.6307247e+00
  -1.4947472e+00
  -1.8987372e+00
  -3.6735620e+00
   1.5893897e+00
  -2.3794193e-01
   8.7962610e-01
   2.1921408e+00
  -2.0981636e-01
   3.0336497e+00
  -3.0881233e+00
  -1.3613478e+00
   4.8485297e+00
   6.8325274e-02
   2.0665084e-01
   3.2903292e+00
  -1.0635499e+00
  -1.0041498e+00
   2.0690321e-01
   3.0621233e+00
   3.1580088e+00
  -1.8416223e+00
  -1.5521100e+00
   1.0640699e+00
   6.2914509e-01
   2.1789731e+00
   1.1230408e+00
   3.0104863e-01
   3.7890541e+00
  -4.8513597e-01
  -2.6910917e+00
   1.9918071e+00
   1.0068424e+00
   4.4732930e-01
  -3.5871048e-02
   1.2572547e-02
   3.5916089e+00
  -1.6495098e+00
   1.8883932e+00
   4.0575887e+00
  -4.3003914e+00
  -2.2919924e+00
  -1.2776031e+00
  -2.7513561e+00
  -2.8010086e+00
  -1.6613960e+00
   3.3506773e-02
  -8.1522662e-02
  -1.8036789e+00
   1.8077318e+00
   5.9558005e-01
  -2.2289354e-01
  -3.4903005e+00
   4.5966005e+00
  -8.9102320e-02
   1.0949229e-01
  -2.0981231e+00
  -2.5404833e+00
  -3.4785979e-01
  -8.1220793e-01
   2.4493657e-01
   2.9777216e+00
   2.7269761e+00
  -7.5843304e-01
   1.1959791e+00
  -3.2462781e+00
   1.5302092e+00
  -3.1929004e+00
  -1.2847634e+00
   2.3307118e+00
   2.7712421e+00
  -3.3357698e+00
   1.6719568e+00
  -1.8181661e-01
  -6.1598793e-01
  -5.9128782e+00
  -6.0950852e-01
   1.8885625e+00
  -1.1673107e+00
  -2.3920730e+00
  -7.8273886e-01
  -1.4961263e+00
   1.0958634e+00
  -1.3482681e+00
  -3.9863695e-01
   1.1014126e+00
  -2.7438459e+00
   3.1626210e+00
   5.2707882e-01
   1.2766937e+00
  -9.7470573e-01
  -1.1161893e+00
   2.1308194e+00
   3.3385595e+00
  -3.0468063e-01
  -8.5044215e-01
  -1.9585434e-01
   2.1043306e-01
   9.8546997e-01
  -4.4782862e+00
   3.0106677e+00
  -2.2118639e+00
  -1.8808001e+00
  -8.7041995e-01
   9.2531759e-02
   1.6128372e-01
   2.9323424e-01
   2.5202454e+00
  -3.8961568e+00
   2.7149662e-01
  -1.1128258e+00
  -6.5232132e-01
  -1.1633656e+00
   5.2453245e-01
   2.6867835e+00
   2.1186264e-01
  -1.0165209e+00
   5.2453944e-01
  -3.4070606e+00
   2.3491771e-01
  -2.3097316e-01
   7.1892648e-01
   9.2457981e-01
   3.2191209e-01
  -8.0052959e-01
   2.7467751e+00
   1.6464931e+00
   7.9189242e-01
   1.0043419e+00
  -2.0705714e+00
   8.1647083e-01
   5.6998079e-02
  -1.1973115e+00
   6.8455060e+00
  -2.6778098e-01
  -4.3455674e-01
   3.7490908e-01
   2.7488122e+00
   6.3604310e-01
   1.6272197e+00
  -6.0655528e-01
   4.8532459e-01
  -1.8147778e+00
   6.5651006e-01
   4.0872411e+00
   1.9673680e-01
   2.0372142e+00
  -3.9646750e+00
  -1.0976232e+00
   4.4335285e+00
   1.3135442e+00
   2.2171195e+00
   9.1152142e-02
   8.8708671e-01
   9.1199654e-01
  -3.0275379e+00
   3.6666090e+00
   1.0873420e+00
   7.2425684e-01
   9.4965657e-01
  -5.4081889e-01
  -3.3564644e-01
  -2.3305595e+00
   1.5821699e+00
   3.3426636e+00
   2.2195733e+00
   6.9408917e-02
   1.5795768e+00
   8.1459940e-01
   1.6111969e+00
   7.8280319e-01
  -7.4606320e-01
   9.6791905e-01
   2.0123716e+00
   3.1133401e+00
  -2.2379584e+00
  -2.8234094e+00
   1.7861474e+00
  -1.3915513e-01
  -2.7995824e+00
  -2.1539503e+00
  -1.6945217e+00
  -7.1030344e-01
   6.2975168e-01
   3.5427796e-01
   1.3425622e+00
   1.1935145e+00
  -1.4411468e+00
   9.5557724e-01
   2.1599067e+00
   4.5392991e-03
   3.9894341e+00
  -1.9601326e+00
  -2.3616379e+00
  -2.8162505e-01
  -2.3685445e+00
  -2.1225233e-01
   2.2666840e+00
   3.8677516e+00
  -9.5355518e-01
  -2.2954230e+00
   1.4846278e+00
   6.6637826e-01
   2.1619746e+00
  -2.3733292e+00
  -3.3544395e-01
   1.2468012e+00
  -2.2071307e+00
   1.0419607e+00
   7.5605911e-01
   7.4904411e-01
   2.5365782e+00
   2.4876953e+00
  -4.5122839e+00
   1.7013601e+00
   1.7485499e+00
  -2.5475636e-01
   1.8084299e+00
  -9.2692701e-02
   2.4393718e+00
   8.6736035e-01
   8.5864197e-01
   3.0205764e+00
   9.8366876e-01
   1.3630692e+00
   5.0611444e-01
   4.9752389e-01
  -4.3128432e-01
   5.0977358e-01
  -1.8494747e+00
   2.8939284e+00
  -1.8278980e+00
   2.7157205e+00
  -8.5441998e-01
   6.4176728e-02
   2.3827521e+00
  -1.7157928e+00
   9.8143135e-01
  -1.7470993e+00
   1.2173015e+00
  -7.7552000e-01
   1.7773466e+00
  -2.4313550e+00
  -3.5600084e-02
   1.2587250e+00
  -5.7098411e+00
  -5.3734875e-01
  -3.2827257e+00
  -1.9751639e+00
   1.0166547e+00
   2.1020860e-01
  -1.3163503e+00
  -2.2085842e+00
  -1.5045001e+00
  -1.7389346e+00
   5.7690763e-01
  -1.6839234e+00
  -2.4972513e-01
  -1.7664695e+00
   9.1375777e-01
  -5.8577307e-01
  -9.2145146e-01
  -3.2853837e+00
   6.3178326e-01
  -1.4107243e+00
  -1.1278142e+00
  -1.5983945e+00
   6.5555808e-01
  -2.1943925e-01
  -1.4402015e+00
  -1.3455197e+00
   5.7132450e-02
   2.1878015e+00
  -1.6845278e+00
  -9.2094490e-01
  -2.7301386e+00
  -2.1939824e+00
  -1.0190311e+00
  -1.8141327e+00
  -3.1561677e+00
   1.1107309e-02
   1.3253315e+00
  -7.4496180e-01
   4.1816287e+00
   5.6021772e-02
  -8.3803224e-02
  -1.5470505e+00
   6.8061130e-01
  -1.4289993e+00
  -2.1975991e+00
  -6.9292109e-02
   1.0211134e+00
  -2.2795913e+00
  -3.6168683e+00
   1.9430112e+00
  -9.6594218e-01
  -2.5607825e-01
   4.1629356e-01
  -1.1322095e+00
  -1.2639241e+00
   2.9491374e+00
  -8.5731529e-01
   2.4486266e-01
   2.2902833e+00
  -2.4295410e+00
  -1.0802023e+00
  -1.4015525e+00
  -3.2930643e+00
  -7.3631971e-01
   5.2601378e-01
  -3.2850112e-01
   2.1622070e+00
   3.8210705e-01
  -8.3159842e-01
  -2.1487862e+00
  -2.9279301e+00
  -6.7752418e-01
  -2.6030133e+00
  -1.2057714e-01
   1.3872651e+00
  -6.4207780e-01
  -3.0696460e-02
   2.6234749e+00
  -1.0356039e+00
  -9.1640568e-02
   3.1931615e+00
   8.0117329e-01
  -2.9008168e+00
  -1.7802983e+00
   2.9925914e+00
   2.6193968e+00
  -2.6883591e+00
   2.4619751e-02
   5.6109189e-01
  -2.3275429e-01
  -1.1321362e+00
  -7.2056472e-01
  -1.4260010e+00
  -1.8236987e+00
   1.1704797e+00
   1.1013407e+00
  -2.7211892e-01
  -3.5885364e-01
  -1.2001277e+00
   4.3641869e+00
  -4.3099414e+00
  -1.4663114e+00
  -2.4246978e-01
  -7.8103340e-01
  -5.0041527e-01
   6.6680848e-02
  -1.3114377e+00
   2.2510588e+00
   8.9942325e-01
   1.6377789e+00
  -4.3915180e-01
   1.9866347e+00
  -2.6358956e+00
   1.2228475e+00
  -1.2957914e+00
  -9.2976499e-02
  -1.9635297e+00
   9.0831821e-01
  -9.7013877e-01
   2.2321745e+00
  -9.0243100e-01
   2.2281061e+00
  -1.8491247e+00
   1.3147038e+00
  -2.7459825e+00
  -9.7370414e-01
  -5.8269080e-01
   3.4926955e+00
  -7.0706022e-01
  -1.0208953e+00
  -1.3106299e+00
  -3.9775683e+00
  -3.4801729e+00
  -6.8588816e-01
  -4.7438703e-01
  -1.7403515e+00
   2.0495933e+00
  -2.2013006e+00
   1.6998487e+00
  -1.8015946e+00
  -3.9558345e+00
  -1.7879668e+00
   1.4563782e+00
   1.0677255e+00
  -1.8178655e+00
   6.2821503e-01
   9.4344458e-01
   2.1003054e+00
   3.1156652e+00
  -5.9970124e+00
  -7.6070349e-01
  -1.6494946e+00
   2.5503587e+00
   1.9716340e+00
   1.7294962e-01
   3.0904789e+00
   2.7217403e+00
   5.6933083e-01
   4.9830119e+00
  -8.8549694e-01
   2.2998255e+00
   7.6627439e-01
   1.6568593e+00
  -2.7623447e+00
   8.1718768e-01
  -1.7502995e+00
  -1.6608482e+00
   1.6395475e+00
  -1.1622984e+00
   4.2964602e+00
   1.9361721e+00
  -1.2580357e-01
  -9.9932059e-01
   5.0083192e-01
  -2.6584148e+00
   1.0992812e+00
  -3.8666430e-01
   2.5613770e-01
  -3.2722283e+00
  -3.2390408e+00
  -1.2370912e+00
   1.1831137e+00
   1.6355094e+00
   7.0450638e-01
   1.0967105e-01
  -3.7236617e+00
   9.1172655e-01
   1.7328564e+00
  -1.9268902e-01
  -3.2639437e+00
   3.3093840e+00
   1.3125142e+00
   1.7746666e+00
  -3.5466515e+00
  -1.9547885e+00
   8.0242661e-01
   1.1227652e+00
  -1.3719599e+00
   3.3091002e-01
  -5.9412791e+00
  -2.4300163e-01
   3.5951573e-01
   2.7265837e+00
   4.1770236e-01
  -2.1054252e+00
  -4.6959664e-01
  -1.5543658e+00
   1.9910020e-01
   1.3814120e+00
   2.1506872e+00
   4.2657996e+00
   7.4280271e-01
  -7.8344684e-01
   1.8656859e+00
   1.3173805e+00
   2.1713566e+00
  -2.1186705e+00
   1.7300475e+00
  -1.4131041e+00
   2.3206455e-01
  -1.4160400e+00
  -1.5905102e+00
  -2.3889988e+00
   1.0819045e+00
   2.5306425e-02
   2.4370671e+00
  -2.3526511e+00
  -8.5752925e-01
   6.5162199e-01
   1.6633742e+00
   1.1780641e+00
  -4.0532399e+00
  -2.4357243e+00
   7.8979751e-01
   2.3380770e+00
   4.5576005e-02
  -3.0977238e-01
  -2.2788790e+00
   2.6909572e+00
  -5.5160689e+00
   2.5297701e+00
  -2.1984591e+00
  -8.1187000e-01
   1.2716725e+00
  -1.2606319e+00
   1.2566995e+00
   2.3480093e+00
  -6.1780101e-02
   6.8390421e-01
  -3.9083233e+00
   6.3422378e-01
  -5.0980023e-01
   4.7365722e-01
   1.0673064e+00
   2.1005655e+00
  -2.3524858e+00
   1.8829070e+00
  -3.1646034e-01
   1.1045404e+00
  -1.4146806e-01
  -1.3962565e-01
   6.9347376e-01
   2.3299056e+00
  -1.5272173e+00
  -4.3863258e-01
   2.8725855e+00
  -1.9891783e-01
   9.5586164e-01
  -1.0250305e+00
   1.0120725e+00
  -2.1748469e-01
  -1.7810687e-01
  -2.8154856e+00
  -6.3666294e-01
   2.8284642e+00
  -1.3963223e+00
   1.5601623e+00
  -1.8814909e+00
  -2.8807536e+00
   2.5238407e+00
   3.5427233e-02
   1.6440635e+00
   2.4192637e-01
  -1.0483332e+00
  -4.1804149e+00
   1.4649373e-01
  -3.6859170e-01
  -2.9648402e+00
   1.2522406e+00
   3.4698025e+00
  -1.4225453e+00
   8.7894306e-01
   1.0961271e+00
   1.3520183e+00
  -6.7510899e-01
  -1.0037189e+00
   1.0572477e+00
  -3.2049920e+00
  -2.0457955e+00
  -5.5456700e-01
   1.2932091e+00
   1.4696942e+00
  -2.0101585e+00
  -2.6157025e+00
   2.0795831e+00
  -1.6075267e-01
   1.4724347e-01
  -7.7902532e-01
  -1.2560983e-01
   4.4762347e+00
  -3.8101494e-01
   2.1263112e+00
  -1.6737278e+00
  -1.3948554e+00
  -7.6901569e-01
   4.6726349e-01
   1.4798118e+00
   3.1065973e+00
   3.1149217e+00
   2.9608932e+00
   9.8227185e-01
  -5.3136683e-03
  -4.8660582e-02
   2.2152689e+00
   2.2200241e+00
  -5.3907313e-01
   1.0413702e+00
  -1.0809195e+00
   6.4885910e-01
  -5.9140568e-01
  -1.8491005e+00
   1.6853427e+00
   7.5344054e-01
  -2.7635705e+00
  -1.7710185e-01
   5.5871567e-01
   7.0260549e-01
   2.1461983e+00
  -1.4683542e+00
   1.1245660e+00
  -9.9152168e-01
   3.4642367e+00
  -1.3606306e+00
  -1.2671824e+00
  -5.7151721e-01
   3.8258631e-01
  -5.6036640e-01
  -1.5240787e+00
   5.0842448e-01
  -1.2705712e+00
   1.0581289e+00
  -7.7440945e-02
   3.5706740e+00
   3.7763856e+00
  -4.8240177e-01
   2.7129043e-02
   1.2636252e+00
  -5.3044506e-01
   3.1563737e+00
  -1.3995024e+00
   1.9052860e+00
   4.4093163e-01
  -2.0956835e+00
  -9.0861676e-01
   1.6166202e+00
   1.3165796e+00
  -1.4686974e+00
  -5.0528491e-01
  -2.8317349e-01
   1.0033835e+00
  -1.8534549e+00
   7.0383573e-01
   2.6381215e+00
  -6.8533637e-02
   2.8595664e+00
   2.9058797e+00
   1.2710618e+00
   1.8738545e+00
  -5.8488896e-01
   3.1509757e-01
   1.3481157e-02
  -2.1628846e+00
  -5.0184430e+00
   2.4225078e+00
   8.8511406e-01
   5.1755828e-01
   9.8697155e-01
  -3.0687230e+00
  -3.3226114e+00
  -6.3810652e-01
  -6.3694754e-01
   1.6472538e+00
   1.6599175e-01
   1.7216129e+00
  -7.2065195e-01
   3.8754036e-01
  -1.0790454e+00
  -9.8766928e-01
  -1.4589154e+00
  -1.5225199e-01
  -7.7408183e-02
  -8.3127465e-01
   7.3119137e-01
  -7.6666849e-01
  -1.3034256e+00
   1.7592638e+00
  -5.4744870e-01
   6.5685955e-01
  -1.8797376e+00
   3.1411696e+00
   7.4572745e-01
  -1.5510053e+00
   2.0509624e+00
  -9.8123314e-01
  -1.7790275e+00
  -1.0985742e+00
  -1.4939530e+00
   2.0964411e-01
   3.9733856e+00
   2.9936420e+00
   1.9078193e+00
  -1.7162654e+00
  -1.5240612e-01
  -4.5211194e+00
   1.8781354e+00
  -1.4051469e+00
  -2.0511560e-01
  -1.8746540e+00
   1.4185590e+00
   3.3063093e-01
  -2.0310974e+00
   1.2280297e-01
  -2.3721033e+00
  -5.3883595e-02
   1.8022706e+00
  -5.1261283e-01
  -2.2055372e+00
   2.1521219e+00
   1.1606811e-01
   1.6380775e+00
  -5.9066468e-02
   8.0986260e-01
  -2.2355122e+00
   3.4331119e+00
   1.0269707e-01
   3.1820357e+00
   1.4700962e+00
  -2.7231472e-01
   1.5874760e+00
   1.4588851e+00
  -4.2535744e+00
  -1.9666675e+00
  -1.6281036e+00
   2.8067620e+00
   1.8654950e-01
   1.5133177e+00
  -2.6882907e+00
   1.9436739e+00
  -1.8734473e+00
  -2.7050171e+00
   2.7398634e-01
   1.3966185e+00
   2.5361522e-01
  -8.1351234e-01
   2.4652159e+00
   1.0131965e+00
  -1.6506128e+00
   9.3204064e-01
   3.5357182e+00
   1.5511910e+00
   4.7670317e+00
  -2.7581896e-01
   8.4155274e-01
   1.0970778e+00
   1.5562456e+00
  -1.4421025e+00
   1.4766259e+00
   1.4384560e+00
   2.8111545e+00
   2.1493357e+00
   3.3156326e-01
   3.1515496e-01
  -4.3385967e-02
   2.3995322e+00
   1.0741152e+00
   8.0084847e-01
  -8.2962303e-01
  -4.5231676e+00
  -4.9816360e-01
  -3.0027910e-01
  -6.8940201e-01
  -2.3567900e+00
   1.0772251e+00
   3.8680747e+00
  -3.4536232e-01
  -2.4822992e+00
   6.4702284e-01
  -1.6885829e+00
   2.6511796e-01
   2.7669715e+00
  -8.6776770e-01
   5.0723397e-02
  -3.2805267e+00
  -7.3360240e-01
  -3.5835557e-01
   3.4661359e+00
  -1.0123713e+00
  -2.0515342e+00
  -4.7226955e-01
   1.1022514e+00
  -1.9495404e-01
   9.9963359e-01
   4.8765182e-01
   2.9212093e-01
   1.5815934e+00
  -1.2850402e+00
   9.2353159e-01
  -2.4877623e+00
  -1.7986652e+00
   1.5323205e+00
   8.7496977e-01
   2.0484892e+00
  -1.7345982e+00
  -1.7308472e-01
  -2.8639229e+00
   1.8364205e+00
  -1.3631393e-01
   6.9538523e-01
  -4.1792543e-01
  -2.7474720e+00
  -1.5523569e+00
   1.2386674e+00
  -3.4060424e-01
   2.2531616e-01
  -2.3895834e+00
   1.9142007e-01
  -1.3122826e+00
   4.0624273e+00
  -2.7921180e+00
  -1.8844672e+00
  -1.1214550e+00
   4.4625352e-02
  -4.8530526e-01
  -3.8704946e+00
  -7.5643534e-01
   2.0919160e+00
   6.5696503e-01
  -1.3136055e+00
   3.3640367e-01
   3.5077348e-02
  -2.8906263e+00
  -4.7551566e-01
  -1.1481251e+00
   4.6595774e+00
  -2.6550254e+00
  -7.1606247e-01
  -1.8565913e+00
   6.8375797e-01
  -1.1688541e+00
   2.6268629e-01
   1.2862198e+00
  -1.5234137e+00
  -4.7467823e-01
   1.9697453e+00
  -4.7056854e-01
   1.5610071e+00
   3.5440326e-01
   1.5247946e+00
   4.6026571e+00
   1.7928212e+00
  -1.5581385e-01
   1.8734753e+00
   1.2399065e+00
   1.2348606e+00
  -2.0368985e-01
   3.9455939e-01
  -3.4213212e+00
   2.7392083e+00
  -1.6800053e+00
   2.3217172e+00
   2.1772124e-01
   2.2785378e-01
  -4.1465837e-02
  -1.8328238e+00
   4.0344296e+00
   4.9384693e-01
   9.8303358e-02
  -1.9097267e+00
  -2.9320065e-01
   4.1173539e-01
   2.7254225e+00
  -6.6174410e-02
   9.9863744e-01
   1.3820563e+00
   2.4234830e+00
   6.3906230e-01
   1.4714853e+00
   1.3670889e+00
   1.3324208e-02
   1.0211508e+00
   1.8245535e+00
   1.5373630e+00
  -2.3632960e+00
  -9.3754331e-01
   6.6732745e-01
  -1.8644556e-01
  -4.1575541e+00
   1.7204532e+00
  -3.2601234e+00
  -2.3434927e+00
  -6.0524223e-01
   1.7735265e+00
  -3.8360746e-01
   2.6573475e+00
  -2.4887994e-01
   2.3243888e+00
  -2.7268315e+00
  -8.8351149e-01
   2.9072383e+00
  -2.2778108e+00
   1.4716114e-01
  -4.9507470e-02
   1.3421970e+00
  -1.5099808e+00
  -1.6290531e+00
   2.5010413e+00
  -1.0943125e+00
   5.7269668e-01
  -3.8951109e-01
   1.3874582e+00
   6.0113411e-01
   8.2565171e-01
  -7.1273191e-02
   9.8934487e-01
   4.9983090e-01
  -3.1363453e+00
  -3.4653128e+00
  -6.7831589e-01
   3.0961841e+00
   1.9933202e+00
  -2.7872590e+00
  -6.5704606e-01
   8.8187572e-01
  -8.7849629e-01
   2.9402393e+00
   7.1779957e-01
  -7.1003076e-01
  -2.4273185e-02
   4.1736822e+00
  -8.3555511e-01
  -4.2327517e+00
  -5.6070414e-01
   7.7928416e-01
  -1.7650181e+00
  -1.8736190e-01
   1.0441874e+00
  -1.6778155e+00
  -9.3265163e-01
  -1.8476425e+00
  -1.9627314e+00
   1.0289901e+00
  -9.7088565e-01
   2.9297131e+00
   4.6654012e+00
   5.7186164e-01
   1.4704512e+00
   1.2137053e+00
   4.9224558e+00
   6.8307170e-01
   1.7602567e+00
  -1.2808415e-01
  -8.2455438e-01
  -2.1902712e+00
   9.3203315e-01
   3.3229404e-01
  -2.8811287e+00
   3.7561604e-02
   1.2698371e+00
   1.0775524e+00
  -2.0708384e+00
  -1.3067353e+00
  -1.7568052e-02
   2.4950065e+00
   3.2672267e-01
  -8.0919807e-02
  -1.0390413e+00
  -2.8711935e+00
   1.4787386e+00
  -5.5568019e-01
   8.9112625e-01
  -1.5151555e-01
  -1.1060265e+00
  -1.1400130e+00
   1.1589427e-01
  -1.8593423e+00
   1.4470460e+00
   5.1906503e-01
  -7.9204668e-01
   1.8432505e-01
  -1.9842515e-01
  -9.3491635e-01
  -4.9817651e-01
  -1.0844256e+00
   1.3871456e+00
  -2.6124158e+00
   1.8095910e+00
   2.6213908e+00
  -2.8797674e+00
   1.5496809e+00
  -8.4756284e-02
  -5.4217516e-02
   1.1178336e+00
   3.4484317e+00
   2.0228884e-01
   2.0360385e+00
   2.4662280e+00
  -1.5501751e+00
   6.2250304e-01
  -4.9288000e+00
  -5.0207192e+00
   4.7693450e-04
   5.5138494e-01
   1.8047789e+00
  -3.1573977e-02
  -1.9809146e+00
  -2.6517232e+00
  -1.1436207e+00
   3.3634249e-01
  -4.7062617e-01
   4.2506956e+00
  -5.0240266e-01
  -4.1519427e-01
   1.2959383e+00
   5.0629219e+00
  -2.3630083e+00
  -3.4612673e+00
  -6.1565379e-01
   6.9951088e-01
   1.2324121e-01
  -5.0250502e-01
  -1.1371116e+00
   1.4868255e+00
  -1.9461877e-01
   4.0676297e-01
  -4.7068966e+00
   4.0895144e+00
   1.6598618e+00
  -2.5527715e+00
   4.9336257e-01
  -1.2767420e+00
  -8.2863764e-01
   2.5371395e+00
   1.9834503e+00
   2.1080672e+00
   8.9137838e-01
   1.3497111e+00
   6.7169652e-01
  -1.3945389e+00
  -9.7965840e-02
   6.5791513e-01
  -1.1235080e-01
   2.7305777e+00
  -2.3997588e+00
   1.2507697e+00
  -1.8454073e-01
  -2.6595620e+00
  -7.3324605e-01
  -1.6373421e-01
  -8.2632740e-01
  -8.2189038e-01
   1.7282248e-01
  -1.2214963e+00
   7.6643329e-01
  -8.0358274e-01
   2.0026775e+00
   3.6598855e-01
  -2.8372023e+00
  -1.1351928e+00
   2.4405045e+00
  -2.1524547e+00
   6.0646324e-01
  -1.9662146e+00
  -7.2560101e-01
  -3.6569923e+00
  -8.1582044e-01
   1.0861547e+00
   1.3787872e+00
   1.4516466e+00
  -3.2627158e-01
   8.8032516e-01
  -7.1161135e-01
  -1.1791470e+00
  -6.5879590e-01
  -3.4229183e-02
   2.3295486e+00
   6.7009731e-01
  -7.2363244e-01
  -1.1917967e+00
   8.1920734e-01
  -3.5038610e+00
   2.7562452e+00
  -7.7150619e-01
  -1.3355823e+00
   6.4011015e-02
  -2.3608099e-01
  -1.7418932e-01
   3.0569409e+00
   1.2510849e+00
   5.7901318e-01
  -2.9068096e+00
   9.7191004e-01
  -1.1095176e+00
   1.8770474e+00
   9.1039722e-01
   3.1229542e+00
   1.0587598e+00
  -9.7726897e-01
   3.9085086e+00
  -2.6883207e-01
  -4.8955082e-01
   2.0348177e+00
   4.0522940e+00
   2.5499670e+00
  -1.5829747e+00
   1.1848541e+00
   5.1334808e+00
  -1.2066298e+00
  -1.3845969e+00
   7.6691381e-01
  -2.3473927e-01
  -2.0305622e+00
   2.2841653e+00
  -1.6310109e+00
   7.1145895e-01
  -1.4138048e-01
  -2.0022896e+00
   3.8054469e+00
   3.8221776e+00
   1.1644680e-01
  -1.0874176e+00
   2.7367742e+00
  -2.6330904e+00
   1.8328570e+00
   5.9705806e-01
   2.0017940e+00
   3.6950873e-01
  -1.4813389e+00
   1.1817396e+00
  -1.6525496e+00
   4.4627669e-01
   1.2800634e+00
  -2.6116891e-01
   1.1755040e+00
  -1.2258276e+00
   2.9084001e+00
  -7.7190482e-01
  -3.6293947e+00
   1.7755314e+00
   1.8367516e+00
   2.8072553e+00
   9.9750876e-02
   1.6050298e+00
  -4.2496223e-01
   1.6563386e+00
   1.4572618e+00
  -2.2221408e-01
   2.1530385e+00
  -1.4087577e+00
  -1.7698163e-01
  -4.5463834e-01
   8.3122969e-01
   1.4338527e+00
  -3.4621409e-01
   3.1583214e+00
  -6.6603339e-01
  -1.0569083e+00
   1.1849034e-02
   6.9549297e-01
  -1.9150855e+00
   6.9280800e-01
   9.4725571e-01
  -1.1745120e+00
   3.7926547e-01
  -1.2021013e+00
   2.3353520e+00
   1.0316016e-01
  -1.3760359e+00
  -1.2203260e+00
  -8.1775049e-02
   2.6782205e-01
  -7.0680884e-02
  -1.3884579e-01
   2.1123003e+00
  -1.3840978e+00
  -2.3182497e+00
   1.7983971e+00
  -3.4976036e-01
   5.4177393e-01
   3.0505622e-01
  -8.7952334e-01
  -1.8614105e-01
  -9.8608645e-01
   1.9890310e+00
   8.5506503e-01
  -2.6719061e+00
  -9.4849093e-01
  -1.0537003e+00
  -2.0495501e+00
   1.4744154e+00
   1.5477676e+00
   6.2167891e-01
   7.8218463e-01
  -1.9834505e+00
   1.8925752e+00
   1.1072253e+00
  -1.1991739e+00
  -1.1601783e+00
  -1.5720510e+00
  -1.6581103e+00
  -3.4789752e+00
   1.9882919e+00
   2.9083465e+00
   6.7865326e-01
  -1.8601784e+00
   1.3293773e+00
   1.3083923e+00
  -1.6994598e+00
   4.8799407e-01
   2.7239739e+00
  -1.6497739e+00
  -1.0283521e+00
   3.0498594e+00
   7.2478826e-01
  -9.1886988e-01
  -7.4436543e-01
  -1.1218014e+00
   4.3615521e-01
   2.2477205e+00
  -1.5962813e+00
  -3.3482721e+00
   1.5771569e+00
  -2.6376085e+00
  -1.4725969e+00
   2.8608381e-02
   2.2919998e+00
  -2.6478818e+00
   1.6952462e+00
   3.7118424e-01
  -2.2680869e+00
   2.4112257e-01
  -3.7722239e+00
  -4.1763546e-01
   8.0525350e-01
  -6.9604537e-01
  -9.8187770e-01
   3.3884784e-01
   9.1795674e-01
   7.5935304e-01
  -3.8213833e-01
   1.3538903e+00
   3.2756274e+00
   1.2794683e-01
   1.9398890e+00
  -3.7708032e+00
  -4.0013248e+00
   2.9714987e-01
   2.1456189e+00
   1.0289340e+00
  -6.3196496e-01
  -1.2024137e+00
   1.1757464e+00
   1.1237133e+00
   8.8293396e-01
  -4.6785609e-01
  -5.5447277e-01
  -2.8101276e-01
   7.1304415e-02
  -1.0398557e+00
  -2.8929421e+00
  -1.3611779e+00
  -2.3691286e+00
  -1.9047442e+00
   1.5331939e+00
  -1.9561645e-01
  -4.3863788e+00
  -3.8508950e+00
   6.0616222e-01
   3.4742185e+00
  -1.0945672e+00
   2.8393436e+00
   5.0350587e-01
  -5.1075654e+00
  -1.0247252e-01
   8.3004759e-01
   4.6587783e+00
  -6.9750494e-02
   2.4589552e+00
  -1.1076298e+00
  -4.4482277e+00
  -3.1644565e+00
   2.0749571e+00
   2.1641816e-01
  -3.4758862e-01
   1.3391388e+00
  -6.1858747e-01
  -4.8983445e+00
  -2.0897527e+00
  -8.2157110e-01
  -9.4531168e-01
  -2.8445637e-01
   8.7893409e-01
  -6.7861901e-01
   1.2599180e+00
   1.4312821e+00
  -2.0841966e+00
  -1.9848134e+00
   1.2552135e+00
  -9.0524911e-01
  -2.2068430e+00
   3.7470811e-02
  -2.7416672e+00
   8.0445448e-01
  -1.1987361e+00
  -9.2479110e-01
  -2.3849614e+00
   2.9478103e+00
  -3.0928975e+00
   1.8436624e-02
  -1.1456777e+00
  -1.6748696e-01
  -3.9285385e+00
  -8.1403291e-01
  -1.1497816e+00
   1.3072742e-01
   2.8462769e+00
   2.9309678e+00
  -2.4227607e+00
   9.5124731e-01
   8.7857601e-01
  -7.1372498e-02
  -2.2983631e+00
   3.9980179e-01
   3.8631495e+00
   5.2694414e-01
  -3.1746527e-01
  -1.7346742e+00
   7.1407799e-01
   2.0690448e+00
   1.2380758e-01
  -6.5900611e-01
  -4.8138986e+00
  -6.5421866e-01
  -2.6697871e+00
   1.4813233e+00
  -2.5269516e+00
  -2.4161454e+00
   7.4605079e-01
   1.2977136e-02
   2.9212034e+00
  -4.3172286e+00
   7.0985972e-01
  -1.0203551e+00
   4.5215586e-01
   2.9660715e-01
   8.2947140e-01
  -2.1032334e+00
   2.9568955e-02
  -2.6361952e+00
  -1.0785847e+00
  -8.6722478e-01
   4.8843541e+00
   2.5404715e+00
   7.9292650e-01
   1.5018965e+00
   1.7288408e+00
   1.3023527e+00
   2.0104550e+00
   4.4555966e-01
   1.0344257e+00
  -1.7544797e+00
   2.0175241e+00
  -2.9653610e+00
  -2.8471689e+00
   1.1559364e+00
   2.9581076e+00
  -2.7567331e-01
  -1.2993560e+00
  -6.0941287e-01
  -1.3145411e+00
   3.0194774e+00
  -5.7777686e-01
  -4.4769061e-01
   3.4593368e-01
  -1.1260649e+00
  -5.0815150e-01
  -2.1528066e+00
   5.6851874e-01
  -2.9786419e+00
  -5.9091850e-01
   6.8589412e-01
   1.2040079e+00
  -1.8860915e+00
  -1.5016835e+00
   1.5342020e+00
  -2.4427489e+00
  -7.2134516e-01
   1.3336132e+00
  -3.5642122e-01
  -1.0241109e+00
   1.4771563e+00
  -1.2148214e-01
   9.4971198e-01
   2.6797591e+00
   2.8001943e+00
   1.1789680e-01
  -1.8811494e+00
  -1.7081164e+00
  -3.2128990e-01
  -7.5390186e-01
  -3.4251173e+00
   7.1252682e-01
  -2.0869486e+00
  -7.5703848e-01
  -1.2080743e+00
  -1.2625495e+00
   6.5446717e-01
   8.7584660e-01
   4.9462309e-01
  -2.3566647e+00
  -4.9465534e+00
   2.1616957e+00
  -8.2862776e-01
  -3.5784699e-01
   2.6809954e-01
  -4.7545793e-01
  -1.3097775e+00
  -6.1581733e-02
   1.2955338e+00
   3.1673021e+00
  -2.0623375e+00
   1.5782104e+00
  -8.5628065e-02
  -1.0775478e-01
   1.6348740e+00
   1.4937096e+00
   3.8946209e-01
  -1.6944716e+00
   1.4273279e-01
   1.9786375e-01
  -3.5231960e-01
  -2.0046699e+00
   6.3197655e-01
  -1.0775470e+00
   1.3103751e+00
  -1.7721752e+00
   8.8965686e-02
  -1.4657643e+00
   7.6686645e-01
   1.0118396e+00
   1.0413357e+00
  -1.0462739e+00
  -7.7666986e-01
  -7.4597878e-01
  -2.4334162e+00
   7.8429047e-03
   1.5591923e+00
  -3.5202140e+00
   1.4761274e+00
   1.7629828e+00
   2.4759115e-01
  -1.7521902e+00
   9.3132914e-01
  -2.2500625e-01
   1.6960215e+00
  -1.1456097e+00
  -5.3575121e+00
   2.7876706e-01
   7.7761708e-01
  -1.9798320e+00
   1.3839307e+00
  -1.4247995e+00
   1.1466602e+00
   1.2251801e+00
   9.5074255e-01
   1.8301490e+00
  -1.8870557e+00
  -2.3205804e+00
   1.5177205e+00
   1.6144710e+00
   1.6773895e+00
   1.0731030e+00
   2.8555549e+00
  -3.8140848e-01
  -1.5548013e+00
   4.7902819e-01
  -6.4121081e-01
   5.8664865e-03
   4.3256584e-01
  -3.9530217e+00
   6.6268791e-01
   1.1544807e+00
   3.0184488e+00
  -3.8326362e-01
  -3.0055896e+00
  -2.6130416e+00
   1.8880677e-01
   3.5638815e-01
   5.1479824e-03
  -6.8540207e-01
   1.0036349e-01
   4.8800559e-01
   1.7331046e+00
  -1.9688642e+00
   1.1195076e+00
  -1.1328513e+00
   8.2369123e-01
   2.3639965e+00
   2.2751147e+00
   6.8085376e-01
  -3.7351228e+00
   1.2212008e+00
  -4.3873460e+00
   1.2144391e+00
  -9.8901181e-01
  -2.9511152e+00
  -1.7765456e+00
   1.1797699e+00
  -2.1797204e+00
  -3.5122479e-01
   2.8376780e+00
  -4.0711385e-01
  -8.1953352e-01
   2.9057636e+00
   1.5837019e+00
   3.3969020e-01
   1.5556967e+00
   2.2023605e+00
  -7.1125528e-01
  -3.3382500e+00
   4.5205070e-02
  -9.1505374e-01
  -8.7588719e-01
  -1.0379447e-03
  -1.1818203e+00
  -3.0429218e+00
  -1.1593125e+00
  -1.6099405e+00
  -8.2266843e-01
  -1.5034144e+00
   2.7189794e+00
  -7.5372105e-01
  -1.4667593e-01
  -1.0079722e+00
   2.6502861e+00
   5.4941518e-01
  -2.8880743e+00
   2.4543360e+00
  -4.1849916e-01
   8.1152156e-01
   2.9480478e+00
  -3.5693944e-01
   1.4036082e+00
  -2.5212666e+00
  -2.3078862e+00
   3.0866509e+00
  -3.0613001e+00
  -2.7663660e+00
  -1.0154792e-01
   7.2254163e-01
  -1.9624905e+00
  -3.0022161e+00
  -4.5776013e+00
  -1.5001932e+00
   1.3409978e-01
  -7.0580308e-01
   2.1096093e+00
   4.5553791e-01
  -7.4961799e-01
   7.8803429e-01
   8.1766035e-01
   2.5013694e+00
   2.2282821e+00
   3.4857089e-01
  -1.4316069e+00
  -1.6299158e+00
   6.8579909e-01
  -6.1217792e-01
   2.2651572e+00
  -7.7501352e-01
   5.4187823e-01
   3.8853482e-01
  -6.7041754e-01
   6.2499158e-01
  -3.8289959e-01
   2.5950146e+00
  -1.6613511e+00
   5.0698654e-01
   3.7120512e-01
  -5.0654111e-02
  -4.4182616e-01
  -3.5568288e-01
  -2.6361693e+00
  -2.6329309e+00
   1.6775159e+00
  -1.1109918e+00
   1.8665349e+00
  -2.8770928e+00
  -2.6774577e+00
   1.3330837e+00
   1.6696083e+00
  -6.6492400e-01
  -2.1804743e+00
  -2.7566656e+00
   4.1964610e-01
   9.5097720e-01
  -7.5553752e-01
  -2.0665114e+00
   6.8769883e-01
   3.2438049e+00
  -2.0275422e+00
  -2.1774877e-01
  -4.8217877e+00
  -2.5092939e+00
  -3.0012814e+00
  -1.7595192e+00
  -3.7660831e-01
   2.3668676e-01
   8.7358934e-01
   1.1848860e+00
   1.3101962e+00
  -2.0098749e+00
   2.5309340e+00
  -5.5013892e-01
  -9.3366841e-01
   3.9600380e+00
   6.4250400e-01
  -1.3304443e+00
  -1.2073329e+00
  -1.7457095e+00
   2.8949627e+00
   1.7784570e+00
  -1.3187400e+00
  -2.8550947e+00
  -1.8723159e+00
   1.0661032e+00
   6.5015840e-01
  -7.1671903e-02
   7.6501772e-01
  -3.3256596e-01
   1.9571592e+00
   2.5434024e+00
  -1.0828292e+00
  -3.2265292e-01
  -3.1853818e+00
  -1.4027233e-01
  -4.6724455e-01
  -5.1589291e-01
   1.4010024e+00
  -6.8573135e-01
   1.9455598e+00
  -4.7606553e+00
   3.3591263e+00
   5.0564619e-02
   2.0340782e+00
   2.7986584e-01
  -1.9485911e+00
  -2.0301242e+00
   2.3530553e+00
  -2.5836067e+00
   1.3007736e+00
  -8.7728470e-03
  -3.9897181e-01
   8.1945517e-01
   3.0845894e-01
   7.2669282e-01
  -5.5656403e-01
   1.9201202e+00
   1.7152088e+00
  -7.3214473e-01
  -2.1246607e+00
  -3.0297624e+00
   1.1466299e+00
  -2.0226194e+00
  -1.9738378e+00
   5.2976477e+00
  -3.1917715e+00
  -1.4867032e+00
   3.4396527e+00
   1.4795056e+00
   1.3553164e-01
  -1.5455998e+00
   2.0738324e+00
  -2.6020402e+00
  -5.4991917e-01
   1.3453491e+00
   3.1224393e+00
   1.3452383e+00
   1.2905590e-01
   3.6123632e-01
   2.2329926e+00
  -4.8069734e-01
   1.7401006e+00
   7.1693264e-01
  -9.3185341e-01
  -2.0131783e+00
   1.8444331e+00
  -1.3416195e+00
   9.0231948e-01
  -5.3658544e-02
   2.9524708e-01
   1.5157958e+00
  -1.2941646e+00
  -4.9462413e-01
  -3.0604908e-01
  -5.4444704e-01
   1.0703985e+00
   9.3767694e-01
   1.3049866e+00
  -7.4458591e-01
  -1.2027040e+00
  -1.4665830e-01
  -1.1239159e+00
  -1.4800110e+00
  -1.8092233e+00
   2.1190473e+00
   1.0660120e+00
  -3.6619136e+00
   8.0861223e-01
  -1.9116812e+00
   9.0949262e-01
   4.6368996e-01
  -1.8793106e+00
  -2.2790685e-02
  -1.9421238e+00
   4.1730605e+00
   1.1706168e+00
  -2.6262081e+00
  -2.5288212e+00
  -2.0085112e+00
  -1.0390333e+00
  -2.0758592e+00
  -4.5268369e+00
   1.7341792e+00
   3.9492613e-01
  -1.8907139e+00
  -1.5615016e+00
  -1.8633654e+00
   1.9596987e-01
  -1.8224904e+00
   4.9229831e-01
  -1.5869259e+00
   2.5281526e-01
  -3.0967704e+00
   1.9332082e+00
   1.4034493e+00
  -2.0832759e+00
  -4.0591052e-01
  -1.9885500e+00
  -1.0444109e+00
   4.7080353e+00
  -2.6732784e+00
  -2.6960410e-01
  -8.6073014e-01
   2.5096492e+00
   7.3696297e-01
  -1.6386294e+00
  -6.1183121e-01
   3.5867463e+00
   1.2174161e+00
   2.2400040e+00
  -1.1322205e+00
   2.8867659e-01
  -3.6893359e+00
   1.6518544e+00
  -1.8613873e+00
  -2.8444429e+00
   8.0695768e-01
  -2.6107217e+00
   2.7148956e+00
  -3.8603551e-01
  -1.4959379e+00
   3.2245975e-01
  -8.5799443e-02
   1.3638238e+00
   1.9701340e+00
   1.2553956e+00
  -4.2413887e-02
   2.4221207e+00
   5.0943983e-01
  -8.9785434e-01
   1.3329644e-01
   2.8542844e+00
  -2.1382052e-01
   9.9813273e-01
  -1.2352132e+00
   1.2074912e+00
  -6.7246598e-01
   3.5550947e+00
   2.5998655e-01
   1.2940589e+00
  -2.2646796e+00
   1.1003395e+00
   3.6643512e+00
   1.0382471e-01
  -1.5386346e+00
  -8.6490507e-02
   2.2210692e+00
  -2.4869659e-02
  -3.3026463e-01
   1.0329105e+00
   1.0841744e+00
  -1.0041492e+00
   1.8990982e-01
  -3.5519950e-01
  -4.3073743e-01
  -3.5622752e+00
  -1.6034758e-01
  -4.5248977e-01
   3.3733143e+00
   1.7891839e+00
   7.0011559e-01
  -7.8837637e-01
  -2.3616989e-02
   3.6188481e-01
  -1.5971538e+00
  -1.3733263e-01
  -1.1384558e+00
   3.5144100e-01
   3.1756082e-01
   1.5597923e+00
   2.2048553e-01
  -2.3468283e+00
   1.3236399e+00
  -1.2629879e+00
   4.8885883e+00
  -7.1955504e-01
   3.0151048e-01
   3.0300066e+00
  -4.5946710e-01
  -2.8178811e+00
   4.5317849e+00
   1.6319508e+00
   3.3093039e+00
   1.1169936e+00
  -1.3005790e+00
  -1.2144131e+00
  -1.8124601e+00
  -1.7434893e+00
  -2.4720504e+00
  -2.9830655e+00
   6.7025843e-01
  -1.5088831e+00
   2.1407373e+00
   2.9249820e-01
   2.0544529e+00
  -1.4088114e+00
  -1.7050387e+00
  -1.1376271e+00
  -2.1202268e+00
  -4.0243711e-01
  -2.4971289e+00
  -1.5090479e+00
   3.3456037e-01
  -5.7894655e-01
   4.5164726e-01
   9.1132139e-01
   2.1333893e-01
  -3.0496748e+00
   6.6206179e-01
   8.5719933e-01
   1.4421687e+00
   2.4153907e+00
  -2.0480987e+00
  -2.3128261e+00
  -1.6871524e+00
  -8.3464223e-01
   2.5479459e+00
   4.2454647e+00
   1.2627932e+00
  -1.3812465e+00
  -3.1751524e-01
  -7.7579275e-01
  -7.5785017e-01
   1.2898962e+00
   3.2744958e-01
   2.7685813e+00
  -2.0993469e-01
  -1.5583645e+00
  -1.0805342e+00
  -2.8256897e+00
  -3.3036539e+00
  -3.2477550e-01
  -2.7214969e-02
  -3.5764586e+00
  -5.4122878e-01
   1.0689247e+00
  -3.0942360e-01
   4.1805615e-01
  -1.5733651e+00
  -1.2601542e-01
  -2.2259303e-02
  -2.1196178e+00
  -1.5868004e+00
   6.4587122e-02
  -1.6483842e+00
   3.1913164e+00
  -1.9574577e+00
   1.7291017e-01
   3.6494942e+00
   3.9327850e+00
  -1.9736449e+00
  -1.1413624e-01
   1.2255866e+00
  -1.1442003e+00
   2.0134719e+00
  -6.1460478e-01
  -9.0949384e-03
   1.0639565e+00
  -4.6766633e-01
  -2.5888906e+00
   8.2739433e-01
  -2.6814648e-01
  -1.7097797e+00
  -1.3372919e+00
  -1.3903618e+00
  -3.5208902e+00
   4.8771625e-01
   2.2369960e+00
  -1.5096627e+00
   1.3814791e-01
   3.7600054e-02
   2.0546828e+00
  -1.4983791e+00
  -7.7435205e-01
  -2.8092136e+00
   7.9063680e-01
  -6.3860199e-01
  -1.2036994e+00
   2.4774823e+00
  -2.1529613e+00
  -3.9155702e-01
  -1.4850823e+00
   6.8257892e-01
  -4.9599029e-01
  -1.3193808e+00
   4.9497037e-01
  -2.0505944e+00
   1.1842852e+00
   5.7752276e-01
  -1.7393822e-01
   1.4430287e+00
  -2.5302207e-01
  -5.0706532e-01
   1.8159862e-01
   2.4361570e+00
  -6.8660587e-01
   8.1010751e-01
   5.4104097e-01
  -1.1138230e-01
  -4.6694346e-03
   4.2512613e+00
  -7.5081866e-01
   2.6861657e+00
  -8.0636050e-01
   3.1621983e+00
  -9.5255684e-01
   1.5960843e-01
  -1.7703854e+00
   2.5230913e+00
  -3.3362899e+00
   3.1090547e+00
   8.9414953e-01
  -4.2024501e-01
   1.7122860e+00
  -1.4324444e+00
   4.2051844e-01
  -5.3938577e+00
   3.7547486e-01
  -3.4209142e-01
   1.1213707e-01
   2.9787339e+00
  -3.4946859e+00
  -1.1502083e+00
  -7.0521454e-01
  -1.1817183e+00
  -4.8773629e-01
   1.2048182e+00
   1.8654875e+00
   1.3527628e+00
   6.6270778e-01
   1.4575825e-01
   3.7789381e+00
  -8.7235895e-01
  -2.0468788e+00
   2.9397029e+00
   1.0026056e+00
  -3.0219167e-01
  -1.3847917e+00
  -6.1149544e-01
   5.1895551e-01
   1.1938758e+00
   1.5767305e+00
  -1.5212905e+00
  -9.1623715e-01
  -5.7312220e-01
   6.3576116e-01
   1.9458611e+00
  -1.7931269e+00
   1.7856501e+00
  -9.6456920e-01
  -3.0430529e-01
   4.0468231e+00
   3.7581734e+00
   2.4451654e+00
   1.1450924e+00
  -8.7888022e-03
  -1.2894533e-01
  -1.6486513e+00
   7.2255746e-01
   1.5983019e+00
  -1.0157077e+00
   1.5453118e+00
  -3.3042262e+00
   2.9494634e+00
   5.7321543e-01
   2.0170501e+00
  -1.6259341e+00
  -9.6524211e-01
  -1.1836005e+00
  -1.4518388e+00
   3.2096278e+00
   2.9516607e-01
   4.5662071e-01
   1.4095696e+00
   2.7241855e+00
  -3.0320193e+00
  -2.9443431e+00
  -2.3675283e-01
  -4.2132265e-01
  -1.6193254e+00
  -3.3024128e+00
   6.7703150e-01
   1.7576615e+00
   1.0980768e+00
   4.1096249e-02
   1.6054560e+00
   1.7129086e+00
   1.7381721e+00
  -2.1679569e+00
  -3.9452757e+00
   1.8527294e+00
  -8.1966145e-01
   3.1146058e+00
  -3.4592541e-01
   9.8365288e-01
  -1.5982745e-01
  -2.1372059e+00
   9.5009993e-01
  -1.3319388e+00
  -1.9211669e+00
   4.0046405e+00
  -4.6695611e+00
  -1.1047207e+00
   9.4005754e-02
   7.7968027e-01
  -1.7169946e+00
   1.5883807e-01
   9.8458826e-01
   7.4939886e-01
   3.6549884e+00
   1.7786819e+00
  -1.7224712e+00
  -1.4311230e+00
  -3.5167555e+00
  -2.3280139e+00
   1.0090759e+00
  -4.0797771e+00
  -1.8100179e+00
  -1.3940531e-01
  -2.3883303e+00
  -7.1108874e-01
   2.0047951e+00
   5.1673164e-03
   2.8498138e+00
   1.7680112e+00
   2.3111504e-01
  -1.1238711e+00
   2.2701065e-01
   4.9074820e-01
   7.5781265e-01
   1.2634833e+00
   2.2312745e+00
  -1.2277225e-02
   2.0904314e-01
  -2.1008420e+00
   8.6533468e-01
   1.4458488e+00
  -1.8461483e+00
  -7.3837129e-01
  -1.2071532e+00
   1.9781038e+00
   4.0462950e+00
   2.0892155e+00
  -2.0055318e+00
  -6.3378511e-01
  -1.8541776e+00
   3.4274564e-01
  -4.7389691e-02
   6.7664650e-01
  -2.2313781e-01
  -3.0488459e-01
  -7.4216830e-02
   1.1498151e+00
   2.3360800e-01
  -1.8318060e+00
   1.7145377e+00
   1.2773771e+00
   7.1821193e-01
  -2.4457422e+00
  -6.4217055e-01
   1.1664871e-01
   9.0750142e-01
  -1.1739808e+00
  -2.2218499e+00
   1.3100168e+00
  -2.6429120e+00
   2.7999286e+00
   2.2435693e+00
  -2.4463675e+00
   1.5026576e+00
  -1.6866475e+00
  -7.2877233e-01
   2.8633790e-01
  -2.6092411e-01
  -2.1944664e+00
  -7.1705295e-01
   1.2344417e+00
   8.4713216e-01
   1.4906490e+00
   9.3891617e-01
  -1.6140268e+00
  -9.9989467e-01
   4.4657639e-01
   6.6467533e-01
  -1.4045095e-01
   1.6246224e+00
   7.4579590e-02
  -5.7436258e-01
   2.2639500e+00
   8.3297962e-01
   3.5705891e-01
   1.7916930e-01
  -1.1975474e+00
  -2.0449385e+00
   2.9136790e+00
   1.8742600e+00
   3.6544814e+00
   1.6349625e+00
  -1.0883025e+00
  -6.6067279e-01
   7.8312340e-01
   1.5286199e+00
   6.6662573e-01
   4.5192823e-01
  -2.1657331e+00
   8.0640087e-02
  -1.5056219e+00
  -7.7549510e-01
  -8.0439646e-02
  -3.0318979e-01
   2.8005761e+00
   2.6222108e+00
  -3.0692749e+00
  -5.8844381e-01
  -1.3682650e+00
  -1.3948562e+00
   2.5824203e+00
  -3.4065527e-01
  -1.3052916e+00
   2.1134633e+00
  -2.5544108e-01
   3.3997434e-01
  -1.0371592e+00
   2.8345993e+00
  -1.2580494e+00
   7.0161152e-01
   1.5487877e+00
  -1.9672761e-01
  -1.9407727e+00
   1.4991058e+00
   6.0424526e-01
  -7.6184274e-01
  -4.5926099e-01
  -4.8116846e-01
   1.3559130e+00
  -1.4422457e+00
   1.7546562e+00
  -2.0194370e+00
  -2.3208930e+00
  -2.7457566e+00
   1.5659869e+00
  -1.4379891e-01
  -1.3533132e-01
   1.1275159e+00
   7.3274183e-02
  -1.5905785e+00
   3.0996009e-01
   2.5174827e+00
  -1.9066393e+00
   5.4187955e-01
  -5.2690597e-01
  -9.3090298e-02
   2.0296241e+00
  -1.1127603e-02
  -7.3196159e-01
   2.1498867e-01
   3.1621838e+00
   2.1324748e+00
  -6.1234419e-01
   4.2841633e-01
  -5.8555032e-01
  -6.4091293e-01
  -1.0507438e+00
  -7.8170179e-01
   2.0406181e+00
   2.8194150e+00
   3.7717538e+00
   1.1872940e+00
  -1.8038172e+00
  -4.2556231e-01
  -1.7335224e+00
   2.2320086e+00
   4.3895572e+00
  -2.8305584e+00
   7.6052435e-01
  -7.5538753e-02
  -4.4230804e-01
   5.0555562e-01
  -2.0020047e-01
  -4.9696085e-01
   6.5285896e-01
   1.5740409e+00
  -2.1643359e+00
  -8.6139893e-01
   3.9734157e-01
  -1.2987842e+00
   1.1107884e+00
  -2.2602826e+00
  -2.2145060e+00
  -3.0098508e+00
  -1.2793746e+00
   2.4945579e+00
  -1.1861470e+00
  -9.2919364e-01
   1.5771746e-01
  -2.3813585e+00
  -8.7197610e-02
   1.6661768e+00
  -2.1102259e+00
  -2.9197292e+00
  -4.1679281e-01
  -1.1296311e+00
   2.6981084e+00
  -5.5253507e-01
  -4.5875883e-01
  -7.9407148e-01
   2.7977012e+00
  -1.3481275e-01
  -2.8267076e+00
  -2.2530608e+00
   1.9668659e+00
   3.3799104e-01
  -8.2826053e-01
  -7.3359105e-01
   9.0143502e-01
   2.9130665e+00
  -2.9165619e+00
  -2.4704144e+00
   3.4607619e+00
  -5.9040981e-01
  -1.8717065e-01
   1.1251586e-01
   2.2117097e+00
  -3.9451783e+00
  -2.6586684e-01
  -2.0267312e+00
  -4.6628407e-01
  -2.3626302e-01
  -6.5728418e-01
  -2.7569973e+00
   3.8949701e+00
   9.4730621e-01
  -2.8639624e+00
   3.4000599e+00
   8.1491675e-01
   1.6807346e+00
  -9.0873995e-02
  -2.8599143e+00
  -1.4277845e+00
   2.7544712e+00
  -2.3265615e+00
  -4.8314718e+00
  -1.4883855e-01
   1.7384936e+00
   9.9790970e-01
   6.8267927e-01
  -7.5669016e-02
   8.8027952e-01
   2.0133853e+00
  -1.6335397e+00
   4.9490841e-01
  -8.4977633e-01
  -1.9324700e+00
  -1.8130813e+00
  -5.5839909e-01
  -2.6383969e+00
   2.8239794e+00
  -7.3816537e-01
  -5.8075550e-01
  -4.2789508e+00
  -1.4875895e+00
  -2.9289172e+00
  -1.6041329e-01
   7.1562819e-01
  -8.4097119e-01
  -8.9184808e-01
  -1.2902134e+00
  -1.5835103e+00
   2.7565085e-01
   1.4090940e+00
   2.7429146e-01
   1.5183050e+00
   3.3056068e+00
   2.0190614e+00
   1.4425030e+00
   9.0168614e-01
  -1.3664159e+00
  -7.7890714e-01
  -1.5856623e+00
  -1.2330654e-01
   1.3608824e+00
  -1.2756696e+00
  -2.1324920e+00
  -2.3342873e+00
  -9.3383762e-01
   1.4756870e-01
   2.9827034e+00
  -1.2644602e-01
   2.6881033e-01
   8.5328634e-01
  -2.2135677e+00
   1.5205079e-01
   2.4126095e-02
   1.8629144e+00
   1.4197986e+00
   2.9211102e-01
   1.4283013e-01
   6.2703124e-01
  -6.7492245e-01
   6.1581148e-01
  -9.8484657e-01
   1.5670303e+00
   7.0867378e-01
  -1.4692253e+00
  -8.1099680e-02
   1.2023236e+00
   1.2752011e+00
  -1.0406459e+00
  -1.6781256e+00
  -2.4249659e-01
   4.1621975e-03
  -2.9014548e+00
  -1.5397529e+00
  -8.6938520e-01
  -2.2598192e+00
   1.8739779e+00
   1.0111288e+00
  -2.9111099e+00
  -6.9668527e-01
   2.0958529e+00
   3.5378909e+00
   2.2877587e+00
  -2.2532582e+00
  -1.0753904e+00
   2.9812403e+00
   4.3354275e-01
   1.3077316e+00
  -1.2670893e+00
  -1.2370851e+00
   3.2189955e-01
   2.3244491e+00
  -7.8377703e-01
   1.5983875e+00
   6.0619532e-01
  -1.6155796e+00
  -3.7408964e-01
  -2.5995257e+00
  -4.7143965e+00
   1.9093395e+00
   3.4877727e+00
   2.7352728e+00
   3.8519022e-01
   6.3226094e-01
   1.7171546e-02
   4.5539690e+00
   1.0917679e+00
  -4.7831872e-02
   2.8160372e+00
  -3.2219659e-01
   2.3545114e+00
  -1.3689672e+00
  -2.4395218e+00
   2.0405966e+00
  -1.8942436e+00
  -1.2236142e+00
  -1.2818625e+00
   2.0108428e+00
   1.6597710e+00
  -4.8696290e+00
  -7.1171401e-01
  -2.5016129e+00
  -2.6093490e+00
  -1.0974656e+00
  -2.4886201e-02
  -1.2766880e+00
   2.4406106e+00
  -2.9564239e+00
  -1.2635120e+00
   2.7182302e-01
   9.4732187e-01
  -1.3451883e-01
  -9.7624671e-01
  -3.9715634e-02
   2.1623326e+00
  -2.8150142e+00
   3.4004448e+00
  -6.5336806e-01
   1.8818318e+00
   2.5364210e-01
   4.3558132e-01
   8.5333610e-01
  -1.8110909e+00
  -7.7458776e-01
  -4.2029812e-02
  -4.3502511e+00
  -2.3103996e+00
  -6.9789853e-01
   1.9887690e+00
   3.9305049e-01
  -1.5364245e+00
  -1.2407706e-01
  -2.1856146e+00
  -5.7389524e-01
  -1.3136237e+00
  -1.2022761e-01
   1.9920314e+00
   1.3071267e-02
   1.8802009e+00
   1.5700550e+00
  -3.3964823e+00
   1.2325352e+00
  -4.1888915e-01
  -1.6498799e+00
   2.8931998e+00
  -6.4279315e-01
  -7.5754689e-01
  -6.0366368e-01
   1.1023828e+00
   3.2735818e+00
   1.1124778e+00
   1.8265442e-01
   1.2978085e+00
  -8.7928118e-01
  -2.3279552e+00
   1.1960040e+00
  -7.3222658e-01
  -1.5835269e+00
   5.5572073e-01
  -1.9383509e+00
  -1.8226863e-01
  -4.7362133e-02
  -9.9822482e-01
   1.7602941e-01
  -5.4157742e-01
   1.5666139e+00
  -2.3066339e+00
   3.7860425e+00
   2.3741634e-01
   1.0218690e+00
   1.6462653e+00
