# Supplementary material for: Estimation of stationary and non-stationary moving average processes in the correlation domain
Source: PLoS One. 2025 Jan 27;20(1):e0314080. doi: 10.1371/journal.pone.0314080 (PMC11771944; doi:10.1371/journal.pone.0314080)
Supplement: S2 Dataset — (TXT) [file pone.0314080.s002.txt]

  -1.5129661e-01
  -3.7794500e+00
   1.5521518e+00
   1.5159831e+00
  -2.1310730e+00
  -9.4217903e-01
   6.0445340e-01
  -1.0573870e+00
   9.2487224e-01
  -7.1799187e-01
   2.3293027e+00
  -1.3034466e+00
  -4.2854518e+00
   2.7368583e+00
  -2.2248385e+00
   3.3937532e-01
  -2.6316884e-01
   5.2877597e-01
   2.1481996e-01
   1.2000790e+00
   8.0397029e-03
  -3.9543270e-01
  -3.5597965e+00
  -2.9807064e-01
   1.5129817e+00
  -2.2224091e+00
   5.6050006e-01
   3.6294295e+00
   3.5581322e+00
  -1.2766652e+00
  -2.9036381e-01
  -1.1201127e+00
  -2.2129258e+00
   2.4573643e-01
  -3.0870181e+00
   9.0253980e-01
   6.1620993e-01
  -1.5044199e+00
  -4.3268993e-01
  -3.6259364e+00
  -1.1316075e+00
   4.1577961e-01
   2.1006078e+00
   1.0228339e+00
   3.6526530e+00
   2.9384919e-02
  -1.3311112e+00
   1.6491886e+00
   3.5850079e+00
   3.0536075e+00
   6.1708785e-01
   3.2516701e-01
   2.2762389e+00
   9.4876639e-01
  -1.0573591e+00
  -1.8746017e+00
  -1.4291255e+00
  -1.8811149e+00
   8.4862818e-01
  -6.0653761e-01
  -3.1682718e-01
  -3.5737760e-01
  -1.7694812e+00
  -6.4855295e-01
   3.0686796e-01
  -3.3303056e-01
   1.3487444e+00
   7.3459972e-01
   1.5278410e+00
   2.0743258e+00
  -4.6334337e-01
  -4.4268109e-01
   2.7052193e+00
  -2.8649672e+00
   1.5651348e+00
   3.4110724e+00
  -6.1533837e-01
  -3.4007109e+00
   1.4175971e+00
  -2.5153999e-02
   7.6578883e-01
   1.6615000e+00
  -2.4423747e-01
   3.1999673e+00
  -6.8744520e-01
   2.9310930e-01
  -3.1679662e+00
  -1.1565633e+00
  -1.8967192e+00
  -1.1194726e-01
   1.7653368e+00
  -2.2652390e-01
   6.4342816e-01
   5.4273574e+00
   9.1265735e-01
   4.5950772e+00
  -1.5438715e+00
   6.7150953e-01
   3.2484156e+00
  -4.8370045e-01
  -2.3847267e+00
  -8.9202125e-02
  -7.5651490e-01
   2.0509092e+00
  -1.4003477e+00
   2.0929611e+00
   2.6447170e+00
   3.2011368e-01
  -9.2613828e-01
   2.4992351e+00
   2.0704583e+00
  -9.8229836e-01
   1.2522883e+00
  -2.7079696e+00
  -4.8471776e+00
  -8.9609176e-01
   2.0375820e-01
   2.7696143e-01
  -1.9050488e+00
  -2.1106031e-01
   1.2083416e+00
   2.8508482e+00
  -3.4495163e+00
   1.2675931e-01
  -5.3969700e+00
   2.6250383e+00
   7.0040638e-01
   1.5967983e+00
   2.4165705e+00
  -1.9986184e+00
   7.2815704e-01
   1.4930532e+00
  -2.2098681e-01
  -5.3110130e-01
  -7.9700533e-02
   1.6739402e+00
   1.0252175e+00
  -6.3312215e-01
  -1.3199214e+00
  -4.4299839e-01
   1.1337266e-01
   1.3040729e-01
   1.1528966e+00
   7.2877959e-03
   3.9012430e+00
  -2.0193306e+00
   2.2896206e-01
  -1.7957368e+00
   1.5923169e+00
  -1.6032021e+00
   2.1271928e+00
  -2.0488305e+00
   2.0970820e+00
  -2.0678169e+00
  -9.5577617e-01
   2.7461946e+00
   4.3586590e+00
   3.9350088e-01
  -1.7400416e+00
  -6.0094737e-01
  -1.4332391e+00
   2.1616527e+00
  -1.1578802e-01
   4.7130363e-01
  -2.2515150e+00
   5.6232593e-01
  -6.7855684e-01
   3.1269457e+00
   5.4809050e-01
   2.0727466e+00
  -2.0502755e-01
   2.2085971e+00
   2.2233413e+00
  -4.6448866e-01
  -2.8888461e+00
  -1.9222626e+00
   1.1087986e+00
  -1.6767668e+00
  -3.6724685e+00
   9.8333157e-02
  -1.9070077e+00
  -9.8544100e-01
  -1.1510093e+00
  -1.2012836e+00
  -1.2890392e+00
  -1.7044235e+00
  -5.4473379e-01
  -5.9236430e-01
   1.3686172e+00
   1.7555600e-01
  -1.3589180e-01
   3.9616819e-01
   9.4026745e-01
   2.7305478e-01
   4.8149947e-02
  -5.4791593e-01
  -7.4633865e-01
  -1.5534695e+00
  -6.1218551e-01
  -2.7956566e+00
  -1.9340029e+00
  -1.6585391e-01
  -4.5552991e-01
  -2.7468890e-01
  -4.5393786e-01
  -3.1562122e+00
  -5.5593000e-01
  -3.8431716e-01
   2.0205341e+00
   1.6296178e+00
  -2.7931979e+00
   1.1503816e+00
  -9.7921493e-01
   2.2043902e+00
  -7.0205982e-02
  -1.7019318e+00
  -1.7172253e+00
   1.6837966e+00
   1.3608528e+00
   7.0465989e-01
  -8.4374103e-01
  -1.1730675e+00
  -3.0427168e+00
  -2.5725078e+00
   3.0820958e+00
  -1.3656410e+00
   1.1105433e+00
   1.1766805e+00
  -1.3059826e+00
  -3.1755188e+00
  -4.1624600e-01
   3.5393588e+00
   5.8810898e-01
   1.0506783e+00
   1.2027652e+00
   3.9376358e-03
   2.8602238e+00
   3.0856936e+00
  -1.7174538e+00
   2.8774201e+00
   6.5030040e-01
  -2.2671561e-01
   3.8262867e-01
  -4.9257697e+00
  -4.3455914e+00
   1.9294170e+00
  -1.4523113e+00
   6.7951025e-01
   5.3225390e-01
  -6.0250071e+00
   4.3791030e-01
  -1.0887027e+00
   1.7937502e+00
  -5.7896575e+00
   2.3848807e+00
   2.5042413e-01
   1.1712369e+00
  -2.0601411e+00
  -2.5468518e+00
  -8.1948098e-01
   3.6537505e+00
  -4.0840666e+00
   1.9103417e-01
   7.9882100e-01
   1.2682218e+00
  -3.3195552e+00
  -3.4747803e+00
   2.1920483e+00
   1.5114168e+00
  -5.7136465e-01
   1.5329728e+00
   3.1550740e-01
   1.2957938e+00
   4.1881780e-01
   4.8078540e-01
  -2.0287072e+00
  -2.4202526e+00
  -1.3218523e+00
  -3.3602463e+00
  -1.5730149e+00
  -1.7433900e+00
   5.7888375e-01
  -1.7529248e+00
  -7.2817458e-01
   3.1127541e+00
   3.3138058e-01
  -2.7611731e+00
  -1.7373642e-01
   2.3305842e+00
   2.4698936e+00
   4.0451626e+00
  -2.0445259e+00
  -2.2274964e+00
   9.7575458e-01
  -1.1106342e+00
  -9.6852003e-01
   1.4704096e+00
  -7.2412997e-01
  -1.3635003e+00
  -1.0635329e+00
  -4.2481535e+00
  -1.8542234e+00
   6.5627688e-01
  -4.8435393e-01
  -5.6204174e-01
   2.3534515e+00
  -2.1617801e+00
   3.4961021e+00
   1.2319361e+00
   3.8204434e+00
  -2.4185424e+00
  -4.0844455e-01
  -1.6118685e+00
   2.0491539e+00
   2.3308433e+00
   6.1449737e-01
  -4.5241077e-01
  -8.2040926e-01
   1.7718989e+00
   2.9894364e+00
   1.3691000e+00
   5.5594288e+00
  -2.0838009e+00
  -2.5450736e+00
  -2.4353722e-01
   2.7756190e+00
  -2.6012730e+00
  -2.5938153e+00
   1.9344423e+00
  -7.3844864e-01
   1.0146453e+00
   3.0535980e+00
  -1.3353714e+00
  -8.2309867e-01
  -2.1415473e+00
   1.5146198e+00
   2.8629072e+00
   1.8139000e+00
   9.4878845e-01
  -3.7833784e+00
   5.4263726e-01
   3.3566242e+00
   9.7290707e-01
  -3.6567266e+00
  -1.3908925e+00
   1.9488245e+00
   4.5960165e+00
   3.5947647e+00
   1.1956964e+00
   1.3315698e+00
   1.2160833e+00
  -1.9429850e+00
  -9.0192850e-01
  -1.1925608e+00
  -3.3830131e+00
   1.3149534e+00
  -5.9204473e-01
   6.1965514e-01
  -3.1080072e+00
   1.4694691e+00
  -3.2478896e+00
   1.2975544e-01
  -1.9579259e+00
  -1.3231732e+00
  -2.5277306e+00
  -1.1370634e+00
   2.4417287e+00
   1.3585973e-01
   1.7727266e+00
   1.7804096e+00
   3.4937195e+00
  -3.9379638e-01
  -2.3740736e+00
   3.1710607e+00
   6.8736056e-01
   2.1527038e+00
   8.4792091e-01
   5.2920375e-01
  -1.0540225e+00
   7.1791116e-01
   1.5325000e-01
  -1.6121488e+00
  -5.8091659e-01
   1.4517010e+00
   9.3834284e-01
  -5.5483273e-01
  -4.6902819e+00
   1.7959374e+00
  -2.6503279e+00
   7.9166639e-01
   1.2800166e+00
  -1.7761854e-02
  -1.2091332e+00
   3.7010091e-01
  -6.2031264e-01
   1.1467763e+00
   1.5055269e-01
  -4.2635342e-01
   1.9370588e+00
  -2.2765194e+00
   1.0735935e+00
   1.7415145e+00
   2.7813752e+00
  -5.2932782e-02
  -7.6746896e-01
   2.1301253e+00
  -9.6707368e-01
   2.2563142e-01
   3.1692502e+00
  -6.8008862e-01
  -2.7119017e+00
  -1.1387055e+00
  -8.0340169e-01
   2.0814283e+00
   1.3402942e+00
  -7.8293598e-01
   2.5423332e+00
  -1.1266592e+00
  -6.2604771e-02
   9.5869767e-01
   1.4362408e+00
   3.5405756e+00
   1.4427050e+00
   2.8632963e+00
  -3.1752194e+00
   1.2364852e+00
   2.4342985e+00
   4.4840353e-01
  -3.7778240e-01
   1.4499335e+00
   4.2914347e-01
   4.3791844e+00
  -1.3874818e+00
  -1.1447552e+00
   3.0330443e+00
   1.3271110e-01
  -2.7466732e+00
  -9.4539789e-01
  -2.5574064e+00
  -1.4758010e+00
  -2.4766049e-01
   1.9206283e+00
  -2.2840584e+00
  -5.8467375e-01
   4.0793787e-01
  -2.4678223e+00
  -1.1015617e+00
  -2.5511617e+00
  -2.3464548e+00
   4.9352481e+00
   1.0983699e+00
   4.2741711e-01
  -4.2623997e-01
  -9.6297722e-01
  -1.6775288e+00
  -6.4626006e-01
   6.3131568e-01
   2.9083497e+00
  -2.6389381e-01
   2.1553639e+00
  -7.5392515e-02
   2.6603433e+00
  -2.0081663e+00
   7.5365789e-01
   3.3140838e+00
  -1.2404413e+00
  -4.2999308e-01
  -1.1581716e+00
   4.2450088e+00
   5.5793891e-01
  -3.1786120e+00
   2.8407869e+00
  -1.8416972e+00
   4.3047864e-01
  -8.5507711e-01
  -7.2790089e-01
   2.4405821e+00
   1.9857836e+00
   6.7995864e-01
   2.7074749e+00
   1.3983583e+00
  -1.3239407e+00
  -1.4414516e+00
  -4.0261310e+00
   2.2894017e+00
   4.9440250e+00
  -2.0082751e+00
   1.7629502e+00
   2.4195933e-02
   9.2800628e-02
   1.6557975e+00
  -1.3147938e+00
   5.0212486e+00
  -3.3192809e+00
  -2.0344531e+00
   6.7667127e-02
  -1.7801577e-01
   3.0772827e+00
   2.0603755e+00
  -2.4874873e+00
