# Supplementary material for: Estimation of stationary and non-stationary moving average processes in the correlation domain
Source: PLoS One. 2025 Jan 27;20(1):e0314080. doi: 10.1371/journal.pone.0314080 (PMC11771944; doi:10.1371/journal.pone.0314080)
Supplement: S3 Dataset — (TXT) [file pone.0314080.s003.txt]

  -2.8326792e+00  -2.0425502e+00  -2.0068694e+00   3.4685252e-01   1.4407429e+00  -1.3072154e+00  -3.9883816e+00  -1.7186142e+00  -7.0430646e-02  -4.4282770e-01   1.0600130e+00   2.4085086e+00   1.5510548e+00   3.4198440e-01   7.9352077e-01  -5.9756372e-01   3.5668630e+00   1.6355458e-02   9.7196207e-01   1.4766808e-01   3.3531441e+00  -3.1559530e-01  -2.3581304e+00  -3.3170808e-01   4.3857217e+00   1.1018705e+00   2.9024864e+00  -5.4829331e-02   8.2387621e-01  -5.9190458e-01   1.7474005e+00   4.0014424e+00  -2.9082035e+00   8.7582335e-01   3.9450684e+00  -4.6477537e+00   6.6098636e-01  -1.4824774e+00  -1.2695309e+00  -8.2246336e-01   2.9636013e+00  -4.0879141e+00  -7.5403786e-01  -1.8892776e+00   1.1626258e+00   6.4257104e-01   4.3157562e-01   9.7569993e-01  -3.7792181e+00   7.8793824e-01   5.2761068e+00   2.1238832e+00  -1.6340758e+00  -2.3034725e+00  -4.8920728e-01  -1.4492754e+00  -2.4587099e+00  -5.1757742e-01  -1.1316770e+00  -1.8119307e+00   2.1947296e+00   1.9403450e+00  -3.4548077e+00  -8.3755141e-01  -5.0337018e+00  -6.3166825e-01   6.2705895e-01   3.1378845e+00  -3.2221528e-01   2.4534557e+00  -2.6448527e-01  -6.4711691e-01  -1.6874011e+00  -2.2435922e+00   1.4211681e+00   1.2337043e+00   3.0593353e-01  -5.0434969e-01   3.3149172e+00  -2.2594098e+00   3.5743633e-01  -2.6169681e+00   1.6163323e+00   1.3322729e-01   4.3050290e-01  -1.6158208e+00  -2.4836188e+00   4.6173226e-01   3.0520849e+00  -1.4131391e+00   1.7318813e+00  -8.4985627e-01  -1.1338624e+00  -9.3461498e-01  -4.9353628e-01  -3.7078033e+00  -7.8592021e-01   1.5186551e+00  -2.6341433e+00  -1.4944440e+00
   1.3058456e+00  -2.0040693e+00   5.7983861e-01  -4.0353718e+00  -2.9536605e-01   7.4715447e-01  -3.5882548e-01   1.0343682e+00  -1.7009788e+00   1.2233331e+00  -1.7195835e+00   2.4664654e+00  -3.2736730e-03   1.3856118e+00   8.5542822e-01  -1.0287216e+00  -3.2086391e-01  -5.3512075e-01  -7.1532442e-01  -1.6064281e+00  -3.6958776e-01   1.9200658e+00  -2.7026051e+00  -6.6772029e-01   1.3836369e+00  -3.4326467e+00  -3.6122112e-01  -2.1624210e+00  -2.7231747e+00  -9.8921736e-01  -1.6897667e+00   3.0303757e+00   1.0854358e+00   1.1739507e+00  -9.4722497e-01  -9.7658048e-02  -3.4670051e+00  -5.2586204e-01   1.2703803e+00  -7.5170633e-01   2.6966685e+00  -3.6486373e+00  -2.0311419e+00  -7.1566260e-01   2.7495470e-01   1.0843938e+00  -2.5529649e+00   4.2426594e+00   1.5631080e+00  -2.5212223e+00   1.7935771e+00   1.4000940e+00   4.9866260e+00  -2.1558640e+00  -2.5742945e+00   2.1450914e-01  -1.2196275e+00   6.4237981e-01  -2.0410016e+00  -6.0263061e-01   1.4124239e+00  -1.9639870e-01  -1.4573310e+00   1.7083358e+00   1.5804987e+00  -1.5837862e+00  -1.2546634e+00  -1.9789625e+00   3.4157167e+00   1.4957303e+00  -2.1493394e+00  -2.5909027e+00  -1.6696042e+00   2.1477415e+00   1.9529419e+00  -4.7271456e-01   3.5730056e+00  -8.6358256e-01  -9.9261143e-01  -1.9077128e+00   1.3487293e+00  -2.9858852e+00  -9.4718503e-01   5.5138322e-01   8.4490013e-01   1.2931897e+00   1.4400236e+00   3.7575545e+00   1.9744003e+00   1.9019548e+00  -1.4479759e+00  -6.6639167e-03   1.4426129e+00  -1.4516849e+00   2.5714804e+00   2.5445515e-01   2.3823495e+00   9.4592184e-01   2.7643321e+00   5.7079167e-01
   2.4704407e+00  -4.1166919e+00   7.3912680e-01   2.0746004e+00  -2.1037289e+00  -4.5874467e-01   6.6067625e-01  -3.2252928e+00   9.7248177e-01  -7.4128089e-01  -2.5432116e-01  -4.7330487e-02  -1.9118438e+00   1.4618673e+00   3.4748366e-01   2.0457478e+00  -1.0829110e+00   2.6610529e+00   7.1814072e-01  -2.7736120e+00  -8.8941880e-01   1.2854919e+00  -1.4033913e+00  -1.8635542e+00   1.4720833e+00   2.0732383e+00  -3.9322273e+00  -1.4834645e+00  -2.1967668e+00  -1.0252007e+00   3.7251087e-02   1.9160184e-01  -1.2604551e+00  -2.4650796e+00  -3.8908874e+00   1.4706473e+00  -2.4689199e+00  -1.8284222e+00   1.5074413e+00  -2.5885097e+00  -3.1451574e+00  -4.0432319e+00   2.0872895e+00   1.1460201e+00   1.7575637e+00   1.4714987e+00   1.1775215e+00   2.9806876e-01  -6.1698853e+00  -2.0010427e+00   1.7389784e+00   1.2440684e+00   4.3067064e+00   9.2667598e-03   4.5041388e+00   1.7414863e+00   1.6167624e+00  -1.1419889e+00   1.8059949e+00  -3.4675379e+00  -6.9422680e-02  -3.8980371e-01  -2.9193862e+00  -5.8955549e-01  -5.0575673e-01  -1.9259866e+00  -4.9151727e+00  -4.6783701e-01  -2.9589654e-02   3.6468067e+00   3.2321862e-01  -3.5913159e+00  -7.3991560e-03   1.5118789e+00  -3.3659473e+00  -1.2973162e+00   1.4975729e+00  -7.9244729e-01   4.0061450e-01   3.9344881e-01   1.8865250e+00   2.3711008e+00   1.3785951e-01   1.9610313e+00   5.2990046e+00  -5.2858257e+00  -1.2954430e+00  -2.2044800e+00   1.4894797e+00   1.2615826e-01  -2.6886485e-01  -4.2501027e-01   1.1316719e+00   5.3313582e+00   5.5927169e-01  -9.2168495e-01  -4.2294625e+00   2.1582996e-01  -5.2374229e+00   4.4098516e-01
   1.9243867e+00   2.4456612e+00   2.0817668e+00  -1.7051858e+00  -2.8208155e+00  -2.2476625e+00  -4.5789667e-01  -1.8155810e+00   9.8073192e-01  -1.5880214e+00  -3.5933256e-02  -1.8499396e+00  -2.1314301e+00   4.3251824e+00   3.9942371e+00  -6.5324060e-01   2.5029102e+00   1.8382984e-01  -8.8475866e-01   1.4404518e+00  -5.8397049e-01  -1.6111790e+00  -6.5016571e-01   5.9616781e-01  -1.5595931e+00   1.5180055e+00   2.7587734e+00  -2.4716935e+00   2.8667439e+00  -2.6293914e-01   1.3396402e+00  -8.0339640e-01  -2.9517522e-01  -4.5178567e-01   1.3894983e+00  -1.7826739e-01  -4.5142297e-01   4.5607357e+00  -2.8369909e-01   1.4535028e+00   4.4571153e+00   2.6724980e+00   1.0781509e+00   4.2749162e+00   1.4980234e+00  -1.0339262e+00  -2.1733475e+00  -2.0427977e+00  -7.6771854e-01  -2.0101098e+00  -1.0796340e+00   3.4388978e+00  -9.7685516e-01  -2.0274397e+00  -2.1617120e+00  -2.1516595e+00  -1.2036820e-01  -2.1848368e+00   1.4126697e+00   1.3257986e+00   8.6663352e-01   1.1001837e+00   1.2813608e-01  -2.3246344e+00   1.9477923e+00  -1.3597840e+00  -1.2535815e+00   6.6128295e-01   3.8839035e+00   1.8701882e+00  -1.9014374e+00   2.8746305e-01  -4.0731036e-02   2.2445245e+00  -1.2657895e+00  -9.6056330e-02  -1.8762873e-01  -8.1569844e-01  -1.7540595e-01  -8.6559374e-01   4.7671066e-01  -5.9183590e-01  -7.3196353e-01  -3.2256028e-01  -2.5404773e+00   1.9906608e+00  -4.5138198e-01   3.6262438e-01   1.2082994e+00   3.6683112e-01   1.4101211e+00  -5.1344853e-01   1.5822751e+00   7.0160346e-01  -2.1068189e+00   4.2362342e+00   1.5671544e+00   1.3514475e+00   1.6673963e+00   9.6618317e-01
  -2.3737341e-01   1.2179486e+00   1.3211479e+00   4.8808175e-02   2.1168590e-01  -3.1384441e+00   2.4170558e+00   3.0368861e+00  -7.1927348e-01   2.4588505e+00   2.2895745e+00  -7.5063163e-01  -2.5364673e+00  -3.5358584e+00   1.8831497e+00   1.3287517e+00   1.7107067e+00  -8.3400971e-01  -5.6340089e+00   1.2848850e+00  -5.2710674e+00  -4.1216918e-01  -1.3333955e+00  -9.6827794e-01   1.1459389e+00  -2.2983471e+00   9.5248025e-01  -8.1300765e-01   2.6440447e+00  -3.4210916e+00  -3.1846194e+00   1.7094796e+00  -3.1454516e+00   1.9468101e+00   1.1297654e+00   1.4101616e+00   2.2856963e+00   2.9332628e-01   1.4667332e+00   2.6949784e-01  -4.6110552e-01  -2.8327544e-01  -5.4681939e-01  -1.7055706e+00   1.4595579e+00  -3.8387613e-02  -9.7365713e-01  -1.2334307e+00   8.0716971e-02  -1.5248178e+00  -2.1572899e+00  -3.1177614e-01  -4.6920063e-01  -2.0629467e+00  -2.4205175e+00   5.3526940e+00   3.1304416e+00  -3.0086702e+00   1.1913890e-01  -4.3388336e-01   8.6248105e-02  -3.3193143e+00  -1.9518637e-01  -4.0502669e-01  -1.3008136e+00   6.1357371e-01  -7.1217815e-01  -1.4192656e+00  -1.9316399e+00   4.5574593e-01  -3.2906282e+00  -4.7509779e+00   2.2380160e+00   3.8851268e+00  -2.0972171e+00  -6.0526827e-01  -1.2869939e-01  -2.4594459e+00  -1.2118111e+00   2.1015047e+00  -2.4869761e+00  -2.1169535e+00   1.2116253e+00  -1.1991364e+00   6.2692014e-01   6.5314142e+00   2.7253306e+00   1.4268299e+00   8.6851649e-01   5.3980875e-01   1.7565677e+00  -1.0047649e+00   1.5100441e+00  -1.3277150e+00  -6.1118270e-01  -1.1764668e-01  -2.3440732e+00  -1.4862136e+00  -8.7041135e-01  -2.6579262e+00
  -2.5926209e+00   3.4737170e+00  -1.7985265e+00   3.4078395e-01  -2.4596273e+00  -2.7897181e+00   8.5814073e-01   1.4556935e+00   6.7112295e-03  -1.9898663e+00   1.2162421e+00  -1.2861093e+00   2.2026906e-01  -1.1698540e+00  -4.1669618e-01   2.8643030e-01   6.4368135e-02  -1.3164159e+00   2.8361377e+00   8.5717166e-01  -4.2843154e-01  -5.9725371e-01  -8.3015063e-01   2.4333593e+00   3.8178706e+00  -2.1660294e+00   3.2456230e+00  -5.2755554e-02  -2.2881487e+00  -3.5689208e+00  -8.8665749e-01  -5.0041561e+00  -1.9950154e+00   6.9547720e-01   3.3806314e+00  -2.5145210e+00  -5.2082637e+00  -3.0539625e+00   1.7477727e+00  -1.4125921e+00   3.3524073e+00  -2.2176404e+00   2.8058373e+00   6.9246116e-01   2.8869060e+00  -1.6326066e-01  -3.4292243e+00   2.0216287e+00   2.5066062e+00  -6.2014206e-01  -8.4521841e-01  -2.7524587e+00   5.0145381e-02  -2.3114395e+00   5.3609062e-02  -3.0844657e-01   1.8302254e+00   4.2465336e-01   1.7890966e+00   1.0317699e-01   1.2482317e+00  -1.6713886e+00   2.8908889e+00  -2.3371553e+00  -2.7674284e-01   8.5644295e-01  -2.4346941e+00  -1.6804353e-02  -1.1869474e+00  -2.1114032e+00  -1.1175662e+00   3.6493098e-01   1.5242221e+00   1.4576467e+00  -1.5925538e+00   1.0407235e+00   2.3771051e+00  -1.9739290e+00  -1.9028601e+00   6.7409459e-01   5.3739573e-01  -5.4371330e-01   1.6641625e+00  -1.0996703e+00  -3.2598686e-02  -7.4774448e-01  -1.1591797e-01  -1.2498212e+00   2.4063889e-01   4.9717730e-01   3.1788304e-01  -2.4692250e+00  -2.7618063e-01   2.4237789e+00  -8.7398183e-01  -2.0756048e-01  -4.5160761e-01   1.7429594e+00  -9.5452857e-01   1.3137049e+00
  -2.3885977e+00   4.5111840e-01   6.3776439e-01   2.5875428e+00   1.0277549e+00   2.3863541e+00   1.2149522e+00  -4.7685731e-01   1.1388778e+00   3.2810876e+00   2.8861809e+00  -1.2275862e+00  -8.5059662e-01   6.9450433e-01   1.7694800e-01  -8.7463597e-01   1.6689794e-01  -5.7858671e-01   8.6524168e-01   6.1707568e-01  -1.7758636e+00   4.2065996e-01   6.7522696e-01  -1.2496577e+00  -9.2042375e-01   1.4796561e+00   2.3244223e-01  -2.0421437e+00  -9.0345876e-01   2.4516129e+00   4.3043388e+00  -1.9652253e+00  -2.2614279e+00  -1.7032352e+00   4.9300999e-01  -1.7640194e+00   1.5000901e-01   2.9434030e+00  -1.0742665e+00   4.6330353e-01  -2.4212049e+00  -2.2436303e+00  -2.1368595e+00  -6.7623017e-01  -6.6268619e-01   2.4946819e+00   1.9655227e+00  -3.9703595e+00   3.2943616e+00  -2.0603794e+00   1.0935926e+00   3.9930894e-01   1.0418926e+00  -3.3490898e-01  -1.9962626e+00  -2.5276309e+00   2.4618799e+00  -2.5412019e+00  -4.4758454e-01  -7.4843480e-01  -2.9830148e+00   6.4057794e-01   1.5120502e+00   1.0542460e+00  -1.3930925e-01  -1.6907249e+00   1.1621792e+00  -1.2587045e+00   3.8723086e+00   2.7622709e-01  -1.7086787e+00  -3.8204627e+00   4.3964063e-01   1.4860233e+00   7.8061510e-01  -1.8971541e-01  -1.5710918e+00   4.9707373e-01   2.2105933e+00   4.1361117e+00  -1.1396149e+00   1.7345520e+00  -1.3290799e+00   2.3631140e+00   1.8294757e+00  -2.8346211e+00   2.7196037e+00   1.6010319e+00  -1.6076210e+00   2.1602956e+00   2.0200984e+00   3.2461395e+00  -1.0093162e+00   6.8379458e-01   9.5738424e-01   1.7950733e-03  -1.3146717e+00   1.4953864e+00  -2.6270996e+00   1.5058647e+00
   1.4410590e+00  -3.7084349e+00  -6.2652527e-03  -2.9051959e+00   2.0910994e+00  -1.6274229e+00   3.9296384e-01   1.0425246e+00  -1.5797398e+00   8.3944567e-01  -2.0420687e+00  -4.7598445e-02  -7.4489451e-02   1.1747901e+00  -2.1435452e+00   4.3414736e-01  -2.5617009e-01  -3.2663935e+00  -2.0805078e+00  -1.1691085e+00   1.8331598e+00  -1.6882861e+00  -2.5932927e+00  -1.2064904e+00   3.2313214e+00   2.0964507e+00  -2.2663686e+00   2.6750405e+00  -2.9450735e+00  -1.3190894e+00   2.1916204e+00  -5.1237774e-01  -6.2555182e-01   1.0526379e+00   1.8752273e+00   3.2175493e-01   3.0356893e+00   2.0696172e-01  -8.1098219e-01   1.5145612e+00   1.4368559e+00  -3.6140594e+00  -1.9709156e-01   1.1652940e-01   5.5017145e-01  -6.6186135e-01  -1.4787665e+00   1.4681600e+00   6.7796354e-01   1.6502038e+00   1.8765785e+00  -4.4697981e+00  -1.8023051e+00   6.2645876e-01  -5.3930118e-01   5.9858776e-01  -9.4428138e-01  -2.5384633e+00  -5.5340491e-01   6.6425837e-01  -2.1032800e+00   1.5645390e+00  -2.4748453e+00  -1.7434730e-02  -1.3066758e+00   2.2744343e+00  -3.9080711e+00  -4.0957927e+00  -2.3447379e+00   6.5159569e-01   6.8570317e-01  -3.4296247e-01   2.6641242e+00  -1.3824287e+00   3.7424545e+00  -8.5420158e-01   1.9871939e+00  -1.6358775e+00  -2.6399709e-01   3.1755608e+00  -3.4553261e+00   4.2199158e-01  -6.5918536e-01   2.7005549e+00  -1.1166651e+00   5.7998041e+00   8.6376603e-02   4.6137433e+00  -2.8867108e+00  -6.8546599e-01   3.9455570e+00   1.9535703e+00  -9.3220754e-01  -2.9327007e+00  -1.2878779e+00  -1.9433924e+00   2.1048838e+00  -4.9840537e-01  -2.5228589e+00  -1.4676537e+00
  -1.1891099e-01  -6.3436319e-03   2.1645430e+00  -1.6784943e+00  -2.0785520e+00   2.8104055e-01  -5.0988763e+00  -2.2389959e-01   2.3542730e+00  -1.0291204e+00   6.1484781e-01   9.7541951e-01   5.4728811e-01  -1.3345239e+00  -7.1549875e-01  -2.1178854e+00   1.4449750e+00  -9.1955337e-01   4.0728916e-02   9.4139943e-01  -7.8737880e-01  -6.4506677e-01  -9.5672284e-01   3.7316733e+00  -7.5918204e-01  -1.0955706e+00   3.2760230e+00   3.4226241e+00   6.0374971e-01   2.9406007e+00   1.2339635e+00  -6.0492690e-01  -4.2649632e-02   2.5548507e+00   3.8173201e+00  -2.2038576e+00   1.1569478e+00  -1.5812108e+00  -7.5470740e-01  -3.4806515e-01  -8.4650460e-01   2.6425965e+00   3.4631116e+00   2.6095973e+00  -8.3171455e-01   2.9702373e+00   1.2135226e+00  -5.8590948e-01  -8.0742924e-01   5.5314322e-01  -3.0560527e+00  -1.0560606e+00  -2.2704603e+00   6.9719431e-01   5.1877532e+00  -3.6157908e+00   2.2498733e-01   4.4080343e-01  -2.9705901e+00  -3.4385645e+00   2.3467018e+00  -7.2302980e-01   1.6633676e+00  -9.1818636e-01  -6.6111172e-01   1.5340319e+00   1.4707972e+00   2.8280619e+00  -2.3477162e+00  -1.8268087e+00   1.3025263e+00   1.2104859e+00  -2.2234838e-01  -5.5733530e-01   4.0964609e-02  -1.5402692e-01   1.2298820e+00   3.2329470e-01  -1.4176955e-01  -8.9348195e-01  -7.6526425e-01   1.3803053e+00   4.4431542e+00  -9.3213938e-01   1.4433763e+00  -2.7699331e+00   4.3241948e-01  -1.7626108e-01  -4.2068656e+00   3.9920019e-01   4.3790577e-02  -1.5956200e+00   3.0751112e-01   1.4888775e+00  -2.5124595e+00  -2.7260516e+00   1.9765820e+00  -3.4441223e-01  -1.2447391e+00  -2.5843602e+00
  -8.7956953e-01   2.9418056e+00  -2.0739867e+00  -1.2154770e+00   4.1764162e+00   1.5858606e+00  -1.8193025e+00   2.3887856e+00   1.2035031e+00  -2.4596666e+00  -4.0647631e-01   9.2283405e-01  -3.6965281e-01  -4.6515472e-01  -1.0621724e+00   6.0772486e-02  -3.5789713e+00  -1.3529254e+00  -1.7499191e+00  -4.2573501e-01   2.4682503e+00   2.5297813e+00  -5.2497291e-01  -1.7831063e+00   1.7168104e+00  -1.9123499e+00   1.3467358e+00   1.0090922e+00   6.6516364e-01   8.4027585e-01   3.1970981e+00  -5.5358440e+00  -4.9310203e-01  -2.4805610e+00  -1.9189309e+00  -3.8625536e+00   3.4540614e+00  -4.5902854e-01   1.8131749e-01   8.1986722e-02  -8.2036623e-01  -3.3256490e+00   1.9199976e-01  -2.8836693e+00   1.4343526e+00   1.1581994e+00  -3.4398902e+00  -6.6095521e-01   1.8744377e+00   1.0652443e+00   1.5861058e+00  -9.0974398e-01  -9.1174434e-01   1.7679758e+00  -8.7902000e-02  -1.3461652e-01   1.8308374e-01  -7.0463516e-01  -6.1917354e-01  -3.4844884e+00  -1.7951860e+00   9.4984995e-01   8.3628217e-01   4.5646079e+00   1.5965893e-01   5.7021244e-01   3.5356106e+00   1.3588468e+00  -2.0735862e+00   9.2404688e-01  -1.4754159e+00   2.7742689e+00  -1.0628044e+00   3.5772058e+00  -3.3416224e+00  -1.9238432e+00   1.9917745e+00  -3.3869697e+00  -1.9474705e-01   3.1828150e-02   3.0406668e-01   1.4929453e+00   5.5196621e-01   1.0979856e+00  -3.4878879e+00   1.0221691e+00  -1.2396031e+00   2.5594018e+00  -3.6669545e-01   3.6327033e-01  -3.3484750e-01   5.0684123e-02  -2.1999653e-01  -1.3309512e-01  -1.3864012e+00   2.9389459e+00  -2.2187034e+00  -4.2324587e+00   2.1156830e+00   8.7141531e-02
  -2.0699199e+00  -5.8558293e-01   2.7989271e+00  -2.9933754e+00  -2.0764773e+00   1.1423564e-01   1.0470411e+00  -5.5792014e-01   2.4017024e+00   1.5461869e+00  -2.2895645e+00  -6.5873614e-02  -1.6421011e-01  -1.9037516e+00  -4.1636802e-01   2.5743016e+00   1.9533465e+00   3.3802359e-01   1.5963286e+00  -1.8157403e+00   8.3797343e-02  -2.4713160e+00   1.0258399e+00   3.4993393e+00  -5.4170050e-02  -1.3392133e+00  -2.1354590e+00  -3.8456668e+00  -8.4954131e-01   4.1743668e+00  -2.2905487e+00   5.0869050e-01   2.4264717e+00  -1.8205268e+00  -1.5809405e+00  -1.3550103e+00   3.9617397e-01  -1.3965862e+00   2.6069733e+00  -1.3523748e+00   2.7979556e-01  -3.1274199e-02   2.2601320e+00   3.9196610e+00   1.0103654e+00  -2.3900325e+00   1.1176023e+00  -2.2050538e+00   7.2904642e-01  -5.5300184e-01   1.4507058e+00  -1.7576082e+00  -1.9589458e-02   1.3827793e+00  -2.9831724e+00   2.2801700e+00  -2.1021112e+00   2.5107881e+00  -1.2321742e+00  -2.9607433e-01   1.6170022e+00  -1.9053359e-02   3.8616358e+00  -3.1181381e-01   1.3871524e+00  -2.0454923e-01   3.1574007e-01  -4.6147035e+00   2.0656089e-01  -8.7552827e-02  -2.4013096e+00  -5.9468909e-01   5.3267376e-02   1.3597772e-02  -9.0600510e-01   1.6766454e+00  -9.1041701e-01   8.0010368e-01  -1.3172430e-01  -1.8879966e+00   2.4103681e-01  -1.8659454e+00  -2.3070047e+00   2.4866478e-01  -8.8525410e-01   1.8591364e+00  -2.7420613e-01  -1.8420159e+00  -3.4057957e-01  -2.8300973e+00   4.7536729e+00  -2.0122489e-02  -4.5861611e-01  -1.6743168e+00  -1.4959946e+00   9.1011491e-01  -9.7160907e-01  -1.4794427e+00  -9.9443981e-01  -1.6359657e-01
  -1.7461941e+00   1.6644895e+00  -8.2644240e-01  -6.0143699e-01   1.1993733e+00  -2.3422353e+00  -1.1039706e+00  -2.9459238e-01  -9.7142414e-01   3.5252749e+00   1.6829382e+00  -1.2539807e+00   2.0973326e+00  -2.1622164e+00   2.6581004e+00  -5.0828398e-02   1.8341368e+00   3.6390207e+00  -1.3550067e+00   4.4551803e-01  -2.0498643e+00   2.0877720e+00  -3.1752537e-01  -1.7783182e+00   1.5871027e+00  -5.0010056e-01  -1.4768205e+00   1.6116671e+00   1.1644650e+00   4.7525816e-01  -1.5245586e+00   1.6218501e+00  -1.7107639e+00   2.1723479e+00   1.3532093e+00  -1.4606040e+00   5.4544623e-01  -8.8405696e-01  -1.5326091e+00  -3.6952390e+00  -1.3179632e+00  -1.8127795e+00   2.9342347e+00   1.8702713e+00   3.0369819e+00  -8.0135772e-01  -1.2416582e+00   2.8573066e-01   1.2402786e+00   2.6055163e-01   9.8160727e-01   2.7301587e+00  -2.0945654e-01   1.0038578e+00   3.6149384e+00   5.0001005e-01   2.0441775e+00   7.6790388e-01   3.8931853e-01   2.0227179e+00   5.5249516e-01  -1.2085002e+00   2.8631702e+00   1.6093413e+00   2.0139221e+00   3.2855954e+00  -3.1798723e+00   3.6754400e+00   1.4955930e+00  -2.5939554e+00   1.7116711e+00   8.6652956e-01  -2.9326250e-01   1.1018484e+00   9.3139495e-01  -9.3968264e-01   1.4847170e+00   1.0528530e+00   3.9618788e+00  -1.6854814e+00   5.7892252e-01  -1.1961246e+00   1.0509328e+00  -1.3704995e+00  -1.0644172e+00  -1.0797697e+00  -4.6102767e+00   1.3875206e+00   4.5946770e-01   2.3254513e+00  -2.4402311e+00   4.7464258e+00   6.5490322e-01  -1.6556169e+00   8.0535317e-02  -1.9287136e+00   1.3607978e+00   6.9148687e-01   5.5832727e-01   2.4053890e+00
  -1.5270376e+00  -4.2386456e-01  -1.1713531e+00  -8.9761038e-01   9.1276123e-01   1.4192690e+00   1.0035915e+00  -2.2539933e+00   3.1727147e+00  -7.8512929e-01  -5.0811061e-01   1.0960102e+00   1.2322031e-01  -9.4404883e-01   3.0189894e+00  -3.0405189e-01   2.6135017e+00  -5.3071020e-01  -4.4157522e+00   1.4295382e-02  -6.9774109e-01   2.2973159e+00   2.3841713e+00   1.3904257e+00   2.4079309e+00   7.5727998e-01   1.2395138e+00  -7.3065306e-01  -1.8026294e+00  -1.7930525e+00   3.3821358e+00   8.4993360e-01   2.0953945e+00   1.6208771e-01   8.5461265e-02  -6.8667264e-01   6.2196876e-01  -1.8571094e+00  -1.3579932e+00  -5.4143314e-02  -1.9387472e+00  -2.1786673e+00   3.1842940e+00  -6.9512911e-01  -2.6587453e+00   5.5869685e-02  -3.8556701e+00   1.1781213e+00   2.9398123e-01   1.8836555e+00  -1.5919892e+00   3.3596850e+00   1.2031255e+00   8.8972211e-01   1.4868467e+00   2.7656234e+00   5.6666505e-01   2.5034085e+00  -7.0205131e-01  -1.0190796e-01   4.6489386e-01  -1.2850995e+00  -7.7740911e-01   1.0756237e+00  -8.6901923e-01  -1.0360381e+00   3.2218995e+00   9.6166944e-01   1.7286905e-01  -1.7265028e+00  -1.7686581e+00   2.1415879e+00   4.0760723e-01  -3.2024137e+00   9.6677792e-01   1.7922980e+00   5.9819668e-01  -1.3216265e+00  -8.7585792e-01   1.0870509e+00   2.8308033e+00   1.6363718e+00  -2.6765314e+00  -2.5977455e+00   8.1911047e-02  -9.3603698e-01  -3.5476357e+00  -1.9797813e+00   1.1800373e+00  -1.5886199e+00  -4.4572583e+00   1.2556553e+00  -2.3934254e+00  -1.0431980e+00   1.9349287e-01   1.2243820e+00  -5.5044834e-01  -2.1170435e+00   8.0407698e-01  -1.8497841e+00
   2.3671249e+00  -7.0792326e-01  -4.8554751e-01   1.6390847e+00   2.2637336e-01  -3.1252514e+00   4.9331035e-01  -1.4979936e+00   1.7628755e+00   8.7532092e-01  -3.4965534e+00   1.4080495e+00  -3.7964069e-01   1.8490567e+00  -7.0223148e-01   8.3860319e-01   1.7985443e-01   1.0843357e+00   3.5861987e+00  -1.4615928e+00   5.7406256e-01  -2.7729770e+00  -8.3677172e-01   1.8621196e+00  -2.6942946e+00   1.4660909e+00  -2.7259611e+00   2.8349621e+00  -8.0977675e-01   2.1817569e-01  -6.5531205e-02   6.6282269e-01   1.7699733e+00   1.4322688e+00  -3.3761484e-01  -1.6974252e+00   1.8102369e+00  -5.0678150e-02   1.3669452e+00   3.6075083e+00   2.6330265e+00   1.1439458e+00  -2.3348346e+00   2.7454274e+00  -1.1325300e+00  -1.5104501e+00   9.9110972e-01   3.9398611e-01  -1.3234138e-01  -2.6048714e+00  -2.1697587e+00   1.7632073e+00   8.1861890e-02  -9.7224308e-01  -1.6681429e+00   1.5669570e+00  -1.4475225e-01  -3.3688200e+00   3.0500736e+00   3.1876318e-01   1.0319256e+00  -1.2320726e+00  -2.3800046e+00   2.7012615e+00   7.3035751e-01   5.3391630e-01  -2.7445776e+00  -1.0344285e+00   2.5207949e-01   5.6263942e-01   5.4392473e-01   8.0262190e-01   3.6876174e-03   2.4437001e-01   1.3499842e-01  -8.8445339e-01   2.0637344e+00   1.9262085e-01   8.1129336e-01  -3.7882006e-01  -2.2032404e+00  -2.3068090e+00   1.7956809e+00   1.2905719e+00   8.5376460e-01  -2.4103063e-01  -2.5135556e+00   4.3115049e+00  -2.4997423e+00  -1.5735553e+00   2.2350166e+00  -3.5391122e-01   1.0691828e+00  -2.3533645e+00   5.5108143e+00  -2.5220730e+00  -1.3534738e-01   2.4619580e+00  -6.8568446e-01   2.5280952e+00
  -1.6856661e+00   1.3128433e+00   3.5869145e+00  -6.2495623e-02  -3.3617674e-01   1.5563146e+00   2.0548624e+00   2.1372017e+00  -3.0620363e+00   1.6923658e+00  -1.7417813e+00  -1.5174775e+00  -4.8691961e-01   5.6646011e-01   1.3363883e+00   1.8509701e+00  -9.2552032e-01   2.9890762e-01  -4.7971583e+00   4.0659132e-01  -5.9722372e-01  -9.1820727e-01   4.1242510e-01   2.6330434e+00  -1.0621030e+00   6.2376993e-01   4.6134877e-01   5.0610860e-02   1.5124710e+00   1.2308213e+00  -1.4973413e+00   4.3647778e-02  -1.5959846e+00  -5.2688267e-01   7.6535361e-01  -2.6209792e-02   2.8825787e+00   1.1620621e+00   3.1295564e+00  -3.2181344e+00   7.8427562e-01  -2.2507772e+00  -8.3823070e-01  -2.4620309e+00   1.4964909e+00  -4.1995142e-01   3.9192671e+00   2.5075617e+00   2.2918988e+00   1.2640909e+00   3.3057917e+00   1.9029287e-01  -2.2130742e+00  -3.1085237e+00   3.5403486e+00   1.8106119e+00  -6.4707317e-01   3.8604492e+00   9.9603022e-02   1.6601482e+00   9.4080360e-01  -2.2216907e+00  -1.9639625e+00   2.6257256e+00  -1.8483821e+00   2.5615453e-01  -2.1656534e+00  -1.8842625e+00  -2.3653576e+00  -2.2039459e+00   2.6713497e+00  -1.9773020e+00   6.6016177e-01   8.8492106e-01  -4.4366590e+00  -3.8424527e-01   1.4749600e+00  -2.0866383e+00   1.1437755e+00   2.4916347e+00   3.0801557e+00   2.7208465e+00   1.8337740e+00  -2.2898674e-01  -9.8698254e-01   1.1088195e+00  -8.7235053e-01   1.9531884e+00   7.4411158e-01   3.2971224e-01  -2.1185256e-01  -1.5987865e+00   1.3127528e+00   1.3872599e+00  -2.1459944e+00   2.9657091e+00   3.0890788e+00  -3.2397374e+00   2.3589252e-01   5.0474600e-01
  -4.4384978e-02   2.9058299e+00  -1.7665644e+00  -5.1977938e-01   3.8471225e-01   8.9187541e-01  -2.9765228e+00  -6.3773450e-01  -1.7789601e+00  -5.5260628e+00  -1.5043290e+00   6.5569433e-01  -1.2737423e+00   5.0591348e-01   8.7742594e-01   1.5887609e-01  -4.3104410e-01   1.4803358e+00  -8.8614241e-01   4.0574888e+00  -3.1873396e+00   3.2167136e+00  -3.0027014e+00   1.6382427e+00   2.1993714e+00  -9.3397337e-01   2.0793773e+00   4.5078270e-01  -8.9440220e-01   1.1494246e+00   7.0107374e-01   9.1712762e-01   2.7051486e+00  -1.2981706e+00   1.8134363e+00   2.2568060e+00  -3.0453558e+00  -1.8594630e-01   4.3073374e+00  -1.7315771e-02   4.2112202e+00  -8.1567967e-01   1.9085250e-01  -4.1296797e+00  -8.4843822e-01  -2.4371267e+00   6.7216772e-01  -1.5256054e+00   9.5086582e-01   1.7100285e+00   1.5362907e+00   2.1163235e+00  -2.3141253e+00  -8.6769135e-01   3.2126972e+00   2.9386295e-01   1.6643696e+00  -1.6322395e+00  -2.2195186e+00  -1.3156794e+00   6.5958327e-02   1.1691314e+00   2.0416157e+00  -4.6009564e+00   4.6833040e+00  -2.9531341e-01  -5.6376752e-01  -1.3243286e+00  -1.8478744e+00  -1.1061222e+00  -5.8340404e-01  -3.7596901e+00  -1.9608002e+00  -8.5388515e-01  -2.5805785e+00   4.9370558e-01   1.7973556e+00  -3.9834344e-01  -2.0665615e+00  -1.8173961e+00   8.5529895e-01  -3.6938628e-01   3.9306405e+00   3.0923955e+00  -3.3738504e-01  -1.6606257e+00  -5.7155815e-01  -2.1357468e+00  -2.5098499e+00  -2.1469673e+00   5.9477859e-01  -3.2818880e+00   9.5504320e-01   2.0561901e+00   1.9280955e+00  -2.5033423e+00   3.7637862e+00  -3.3810218e-01   1.7176594e+00  -9.7918852e-01
   1.0551600e+00  -9.7971525e-01   7.3545170e-01   1.2397723e+00   3.9221645e-01   7.9035301e-01  -2.8500955e-01   8.6702232e-01   1.8315202e-01  -7.2808202e-02   2.4103776e+00  -2.2564358e+00   7.4727905e-01   2.5929029e+00  -1.1196445e+00  -1.4331402e+00   2.7797118e+00  -1.1272721e+00   1.1890855e+00  -1.3258642e+00   2.7940919e+00  -3.9679625e-02   9.5468342e-02   1.6609604e-01   5.0809687e-01  -5.9043387e-01  -4.3778010e+00  -2.1525393e+00  -1.4481172e+00   1.9035405e+00  -7.1632598e-01   3.0688990e+00   1.9922609e+00   2.9304877e+00   3.1717248e-01   5.2903255e-01   3.1590086e+00   1.4709966e+00  -4.3935243e-01  -3.2034913e-01  -3.8426873e+00  -1.7991450e+00   1.4953897e+00   2.3771580e+00   2.4291000e+00  -4.3564876e+00   4.4265081e-01  -1.0529388e+00  -1.0879326e+00   1.8178999e+00  -1.0165678e+00   2.0347249e-02   2.2630697e+00  -9.0781050e-01  -2.8893890e-01  -2.7435275e+00   1.4697245e+00   2.7061721e+00   4.0297893e-01  -4.2406340e+00  -5.7261406e-01   5.1241493e+00  -1.1812006e+00   1.1803476e+00  -1.6306997e+00  -1.4436925e+00   6.9049355e-01   9.9662825e-01   2.9872270e+00   2.0126194e+00   8.2110631e-01   5.9111361e-01   2.2552636e+00  -1.6093874e+00   1.7092851e+00  -1.0892320e-01   7.5765885e-01  -2.1560372e-01  -1.3801434e+00   6.2417959e-01   3.3867415e+00  -1.4417485e+00  -1.3766719e+00  -6.0864808e-02   4.5599646e+00  -9.2959480e-01   1.9190560e+00  -3.8607871e-01  -3.7905350e+00  -9.3025437e-02  -1.8206423e+00  -1.9747235e-02  -5.3407271e-01  -1.6211675e+00   5.7365620e-01  -6.9922372e-01  -2.1583117e+00   2.3009214e+00  -2.7965915e+00   1.3909838e-01
   1.7082465e+00   1.4076125e-01  -1.2009296e+00   1.6571247e+00   3.6175153e+00  -1.5550519e+00  -2.5388194e-01   5.0030107e-01  -2.7813502e-02   9.4294693e-01   2.7576156e+00  -9.7464477e-03  -2.4953841e+00   1.1525062e+00   1.6712327e-01  -1.2010248e+00   7.8094146e-01   5.1414417e-01   5.7560578e-02   8.0297562e-04   2.1521775e+00  -1.2702480e+00  -3.0776357e-01  -3.2959613e+00  -6.0459392e-01  -8.6441599e-01   1.2134193e+00   7.1280449e-01  -2.3567753e+00   4.7776131e+00  -2.7226259e+00   3.0964319e+00  -1.8086086e+00  -3.8187933e+00   5.9390234e-01   4.3944546e+00  -1.8768075e+00   7.0810401e-01   1.6027408e+00  -3.7425885e+00   5.4923384e-01   2.4483989e+00   2.3706420e+00  -8.3785211e-02  -1.0587804e+00   1.3740225e-01  -2.0507092e+00  -1.8232713e-01  -4.5602207e+00  -3.4165745e+00   1.4928622e-01  -1.2502672e+00   1.5716036e-01   9.1597812e-01   1.2826684e+00   1.5293786e+00   7.7539229e-01  -4.3796883e-01   2.3709217e+00  -1.5480791e+00  -1.7627611e+00   6.6341528e-01  -1.4952442e+00   1.7513628e+00  -7.6283095e-01   1.4031662e+00   6.1543209e-01   2.7271176e+00  -3.9071201e-01   2.9032813e+00  -1.0279853e+00   1.2662564e+00   1.6265133e-02  -2.6693824e+00  -2.7628220e+00  -8.1997710e-01   2.3829949e-01  -2.5776706e+00   2.6525789e+00  -1.0822121e+00   1.7503282e-01   1.0620683e+00  -2.2209567e+00   8.9783062e-01   2.7254925e-01   1.3203386e+00  -5.5306397e+00   7.6199526e-01   1.9234074e+00  -5.2694286e-01   1.9507844e+00   2.0077528e-02   9.5740722e-01   3.8323710e-01   4.1802883e-01  -7.0990648e-01   1.6678859e+00  -9.5502649e-01  -2.5931626e+00  -1.3403518e+00
   1.3741113e+00   2.8495541e+00   5.8970041e-01  -1.7862438e-01   3.9436549e-01  -2.7439945e+00  -3.0819962e+00  -2.2673804e+00  -2.7575312e+00   2.4545954e+00   3.1171079e+00   2.7124174e+00  -3.0006540e-01   1.3865243e+00  -2.4363690e+00   9.1640764e-01   2.2547555e-01   9.4853733e-01  -1.2210219e+00   3.1584989e-01   7.1495701e-01  -2.7977439e+00  -8.5871814e-01   1.3707170e+00   3.8759814e+00  -2.7647766e+00   1.6944728e+00   4.3304664e+00  -9.8872823e-01   4.6633697e+00  -1.8908732e-01  -1.8618779e+00  -3.9509554e+00   1.0403479e+00   9.4742396e-01  -1.2778933e+00   6.3356313e-01   1.0102963e+00  -2.3326507e+00  -1.1810624e+00  -1.1254742e+00   1.7916218e+00  -3.2155244e+00   4.0125228e-01   5.6002578e-01   1.8015348e+00   1.0310843e+00   2.7653236e+00  -1.2329478e+00  -7.0413195e-01   7.0808728e-01   6.2379787e-01  -1.2299735e+00  -7.5553705e-01  -1.3727006e+00   3.2935330e+00  -5.0161437e-01   8.1965267e-01   2.0163991e+00   2.3414311e+00   1.1790692e+00  -2.7185665e+00   7.8014870e-01  -1.5192155e+00  -6.1766267e-01   4.9620158e+00   9.1267323e-01   1.4156419e+00   1.0531066e+00  -2.6725430e+00   1.7059403e+00   9.5205301e-01   6.6863644e-01   8.0414320e-02  -4.1120953e-01  -2.3083927e-01   1.8550609e+00  -2.6708235e+00   1.5471489e+00   2.3746151e-01   1.5443341e+00  -1.7665255e+00  -4.2991176e-02  -8.0287914e-01  -4.9299638e-01   1.9789608e+00  -4.5891688e+00  -3.8969584e-01  -2.3349841e+00  -4.3266083e+00   8.9934757e-01  -2.1901851e+00   1.3670267e+00  -9.8091175e-01  -1.7977953e-01   3.0000111e-01  -4.9003959e-01  -1.0239178e+00   2.3445162e-01  -1.8425910e+00
   8.7546984e-02   5.5564218e-01  -6.4308388e-01  -1.3025884e-01  -9.0061637e-01  -2.2959217e+00   2.1445818e+00  -1.2614181e+00   1.5101480e+00   1.3275630e+00   1.1218776e+00  -2.6996174e-02  -2.7774360e+00  -1.2856982e+00  -1.5159757e+00  -3.3697857e-02   3.3648560e+00  -2.0496503e+00  -1.6131439e+00  -3.6813717e-02  -1.1421774e+00  -1.2555158e+00   1.3459706e-01  -1.1853557e+00  -1.2953277e+00   1.2868100e+00  -1.4225486e+00  -1.0749008e+00  -2.2546824e+00   2.0455324e-01   1.7598517e+00  -1.8549912e+00   2.5826208e+00  -9.7931214e-01  -1.7982676e+00   9.0528357e-01   1.2273520e+00   1.6859236e+00   2.6455436e+00   1.0660168e-01  -1.5012265e+00  -2.4422401e+00  -1.9799861e+00  -1.0654372e+00   1.1264610e+00  -4.9485142e-01  -3.2952712e-03   2.1962843e+00   7.8838202e-01   1.2811363e+00  -5.4591918e-01  -1.8232405e+00  -4.2542731e+00  -2.2274008e-01   1.1975449e+00  -2.1501260e+00   8.7993446e-01   1.1747537e+00   1.8788279e+00   6.7677796e-01  -1.1710035e+00  -1.9490587e+00  -1.2041405e+00   2.2429085e+00   3.8502098e-01   2.7820609e+00  -2.0961076e+00   1.1124825e+00   7.4282723e-01  -4.2046498e-01   1.8205938e+00  -1.5087799e+00   1.2303225e+00  -7.2422253e-02  -1.0494641e-03   2.0197543e+00   2.2742457e+00  -1.3270937e-01   1.2384885e+00  -6.5342631e-01  -6.4632459e-01   2.6100420e-01   1.6752803e+00  -1.1927613e+00  -2.1302520e+00   3.9166037e-03  -2.5046053e+00   2.9909275e+00   1.6468949e+00   2.2924406e+00  -3.1604776e+00  -6.5957978e-01   2.1386072e+00   4.7373489e+00  -3.3026500e-01   2.2937777e-01  -2.0148894e-01   1.9673710e+00  -8.5536954e-01   3.9126339e-01
  -1.0521013e+00  -2.1885800e+00  -1.2840770e+00  -3.1587342e-01  -1.0345179e+00  -2.4155421e-01  -2.5506835e+00   1.2478035e-01  -1.3813257e+00   4.5382298e-01  -3.6324256e-01   4.3685322e+00  -3.9155620e+00   3.6233462e+00   1.4148290e+00  -1.7484398e+00   8.6483853e-01   9.3181674e-01   6.3239049e-01   1.8718644e+00   3.6599016e-01  -3.0587361e-02   3.9337782e+00   2.4270941e+00   1.0440434e+00   1.3726326e+00   3.8162424e+00   1.9694380e+00   7.2571219e-01   3.3771987e+00  -1.3669973e+00   1.6672393e+00  -1.8212992e+00  -2.9654759e+00  -1.4185428e+00   2.3830924e+00  -6.6253185e-01   2.9238134e+00  -5.7824171e-01  -3.0577422e+00  -1.8480374e-01   1.2658991e+00   1.8392556e-01  -1.5942447e+00  -9.8344026e-01   1.3193151e+00   8.4230043e-02   1.7975448e-01   3.6378447e-01  -4.7995804e-01  -2.6401676e+00  -1.3191452e-01   1.5375564e+00   1.1035893e+00  -7.0504429e-01   3.5203630e+00  -1.5455470e+00   9.1499655e-01   2.0620946e+00  -1.0603736e-01  -4.3411122e-01   2.6450771e+00  -1.5456844e+00  -9.1487477e-01   7.3813864e-01   2.1890512e+00   3.4416254e+00   5.8709320e-01  -1.6656778e+00  -1.3917028e+00  -3.2893983e-01  -9.3568469e-01  -1.4441945e-01   3.6803680e+00   3.0804906e-01  -3.5087222e-02   1.1810410e+00  -1.0060465e+00  -8.1193121e-01  -2.0888048e+00  -4.8334780e-01  -2.3975710e+00  -6.0145667e-01   2.3736449e+00  -1.6946347e+00  -1.9513474e+00   3.4891772e+00  -1.8958685e+00  -6.0607328e-01   1.7188134e+00   2.0354985e+00  -4.9779642e+00   3.2950265e+00  -1.2729492e-01  -1.6907910e+00  -1.9028216e+00   1.7350692e+00  -2.1491844e+00   1.9179212e+00  -1.0004587e+00
  -4.4029710e+00   6.5672946e-01  -1.8984478e+00  -1.3086138e+00   8.1516687e-01  -2.5869635e+00  -2.0855433e+00  -2.1220927e+00  -3.1595406e-01   1.0966844e+00  -1.8059152e+00  -2.4614675e+00  -2.4512895e+00   1.2357226e+00  -1.1367105e+00   2.6614024e+00  -5.3070927e-01  -1.9503198e-01   1.8002281e-01   1.2292896e+00  -5.7478206e-01  -8.2622559e-01   2.4248868e+00  -1.4956767e+00  -6.6495159e-01   3.8540062e+00  -2.6162883e+00  -1.7150859e+00  -1.2423852e+00  -1.0493778e+00  -3.1785123e+00   1.8026878e+00   1.0900627e+00  -9.4455361e-01   4.8052781e-02  -2.6487535e+00   2.2747795e+00   4.2396769e-01  -3.1352207e+00  -3.0208293e+00   5.8904142e-01  -2.2006631e+00   1.3248875e+00  -1.9976458e+00   2.4351473e+00   2.2045553e-01   1.5965896e+00  -5.5462408e-01  -8.5827945e-02   2.5521749e+00   2.6365268e-01  -1.9628122e+00  -4.3028217e+00  -8.5432849e-01  -1.9626133e-01   6.9734343e-01  -5.5662380e-01  -2.1936249e+00   5.5028576e-01  -9.7931633e-01  -2.7884783e+00   2.1623355e+00   9.2642490e-01  -7.5303465e-01   5.6387820e-01  -1.5476191e+00  -5.5754281e-01  -9.2123429e-01  -5.1865289e-01  -3.0087460e+00  -2.9566419e+00   2.3034175e+00  -3.5259848e+00  -2.6131722e+00   2.0262075e-02  -6.0558867e-01   3.1509450e+00  -2.0596693e+00  -2.1270736e-01  -2.0885390e+00  -1.0282903e+00  -2.8363257e+00   9.3703708e-01  -2.3767476e+00  -4.9882721e-01   1.2271920e+00   2.6641560e+00   6.4081345e-01   1.1965119e+00   1.4871333e+00  -2.3212339e+00   1.8179067e-02   9.3514252e-01   2.4983974e+00  -3.4568807e+00  -7.0891833e-01   5.4293752e-01  -7.2026690e-01  -1.8443325e-01  -9.5494858e-01
   1.9411273e+00  -1.0168431e-01  -2.0301788e+00   4.9275913e-01  -7.3142337e-01  -1.4780342e+00   2.6985982e+00   2.1888647e+00  -2.1704470e+00  -7.3550299e-01  -5.8397216e-01   9.1566271e-01  -4.4635106e-01   2.0994980e+00  -2.1876139e+00  -2.5530883e+00   8.9303425e-01  -8.8303576e-01   2.3906729e+00  -1.6852070e+00  -9.1424580e-01  -2.4932825e-02   1.8218004e-01  -7.0106221e-01   3.3920954e+00  -2.8189267e-01  -7.9746462e-01  -2.4287141e-01  -2.1264632e+00   6.3475557e-01   7.0878923e-01   3.7796895e+00  -3.0787638e+00   1.9904946e+00  -6.3203691e-01   7.1063852e-01   4.9686166e-01   2.1328536e+00   2.1200869e+00   2.9624281e+00  -8.6336486e-01  -1.7460366e+00   1.6783535e+00   1.8918521e+00   3.1107104e+00  -1.2526448e+00  -5.2108612e-01  -1.9025095e+00   3.3325639e+00   5.8785609e+00   7.1957503e-01   9.0684784e-01   2.4540396e+00  -7.1144781e-01   9.8435648e-01   2.2423811e+00  -2.5251572e+00  -3.6687644e+00   2.6709151e+00  -4.1863400e+00   1.8408491e+00  -4.2337974e+00   2.3443963e-01   1.5413960e+00  -9.3242307e-01   2.2194547e+00   2.6615553e+00   4.3610312e+00   4.4004118e-01   1.0542018e+00   1.1844219e+00   1.1463349e+00   2.1983598e+00  -5.4923945e-01  -1.2090171e+00  -3.1613340e+00   5.1900505e-01  -1.4428147e+00  -3.4817175e+00  -2.8431557e+00  -8.6198796e-02   9.5493772e-01  -2.7150725e+00  -9.6511471e-01  -1.9331669e+00   1.1636370e+00   2.2908497e+00   4.8093641e-02   4.1504409e-01  -3.4982413e+00  -9.9931894e-01  -3.3868828e+00   9.6698519e-01   2.6078735e+00   6.1233361e-01   1.5989797e+00  -1.6674112e+00  -1.5462863e-01  -3.0700879e-01  -6.4514266e-01
   1.1661625e+00  -1.6016731e+00  -3.7151594e+00  -3.7115441e-01  -3.2095769e+00   1.9375701e+00  -1.1595415e+00  -2.4894807e+00  -1.5215214e+00  -1.6036683e+00  -2.8796201e-01  -2.6854820e-01   5.7997445e-02  -2.0413250e-01  -3.4810782e-01  -1.3764006e+00   2.9108497e-02   4.9613818e-01   9.7852557e-02   3.4738634e+00   1.0604909e+00  -8.7249641e-01  -5.0919234e+00   3.7467484e+00   1.4067110e+00   1.6940568e+00   1.3172729e+00   1.4373062e+00  -4.9573887e-01  -4.1633138e-01  -2.9463077e+00   8.0297849e-01   4.0978156e+00  -2.0813132e+00   8.2903421e-01   2.3820828e+00   1.5785933e+00  -7.4046298e-03   2.5942808e+00   1.2962054e+00   4.8231182e-01   1.1279998e+00   1.8441370e+00  -3.5806411e+00   3.9502276e+00   2.7343394e+00  -9.3972728e-01  -1.7331235e+00  -9.4156162e-01   3.4085358e-01  -1.8826820e+00   1.0849820e+00  -4.9323777e-01  -2.0301693e+00   2.5871727e-01  -1.8184574e+00  -2.9625529e-01   1.0718422e+00  -1.1752321e-01  -1.5867698e+00  -8.8883824e-02  -3.5549491e+00   5.6475542e-01   1.6539995e+00  -4.9034607e-01  -2.3643623e+00  -2.6723686e+00   1.7641645e+00   6.8014993e-01  -7.2304901e-01  -2.7885595e-01   1.4983154e+00  -1.3547888e-01  -1.1680772e+00   2.1840508e+00  -1.0672393e+00  -1.5539210e-01  -1.3748524e+00  -2.2849088e+00   2.9338946e+00   3.7680044e+00  -2.5962901e-02   1.3217929e+00   8.7039115e-01  -4.6507484e-01  -1.6081492e+00   2.3964531e+00   1.4216343e+00  -2.6519381e+00  -9.6161516e-01  -1.3130528e+00  -1.2208979e+00   3.1602446e+00   2.0419595e+00  -1.3897509e+00   3.3411312e+00   7.8542262e-03  -3.4043980e+00   3.1257582e+00   8.9105298e-01
  -6.1970566e-01  -4.7163140e+00  -1.7369388e+00  -8.6971647e-01   2.8251657e+00  -1.9354643e+00  -1.4183544e-01  -1.0653385e+00   1.2886877e+00  -3.0343015e+00  -4.6994303e-01  -2.3898029e+00  -3.9991408e-01  -8.8185407e-01  -2.3347286e+00  -3.7561316e-01  -9.3987885e-01   1.5469881e+00   7.6850524e-01   8.1588754e-01   2.0560429e+00  -2.5368919e+00   4.9722701e-01   2.9190165e-01   1.3668771e+00   1.3024361e+00  -1.9896699e+00   3.8535902e-01   4.8709929e-01  -2.9555691e+00   6.0444303e-01   1.3718722e+00  -3.8216988e-01  -2.4272985e+00  -6.7929323e-02   3.1991602e+00  -2.5086739e-01  -7.0906376e-02  -2.6459504e+00  -1.0477956e+00   1.0452173e-01  -4.1737415e+00   2.0143062e+00  -4.7531189e+00   3.9939030e-01  -2.7186248e+00  -3.9985646e+00   1.1948891e+00   5.4547641e-02   1.8705323e+00   1.6228855e+00   2.2605022e-02   9.4285170e-01   8.2130483e-01   1.4818214e+00   5.8178572e-01   3.6107977e+00  -5.7859342e-01   2.2514185e+00  -8.9783544e-01  -1.0528103e+00  -1.5646563e+00  -1.3293919e+00  -4.2385333e+00  -8.3675350e-01  -3.4427519e+00   3.7246123e-01   9.7944100e-01   2.1421401e+00   3.6972552e+00  -3.7619750e-01  -2.1795033e+00   8.5643881e-01  -4.5591897e-01  -2.9212626e+00  -1.3713267e-01  -1.1905088e+00  -1.7720318e+00   3.4768591e-01   5.7953985e-01   2.3903361e+00  -1.7365518e+00  -1.9834025e+00  -2.0571845e-01  -4.1377270e-01  -3.9845698e+00  -5.0820974e-01   1.1066625e+00   1.1057927e-01   1.8870537e+00  -1.0995682e+00   2.0001118e+00   7.8908579e-02   2.2121494e-01  -6.6479342e-01   1.5011037e+00  -1.4440846e+00  -2.6501016e+00   8.6180555e-01   1.1579864e+00
  -1.8840676e+00   2.9072851e+00   9.3641394e-02   3.3270868e-01  -3.4924181e-01   1.4341646e+00  -1.9009730e+00  -2.0602620e+00   5.9965662e-02   7.6584808e-01  -1.8027209e+00   2.7647343e-01  -3.2872574e+00   1.0894732e+00   3.4998979e-01  -1.2446973e+00   1.1968363e+00  -1.1246563e-01  -5.9886428e-01   4.6246599e-01  -3.7601835e-01   2.7606146e+00  -6.4124323e-01  -7.8067005e-01  -1.2293440e+00  -1.5940317e+00   8.4086712e-01  -2.5131673e-01   1.9639974e+00   4.9726667e+00  -3.0569330e+00   3.5920431e+00   3.4036763e+00   1.4471143e+00  -6.4458633e-01  -4.6727626e-01  -2.4136619e-01  -1.7318199e+00  -2.2044838e+00   1.5321163e-02  -3.6830251e+00  -9.9677406e-01  -3.4037316e+00  -2.2134872e+00   4.2451323e-01  -2.3478895e+00   2.5083125e+00   2.1182154e+00   1.4002830e+00  -5.5484970e-01  -1.8493575e+00  -3.8378769e+00   1.3118892e+00   3.5122372e+00  -1.5579910e+00  -1.6488842e+00  -5.7609175e-01   1.2091024e+00  -1.1295863e+00   1.0137326e+00  -1.5989022e+00  -1.0195806e+00  -1.0779994e+00   2.8058448e+00  -3.1243823e-02   5.1589724e-01   1.5107812e+00  -1.2873975e+00  -3.7817196e-01  -8.9559140e-01  -1.2874271e+00  -1.3743642e+00  -2.9880045e+00  -6.5665290e-01  -3.4843564e-01  -6.2640827e-01  -1.2314508e+00  -3.0660051e+00   8.6954435e-01   2.1631513e+00   2.9854368e+00   1.3694747e-01   3.0380164e-01  -9.7865432e-01  -1.7848755e-01   1.8355981e+00   5.2724089e-01  -1.5681625e+00  -1.8834753e+00   1.7373494e+00  -2.5331873e+00   1.8269103e+00  -2.0376407e+00  -3.6754619e-01  -1.5053102e-01  -6.1348802e-01  -1.6063441e-01  -2.1063892e+00  -6.1356069e-01   8.4799982e-01
   1.1899050e+00  -9.0817243e-01   3.9662409e-01   3.9270315e+00   7.5129529e-01   1.1124027e+00   4.5717920e+00  -1.3608760e+00   2.7912084e+00   5.6807185e-02   2.8791191e+00  -6.9012070e-01   2.2578938e+00   2.3568141e+00   3.0184084e+00  -8.3129483e-01   7.7325097e-01   2.1786394e-01  -1.4586323e+00  -2.5453253e-01   2.1322507e+00   2.6572391e+00   4.8221562e+00  -1.1179356e+00   1.2376717e+00   2.5755303e+00  -2.2762501e+00   3.0860546e+00  -4.8317348e-01   3.0837002e+00  -6.2694846e-01  -1.5830736e+00  -2.9849549e+00   2.8031852e+00   2.1510371e+00   1.5185845e+00   7.5879048e-01  -9.5911077e-01   2.4295576e+00  -1.6571456e+00   4.7660887e-01   1.4609758e+00  -2.5117245e+00  -1.6173910e+00   3.6340354e+00  -1.7662520e+00  -8.2788368e-01   1.1265651e+00  -3.9006433e+00  -4.1177159e+00   9.1176859e-01   3.3369169e+00  -6.2834447e-01   2.0518364e+00   4.3324850e-01   1.0768949e+00  -8.1612965e-01  -3.3036932e-01  -3.1839370e-01   4.9770195e-01  -8.6811350e-01  -2.9020726e-01   1.1864161e+00  -5.3325797e-01  -2.9461699e-01  -2.0449376e+00  -6.5820390e-01   1.0445599e+00  -1.3782379e+00  -1.5245072e+00  -2.3362088e+00  -7.9235351e-01  -1.2756980e+00  -2.9803009e-01   6.8045584e-01   1.3233701e+00  -2.3400903e+00   1.6430508e+00   1.5700366e+00   2.8708944e+00   1.5502285e+00   2.2555691e+00  -1.4500425e+00  -2.7103917e+00   7.8069288e-01  -1.3857558e+00  -5.4570305e-01  -1.1708469e+00  -3.1557317e+00   2.8599339e-01  -4.0119482e+00  -4.4787519e+00  -1.3424343e+00  -7.4305809e-01  -7.8303987e-01  -3.6618737e-01  -1.4597297e+00  -2.7374051e+00   3.0360257e+00   9.3415015e-01
   1.3203644e+00   2.7273893e-01  -2.4965986e+00   3.3831157e+00  -1.2118640e+00   1.3641954e+00   1.6958526e+00  -1.1336927e+00   2.4079227e+00  -1.9292897e+00  -4.7741191e-01   2.1581308e+00  -6.2556135e+00   2.7377676e+00  -6.4481083e-01   1.8833112e+00  -3.9245742e+00  -2.1564998e+00  -3.2808036e+00   7.3153290e-01  -1.7639543e+00  -1.4655849e+00  -3.1920942e+00   2.5161567e+00   1.4411830e+00   2.1752088e+00  -1.0255288e+00   5.0986555e-01   3.0511650e+00  -4.1516297e-01   1.1452784e+00   2.8530003e-01   2.7842818e-01   2.8263924e+00  -1.8258499e+00  -2.5007965e+00  -5.4603081e-01  -1.0771600e+00  -1.0850659e+00   1.6777574e+00   3.3003918e+00  -2.3291179e+00   1.6900962e+00   8.1030604e-01   9.3266914e-01  -1.0204674e+00  -2.7705079e+00  -4.9495690e-01   2.9188332e-01  -1.8656783e+00  -2.4978226e+00  -1.9542182e+00   2.8058677e+00   7.9077924e-01   1.2341701e+00  -4.0811983e+00  -1.2718603e-01  -1.9611367e+00  -1.0467094e+00   6.5984864e-01  -1.3907193e+00   2.9182526e+00  -2.8399335e+00   2.8005526e+00   1.2064305e+00   2.1484226e+00  -3.7552556e-01   2.7547535e+00   1.1293231e+00   5.3111869e-01   1.6249952e+00  -2.0532508e+00  -4.0250387e-01   1.1476373e+00  -1.7011305e-01  -1.4099252e+00   9.0318496e-01  -1.0385187e+00   2.0949906e-01   7.7107458e-01   1.6758001e+00  -4.8791506e-01   2.0621973e-02  -1.2189010e+00   2.2651051e+00  -1.1055760e+00  -3.9497167e-02  -1.1687013e+00  -2.6395059e+00   1.1249234e-01   1.8909569e+00  -1.2184338e+00   2.3639076e+00  -1.2225594e-01  -4.1772344e+00   1.6843285e+00  -1.1010402e-01  -2.6696801e+00   2.2046040e+00   4.8726326e-01
   2.1825760e+00  -1.2389670e+00   3.1055741e+00  -2.6269821e+00   6.5619521e-01   3.2441699e+00  -1.2284816e+00   1.4327814e+00   6.8318681e-01   7.2976947e-01   2.8165899e-01  -2.1429784e-01   2.2293720e+00  -2.5530494e+00   8.8446987e-01   2.1928642e-01  -1.9932672e+00  -6.7475114e-01  -5.5803500e-01   1.5619406e+00  -5.3227909e-01  -6.3514302e-01  -5.7598843e-01  -2.4162280e+00   6.3629718e-01   2.3875802e-01  -1.3983392e-01  -2.7276962e+00  -5.2539820e+00  -1.5045084e+00   9.4195848e-01   7.8300050e-01   2.0191447e+00  -6.8985289e-01   9.4927793e-01  -2.1604507e+00  -1.1908140e+00   2.6711368e+00   2.7747208e+00  -1.3993442e+00   4.0072463e+00   5.1287749e-01   1.1149466e+00   3.4848203e-02   9.3283684e-01  -3.0226706e-01   1.0194440e+00  -1.0741384e+00   5.6965695e-01  -4.3014799e+00   6.8196916e-01  -1.6455818e+00  -7.9284867e-01   9.0792270e-02  -1.4890483e+00   2.8717744e+00  -7.4207986e-01  -2.7205596e+00  -1.6960520e-01  -4.1768585e+00   1.5043857e+00  -5.6109937e-02  -1.4637056e-01   2.7908385e+00   4.5037461e+00  -1.8327336e+00  -1.7870142e-01  -2.6723974e+00   1.2585876e+00  -2.5971743e+00  -1.0022821e+00  -8.6199508e-01   3.5681178e+00  -1.5002263e-01  -7.1440731e-01   7.3446537e-01  -1.7853461e+00   5.9363717e-01  -6.8354224e-01   1.3697288e+00  -2.6377360e+00   3.2475991e-01   9.1256809e-01  -8.6519196e-01  -3.1118531e+00   1.0188910e+00   3.1113696e+00  -6.9284159e-01   5.0085050e-01   6.5280904e-01   3.1418511e+00   3.0890671e+00  -2.2156967e+00   1.2659914e+00  -8.7332038e-01  -4.1290078e-01  -2.6991766e+00   2.3958549e+00   2.3653890e+00  -2.1021290e+00
  -2.9153617e-01  -3.3114810e-01   1.3514685e-01   2.4643828e+00   1.9874625e-01   2.2891110e+00  -6.7611172e-01  -4.6737735e-01   1.4410627e+00   6.6067722e-01  -2.6477691e+00  -6.8502709e-01   1.1072622e+00  -4.8033186e-01   1.6575159e+00   1.6464742e+00  -2.5213360e+00  -2.1533237e+00   1.1255029e+00  -8.6403088e-01  -5.9015383e-01   4.8358241e-02   9.1649146e-01   6.3629090e-01  -1.4589965e+00  -2.3683505e-01  -9.9329984e-01  -5.1534810e-01  -2.2388659e+00   1.4929461e+00  -1.8035397e+00   1.2646164e+00   1.4126924e+00  -3.3789432e+00  -3.1292632e-01   2.4156041e+00   6.2134378e-01  -8.0919572e-01  -1.2656486e+00   4.2362242e-02  -6.4692484e-01   1.1189334e-01  -5.1190738e+00   4.2247713e+00  -6.2823796e-01   5.7963861e-02   2.7093373e+00   1.2943108e+00   2.4293952e+00   9.6824465e-01   1.3989099e+00   1.1793891e+00  -2.2971642e+00  -4.2636822e+00  -3.3900983e+00   1.7996338e+00  -6.6702195e-01  -4.9117768e-01  -3.4228460e+00   3.6803346e+00  -6.5274632e-01  -1.5856112e+00  -8.2594890e-01   3.8064589e-01   1.8443284e+00   2.7087317e+00   7.4080204e-01  -2.2520154e+00  -1.0450794e+00  -2.2303510e-01   2.4839346e+00   4.5992726e+00  -9.9985760e-01  -9.1256417e-02  -1.3943947e+00  -1.7835737e+00   1.2181964e+00  -9.3930431e-01   3.5228252e+00  -2.7200665e+00   1.6903244e+00   5.1592765e-01   2.5084371e+00   4.3860789e-01   1.0081002e+00   4.8715625e-01  -2.1299554e+00   8.9404323e-01  -3.1424028e+00   2.2748087e+00  -2.1148795e+00   1.8667507e+00  -1.0157576e+00   1.0036236e+00   2.4880216e+00  -6.9119067e-01   1.1482031e+00   2.8420118e+00  -1.7239220e+00  -1.9924637e+00
   1.9187365e-01  -5.8526518e-02  -9.4395239e-01   3.0410750e+00   3.9951267e-01   4.9816501e-01   2.2861045e+00  -7.1101798e-01   1.3068968e+00  -1.4190773e+00  -9.2499359e-01  -2.2527455e+00   2.0453036e+00  -2.9515982e+00  -3.6407272e+00  -2.7278531e+00   2.8715682e+00  -9.9057132e-01  -3.0845451e+00  -1.2221177e-01  -1.5211215e+00  -1.0164168e+00   1.5453730e+00   1.2374891e+00  -3.4285376e-01   2.8995673e+00  -2.1928424e+00  -3.4860309e-02   5.4473095e-01   1.0605842e+00  -2.2032824e+00   7.3748612e-01  -8.9802288e-01   3.4945920e-01   2.0846231e+00   3.0294252e+00  -8.5322098e-01  -4.1856027e-01  -4.6921517e-01  -3.0598635e+00  -9.5742039e-01   3.2151018e-01  -2.2602175e+00  -3.3729846e-01  -2.5671130e-01   1.0398307e+00  -7.9295868e-01   1.7671608e+00   1.7132305e+00  -1.6473656e+00   1.7564306e+00   1.5837580e+00   8.1272838e-01  -6.9725293e-01   2.3371338e-01   1.2120950e+00   1.3620110e-01  -1.0304166e+00  -5.3063803e-01  -4.6496735e-02   1.5798789e+00   1.0426537e+00  -7.2398123e-02   2.0925038e+00   1.5196575e+00  -1.3668843e+00   1.2237985e+00  -3.2039396e+00   1.3673813e+00  -5.8914245e-01   5.0527249e-01  -1.8620404e+00  -9.9661096e-01  -1.4534723e+00   3.2829459e+00  -3.6733312e-03   2.2757453e-01  -1.5317276e+00   1.9967936e+00   1.5877233e+00   4.8949456e-01  -5.9176961e-01   2.7669763e+00   1.4261558e+00   1.7005336e+00  -1.3510024e+00  -1.4099984e+00  -2.9531123e+00  -4.0500993e+00   2.3901484e+00   2.6932119e+00  -5.6419406e-01   1.1699205e+00   2.9935612e-02  -4.7227977e+00  -4.3629630e-01  -3.5565408e-01  -1.4575244e+00   7.7684239e-01   2.1529553e-01
   1.9112124e+00  -2.4387231e-01   9.2606108e-01   9.1811065e-02   1.0850901e+00  -8.4023033e-01  -2.0856096e+00   3.8859251e-01   2.5244274e+00   1.9687556e-02  -6.5294695e-01  -2.4775184e-02  -2.5483155e+00   1.3227078e+00   1.6601897e+00   9.1558294e-01   2.8297287e-01  -1.2001342e+00  -4.1318791e+00  -4.1253846e+00  -8.9331910e-02  -2.5419737e+00   1.5377412e+00  -2.2898180e-01   7.9427044e-01   1.9345175e+00   2.3909841e+00  -2.7238853e+00   9.8790098e-01   5.3278102e-01   1.0359506e+00  -3.5580987e+00   2.1101263e+00  -1.4898586e+00  -1.4963803e+00   9.6539634e-01   1.5333536e+00   4.4611352e+00  -3.2725572e-01  -1.5270192e-01   4.3271199e+00   1.3828733e+00  -6.2242604e-02  -2.9911298e+00  -1.4030381e+00  -8.2935295e-01  -6.8974908e-02   1.9321497e+00  -2.6506139e+00   2.7106831e+00  -2.0284113e+00   1.9233673e+00   5.2851484e+00  -3.3394386e-01  -1.4757356e+00  -1.1952226e+00   4.8497253e-01  -1.6109766e+00   6.9588851e-01  -4.4062534e-01   1.9292476e+00  -2.9456958e+00   1.6792226e+00   3.2799727e+00  -3.0322749e+00  -1.5459014e+00   7.7870456e-01  -2.5603522e+00   8.3167292e-01  -6.9011558e-01  -7.9384952e-01   4.4806164e+00  -2.4843254e-01   3.8414866e+00  -1.1527915e-01  -8.1130460e-01   3.8547555e+00  -4.0874529e+00  -3.2917191e+00   4.8921929e-01  -6.3632266e-02   1.2896838e+00   3.4589306e-01   3.0391004e-01   2.3212845e-01   5.3598293e-01   4.4198285e-01   7.6706600e-01   1.1146377e+00   7.3960379e-01  -1.6389790e+00  -3.0311404e+00  -6.1672206e-01   3.6080062e+00   1.1138022e+00  -2.5603709e-01  -1.7162356e+00   6.3135526e-01  -9.3439265e-01   2.0933202e+00
  -2.3980907e+00  -2.5813080e+00  -1.5530404e-01  -5.0608486e-01  -2.3706177e+00  -5.7384787e-01  -9.4680852e-01   3.7754587e-01   2.7909703e+00  -6.9227096e-01   1.2244420e-01   1.5334617e-01  -1.1093229e+00   2.0724016e+00   1.7640171e+00  -1.3452909e-01  -1.4385134e+00   8.3614750e-01   1.7965638e+00  -7.7182482e-01  -2.9661111e+00   1.3443078e+00   1.5754852e+00   3.7565789e-01  -1.3351251e+00  -2.0137373e-01   2.1996577e+00   5.1336801e-01   5.3055428e-01   6.9087881e-01   2.8899443e-01   3.9584066e+00   1.6397627e-01  -1.3717027e-01   1.8202809e+00  -2.0945852e+00   2.3634798e+00  -1.0843425e+00  -1.6922173e+00   9.8643967e-01  -1.8654357e+00   4.0146327e-01  -1.1383072e+00  -1.0620371e+00  -2.7822350e+00  -9.3965662e-01   3.6059192e+00   3.4319951e-01  -1.2237490e+00  -4.2112539e+00   1.3326314e+00   2.6161274e+00   5.3516656e-01   2.1021823e+00  -8.5153929e-01   1.3953525e+00  -2.2115830e+00  -1.5518106e+00  -5.1857784e-01   6.7044305e-01  -3.8044739e+00   1.2322248e+00   2.2726072e+00  -8.9481128e-01   3.4844314e+00  -4.5620209e+00  -1.2629613e+00   3.1656330e-01  -5.4665211e-01  -3.4842348e-03   2.4215892e+00  -1.2567129e+00  -5.4765744e-01  -1.3937867e+00  -1.3541604e+00   1.5259832e+00   1.1405619e+00  -7.2754778e-01  -9.5604028e-01  -2.6666383e-01  -1.7608531e+00  -9.0007577e-01  -1.1890944e+00  -3.1190772e+00   1.4027861e+00  -3.2475556e+00   3.1578090e+00   1.3539908e+00  -1.4715330e-01   6.6802403e-02   1.7583854e+00  -2.8141935e+00   2.9015995e+00  -2.2456619e+00  -1.0797573e-01   1.9869675e+00   3.4741292e+00   2.0779297e+00  -1.4383849e-01  -3.8242776e-01
   1.6096046e+00   1.2320458e+00   4.6715082e-01  -8.2509055e-02  -3.2781350e+00  -1.6230268e+00   1.0559076e+00   2.0343051e+00   1.9049753e+00   1.0171953e+00  -3.6223590e-01   3.3074804e-01   3.4199276e+00  -2.2722951e+00   2.0098860e-01  -2.6545767e+00  -1.4198793e+00  -3.2053903e+00  -2.7472539e+00  -1.6141361e+00   2.7569496e+00  -1.4625694e-01  -1.6708545e+00   2.8296761e+00  -2.7928611e+00  -4.5647229e-01   6.3624881e-01  -1.1050018e+00  -1.2522437e+00  -2.3719069e-02   9.3969129e-01  -4.5883195e+00   6.0143050e-01  -1.6287195e+00   6.8611542e-01  -6.1252766e-01   6.9414349e-01  -4.5743572e-02   2.8945337e+00   2.7146130e-01  -1.8279897e+00  -2.1079526e+00  -2.7646845e+00  -5.7459551e-01  -1.1232315e+00  -1.3013551e+00   1.1109992e+00  -3.1993282e+00   1.3906567e+00   2.5588379e+00  -1.6344951e+00   2.0733309e+00  -2.4733149e+00  -1.2900950e+00   1.9204848e-01   2.1601165e+00   2.7475440e+00   2.9472824e+00   1.5956218e+00  -8.1466706e-01   2.0815869e-01   2.6311456e-01   1.1545572e+00   1.4619018e-01   3.4245725e+00   3.8490317e+00   9.1828966e-01  -2.3487911e+00  -3.4303343e+00  -2.0597853e+00  -2.5642516e+00   3.7208840e-01   6.6404349e-01  -6.2869849e-01  -1.0492547e+00   1.8853181e+00   6.4395197e-01   1.3186319e+00  -1.7633035e+00   6.9949094e-01  -2.1035188e+00  -3.5272994e+00  -2.8871778e+00  -1.5273196e+00   9.6924400e-01   5.2907007e-01   7.2251430e-01  -2.8928341e+00   5.0333753e-01  -1.5687554e-01   4.1770656e+00   2.3471311e+00   4.9733446e+00  -1.6266336e+00   4.7234857e-01  -2.8098722e+00   1.6016700e-01   2.8062438e+00  -3.1966223e+00  -2.4300719e+00
  -2.6225425e-01  -7.2694653e-01  -6.0807134e-01  -2.0989946e+00  -3.0017644e+00  -2.5722982e+00   3.1455280e-01  -2.4751089e-01   1.9041931e+00   3.7630110e+00   3.2028228e+00  -9.3585914e-01  -2.4301783e+00   1.2813948e+00   6.6532496e-02  -3.5577110e-02  -1.0746392e+00  -1.6206281e+00   7.5778104e-01   1.7589058e+00  -8.9403338e-01   5.3729575e+00   1.4419636e+00   5.4365562e-01   8.5516019e-01  -2.0735467e-01  -3.5097936e+00   2.5946695e+00   1.2430440e+00   3.4558811e-01  -9.2277534e-01   1.7275125e+00  -3.0834390e+00  -1.5507360e+00   1.7368216e+00  -8.7150483e-01   4.6885004e-01   1.1673588e+00  -1.5754955e+00  -1.9168939e-01  -1.7101715e+00  -3.4713542e+00  -9.5619482e-01  -1.8434404e-01   3.8397259e+00   3.8959797e-01   1.7089237e+00  -9.1217187e-01  -1.9830323e+00  -3.5515628e+00   1.8136784e+00   1.0053088e+00  -3.8791326e-01   5.6095772e-01  -2.1098777e+00  -1.9940625e+00   1.5312381e+00  -4.3306493e-01   6.2951815e-01  -2.2305549e+00  -4.6870294e-01   8.1520867e-01  -9.1625005e-01   1.2878878e-02   5.3592035e-01   7.3436324e-01   1.6463050e+00   4.7375501e-01   3.7248137e-01   2.4206017e+00   2.0914506e-01  -1.5566153e-01   2.6774690e+00   9.0822188e-01  -1.3009818e+00  -3.2494798e+00   7.1395491e-01  -6.8119022e-01  -2.1101773e+00  -9.4013111e-01   2.7854452e-01   6.2405863e-01   8.7085263e-01   4.5649887e-01   6.4773012e-01   1.4771154e+00  -8.1285794e-01  -1.3709367e+00  -3.7276978e-01   1.1296554e+00  -2.3358891e+00   9.6311336e-01  -6.9707180e-01   2.2613190e+00   1.7484190e-01  -1.7490010e+00   1.4208040e+00  -1.9298049e+00  -1.7219946e+00  -2.5707350e+00
   1.9612071e+00   5.9443767e-01  -3.1660038e-01   7.4001366e-01   2.9216364e+00  -2.8714344e-01   1.0311017e+00   1.0309839e-01   7.1477838e-01  -1.2818767e-01  -1.3874579e+00  -2.0161268e+00  -1.6530452e+00   1.0759601e+00  -2.3426139e+00  -1.6024979e-01  -7.5478012e-01   3.0064239e+00   9.7942961e-01  -2.0284055e-01  -2.4024975e-01   2.1823359e+00   1.7721681e+00   1.4727471e+00  -1.2828528e-01  -2.3549596e+00   1.3656992e+00   1.7469154e+00   2.2294407e+00  -1.6153246e+00   1.3166939e+00   1.2167171e+00   6.5013162e-01   2.0397534e+00  -2.1365556e+00   2.1660188e+00   8.5579557e-01   1.7324640e+00  -2.6117302e-01   1.4746210e+00  -2.8145628e+00   1.6668957e+00   2.9810828e+00  -1.1473772e+00  -2.3501021e+00  -1.1826305e+00  -4.1437867e+00  -5.2326127e-01   2.5116444e+00  -2.4572126e+00  -3.6797066e+00   4.6320731e-01   6.8772624e-01   2.7994752e+00   1.2857016e-01  -7.7324124e-01  -1.0350543e+00   1.4964338e+00   6.2808749e-01   6.6231481e-01   3.8388230e+00  -3.0336376e+00   3.3894407e-01  -1.8861655e+00  -3.2485704e-01  -4.2562185e+00   6.6370494e-02   3.5101839e-01  -8.1040247e-01  -1.4798834e+00   6.8927141e-01   1.2095864e+00  -2.6675640e+00  -9.0050443e-01   1.4033899e-01   1.0670432e+00  -3.3802763e-01  -1.1450863e+00   1.4622754e+00   2.3419102e+00  -1.5068193e+00  -1.4821185e-01  -4.3491954e-01   1.4102428e+00   2.6652283e+00  -3.8277317e+00  -1.2171057e+00  -9.1510287e-01  -9.7001129e-01   1.8749768e+00  -2.8109352e+00   3.1261924e+00   3.4578664e+00   1.8299967e+00  -3.2135278e+00  -2.7313365e+00   4.1405494e-01  -4.8653344e-01   1.2415503e+00  -6.0300399e-01
   2.3906975e+00  -3.7208525e-02   1.0695887e+00   1.3194176e+00  -1.0680388e+00  -2.5204696e+00  -8.2063174e-01   7.0487069e-01   2.7895846e+00  -8.7391730e-01   2.4900918e+00  -2.6771152e+00   1.9782039e+00  -3.7593728e-01   2.6245566e+00   1.5967521e+00  -2.0477298e+00   3.6464038e-01   3.7048518e+00  -1.7576551e+00   3.7193753e+00   2.6968047e+00  -4.2132452e+00   1.2480911e+00   1.9485957e+00   2.0441884e+00  -1.4153251e+00   4.7886374e-01  -1.4097971e+00  -2.1343336e+00   9.0292669e-01  -5.1740804e-01   2.0615139e+00  -1.8434720e-01   8.5894652e-01   8.1535933e-01  -3.5757981e+00   6.1937516e-01   2.0332525e+00   2.1087248e+00  -8.1219198e-02  -3.3380271e+00   1.8283444e+00  -2.5096350e+00   6.8892793e-01   4.4309753e-01   2.0803258e+00  -2.8392302e+00  -1.5652729e+00  -1.8502106e+00   2.3942196e+00  -1.2639927e+00  -2.4275848e-01  -8.8568227e-01   2.5450475e-01  -3.1309555e-01   2.9673572e+00   4.1842922e-01  -5.7615292e-01   4.1656217e-01   6.5064746e-01  -1.8091397e-01   2.2400435e-02   6.1066732e-01   8.5613645e-01  -4.7441248e+00   2.2649048e+00   2.9967247e+00   5.7584218e-01   1.4869278e+00  -1.7420018e+00  -2.0619614e+00   3.5882100e+00  -1.3744423e+00  -3.6230501e-01   3.5715980e-01  -7.0139132e-01  -2.7058099e-01  -1.3298361e+00   5.4691456e-01  -2.0158215e-03  -1.0934560e+00   1.5556008e+00   1.1964501e-01  -1.2993543e-01  -2.3950456e-01   2.3138621e+00  -1.4416825e+00  -1.1725352e+00  -9.1892123e-01   1.5509699e+00  -1.2681616e-01  -2.8023572e+00  -1.6538945e+00  -1.5304871e+00  -1.2554761e+00  -4.0352183e-01   2.5182706e-01  -2.9202636e+00  -8.7097783e-01
   1.4139309e+00   2.2607148e+00  -1.0935600e+00   8.0887384e-01   4.6044482e-01  -1.5349410e+00   3.6356568e+00  -4.4293056e-01  -1.0677252e+00  -3.5408801e-01  -2.6048318e+00   2.8321173e+00   3.3166578e+00   1.2379501e+00   1.0948904e+00   1.2778721e+00   3.1889813e-01   1.0679256e-01  -5.1945015e-01   7.3765725e-01   3.5055817e-01   1.4944303e+00   1.6406712e+00   2.9951082e+00  -1.9650921e+00   1.1364102e+00  -6.4150476e-02   2.3120724e+00   7.0159469e-01   1.6433756e+00  -5.7465283e-01   1.0618239e+00  -2.7776724e-01  -2.2554621e+00   2.3304330e+00   4.3893226e+00  -2.4950885e+00  -4.4090294e-01   1.9762622e+00   8.0289389e-01  -2.2083903e+00  -7.6985534e-01   9.3682657e-01   4.4667681e+00  -5.6131409e-02  -2.5660846e+00   1.8898439e+00   3.0513787e+00  -2.6754829e+00  -2.2071931e+00  -1.4108873e+00  -2.7222571e+00  -1.4969587e+00  -2.4951815e+00  -3.1809444e-02   8.0571139e-01   3.5296294e+00   1.6583431e+00   4.1403006e-01   1.5990612e+00   1.9215186e+00  -1.6616248e+00   2.2971533e+00  -3.2584236e+00  -2.2224251e+00  -1.1423165e+00   9.0528712e-01  -1.0212718e+00   2.1212006e+00   1.9765973e+00  -3.1385723e+00   1.2028706e+00  -4.4474897e+00  -2.7563471e+00   3.0654461e-01   9.9837726e-01  -1.3805198e+00   1.1937861e+00  -1.2245633e+00  -1.9707978e-01  -3.6874964e-02   5.7860426e-01  -7.3193492e-01   1.9280253e+00   9.8269806e-01   4.4710343e-01  -5.0936277e-01  -1.9541234e+00  -1.3205716e+00  -2.0826060e-01   8.7702048e-01   1.3842404e+00  -1.4779800e+00   1.2158449e-01   1.3243620e-01   2.5720532e+00  -5.1475593e-01  -7.9917166e-01  -5.4806606e-01   1.6966742e+00
  -1.9628782e-01   3.2938165e+00  -1.1479190e+00   4.7139821e-01  -1.2405608e+00   2.0821797e+00  -1.1705749e+00   3.8312821e-01  -8.4164592e-01  -1.4347767e+00  -4.7521720e+00   4.5048566e+00   7.8287673e-01   1.5455989e+00  -2.0158883e+00   1.4213674e+00  -1.1945373e+00   6.2096515e-01  -1.1434351e+00   1.8446499e+00  -1.0331094e+00  -1.4361098e+00   1.5868168e+00  -1.4054000e+00  -1.5176907e+00   2.5130414e-01   1.7599598e+00  -1.3292796e+00   2.7267435e+00   1.4942350e-01   5.8849266e-01  -6.8879187e-01  -1.2281247e+00  -4.4801750e-01  -2.0494713e+00   2.6489858e+00   3.9253165e+00   1.8363156e+00  -2.2001634e+00   2.5142647e-01  -1.5062351e+00  -2.7338188e+00   1.3094033e+00  -6.9558739e-02   1.3227220e+00  -1.6298226e+00   1.1584248e+00   3.5017341e-01   3.9063049e+00   2.4211855e+00   2.0407144e+00  -9.8793804e-01   1.8871550e-01  -1.4657611e+00  -9.7546494e-01   7.2517733e-01   1.0489432e+00   5.4126812e-01   1.0244170e+00   4.8613659e-01  -8.7981684e-02   2.4919308e+00   1.0002418e+00  -1.3176530e+00   1.5114175e-01   1.0990509e+00   3.3729289e+00  -1.9083200e+00   8.6118265e-02   6.4070877e-01   1.2470843e+00   1.1994436e+00  -4.6431489e-01   1.5588092e+00  -5.2189885e-01   4.5595068e-01  -3.5876670e+00   2.2876681e+00  -7.9001988e-01  -1.0532008e+00   4.3031315e+00  -4.5519152e-01  -1.1374830e+00  -6.7791903e-01  -2.3628841e+00   1.9984318e+00   9.1997984e-02   3.5214942e-01  -1.3298462e+00   3.2756284e+00  -4.7056612e+00   1.4459577e+00   2.4720260e+00   1.0258901e+00   8.9107630e-01  -1.6476487e+00   1.4630088e-01   2.3363031e+00   1.0658239e+00  -1.3407593e-01
  -2.2808001e+00   1.9331046e+00   3.5932255e+00   2.3543270e-01   9.1505546e-01   1.2068494e+00   1.2814215e+00   5.5080178e-02  -4.4529039e-02  -1.7282065e+00   1.1566440e+00  -2.3523278e+00  -3.8656159e-01   5.7300939e-01   9.4520041e-01   8.2454409e-01   1.4692837e+00   1.8661687e+00  -6.5384579e-02   2.0915973e+00  -2.2641648e+00   2.5535719e+00  -3.4891817e+00  -1.3488080e+00  -4.6665035e-01  -3.7060864e-01  -4.4606950e-02  -2.5751733e+00  -5.4012982e-01   1.6426594e+00   1.3424146e+00  -8.7016257e-01   6.5195122e-02   1.1781073e+00  -3.1516407e+00   1.6137171e+00   1.3407394e+00   2.1925949e-01  -5.0829600e-01  -1.2581366e+00  -2.6260090e+00   5.6972633e-02   1.2426500e+00  -7.7102908e-01   4.4630642e-02  -9.0389353e-01   1.3613292e+00   4.1597309e-01   2.8088427e+00  -2.1247670e+00  -2.8215362e+00   1.1522905e+00   8.3663582e-01   2.8848793e+00   3.2737889e+00  -1.4422490e+00  -8.9971874e-01   1.5122251e+00   7.4245376e-01   1.4772720e+00  -1.2643927e+00   7.9510693e-01   1.3821927e+00   2.2558983e+00  -8.0342478e-01   1.2674058e+00   2.1633021e-01  -1.3500347e+00  -2.0316452e+00   1.6905438e+00  -5.8545071e-01  -1.6092144e+00   4.5043704e+00  -5.6815242e-02  -7.4856163e-01   2.2562360e-01  -4.5201155e+00   1.2707534e+00   3.2665788e-01  -7.3263768e-01   1.5422836e+00  -1.2801980e+00   8.2331800e-01   8.6502317e-01   3.4977693e-01   1.9085497e+00  -4.4727821e+00   3.3258218e+00   4.1896773e+00   5.9049031e-01   2.4608316e-01   1.6089226e+00  -2.7314603e-01  -3.0274946e+00  -2.1391791e+00   4.7217013e-01  -3.4631213e-01   1.2742587e+00  -1.7145413e-01  -4.2725461e-01
   2.2004866e+00   6.1659164e-01  -1.8412406e-01   5.5999200e-01   4.7635344e-01  -4.3178727e-01   7.5662244e-01  -2.2964136e-01  -1.8160366e+00   3.2547448e-01   2.0434066e+00   9.0649571e-01   1.2510864e+00   4.2928901e-01  -2.0267422e+00   1.2492001e+00   2.5134598e+00   1.0059762e+00  -6.7511640e-01   6.8150009e-01   5.1621855e-01  -9.7694372e-01   1.4081556e+00  -9.2844957e-01   1.1483294e+00   1.4154811e+00   6.0466144e-01  -1.0691701e+00   2.1181399e+00  -1.2621307e-02  -3.0017169e+00   2.0981314e+00  -3.0487568e+00  -8.4554771e-01   8.9081062e-01  -5.5502131e-01   1.9016050e+00   1.9317867e+00  -1.2788148e-01   1.6230661e+00  -2.7236486e+00   6.7777191e-01  -4.1089835e+00  -2.1150319e+00   3.4265684e+00   6.1920890e-02  -1.9484154e+00   4.5614310e+00  -2.5631059e-01   3.0255994e-01   2.7887319e+00  -3.0890963e-01   7.9183737e-01   3.4782647e+00   2.7702435e+00  -6.3778023e-01  -3.2309234e-01  -3.3441689e+00  -2.4683408e+00   2.7145375e-01  -1.0937698e+00  -7.1917183e-01  -5.8202415e-02  -4.5024256e-01  -6.8295177e-01   1.0404489e+00   9.5066561e-01   1.6735320e+00   1.5204929e+00  -7.3706549e-02   9.7065464e-02  -2.4959073e+00   2.0613264e+00  -6.0668125e-01  -1.2888421e+00  -1.1683771e+00   2.8475944e-01  -3.4484946e+00   3.2578779e+00  -5.4029058e-01   3.4183702e+00  -1.3062130e+00   6.4842496e-01   9.3971518e-01   1.8758151e+00   6.0628840e-01  -9.2745252e-01   2.8808314e+00   3.7024336e+00   5.9417734e-01   4.6919783e-01   9.3473048e-01   1.2199900e-01   2.1073616e+00  -5.1985365e-01  -1.3055027e+00  -1.7485808e+00   1.3423018e+00  -2.6885878e+00  -1.0623100e+00
  -2.1096623e+00  -4.6238357e-01   2.0056800e+00   2.9204756e+00   1.5485705e+00   1.3052578e-01  -2.1542912e+00   1.5490139e+00  -1.5111161e+00   2.6592150e+00   6.4318323e-01   2.5121591e+00   4.7161921e+00  -3.3624902e+00  -7.2190893e-01   2.2732175e+00  -1.8542197e+00   6.0732147e-01   7.4199226e-01  -1.2476737e+00   3.7639910e-02  -1.1064434e+00  -8.2858477e-01   6.5980053e-01  -2.7266338e+00  -2.7603153e+00  -8.7805823e-01  -4.5510015e+00   6.6701301e-02  -1.2058706e+00   9.4990693e-01   1.9978028e+00  -1.7428774e+00  -3.6419201e+00  -2.4119577e+00  -4.5245232e-01  -1.6257255e+00   2.2726775e+00   2.7233962e-01   5.1241152e-01   1.5596299e-01  -2.4073605e+00  -1.1454460e+00   2.8938454e-01   2.8701453e+00  -4.2913234e+00  -1.8709338e+00  -7.5883624e-01   1.1735155e+00  -1.6478727e+00   5.6521129e-01   1.4045554e+00   7.1775870e-01  -6.6405314e-01  -9.0652331e-01  -2.0481491e+00  -1.2601485e+00   2.1364573e+00   1.6686198e+00   7.9438181e-02   1.5735950e+00   4.3208733e-01   2.3352424e+00   2.2705432e+00   1.2137537e-01  -9.2644415e-01   5.0643456e-01   6.7900925e-01   1.1951893e+00   2.9649919e-01   4.7012949e-01  -7.0359832e-01   2.2913076e+00  -3.7247908e+00   8.0488922e-01   4.1633838e+00  -7.6921308e-01  -3.6705410e+00   4.7352696e-01  -1.8886923e+00   9.2739068e-01   1.2465437e+00   7.4989291e-01  -2.3380325e+00  -2.9139692e+00  -1.8973029e-01  -4.6362731e-01  -7.9440037e-02   7.9841831e-01  -1.4365295e+00  -3.5775299e-01  -1.5199256e+00  -1.1020011e+00  -7.1386894e-01  -1.9791856e+00  -2.7641019e+00  -7.2403869e-01   2.7755216e+00   1.7241147e+00  -3.1132967e+00
  -2.6653908e-01   1.3758974e+00  -1.8095949e+00   1.0258682e+00   8.5560299e-01   6.0475598e-01  -2.6741502e-02  -4.4880719e+00   2.7634996e-01   1.4727770e+00  -3.1800413e-01  -2.8105065e+00  -9.9084226e-01  -5.6243670e-01  -2.1491687e+00   2.5776257e-01  -2.7366558e-01   1.9047041e+00   5.6895512e+00  -3.7489451e-01   5.4850995e-02   2.3491048e-01   8.7526785e-01   1.3372322e+00   2.3694346e+00  -1.1304812e+00   7.8344223e-01  -2.0371806e+00   1.4926958e+00   5.0231017e-01   6.9117073e-01   1.8670742e-02  -2.4428511e+00  -1.5522648e-01   1.7168970e+00  -5.0436586e+00  -2.1557371e+00  -1.2431694e-01  -9.4899380e-01  -3.7558899e+00   5.3209246e-01   2.5168959e+00   3.0136719e+00  -1.7689499e+00  -1.3930341e+00   2.4388550e+00  -3.4371578e-01  -2.0682934e+00  -6.0810814e-01  -2.4583621e-01  -2.7990078e+00  -8.5824198e-01   1.9138730e+00  -9.2100009e-01  -4.8881112e-01   2.3553025e+00  -6.2341726e-01   1.6354600e+00   7.5962321e-01  -3.8928093e+00   8.1711767e-01   1.5234584e+00  -1.8290804e+00   1.5513068e-01   1.1254831e+00  -5.9176564e-01   1.8311206e+00   4.0295565e+00  -3.9702172e+00  -3.1673101e-01  -1.6534008e+00   1.7750285e+00   1.9120204e+00   1.9558685e+00   1.8534215e+00  -2.7225450e-01  -7.5107568e-01   3.4316273e+00   4.9189186e-01   1.5417486e+00  -9.9057658e-01  -4.7666975e-02   1.6500134e-01  -9.0348906e-01  -9.1662813e-02   1.6225922e-01  -2.0980270e+00  -1.9367958e+00   2.3375752e-01  -2.2043205e+00   1.0382327e+00   5.0956893e-01   6.8798021e-01  -1.8011030e-01  -3.5033159e-02   2.4426069e+00  -1.1957301e+00  -2.3810244e+00  -2.3870310e-02   1.2476351e+00
   4.3841966e-01  -6.1547120e-01   3.1686170e-01   1.9489482e+00   1.2521751e+00   3.3447840e+00   6.5526221e-02   1.4757854e+00   2.0341526e+00  -1.2724959e+00  -2.6443185e+00  -4.7754872e-01  -2.5610703e+00  -2.9601927e+00  -5.0110312e-01  -2.6436196e-01  -8.5345096e-01  -2.2565503e+00  -2.2914041e+00  -1.6677739e+00   1.3842451e-01  -2.6555877e+00   2.8472330e+00   2.7800278e-01   1.6499186e-01  -7.6835886e-01  -5.0980358e+00  -2.9837028e+00   3.2562295e+00  -1.1210186e+00   2.0086509e+00  -1.5704142e+00   5.9696317e-01   2.1888542e-01  -2.9016327e-01  -3.3737982e+00  -4.3356631e+00   2.0613953e-01   2.9099152e+00  -4.1535759e+00   2.2130649e+00  -2.0268349e+00   9.7357801e-01   2.6259458e+00  -2.6354542e-01  -4.6768953e-01   2.2305015e-01   1.8198827e+00   5.2633666e-01   1.5182595e+00   5.7917537e-01  -1.3566674e+00  -3.3181420e+00  -5.0274942e-02  -1.5980814e+00  -2.3128166e-01  -2.0489251e+00   7.7243902e-01  -1.5366619e+00   6.3945726e-01   4.1406680e+00  -1.7986602e-04   1.5490176e+00   1.3775379e+00   5.0540269e+00  -1.2983164e+00   3.6070475e+00   1.3268197e+00  -4.2584855e-01  -2.4822783e+00  -1.7359439e+00  -1.1571566e+00   3.6484482e-01   1.6448670e+00  -2.6042034e+00   1.5867472e-02   7.9027759e-01   2.3226826e+00  -1.0798553e+00  -1.2955279e+00   2.8784357e+00  -3.9232909e+00  -6.3928938e-01   1.3462088e+00   2.2387603e+00  -2.7746497e+00  -2.7345591e+00   3.4538996e+00   6.8430699e-01   5.6515342e-01   1.6304471e+00   2.6762434e+00   5.3224537e-01   7.0622696e-01  -2.2228128e+00   1.6005094e+00   3.2585948e+00  -3.8116887e-01   9.0857143e-02  -1.7545443e+00
   2.1800556e-01  -7.0595829e-01   4.2233939e-01  -1.7070123e+00  -3.8538065e+00   2.2552135e+00   8.8386854e-01   1.3799921e+00   2.4363143e+00  -3.7821071e+00   1.5154863e+00   5.0673360e-01   3.4957282e+00   1.2009874e+00   1.3470404e+00  -1.4252023e-01  -2.6054452e+00   5.8153713e-01  -2.5463968e+00   3.5854307e-01   1.6705507e+00   4.0570556e-02  -1.4755293e+00   5.1926525e-01  -7.2102281e-01  -1.9670893e+00  -1.4489456e+00   1.0883965e+00  -1.4160049e+00  -1.2171005e+00  -2.3314180e+00  -6.5988184e-01   4.7027865e-01   1.8077374e+00   5.7542139e-01   7.0014845e-01  -2.3392306e+00   3.8101320e+00  -5.4058395e-01   8.7950307e-01   2.0330436e+00   1.3688494e+00  -2.6166047e+00   2.3178070e+00   6.7725608e-01   1.0867703e+00   2.5495339e+00   1.5476753e+00  -1.4361427e+00  -1.9475753e+00  -2.1249149e-01   2.6723917e+00   3.0985936e+00  -1.1145568e-01  -1.1542532e+00  -4.8318010e-01   3.8535145e+00   2.2347805e+00   3.0360665e-01   2.8340143e-02  -8.0819022e-01  -3.2486599e-01  -3.1046529e+00  -1.3641311e+00  -8.2202440e-01   5.6577296e-01  -6.0477505e-01  -1.0150533e+00   2.4024572e+00   1.0706470e+00  -2.0033409e+00  -1.2669794e+00   5.7534443e-01   8.6291362e-01  -4.3394504e-01  -2.4140553e+00  -4.6945808e+00   3.4055939e+00  -2.0009378e+00   6.3891957e-01   1.0960563e+00  -1.2683269e+00   3.1965667e-01  -1.2989550e+00  -2.7739476e-02  -1.2189020e+00   1.4178598e+00  -2.7899806e+00  -9.9698676e-01   4.5156619e+00   4.1702091e-01  -2.6945573e+00  -2.3483474e+00  -1.3636126e+00   2.1901324e+00  -8.4677014e-01   8.2801939e-02   1.1047373e+00  -9.8093156e-03  -2.0274139e+00
  -9.1182704e-01  -3.4129689e-01  -6.2459203e-01  -2.8502798e+00  -3.6808338e+00   1.0295826e+00  -3.3340517e+00  -2.8038537e+00   5.0480175e+00   1.0538259e+00  -2.0097083e+00   9.2176563e-01  -4.2541766e+00  -2.9830903e+00  -3.0019029e+00  -2.0364984e+00   1.6940798e+00  -8.5791179e-01   7.1251541e-01  -2.4482618e+00  -1.8380630e+00  -4.6879381e-01   7.5705443e-01  -3.5345871e+00  -2.2581752e+00   9.9171542e-01   5.7372963e+00   7.0913650e-01   8.5767515e-01   1.4533624e+00   5.1935949e-01   1.0615387e+00   1.0925604e+00   1.3555374e+00  -4.4289652e-02  -1.1980366e+00   1.5608489e+00  -5.2769827e-01  -1.9397275e+00  -5.2921043e-01   6.2642507e+00  -2.1725400e+00   2.2177568e+00   6.4901276e-01   2.0324802e-01  -2.2963127e+00   8.5665740e-03  -3.1898348e+00   3.0734023e+00   5.0740234e-01  -3.6697438e+00  -1.8307312e-01  -6.4729191e-01   2.2330600e-01   1.5356367e+00  -3.3327116e+00   5.9373679e-02   2.8726476e-02  -4.0155819e+00   4.2645700e-01  -1.1672552e+00  -1.4365964e+00  -3.0428711e+00  -4.6356924e-02  -2.3001767e+00   2.5003222e+00  -6.0591062e-01   1.5024652e+00   1.1105787e+00  -3.0233381e+00  -2.5820521e-01   2.9227334e+00   9.8806607e-01   2.9147875e+00  -9.3310350e-01   1.2911796e+00  -3.1594103e+00   3.0385608e+00   1.9860419e+00  -4.0830834e+00   6.4012034e-01  -1.4414674e+00  -1.4003899e+00  -5.6874765e-01  -2.8521762e+00  -1.6398378e+00   1.5218701e+00  -1.3435457e+00   1.6940742e+00   2.1799423e-01   1.6820236e+00   1.9086432e+00   1.1974910e+00  -5.6316659e-01   2.5968154e+00  -5.0398581e-01   1.5917611e+00  -1.6124499e-01  -2.4776912e+00  -1.4876813e+00
   3.4703876e-01  -3.1253833e+00  -2.5403183e-01   9.5667188e-01   1.1625315e+00   1.1917293e+00  -1.0657611e+00   3.2656385e+00  -1.8922855e+00  -1.5761566e+00   1.7593629e+00  -1.1931435e+00   8.4505665e-01  -2.1795290e+00  -1.9553526e+00  -8.8003523e-03   1.9582957e+00  -2.2476874e+00   6.2528656e-01  -4.0286370e+00   1.4933522e+00  -3.7133241e+00   1.0081073e+00  -4.0293771e-02  -2.9803028e+00  -2.7656568e-01  -1.3940994e+00   3.8603178e+00   2.9944623e-01  -1.0305272e+00  -1.9308011e+00  -6.1309724e+00  -1.4173535e-01  -4.8825672e-01   4.2844658e-01  -1.9029732e+00  -3.2921073e+00  -8.3565632e-02  -1.3306308e-01  -2.7692998e+00   1.3755402e+00   4.1681135e+00  -1.8641027e+00   2.6952327e+00   2.0205837e+00   1.0633818e+00  -1.0466849e+00   2.7478623e+00  -1.1178568e+00  -2.0517591e-01  -7.7519984e-01  -1.5852538e+00  -3.9178758e-01  -1.0256909e+00   1.4126127e+00   2.0897487e+00   1.1538218e+00  -7.5099985e-01   1.0029397e+00  -7.7802560e-01   1.2947915e+00   1.3275035e+00   2.7681940e-02   5.5194754e-02   2.2559192e+00  -8.8546414e-01  -1.7612886e+00   8.4751361e-01   2.0280731e+00   1.3444967e+00   2.2424037e+00   1.4947268e+00  -7.2200733e-01  -3.4650349e-01   4.6980936e-01  -3.7380024e-01  -1.4605184e-02  -5.6419731e-01  -2.4922811e+00   7.1280551e-01   6.8782466e-01   2.6731767e+00   1.3484529e+00   1.8226066e+00  -1.1696980e+00  -2.2818394e-01  -3.7337915e+00   1.2811253e+00  -6.9554046e-01   1.5295266e+00  -8.5440805e-01   1.2221107e+00   1.1389801e-01  -1.5809613e-01  -5.2606433e-02   1.4899735e-02  -2.1280509e+00   2.4402834e+00  -2.1099324e+00  -2.0160436e-01
  -2.3283987e-01  -5.7980850e-01   1.3530399e+00  -7.6303530e-01  -3.0412079e+00   1.0203121e+00  -9.0631784e-01  -1.0977834e+00   2.9602922e+00   1.1948474e+00  -3.5160065e-01  -2.1977330e+00  -1.4410710e+00   1.3789162e+00   1.5932448e+00  -2.0460163e+00   9.8174894e-01  -2.3657790e+00   3.2894965e-01  -3.0658523e+00   7.4952107e-01   1.2173694e-01  -1.6822587e+00  -1.9595208e+00   1.2360679e+00   2.0708126e-01   8.4405584e-01   4.0554288e+00   1.5710437e+00  -2.2626528e+00   1.5178981e+00  -6.8601851e-01   4.7786964e-01   1.7641864e+00   1.8873369e-01   3.5492728e+00   1.0514856e+00   2.0107412e-01   1.6902421e-01   1.6409731e+00  -1.1882857e+00  -2.2724367e-01   2.7858908e-01  -1.2189896e+00   3.6297299e-02   2.9354818e+00   2.9069701e+00   4.4546097e-01  -6.2459577e-01   1.0229143e+00  -1.7625322e+00  -1.3082654e-01  -5.9036569e-01  -6.0245466e-01  -1.1480628e+00   3.1405994e-01  -4.8000972e-01   1.4470747e+00  -3.3598865e-01   1.1581242e+00   1.9692083e+00  -3.6607300e+00  -1.6697293e+00   4.0027701e-01  -1.5079885e+00   1.8123953e+00  -2.0780209e+00   7.0594965e-01   2.4232920e+00   1.9153461e-01  -1.4062271e+00  -6.4200168e-01  -2.1509184e+00  -3.2461296e-01  -1.5478652e+00  -2.6098606e+00  -1.4529288e+00  -1.2021905e+00   1.8941013e-01  -1.8109690e+00   1.6470071e-02   4.1519824e-02   1.1928581e+00   3.1285536e+00   1.9724612e-01  -1.7173380e-01  -7.4200845e-03  -1.9795220e+00   1.8797507e+00   3.7447659e-01   4.4797641e+00  -5.5683086e-01  -3.2610049e-01  -2.2594293e-01  -3.6477560e-01  -4.5392801e-01  -4.0049847e-01   2.2031756e+00   3.4857312e+00  -1.2548090e+00
   3.1122366e-02  -1.5729607e+00   1.4619676e-02   5.6925661e-01  -2.6995831e-01  -3.5622307e-03  -2.5512353e+00   2.6031892e+00  -3.1733862e-01  -3.4981042e+00   1.8055261e+00   2.7555303e+00   3.6997318e-01   3.1696090e-01   2.1591611e+00   5.2214868e-01  -1.3556973e+00  -1.7964609e+00   1.5225687e+00  -5.7550760e-01   7.7341380e-01  -1.9137068e+00   2.1406494e+00  -1.1620865e+00  -2.0090689e-01  -5.5783985e+00  -4.5793810e+00   2.7438302e+00  -1.3324386e+00   7.6567411e-01   1.2650862e+00   2.2991107e-01  -1.0534928e+00   8.9406126e-01  -1.4227388e+00   4.0775924e+00  -2.1259180e+00  -1.8298245e+00  -4.0732672e+00   2.7872243e+00   1.4653984e-01  -1.5347260e+00  -3.9833719e+00   2.9728506e+00   1.5650177e+00  -9.4943847e-01  -3.8880888e+00   1.2232243e+00   1.6253391e+00  -3.3727267e+00   1.5532352e+00  -1.5919425e+00   1.2954068e+00   2.8394600e+00  -1.4842032e+00  -2.5034152e+00   1.9157051e+00  -2.9258582e+00   3.0720561e+00   2.1616106e+00  -1.1214909e+00  -3.6235661e+00   8.4267956e-02   3.5919051e-01  -2.3591619e+00  -4.0949446e+00  -2.0215747e+00  -1.0034678e+00   1.7914224e-01  -1.0989224e+00  -1.1497798e+00  -2.2028577e-01  -2.8747264e+00  -9.0441573e-01   2.8070401e+00   4.3637335e-02  -7.5187942e-01   3.4174367e-01   4.3667744e+00  -1.3474728e+00   1.8819955e+00   1.8376350e+00  -1.6368553e+00   2.1161454e+00   3.5538699e+00  -1.9474518e+00   3.5096583e+00   2.2589456e+00  -5.3535953e-01   1.1713778e+00  -1.1159963e+00   1.9351349e-01  -1.5626803e+00  -1.4772712e-01   1.5115537e+00  -1.6705387e+00  -2.6468309e+00   1.2720451e+00   1.8097241e+00  -6.2075663e-01
   9.0642123e-01  -2.4340162e+00  -1.8864534e+00  -7.4243809e-01   2.9102065e-01   1.7885628e+00  -1.2946076e+00  -4.4031235e+00  -3.1378000e-01  -2.1923500e+00   1.3332199e+00   2.5953670e+00   1.3999909e-01   8.4007951e-02  -6.0236627e-01   8.7503698e-02  -2.4617131e+00  -2.0849824e-01  -2.0883334e+00   1.1640308e+00   9.7207655e-01  -3.6518075e-01  -1.1000425e+00   5.7802941e-01   1.3558373e+00   1.3976135e+00   3.2801603e+00  -1.9155430e+00  -3.4799166e+00  -8.0980553e-01  -1.6053356e-03   2.8331610e-01  -2.3021039e+00  -2.7948109e-01  -3.0557640e+00  -1.7573750e+00  -1.9244851e-01   2.6153321e+00  -2.2574701e+00  -1.1810460e-01   1.2509283e+00  -4.0016276e-01   4.2268426e+00  -1.0635671e+00  -5.0901558e-01   1.4693745e-01   1.0587094e+00  -3.4134085e+00   4.5279350e-01  -2.3541593e+00   4.0400931e+00   1.2592106e+00  -2.3359408e+00   3.5860356e-01  -6.3055134e+00  -1.4676914e+00   8.7927634e-01   8.3674700e-01   4.5272813e-01  -2.7024285e+00  -1.0821070e-01   3.5424719e-02   3.0630463e-01  -2.1749888e+00   8.2261390e-01   1.0950336e+00  -2.3655539e+00  -6.7517723e-03   2.1418127e+00  -9.4219452e-01   2.4284029e+00   2.1959018e-01  -1.7498027e+00  -1.0631558e+00  -9.8432646e-01   4.6317031e-01  -1.0098749e+00  -1.0704056e+00   2.3709211e+00   2.4350481e+00   1.4330692e+00  -2.8697760e-01   1.4709726e+00   3.7188100e-01   5.6511284e-01  -2.7306318e+00  -6.3200756e-02  -2.3292142e-01  -2.1152636e+00   9.3285735e-01  -1.7856935e+00   3.0220256e+00   2.3171972e+00   1.6579360e+00   1.4646051e+00  -1.3354874e+00  -1.3049653e-01  -6.3060085e-01   1.1879862e+00   2.3796373e+00
  -2.1325805e+00  -1.7075064e+00   1.3716496e+00  -2.4108430e+00  -1.4265221e+00   2.0551538e+00   2.3207996e+00  -1.3446525e+00  -1.6443608e+00  -3.7057417e-01  -1.8553941e+00   1.4165612e+00  -3.1158623e+00  -2.1984660e+00  -1.2325992e+00   1.2632285e+00   1.5106985e+00  -1.5278473e+00   1.0067719e-01   1.2955936e+00  -4.6440650e-01  -2.3070735e+00   4.3674524e+00  -1.4517757e+00   2.0881044e+00  -1.0757383e-01  -7.6759810e-01  -2.0738385e+00  -4.7102435e-01  -4.7821702e-01   1.0454561e+00  -1.7881461e+00  -6.3346028e-01  -1.0186318e+00   2.9475931e+00   1.7638143e-01   5.0083104e-01   1.7323732e+00   1.6551314e+00  -1.4930643e+00  -2.4886369e+00  -1.4430689e+00  -1.7999873e+00  -9.0152667e-02  -5.1400156e-01   7.6260500e-01  -2.6089936e+00  -7.0515151e-01   1.7128384e+00   8.4464399e-01  -8.1937405e-01  -8.5488629e-01  -1.5850290e+00   1.5517909e+00   1.5928567e+00   4.8240543e-01   2.1482659e+00  -9.3564030e-01  -3.8868555e-01   4.2369150e+00   2.1017794e+00  -2.9942639e+00   3.1125799e+00   2.2060288e-01   3.9497799e-01  -2.0324879e+00  -3.5709860e-01  -3.0809146e+00  -1.4568435e+00  -1.4825886e+00  -1.1359689e+00  -2.6440046e+00  -6.7999838e-01   3.7667729e-01  -5.9962791e-01   2.0434315e+00   2.5793977e+00   9.5723628e-01   8.6175431e-01  -1.9323328e+00  -2.4610630e+00   8.1270060e-01  -1.8602825e-01   1.9308107e-02   1.2782557e+00  -3.4068921e+00  -6.2386197e-01   1.0519825e-02   2.9760421e+00   2.4167220e+00  -4.5160195e-01  -1.7741716e+00  -5.4657851e-01   2.9058511e+00  -2.9359238e+00  -1.5547167e+00   1.0498778e+00   1.7982475e+00   2.2183362e-01   3.3810165e+00
   1.5845015e+00  -9.0353773e-02   8.0928942e-01   7.4326528e-01  -2.9227799e+00   1.3948313e+00   3.0220897e+00   4.4650875e+00   2.3296100e+00   1.3152012e+00  -2.3025079e+00  -3.4351878e-01   5.8067659e-02   2.7398936e+00   6.1423044e-01   1.1231772e-01   3.2084331e-01   4.5774077e+00  -1.5549104e+00  -2.1662475e+00   1.1707205e-02  -1.2188229e+00  -2.0191665e+00  -3.9984962e+00   7.9098000e-01  -2.6148766e+00   5.3762888e-01   1.1918537e+00  -2.2214968e+00  -2.2472312e+00  -8.1395453e-01   2.7893902e+00  -1.4367383e-01   9.6400417e-01  -1.4807894e+00   9.2608741e-01   1.2945294e+00   1.0663547e+00  -1.6851641e+00  -1.8072881e-03   2.4386815e+00  -1.3530892e+00  -1.2517000e+00  -8.5091399e-01   4.0729743e+00   2.2714014e+00  -9.0900711e-01  -8.5139192e-01  -2.2021560e+00  -1.8288453e-01  -1.0159949e+00  -7.5096641e-01   9.2624532e-01   2.4712581e+00  -1.7865757e-01  -9.1660930e-01   1.1535674e+00   5.6608481e-01  -2.9042949e+00   8.6514949e-01   2.7518803e-01   1.1645667e+00   7.1848092e-01   1.4648764e+00   1.0755934e+00   9.3834138e-01   1.1707131e+00   2.6609213e+00  -1.1502607e+00  -3.1380854e-01  -2.3562621e+00  -1.2076980e+00  -5.6161958e-01  -1.2995937e+00  -1.9513270e+00   1.8296503e+00   3.6726038e+00   1.7403545e+00  -3.0538841e+00   2.7149319e+00  -2.4196317e-01  -6.3865649e-01   2.4884722e+00   4.2383100e-01  -1.1844772e+00  -1.1277456e+00   3.0540572e+00  -2.1344630e+00  -1.1022762e+00  -6.1992295e-01  -1.9436593e+00  -2.0204516e+00   8.0954278e-01   1.1667008e+00   1.1917061e+00   3.7364365e-02  -1.8120793e+00  -1.4984926e+00  -4.8864427e-01  -8.6484419e-01
  -1.2121565e+00   2.9259894e+00  -1.7176875e+00   2.1894104e+00   1.2482988e+00  -2.8512178e+00   6.5376847e-01  -3.8026179e+00   1.1478862e+00  -2.3209268e+00   1.6370240e+00   1.5366426e+00  -1.9921378e+00   4.2166625e-01   8.6341936e-03  -5.5408930e-01   1.2032826e-01   1.9911268e-01   2.6276216e+00  -4.1581806e-01   2.0589330e+00  -3.2658860e-01   1.5312326e+00   1.2158050e+00   1.5056366e+00  -7.5237898e-01   3.1517814e+00  -1.3068796e-03   2.2611940e+00   2.2286198e+00   6.5155494e-01   3.7636965e-01   2.6362336e+00  -6.0226215e-02   1.6249061e+00   1.9166681e+00  -1.8658534e+00  -2.9726112e-01  -1.5011815e+00  -1.6789643e+00   3.2500284e+00  -9.3496109e-01   7.4387039e-01  -2.1623224e+00  -1.0345095e+00  -3.3315282e+00  -2.2307351e+00  -1.7483076e-01  -1.0415044e+00   2.4846907e+00   5.3533716e-01  -1.4648460e+00  -2.9220566e+00   2.3221384e+00  -2.2893353e+00  -1.4000110e-01  -1.8773156e+00   4.1682234e-01  -6.4909481e-01   4.9409016e-01   1.7174752e+00  -4.0171742e-01  -8.5999647e-01   6.2859949e-01  -2.5831988e+00  -1.9873410e+00   2.1144508e+00   4.9603491e+00  -4.6400178e+00   2.6937783e+00  -1.7500447e+00  -1.6464502e-02  -1.8212227e+00   2.1688075e+00  -4.5158318e-02   1.8894690e-01  -2.1141160e+00  -1.0425142e+00   1.0778239e+00   2.8880003e+00   2.7360130e+00   1.4285020e+00   2.8192052e-01   2.0098436e-01   6.2451846e-01  -5.5337590e-01   2.2454909e+00   1.3671060e+00  -1.3656141e-01  -2.7262974e+00  -1.5000323e+00  -4.7296211e+00   2.1412388e+00  -1.5345190e+00   2.6670498e+00   1.7272286e+00   1.1024769e-01   3.8817688e+00  -2.9382832e+00   5.9834472e-01
  -6.2571705e-01   2.8659328e+00   1.9863831e+00  -2.7706896e+00   2.1522703e-01   4.5438756e+00  -2.8552750e-01  -1.3518110e-01   9.2501497e-01   1.0477591e+00   1.4865690e+00   1.9227179e+00   3.4002874e+00   6.6766055e-02  -6.5486133e-01  -3.1442779e+00   5.3755660e-01   2.5381485e+00  -4.0351852e-01  -2.8698306e+00   5.9229306e+00  -1.3712708e+00   1.3038893e+00  -3.1152402e+00  -9.9920746e-01   8.6785771e-01  -1.2330086e+00  -6.7657262e-01  -6.6670587e-01  -2.9872968e+00   4.3169222e-01  -9.3333392e-01  -2.1369289e+00  -2.2880967e+00  -6.8303493e-01  -2.5550690e+00  -2.3361307e+00   2.0664096e+00   4.6393381e-01  -1.5095180e+00  -7.8705053e-01  -1.4150665e+00   2.0539955e+00   3.1958661e-01   7.5211646e-02  -1.2154307e-01  -1.7425264e+00  -6.9858076e-01   1.3018089e+00   1.9857080e+00  -2.1621785e+00  -2.2289863e+00   8.0742997e-01  -1.8263490e+00   2.9249641e-01   8.2693196e-01  -3.5513627e+00   1.8360288e+00  -4.5571169e+00  -1.3916516e+00  -4.1766537e+00  -8.5915461e-01  -7.3433400e-01  -2.7749793e-01   6.8844844e-01  -2.2578718e+00  -8.6904895e-01  -3.5642421e-01   6.7181195e-01  -4.1177960e+00   2.3563629e+00  -9.3537059e-01   2.8921740e+00  -5.1100297e-01  -9.6064118e-01  -4.7180306e-01   4.3608172e-02  -2.2293550e+00  -1.3421722e+00   3.0679028e+00   1.9670151e+00   3.1814524e+00   7.1460143e-01  -9.3798138e-03  -7.2854564e-02  -5.9190387e+00  -3.6141731e+00   3.3471961e+00  -2.0939123e-01   2.0220425e+00  -1.2709878e+00  -1.4130363e+00  -5.3609152e-01   2.7202842e+00  -1.7463845e+00   1.0109709e-01   1.0816583e+00  -9.5237502e-01  -2.7184764e-01  -1.9063208e+00
  -1.6464290e+00  -1.4363819e+00  -5.9135301e-01   6.1384357e-02   5.1701943e-01   2.0272875e+00  -4.0079868e+00   3.3098177e+00   3.6121020e+00  -3.2218558e+00   1.9684503e+00  -1.0681937e+00  -1.5763706e-01  -2.2952987e+00  -4.3535297e-01  -5.4916817e-01  -4.9392170e+00   2.2974498e+00   8.8512146e-01  -3.7322764e+00   1.6867573e+00   1.7394949e+00  -3.7296099e+00  -9.2736170e-01  -8.2614087e-01  -2.8741401e-01   7.5303986e-01  -1.7285581e-01  -7.7637944e-01   2.5311497e+00  -3.4434045e-01   3.6965016e+00   6.2830559e-02  -1.6378563e+00   3.2800855e-01   1.2295553e+00   1.2710398e+00   3.3444399e-01   2.6479423e+00  -1.6534023e+00   4.1778891e+00  -8.7580400e-01   3.3080416e-01   2.5123552e+00  -2.2002330e+00  -3.0036224e+00   8.2358918e-01   2.2693268e+00  -1.3037035e+00   2.8623864e+00   3.5609618e-01  -8.8803973e-01   1.5378647e+00   1.5622445e+00  -2.6414713e-01  -3.8035540e-01  -1.3257187e+00  -2.0201768e+00   1.5448915e-01  -1.0746367e+00   3.0853733e+00   1.9216670e+00  -1.8324839e+00   2.5039663e+00  -3.3765666e-01  -2.1258446e+00  -2.7226032e-01  -2.9340716e+00   6.8396512e-01   2.0078877e+00   3.1027880e+00   2.2189230e+00   2.8165345e+00  -2.2658963e+00   5.3171519e-01  -1.9715486e+00   3.0253994e-01   5.9647742e-01   5.4723508e+00   8.8460279e-01   1.2559870e+00   7.3668451e-01   7.3660733e-01  -1.9943057e+00   4.7098059e-02  -1.5856143e+00   5.5290683e-01   1.8732749e-01   8.7005355e-01  -6.7674891e-01  -2.0215658e+00   1.2459344e+00  -3.8950190e+00  -3.7513352e+00   6.3940433e-01   7.2946075e-01   2.0101599e+00  -1.6066542e-01  -2.5815715e+00   1.8528876e+00
   8.4389308e-01   1.3519909e+00   1.9427506e+00  -1.8786421e+00   1.0065389e-01  -4.5488495e-01   2.3527121e+00   3.4945855e-01  -1.5843650e+00  -3.9216375e-02  -1.5681318e+00  -8.1332679e-01  -2.2368648e+00  -4.5656872e-01   1.0444600e+00   3.3449858e+00  -2.2996650e-01   1.6713615e+00   1.0969240e+00  -2.4691252e+00  -1.3197441e+00  -1.8723525e+00   9.4459526e-01  -4.3978753e-02  -1.0157426e+00  -1.1766407e+00   1.2171666e+00  -6.1542130e-01   3.9214178e+00  -1.0942210e+00  -1.6696478e+00   1.4799291e+00   5.9763424e-01   3.8465163e-01   1.3237772e+00  -5.6997057e-01  -1.4115814e+00  -7.1836616e-02  -1.4123540e+00   4.3133688e-01   3.4781829e+00   9.8761048e-01  -1.4760653e+00  -2.6649027e+00   2.6720700e+00  -2.6093549e+00  -3.5879720e+00  -3.6602365e-01  -1.5446571e-01   1.7334416e-01  -2.5972096e+00   1.8593321e+00  -3.9041729e+00   7.8930635e-03   2.2789400e+00   8.3564361e-01  -7.7943696e-01   3.2339912e+00   5.0406473e-01   1.2490171e+00  -3.3538868e+00  -1.6155200e-01   2.1591377e+00   8.9771873e-01   3.0086875e-01  -8.0350477e-02   1.6029486e+00   1.2354201e+00  -2.2136976e-01  -1.7373837e+00  -4.1216518e-02   9.0886344e-01  -2.0915985e+00  -2.7133941e-01   1.9864032e-01  -3.1893097e+00  -1.9238413e+00  -1.0211518e+00  -1.8177427e+00  -2.1853428e+00   2.1083401e+00  -6.7978137e-01  -3.8469142e-01   4.1510456e+00  -1.1129853e+00  -8.6452313e-01   3.3025866e+00  -7.0784413e-01   2.0448608e+00  -2.0618800e+00   3.6039493e-01  -3.6509205e-01   1.6457155e+00   1.0888664e+00  -2.2531235e-01  -7.3066665e-01   6.0350658e-01   9.4287718e-01  -1.4331104e+00   8.4653825e-01
  -1.3435216e+00  -2.7910156e-01   5.7214046e-01  -1.4392604e+00   1.3531849e+00  -8.7517715e-01   1.8131498e+00   5.1292699e-01  -2.0761135e+00   1.3416968e+00   4.4352505e+00  -2.7558142e+00  -7.8286631e-02  -3.1389512e+00  -3.5436648e-01   1.1899284e+00   1.1855018e+00   1.0188810e+00   1.8819299e+00   7.0848028e-01  -1.6954635e+00   8.2055139e-01   2.6889392e-02   5.2938498e-02  -2.2444844e-02  -9.8472491e-01  -3.3236020e+00  -1.5328581e+00   2.0443329e+00   2.8374265e+00  -2.6249716e+00   2.7869048e+00   7.5207914e-01  -1.7718261e+00   3.3429366e+00  -1.6459223e+00   1.3279524e+00  -1.4112843e+00   1.7945711e+00   3.6668803e+00  -2.0437490e+00   1.2383499e+00  -2.6801659e+00   1.2327057e+00   4.5273961e-02   6.0296609e-02   7.0580312e-01  -1.1008156e-01   2.4375795e+00   1.1513591e-01   2.3285456e+00   2.2681442e+00   4.8743321e-01   5.5760951e-01  -1.6259318e+00   5.9341683e-01   3.8203415e+00  -8.8702224e-01   2.5867513e-01   1.3185745e+00   1.8127803e-01   3.3843340e+00  -3.8560435e+00  -8.8905004e-01  -3.1951605e-01  -1.5724892e+00  -1.3714850e+00  -2.6801512e-01   1.7706349e-01   6.0978114e-01  -1.4579226e+00   3.1043394e+00   2.2165035e+00  -5.6327631e-01   7.4887633e-01   8.7593216e-01  -1.7030527e+00   1.8198147e+00   5.8715291e-02   6.0738264e-01  -1.8370046e+00   3.5877640e+00  -2.7450672e+00  -1.0771736e+00   8.1207745e-02   1.4611823e+00   9.5317846e-01   3.1349571e+00   4.0459656e+00  -3.2302479e+00   1.5591555e+00  -2.2793591e+00  -4.9183799e-01   4.9090471e-01   9.8731848e-02  -1.4114704e+00  -9.9951107e-02  -2.4388983e+00   1.1617046e+00   1.6116479e+00
   1.3190580e+00  -1.4743261e+00   1.0831836e+00  -1.1176316e+00  -3.4586453e-01  -2.6108740e+00  -2.5202534e+00  -3.7174054e+00   1.6756556e+00   4.4934896e+00  -2.6029480e-01  -8.9012710e-01  -6.8554294e-01   4.5520106e+00  -3.3482380e-01  -3.2317565e+00  -2.6960201e+00  -5.1517196e-01   2.0931107e+00   1.1535168e+00  -3.3471329e+00   5.2280547e-01  -3.3545074e+00   4.2157113e+00   1.3578216e+00  -6.4742805e-01  -8.9989753e-01   1.1602300e+00   2.2659821e+00   2.3235269e+00  -8.3825396e-01   1.2482767e+00   2.7102518e-01   8.4294508e-01   1.6683677e+00  -1.0703707e+00  -1.8004068e+00   9.9863391e-01  -1.9331331e+00  -1.8342772e+00   1.8500689e+00  -9.4059932e-01  -7.3878890e-01  -2.1163222e+00   1.1072068e+00  -1.2325353e+00  -2.1017870e+00  -1.6563240e+00  -8.0055051e-01   2.3227090e+00   1.5678047e+00   1.5201327e+00   1.8709341e+00   2.2106721e+00   3.0569888e+00   1.0723163e+00  -1.2807882e+00  -1.9171919e-01   2.9161978e+00   7.2650605e-01   2.0531818e+00   1.2723593e+00   6.5909485e+00   1.2381674e+00   2.1341641e+00   2.0577003e+00  -1.2151991e+00  -1.8658628e+00   2.1175821e+00  -7.1224572e-01  -4.7583330e-01  -2.8742155e+00   2.4908214e+00   1.8813127e+00  -1.9694966e+00   1.5909217e+00   1.3459871e-01   2.8285846e-01   3.4034044e+00   1.1058792e+00   3.4578292e-01  -1.0254263e+00   1.0531748e+00  -4.3450564e-01   1.5638903e+00   8.3437140e-01  -1.0915431e+00   8.4969728e-01  -1.4756462e+00  -3.2781122e+00   1.7874103e+00  -1.6120788e+00  -7.3787854e-01   1.5708219e+00   1.7311208e+00   2.9783103e+00  -1.0388934e+00  -2.6035903e+00  -6.6036852e-01  -1.4361000e+00
   2.3348449e+00  -6.5194091e-01  -7.1874702e-01   2.0414048e+00   3.6784919e+00  -6.2701400e-01   5.1050191e-01   1.5366998e+00  -7.4761461e-01  -2.9119883e+00  -2.0974628e+00   3.1191998e+00   9.6769311e-01  -4.2468774e+00   1.0530642e+00   1.6347980e-01   1.2869488e+00   1.8731754e-01  -1.1809242e+00  -2.4619809e-01   4.2929790e-01  -9.6596908e-01  -7.6928449e-01   1.5272513e+00  -6.3765494e-01  -3.9948080e-01  -4.2907809e+00  -1.0452614e+00   2.1511290e+00   1.5385916e+00   2.9281685e+00  -4.1526206e+00   4.7552287e-01   1.2813889e+00  -3.9146503e-01   1.3093790e+00  -1.9755309e+00   3.0067383e-01   4.9323095e-01  -2.8949484e+00   2.8336458e+00  -2.5125332e+00   6.2125937e-01   4.3765244e-01   2.1596653e+00  -3.0161467e-01   1.4214054e+00   1.1694916e-01  -7.1855033e-01  -5.9631937e-01  -8.7626069e-01   9.3215288e-01  -1.4725348e-01  -1.6542033e+00   1.1874873e+00   2.3412604e+00   2.2945825e+00   8.3796588e-01   1.7445405e+00   1.7155709e+00  -7.7518873e-01  -1.9556769e+00   7.0677411e-01  -3.7055154e+00   1.0467288e+00   2.2057993e-01  -2.3952946e+00   5.0268294e-01  -8.3988928e-01   1.0854971e+00  -1.6000433e+00  -3.9030993e+00  -8.8954938e-01  -1.7657370e+00  -4.7101439e-01  -1.1354489e+00  -1.1414132e+00  -2.7219344e+00   4.9485821e-01  -2.5308269e+00   2.1309240e+00   1.3237790e+00  -2.2632800e+00   2.5823390e+00  -8.7116181e-01  -1.4554949e+00   9.7442177e-01  -2.6055199e+00   2.0468267e-01  -1.1903178e-01  -1.7431256e+00  -2.8061789e-01   5.9570307e+00  -1.6731155e+00  -4.9278894e-01   1.0645889e-01   2.2117009e+00   2.8151533e+00  -4.3759495e-02  -1.0916588e+00
   6.2681816e-01   1.8188568e+00  -3.5135320e-01   1.9965941e+00   3.2584778e+00   1.8042701e+00   1.4338473e+00   2.6556073e-01   2.3161035e+00  -9.9288054e-02   2.3110383e-01  -8.9155556e-01  -7.4925103e-01   2.2293859e-01   2.6700223e-01  -4.3207488e+00   1.2611559e+00  -1.4497307e+00  -8.6193815e-01   4.5866682e+00   1.1947080e+00   2.1173695e+00  -5.8634550e-01  -1.8975623e-01  -1.9286355e+00   4.7073644e+00   1.5624532e+00  -1.0115053e+00   1.4813781e+00  -1.1769795e+00  -1.9700319e+00   8.6518922e-01   1.9694944e-02  -9.0105932e-01   3.0285818e+00   2.1642071e+00   1.0938786e+00   2.5286203e+00   2.2514979e+00   2.9219033e+00   3.8818611e-01   1.8638943e+00  -3.0520727e-01  -1.5334439e-02   8.9497166e-01   3.0953659e-01   2.1866961e+00  -4.0428666e+00  -1.5638526e+00   8.9789938e-01  -1.4379750e-01  -2.0727808e+00   2.5707583e-01  -4.7977565e+00  -1.7809797e+00  -1.0302153e+00  -1.2258137e+00  -2.7395312e-01   2.4900487e+00  -7.2002496e-01   1.1027960e+00  -2.2092067e-01   1.4710416e+00  -1.9865801e-01   3.5149979e-01   1.9835133e+00  -1.2589545e+00  -2.8018815e+00  -1.8877189e+00  -3.6541187e+00  -3.6618320e+00  -2.6999296e+00  -2.0289654e+00  -9.2394198e-01  -1.2374705e-01  -5.7647576e-01  -2.9509005e+00  -2.1145032e+00   6.5360487e-01   1.0398752e+00  -3.0965909e+00  -1.4708004e+00   1.4735762e+00   1.6826049e+00   8.3718065e-01  -2.3375502e+00   1.3294721e-01  -2.7021584e-01   1.4997752e+00  -3.3288654e-01   4.0732636e+00  -2.6060057e-01  -1.4154021e-01  -3.0350808e+00  -1.1764749e-02   1.5292236e+00  -2.5198870e+00  -4.1006343e-01  -1.3223013e+00   1.3459518e+00
  -2.4797011e-01  -1.4708452e+00   8.7315593e-01   4.4992518e-01   2.8616754e+00   3.9611538e-01   4.1662635e-01   2.0273947e+00   4.8433875e+00  -2.7023731e+00  -4.4947930e+00   2.5121256e+00   3.2484770e+00  -3.3190384e+00   2.8933398e-01   7.0461186e-01   2.8759777e+00  -3.6038807e+00   2.3167910e+00   1.7001335e+00   1.2470372e-01   1.8802797e+00  -1.9153002e+00  -1.7055663e+00  -2.1780207e+00  -8.0009299e-02  -4.6669030e+00   6.3186599e-01   1.2962096e+00  -3.8307451e+00   7.0319271e-01  -2.7543015e+00   1.2509133e-02  -6.9936932e-01   2.1217915e+00   4.7250696e-01   9.2225583e-01   8.5748328e-01   7.1793936e-01  -1.5665106e-01  -1.8484750e+00   4.3165347e+00  -2.4327369e+00   3.0469081e+00   8.8241361e-01   2.1990720e+00  -3.4788010e+00   5.8405127e-01   3.0254876e-01  -1.4313761e+00  -1.4176642e+00   1.3960082e-01   1.4362537e+00   1.2440494e+00   3.3326836e+00   1.9765489e+00   8.8840821e-01   3.0984159e+00   5.0374138e-01   3.7971540e-01  -2.7544725e+00   4.9294757e-01  -1.5244784e+00  -2.2610565e+00  -1.1042544e-01   3.1467176e+00   2.2712618e-01  -1.6290737e+00  -1.1708097e+00  -1.6868761e+00  -1.6354354e+00   1.7638662e+00  -1.6693254e+00  -9.3167263e-01   1.6791418e+00   6.7936438e-01  -4.3576658e+00  -4.6803154e-01  -1.7786694e+00  -4.1811376e-01   7.0214597e-01  -6.2941175e-01   3.2805676e+00   2.9570098e+00  -9.9498448e-02  -3.1976457e-01   3.6203000e-01   3.6612959e+00  -4.2339074e-01  -7.5700741e-01  -2.3265286e+00  -7.3753754e-01   3.1883986e+00   2.7746809e+00  -7.1872915e-01   8.7196802e-01   7.0446429e-01  -1.2829404e+00   1.8089525e+00   7.1447532e-01
   1.7392008e+00   7.0719712e-01  -4.6269755e+00   1.9843482e+00  -8.4272174e-01  -5.2250914e-01   2.6370637e+00  -7.9545227e-01   3.6886425e-01  -1.2512530e+00   1.1817545e+00  -3.3276794e-01   6.2775524e-01  -1.7032887e+00   1.9252849e+00  -4.1151861e-01   9.4711839e-01   1.5150952e+00   7.8641516e-01   1.2596924e+00   1.7559423e+00  -1.8563838e+00  -8.6319391e-01   6.6623329e-01  -1.3494896e+00  -2.8110056e+00   1.9728076e+00  -2.5821686e+00  -2.3657484e+00  -4.7008636e-01  -2.3036929e+00   1.8528127e+00  -2.1318003e-01   1.9265492e+00  -2.9646800e+00  -5.6242534e-01  -7.0392999e-01  -1.6506216e+00   1.0495875e+00  -4.6537489e-02  -8.3303224e-01  -2.3353364e+00  -2.0267260e-01  -1.0831321e+00   2.4541495e-01   1.0327060e+00  -2.1419005e+00   3.4324535e+00   1.1355079e+00   1.4933307e+00   3.2471056e+00   3.0946316e+00  -1.2187065e+00   1.3070046e+00  -5.9443468e-02   3.0591988e+00   1.3271633e+00   2.7525734e-01   3.5025766e+00  -1.8811667e+00   2.4558908e+00   1.3557962e+00   7.7610578e-01   3.5931753e-02  -1.1462090e+00  -3.8066849e-01   2.0112433e+00   1.0633429e-01  -3.6323599e+00  -1.7611189e+00  -2.8005340e+00  -5.5298181e-01   2.0611327e+00   3.1704047e-01   1.3536679e+00   2.4980314e+00   3.4040382e+00  -1.9845162e+00  -8.4964346e-01  -2.2797427e-01   1.7470783e+00   4.0904300e+00  -2.8343245e-01   1.1600732e+00   3.0961736e+00  -2.8729438e+00   2.8655176e+00   7.7842570e-01  -1.4142813e+00  -7.2231686e-01   1.4666278e+00   2.9089528e+00  -1.8342989e-01   5.7921957e-01   7.4094369e-01   1.5069145e+00  -1.4389924e+00   2.0657005e-01  -2.3309122e+00   2.3860509e+00
   7.9087831e-01  -1.2806235e-01  -6.2553495e-01  -4.0484327e-01  -4.9477440e-01  -9.0486005e-01   1.1789336e+00  -3.0410924e+00   2.5643988e+00  -8.5477257e-01  -5.6962685e-01  -4.4251148e-01   8.8274091e-03  -2.4429648e-01   7.0746087e-01  -1.3434050e+00  -3.6215851e+00  -1.0529328e+00  -6.1005101e-01  -2.9252384e-01   1.0119453e+00  -5.6052894e-02  -6.5312834e-01  -4.6510780e-03   2.0561190e+00  -8.5381912e-01  -2.8022376e+00   1.2702243e+00  -1.2251534e-02  -8.1591666e-01  -1.4865901e+00  -4.7739449e-01  -1.5014261e-01   2.1563003e+00  -3.6841430e+00  -1.6867676e-01   6.9310757e-01   1.8174636e+00  -2.5817433e-02  -2.5484623e+00  -3.9662098e+00  -2.8350536e+00  -1.3661881e+00  -2.7379616e+00  -2.2479988e+00  -6.2978964e-01   9.0863382e-01  -2.3389339e+00   1.3093754e+00  -1.2871469e+00   4.3947606e-01  -1.2220699e+00  -8.7042328e-01  -6.5730680e-01   1.2950090e+00  -1.0161455e+00  -5.3604709e-01  -2.4355662e-01  -2.6519618e+00   1.2463250e+00   1.4444884e+00  -9.8045820e-01  -4.7104099e-01   2.0327675e+00  -2.0197200e+00  -1.2526328e+00  -1.4094727e+00  -8.6774510e-01  -2.7737886e+00  -1.2563488e+00  -2.4267096e+00  -4.0387936e+00  -8.0024270e-04   1.0565787e+00  -1.2523080e+00  -1.1027752e+00   3.0421121e+00   1.5748153e+00   1.1594026e+00   8.0123117e-01  -1.4822023e-02   1.0580011e-02   8.7547523e-02   3.2462538e-01  -3.9118486e+00  -5.9175579e-01  -1.1395013e+00  -1.4339643e+00   3.2051982e+00   2.0281653e+00  -1.1426697e-01  -2.1663987e+00   2.5338707e+00   7.1007576e-02   1.5015067e+00   1.6918119e+00   7.0235638e-01   2.3627232e-01  -5.8488187e-01   3.8290805e+00
  -9.8833495e-01  -2.8205525e+00   1.3170711e-01  -3.5007710e-01  -1.7238691e+00  -3.2488723e+00  -1.6240022e+00   2.3507356e+00  -3.5786403e+00   2.1248811e+00   3.5361459e+00   1.4054757e+00   1.7734956e+00   2.9393816e+00  -2.1766870e+00  -9.8868017e-01  -4.2185909e+00   5.7496554e-01  -7.9015765e-01  -2.1066038e+00   1.3919639e+00  -2.6624198e-01  -1.4334003e+00  -8.5983805e-01  -3.1546902e+00   3.1405215e+00  -6.5438520e-01  -1.0449526e+00  -1.7266616e+00   2.0612856e+00  -3.7064763e+00   2.3216277e+00   1.5349752e+00  -9.0534196e-01   8.1770255e-01   7.1268164e-01   3.3009884e+00   4.6912750e-01  -9.3089351e-01  -1.2425520e+00   1.8946655e+00  -8.7614127e-02  -8.6982833e-01   1.9530236e+00  -3.9325057e+00   7.4721725e-01  -3.7339685e-01  -1.5153935e+00  -3.7629101e+00   2.7535958e+00  -1.7092906e-01   1.2812888e+00   2.3643608e+00   5.0603757e-02  -8.0187519e-01   6.1821191e-01  -2.0764012e+00   3.7995784e-01  -3.3889948e+00  -1.8065629e+00   6.4378660e-01  -6.0532364e-01  -3.5359096e-01   1.2425790e+00  -2.1473395e-01   1.3157299e+00   4.7223440e+00  -1.0397101e+00  -3.4561378e-01  -1.3689860e+00   2.7622889e+00   9.1470797e-01   4.4997904e-02   1.8771492e-01  -1.4040945e+00  -2.2935454e+00   8.4444574e-01  -1.3875802e+00  -3.4273346e-01   1.1176347e+00   1.1030155e+00   9.9203984e-01  -9.7457923e-01   1.5458876e+00  -3.1160580e-01  -5.5752138e+00   3.7160086e-01  -8.0044578e-01  -3.8130039e-01  -1.8519466e+00  -9.0332296e-01  -9.2925107e-01   2.4653078e+00  -7.2012144e-01  -3.4417315e+00  -3.1737220e+00   4.5441885e+00   5.7843040e-01   1.6143740e+00  -1.3311478e+00
   2.6140131e+00   1.4599466e+00  -1.4808287e+00   2.4823872e+00  -8.3437678e-01   6.8405567e-01   2.9935240e+00   1.9809201e-01   1.4552901e+00   9.0472818e-01   2.1615815e+00   2.0302359e+00  -9.7655272e-01   5.6792798e-01   1.1422279e+00  -2.1459138e+00   2.4909279e+00   4.2785319e-01  -1.6919533e+00  -1.1203415e+00  -5.1304266e-01  -6.4853396e-01   8.4879339e-01  -5.1673639e-01   1.5170928e+00  -1.1422668e+00  -7.9066937e-01   2.9686196e+00   1.0117825e-01   1.7397354e+00   1.5972586e+00   2.0550057e+00  -5.7416584e-01   1.4302498e+00   1.2400082e+00  -2.6788546e+00   3.0111248e-01  -3.5609230e-02  -2.6987779e+00   1.5521532e+00  -2.7759085e-01  -1.3850601e+00   2.8629955e+00   1.1032498e+00   1.1232662e+00  -5.3846212e-01  -5.5357421e-01   1.3969558e-01  -1.1830557e+00  -2.5099527e+00  -7.1238621e-01  -2.7240819e-02   1.1770031e+00  -4.4652271e-01   1.3676625e+00   7.7607134e-01  -2.9907218e+00  -5.6844025e-01  -2.8582927e+00  -6.4201200e-02  -7.1045264e-02  -1.0962685e+00   2.8569775e+00  -3.7622621e+00   2.7768893e+00  -3.9885698e-01  -2.8633485e+00   1.5398642e+00   3.0033434e+00  -5.6378217e-01  -8.4714314e-01  -8.4561999e-01   3.4787644e+00  -1.5820376e+00   3.4697869e+00   5.0673959e+00  -8.6586603e-01  -1.2420990e+00  -7.4975497e-01  -3.8126870e-03   1.6682942e+00  -2.2683337e+00  -2.3091872e+00   4.6399947e+00  -3.6797252e+00   2.2980296e+00   6.3127548e-01  -1.9836745e-01   1.0716087e-03   1.3634706e+00   1.0538786e-01   1.4826573e+00   1.0896557e-01   9.2279514e-01   4.2218394e+00  -1.7914202e+00   7.8603394e-02   1.0414127e+00   1.1813150e+00   1.6201943e+00
  -8.3721950e-01   1.5158977e+00  -9.7783890e-01  -4.6906950e+00   2.2517006e+00   3.9417502e+00  -4.9721327e-01  -1.6873899e+00  -3.9211249e+00  -2.3257587e+00  -4.6126139e+00   9.1423161e-01  -2.2944897e+00   9.1587638e-01  -9.2460931e-01   1.7305166e+00  -1.0078938e+00  -1.8424039e+00  -3.5800298e-01   1.5627360e+00   2.3466731e+00   2.6220618e-01   1.8514216e-01  -1.2391526e+00   3.7200504e+00  -1.4849102e+00   4.3740912e-01   9.0582090e-01   3.6372484e+00  -3.5743257e+00   1.7721511e+00   2.0662400e+00  -1.1334980e-01  -1.5304093e+00  -3.0276651e+00   5.4293763e-01   1.9705754e+00   7.9557826e-02  -1.1422338e+00  -9.7299766e-01   7.1980929e-03   1.1045762e+00  -3.0302483e-02  -8.1482106e-01  -3.7194376e+00   8.3780951e-01  -8.3186888e-01  -4.7939963e-01  -2.3967182e+00  -1.0919891e+00   1.5664801e+00   9.4923180e-02  -1.1318601e+00  -3.5980126e-01   7.1266271e-01  -9.4684052e-01  -1.1983236e+00  -7.8284153e-01  -7.1756831e-01   1.9993645e+00   2.2258573e+00  -2.1699070e-01  -2.8708678e-01  -3.4709762e-01   5.8898483e+00  -2.6436890e+00  -1.5574572e+00  -2.4645741e+00   1.1721335e+00  -2.9440708e+00   2.9846251e+00   1.0467561e+00   2.0552008e-01  -3.2930900e+00  -9.6182407e-01  -8.2917755e-01   3.9475464e-01  -4.6789692e-01   1.3741776e-01  -1.1775168e+00   1.2278644e+00   2.9688616e-01   1.8425833e+00  -6.6700087e-01  -9.2920621e-01  -8.3434711e-01   1.5416063e+00   2.7896413e+00   1.8644108e+00  -1.2315582e-01  -4.6618463e-01   2.5656069e+00   1.4871273e+00  -1.7965540e+00  -2.2723191e+00   4.1996920e-01   1.8340272e+00  -5.7514430e-01   2.4593759e+00  -4.8096435e+00
   1.9007803e+00  -1.2919846e+00  -2.9268836e+00  -2.7808836e+00  -1.6327075e+00  -7.5808147e-01   5.9313628e-01   9.0393872e-01  -1.2423199e-01   1.4414229e+00  -1.9409853e+00   3.1978578e-03  -3.7015619e-01   3.8350313e-01   2.1188070e-01  -2.2413854e+00  -1.2431079e+00  -3.3234374e+00   1.7867839e+00   3.0612216e+00   7.4283738e-01  -1.8733743e+00  -2.4715112e+00   3.0995832e-02  -6.7934320e-01  -2.6333537e-01   7.8030973e-01  -6.2337230e-01  -3.1867543e+00   1.0404224e+00  -1.4785287e+00   1.0936291e+00   1.4168073e+00  -8.1172471e-01   5.4651394e-01   3.0217320e+00  -3.3833221e+00  -5.0884181e-01  -1.8521155e+00   7.1509325e-01   7.4813911e-01  -1.3145055e+00  -7.8274199e-01  -4.4730504e+00  -1.8728065e+00   3.4071639e+00   5.4194551e-01   5.2233472e-02   4.7272678e-01  -3.4694866e+00  -6.3096154e-01   7.4895020e-01   4.9214337e+00   3.9548822e+00  -1.9336931e+00  -1.0799159e+00  -1.1946816e+00   2.5193526e-01  -1.5514020e+00   5.7153477e-01   1.1156200e+00  -4.8443060e-01  -1.2238094e+00  -3.5760325e-01   1.8200196e+00   3.6749772e-01   4.6540815e-01  -2.5117122e+00  -1.3134548e-01   5.2926512e-01   2.2057624e+00   1.2140476e+00  -2.4859366e+00  -8.2006733e-02  -3.5271509e-01   7.4738260e-01  -9.3814590e-01  -9.8978567e-02  -2.1100536e+00  -9.6629272e-01  -2.4075580e+00   3.8257210e-01   1.4322203e+00  -1.3496044e+00   4.1787237e-01   2.0533432e+00  -2.8858714e+00  -1.0774887e-01  -2.5665049e+00  -1.4368961e+00   2.9312710e+00   2.1344332e+00  -2.0948684e-01  -5.8905322e-02  -9.2456765e-01  -6.5121015e-01  -3.5385368e+00  -1.1995810e+00  -1.2439815e+00  -4.1476606e+00
  -3.5885868e-01  -2.6607681e+00   4.9256696e-01  -3.2382275e-01   9.7672635e-01  -3.6597497e-01  -3.4757529e-01  -3.1591529e+00  -7.7383651e-01  -1.6261689e+00  -1.8618086e+00   3.3606080e+00   3.2150785e+00   4.1423302e-01  -1.5068236e+00  -4.8481670e+00  -3.1356997e+00  -1.6682879e-01   3.0003315e-01   1.1372672e+00   2.4486111e+00  -2.4846340e+00   1.7873099e+00  -1.4444068e+00   2.6077471e-01  -1.7709023e+00   3.4159479e+00   1.7511155e+00  -1.2688735e+00  -3.1481132e+00  -9.6995576e-01  -2.2813093e-01   5.0150057e-01  -2.3643736e+00   1.1247609e+00  -1.0403344e+00  -1.1327313e+00  -3.3597734e+00   2.6366561e+00   3.3226526e+00  -7.1035647e-01  -1.3007156e+00  -7.9018196e-01  -1.0390051e+00   3.6756082e-01  -1.3392608e+00   1.6299540e+00  -1.9283201e+00  -5.3767492e-01  -2.5290468e-01  -6.9745970e-02  -5.9615247e-01   2.0493579e+00  -2.7920607e+00  -2.6476313e+00   7.1089788e-01   2.2950186e+00  -1.6631972e+00  -1.1990189e+00  -1.8928043e+00   1.7070710e+00   1.6180044e+00  -4.7296847e+00   4.2498487e-01  -6.8652665e-01  -1.1259021e+00  -8.8880864e-02   1.4435732e+00   8.2917554e-01  -2.1833781e+00   4.8526406e-01   7.5899077e-01  -8.3367863e-01   6.3755180e-01   2.9052076e-01   1.0149890e-01  -1.7699992e+00  -6.8050507e-01   1.7832912e+00   1.3560554e+00   2.0363474e+00  -2.0936002e+00   1.6574624e+00  -3.4026832e-01  -1.7423484e+00  -8.4442005e-01   2.7110366e+00  -7.6591418e-01   8.7123664e-01  -4.1603982e+00   1.1683462e+00  -3.8161392e-01  -4.7662481e-01   1.1221476e+00  -6.8601739e-01   4.5358351e-01  -1.7387715e+00   2.8613552e-01   3.0176206e+00   2.5353513e+00
  -1.0923328e+00   3.7493843e-01   6.0349375e+00  -3.9880224e+00   2.9087328e+00  -2.7045196e+00  -1.2773139e+00   1.0386085e+00  -2.2448335e+00  -2.9451671e+00  -2.3150996e+00  -8.2665072e-01  -1.9253151e+00   3.6975284e-02  -1.0607260e+00  -1.7170389e+00   3.0815236e-01  -1.2218015e+00   3.3483687e+00   1.9855804e+00  -1.4805602e+00  -3.4746815e-01   1.0952194e+00   1.3279426e+00   1.4303376e+00  -1.2221651e-01  -5.0742503e+00  -1.7118829e+00  -2.9309961e+00   6.1030414e-01   1.6792770e+00  -1.7165894e-01   6.9771384e-02   1.2888146e+00   2.5183872e+00   3.9825171e-01  -2.4165894e+00  -2.0733172e+00   1.1660622e-01  -3.1781915e-02   2.2687351e+00  -1.0113397e+00   6.7717679e-01   6.7738884e-01   2.0954682e-01   1.4703963e+00  -5.1622018e+00  -1.5237191e+00   3.9986435e+00   4.6614828e-01  -7.7582278e-01   1.8833807e+00  -4.6072204e-01   3.3050953e+00   3.1177123e+00  -1.9166035e-02  -2.6422298e+00  -2.0932610e+00   2.2741984e+00  -1.5410141e-01   2.1691050e-01  -1.0884666e+00   2.9088286e+00   8.1250092e-01  -2.9505216e+00   2.1213756e+00   2.0660454e+00   2.2280767e-01  -4.4044615e-01   1.1398846e+00   1.6946043e+00  -7.8074856e-01   1.2655929e+00  -2.9570582e+00  -1.2780294e+00   1.3709710e+00   1.9492206e+00  -7.2766518e-02   2.0132853e+00  -5.6923537e-01   1.0792469e+00  -3.9547464e+00   2.9367173e+00  -2.1246544e-01   3.5378492e+00  -3.1081954e+00   6.2425952e-01  -8.3025889e-01  -2.8410800e-01  -1.5327868e+00   3.7726293e+00   1.9506518e+00  -3.6962118e+00   3.0724143e+00  -3.0303426e+00  -8.1954022e-01  -9.7225784e-01  -2.1437810e-01  -6.6970611e-01   1.7063974e-01
   7.7462604e-03  -1.7375405e-01   8.6033851e-01   1.4987895e+00  -3.4425622e+00   1.1781885e+00   2.1374297e+00   1.1612729e+00  -1.6988585e+00   2.4004809e+00   1.4652548e+00   8.8632607e-01   2.4819710e+00   2.3423770e+00  -4.0346087e-01   4.4234755e-01   7.9244813e-01  -1.1426734e+00   1.3941073e+00   7.8727120e-01  -1.1246551e+00   9.3528438e-01   2.7192798e+00  -5.9358892e-01  -9.3911468e-01   3.2037980e+00   2.3105209e-01  -1.4192050e+00   3.9338251e+00  -1.4880374e+00  -2.6435874e+00  -2.1322823e+00   1.6634396e+00   1.4819867e+00   4.2036655e-01   1.0725237e+00   1.6545579e+00   9.8003598e-01   1.4542322e+00  -3.4457073e+00  -2.1384682e-01  -3.2639650e-02  -2.5924498e+00  -1.2982436e+00   1.2532109e+00  -9.5218656e-01   6.1419043e-02  -1.3988951e+00   6.1177031e-01   2.3104614e-01   1.9016432e+00   2.7495243e+00   4.3089978e-01  -2.5381483e-01  -1.5688198e+00   1.5651800e+00  -7.4011386e-01  -2.0924610e+00   2.1710367e+00  -8.2909251e-01  -7.3014895e-01  -8.1685331e-01   5.1319490e+00  -1.4128579e+00   1.6495282e+00   1.8313641e-01   8.4143910e-03   3.1327329e+00  -3.2323361e+00  -3.6812655e-01   8.5856290e-01  -9.4631214e-01   1.0981281e+00   3.8746683e-02   2.7567016e-01  -1.7910796e+00  -1.1988297e+00  -1.4048066e+00   4.3546825e-02  -3.5203989e+00  -1.3103128e+00   1.3049690e+00   1.3240417e+00  -3.7418293e-01   3.3628331e+00  -1.1528129e-01  -1.7774678e+00   1.4847022e+00   3.0706877e-01  -4.0768208e-01  -5.1387812e-01   6.1403835e-01   8.0818551e-01  -2.1247458e+00  -9.2966647e-01  -1.2808724e+00   4.9417942e-01  -2.4610362e+00  -2.5649201e+00   2.8037399e-01
  -1.5482069e-01   2.9013812e-01  -5.0831189e-01   3.2161254e+00   9.0035023e-01   1.8452704e+00  -1.1672392e+00  -3.1548710e-01   3.4634051e+00  -2.0203647e+00  -5.9172351e-01   9.0664109e-01  -1.1291806e+00   1.7720932e+00  -3.2574318e-01   1.9612643e+00   4.8722695e+00   1.5766425e+00   6.5871597e-01  -7.2302272e-01   1.8756167e+00  -1.0790102e-01   1.0288611e+00  -1.4728069e+00   4.2453215e-01   3.4338333e-01   1.4006255e+00  -1.9424166e+00   4.5894513e+00   4.9028975e-01  -2.0217495e+00   1.0294033e+00  -7.6873719e-01   1.0866720e+00   3.4936089e+00  -3.5562678e+00  -1.6791090e+00  -3.8022267e-01   3.7314218e-01  -6.9885089e-02   3.6065785e-01   1.4092063e+00   3.8733604e-01   1.7049740e+00  -1.4629341e-01  -1.1418700e+00  -4.3738117e-01  -3.3572724e+00  -1.6835259e+00   3.9794696e-01  -5.9363809e-03   1.0265429e+00   5.9323356e-01   1.0960571e+00   1.7765556e+00  -4.5123008e-01  -2.4084322e+00   3.0440867e+00   2.1287542e-01  -1.3055609e+00  -5.9115658e-01  -5.7872621e+00  -2.1321112e+00  -3.4173466e+00  -4.7568994e-01  -4.6693990e-01   1.1385659e+00   1.5936029e+00  -3.7384419e+00   1.6980260e+00  -1.0565300e+00   2.1785616e+00  -1.0766487e+00  -2.2147043e+00  -1.3000491e+00  -4.3399024e-02   8.5405390e-01  -1.4997343e+00  -9.1157579e-01   1.8034892e+00  -1.5626473e+00  -3.0827085e-01   4.5282742e-01   7.2676261e-02   1.6277580e+00   1.0995515e-01  -3.2500638e+00  -1.3002057e+00   8.2778882e-01   1.1582986e+00   1.7759827e-01  -3.9881055e-01  -1.6990411e+00  -1.4168558e+00  -4.7789288e-01  -1.1676593e+00  -1.5046117e+00  -4.1415391e-01   1.4067035e+00  -2.6148328e-01
  -1.8771751e+00  -2.4463946e+00  -7.6415442e-01   1.1638207e-02  -2.5328839e+00   1.1685966e+00   3.0061487e+00   1.0753049e+00  -5.0706599e+00  -3.6054710e-01  -4.4511449e+00  -6.8628097e-04   1.6322164e+00  -7.4493682e-01  -5.2508046e-01  -1.5912711e+00  -8.8232594e-01   9.8741234e-01  -1.1409401e+00  -3.6356228e-01   8.9250079e-01  -2.6725806e+00   1.2890914e+00   8.8947194e-01   8.2022636e-01   6.8764936e-01   1.1347037e+00   4.8914488e-01   1.7200520e+00  -1.1906085e+00   3.9860252e-01  -2.5735310e+00  -5.0367802e-01   3.0457755e-01   2.4160719e+00   1.8946182e+00   3.3118231e+00  -1.8475707e+00  -1.5553021e+00   1.9995418e+00  -5.9261301e-01  -1.8709130e+00   7.3766125e-01  -4.2231777e-01  -3.0978448e+00   8.3655405e-01   1.5027861e+00   7.1272141e-01  -3.3634541e+00  -2.0016477e+00   2.0736890e+00   6.0869456e-01  -2.9111157e-01   2.9249783e-02   2.1223697e+00   2.6434544e+00   2.6166978e-01  -1.8420702e+00  -6.7835290e-01  -2.4846491e-01   3.0788040e+00  -1.6863717e+00   2.3717582e+00  -2.4110545e+00   3.3420898e-01   2.5091733e-01   2.8168207e+00  -9.6152840e-01  -1.6205073e+00  -3.0388258e-01   1.0237430e+00   3.5479545e-01  -1.1150370e+00  -3.0206004e-01   3.5213392e+00  -7.0455703e-01  -7.3531707e-01   1.9837826e+00   1.8860458e-01  -1.6460009e+00  -1.4238090e+00  -7.5817599e-02   8.7970958e-01   1.0316238e+00   1.1040849e+00   2.7254272e+00   1.0190066e-01  -7.7571096e-01   1.2372038e-03  -6.6923876e-01  -2.1049308e+00   1.7795024e+00   7.3413170e-01  -2.9340660e+00  -3.6467879e-01   1.9247348e+00  -2.0687572e+00  -8.8746466e-01  -1.7979815e-01  -2.5163550e+00
  -1.5599177e+00  -2.0753445e+00  -1.7640580e-01   2.4993687e+00   1.7888976e+00  -2.5223332e+00  -1.7232195e+00   1.4210357e+00   1.2355931e+00  -7.8937911e-01  -2.3011715e-01   1.9266480e+00  -5.3048752e-01   1.8111635e+00  -1.4055297e+00  -2.4738263e+00   4.7231800e+00   1.0682023e+00   2.3983363e+00  -7.2457477e-01  -1.5970102e-01  -2.8406462e+00  -1.4736784e+00  -1.2358206e+00  -4.1238702e-01   1.7040489e+00   6.6944735e-01   5.8974642e-01   1.5054646e+00   2.0030143e+00  -2.4334815e+00   6.8983963e-01   1.6049152e+00  -1.8015390e+00   9.8830837e-01  -2.2940026e+00  -5.3372491e-01   1.9476074e+00  -7.4233156e-01   1.1252910e+00   8.9225922e-01   2.0412388e+00  -1.4568732e+00  -7.8451731e-01  -3.6028192e+00   6.2716329e-01   1.9875013e+00  -1.5886738e+00  -8.1294518e-01   3.0353752e+00   1.7053307e+00   5.8817482e-01   4.8550386e+00   5.3644050e+00   2.5634393e+00  -1.8737625e-01   2.3193805e+00  -1.1269053e+00   7.0687111e-01   2.4116909e+00   7.4913538e-01  -2.2395093e+00  -1.5204278e+00   3.2076769e-01  -9.7579880e-01   1.6148124e+00  -2.5016880e+00   2.4126369e-01   1.3349575e+00   5.7366478e+00   5.8789934e-01  -1.7194776e+00  -2.0043883e+00  -1.4083085e+00  -4.5304754e+00   1.5456980e+00   4.1277482e-01   1.9541286e-01   1.0811800e+00  -2.6020773e+00  -1.4031799e+00   2.6097105e-01  -2.1947935e+00  -5.6515166e-01  -1.3198261e-01   2.2060530e+00  -3.2065039e+00   3.7929374e+00  -1.5539698e-01  -6.8285820e-02  -5.4248407e+00   1.0673793e+00   3.2999677e+00   1.5033882e+00  -8.4538355e-01   1.4052225e+00  -9.3065257e-02   1.3587982e+00   1.7731364e+00   1.0060574e-01
  -1.5869919e+00   1.3712661e+00   1.3700385e-01   3.0826106e+00   7.9952716e-01   1.0315506e+00   9.9113320e-01  -7.3431853e-01  -2.3523073e-01   4.7694669e-01  -2.4056296e+00  -6.3534058e-01  -1.1037665e+00  -4.4402791e-01  -1.8136403e+00   1.0028308e-01  -2.8451553e+00   3.8885266e-01  -3.9541679e-01  -3.5161562e-01  -1.2947359e+00   1.1234144e+00   2.2329264e-01  -1.9129037e+00  -5.5160202e-01  -5.5656276e-01  -3.2786800e+00   3.6234097e+00   1.8277463e+00   4.2361279e-01   2.2448737e+00  -2.7396769e+00   1.8792288e+00  -5.5628562e-01   3.9515063e+00  -8.3934458e-01   1.5879147e+00  -1.4265895e+00  -1.6490286e+00   2.1057460e+00   2.5105010e+00  -1.3274569e-02   6.0138670e-01   4.2570850e-01   3.4160632e-01   9.3108513e-01  -8.0740321e-01   9.3256050e-01  -1.6054399e+00   1.4461205e+00   2.2862248e+00  -3.1252969e+00   4.5719231e-01   2.5061557e+00   8.8684769e-01  -1.1419896e+00   3.0547475e-01   9.7649060e-01  -1.5512873e+00   1.4285005e+00  -4.6514235e+00  -4.6251359e+00   3.0861008e-01   3.2596787e+00  -2.2580506e+00  -1.3752450e+00   7.8396729e-01  -1.0589721e+00  -1.7791461e-01   1.0266500e+00   4.8800353e-01   4.2215226e-01  -1.5510580e+00   2.6280852e+00  -3.8799064e-02  -2.7384152e+00   1.0532683e+00  -3.3274169e+00  -2.0515722e+00   3.0440829e-02   2.6599189e+00  -3.1857960e-01   2.6429725e-02   4.0723778e-01   9.6864097e-01  -1.8891203e+00   1.4033494e-01   3.3135810e+00   5.8056474e-01  -3.1935094e-01   8.4997656e-01  -2.6516939e+00  -4.6540732e-01   3.4252952e+00  -9.9012782e-01   1.5592376e+00   3.6386550e-01  -1.0667426e+00   1.2966340e+00  -7.8047814e-01
  -1.5668337e+00  -5.7636574e-01   1.7768222e+00   1.7373407e+00   4.0675344e-01   3.4095878e+00  -3.4958418e+00  -4.4954322e-01   2.4612995e+00   1.6051847e-01  -1.2577369e+00   3.1349900e+00   1.0624820e+00   6.6509396e-01  -3.2593499e+00  -7.9875860e-01  -1.5743717e+00  -2.3982925e+00   4.0248420e-01   1.9378239e-01   2.0744144e-03  -4.7503369e-01  -6.6130123e-01  -3.5882210e+00   3.0293184e+00   2.0489212e-01   7.1328518e-01  -2.7100000e-03   4.5197933e+00  -2.6193271e+00   1.2070460e+00  -7.3852327e-02   1.3342606e+00   4.5552119e-01   3.0722104e-01  -1.0974012e+00  -3.6660595e-01   3.3548545e-01  -3.5458639e-02  -1.8039759e+00  -1.8541974e+00   6.2384569e-01   1.6962731e+00  -5.9531604e-01   5.6122200e-01   4.0336388e-01  -9.9964717e-01   3.3139150e-01  -1.6295315e+00  -1.0118939e+00   7.2345804e-01  -3.2480921e+00   1.6688065e+00  -1.4669833e+00  -1.5885083e+00   3.1974619e+00  -7.6866597e-01   1.3873772e+00  -4.4156104e+00  -9.9391417e-02   6.7792594e-01   1.7045689e+00   1.4017129e+00   1.7999873e+00   1.4270775e+00  -2.6993145e+00   4.4610729e+00   1.1050131e+00  -5.3080352e-01   2.9785174e-01  -1.3651124e-01  -1.5227029e+00   1.9189824e+00  -1.4303577e+00  -2.3424982e+00   6.5561105e-01  -3.6446669e+00  -1.6521973e+00  -1.0501517e+00   6.0808743e-01   1.8448081e+00  -1.2346512e+00   1.6526805e+00  -2.7214461e+00  -1.9110844e+00  -1.9511047e+00   1.3553999e+00  -9.2541127e-01  -1.3349208e+00   3.0302549e+00  -1.4425238e+00  -1.3887320e+00   8.1313240e-01   1.6238252e+00   1.4093736e+00   2.3270324e-01  -8.3451566e-01   2.2844383e+00  -2.0738919e+00  -1.9268685e+00
   1.4845100e+00  -2.0689521e+00  -7.0027111e-01  -8.9450282e-01  -2.1075306e-01  -2.9314753e+00  -4.0079189e+00  -2.3232253e-01   1.0205881e+00   1.8970686e+00  -8.4466589e-01   3.7512744e+00   1.6440705e+00  -1.8615685e+00   2.6312042e+00   3.0367600e+00  -7.3321190e-01  -4.9705221e+00  -3.7424811e+00   4.5737516e+00  -8.8835321e-01  -1.5288411e-02  -1.3239737e+00  -4.3276389e-01  -1.7566534e-01  -1.1036858e+00   7.7513873e-02   2.0680173e-01   1.6570266e-01   9.0888032e-01   1.6717919e+00  -1.9809013e+00   4.7313774e+00  -8.9645354e-02  -1.4440425e+00   3.0184066e+00  -2.3539482e+00  -2.1063524e-02   1.8497338e-01   9.6027810e-01  -2.3089110e+00  -2.2427296e+00   1.4941746e+00  -3.1296394e+00   4.9976756e-01  -2.1397153e+00  -5.9907181e-01   5.6575550e-01   6.6419498e-01   1.8504120e+00  -1.7242008e+00  -4.7148087e-02  -1.5766637e+00  -8.5953588e-01   2.7631987e+00   2.0046903e+00   2.1982121e+00   5.4830181e-01  -2.7668975e-01  -3.5537348e+00  -2.6536914e+00  -2.7941061e+00   1.0737019e+00  -7.0874125e-01   1.6834071e+00   1.7494130e-01   2.4802785e+00   2.6388331e+00   2.9623016e+00  -4.7846843e-01   1.0693008e+00  -4.0691818e+00  -6.8571012e-01   6.3911365e-01   1.8486496e+00  -8.5895859e-01   3.3952006e+00   3.4131433e+00  -7.6776133e-01  -2.6264006e+00   2.1635352e+00   6.6830864e-01  -3.8824927e+00  -1.0082631e+00  -5.4455733e-01  -2.1922733e+00  -2.7877839e+00  -6.0360389e-01   3.1091867e+00  -1.6903269e+00   1.3196325e+00  -1.1001684e+00  -1.5144379e+00  -1.8182841e+00  -7.3574057e-01  -1.2211144e+00   7.7891935e-01  -4.6603334e-01   2.7070611e+00  -5.8212807e-01
  -4.8167579e+00  -9.5827176e-01  -5.2976392e-01   6.2320605e-01  -9.4492057e-01  -8.5551987e-01  -1.7589496e-01   1.8052461e+00  -2.2280648e+00   7.9864979e-01   2.3103730e-01   3.2839145e+00   1.2697684e+00  -3.3070939e+00  -2.1595248e+00   8.1938561e-01   9.5393746e-01  -2.7154994e+00   3.1748866e+00   1.6946688e+00   6.8736969e-01  -1.7569945e+00  -2.8223426e+00  -1.3267322e+00   1.2066491e+00  -1.1570285e+00   6.4842790e-01  -1.6493458e+00   3.3913704e-01  -2.0468261e-01   1.0008468e+00   7.3538376e-01  -7.7968007e-01  -1.8906078e+00  -2.2372700e+00  -2.8664966e+00   2.9154803e+00   2.3353787e+00   1.2331745e-01   1.9825446e+00   4.5137132e-01  -3.2008674e+00  -1.3703617e+00   1.1115104e-01   4.2176851e-01   1.6866226e-01  -3.8059012e+00   2.2331603e-01   2.0534127e+00   1.5982091e+00  -1.9278395e+00   9.8388039e-01   2.0571312e+00  -4.7939424e-01   2.8290206e+00  -1.3917800e+00  -2.4302348e+00   1.7307291e+00   2.3332523e+00   2.7659164e+00  -3.4638184e+00  -1.4833149e+00  -3.1086528e+00   3.9244299e-02   1.2324872e+00  -1.0315649e+00   1.8264878e+00  -2.2622642e-01   1.2809461e+00   2.6998150e-01   2.3058436e+00  -2.2008217e+00  -1.9918183e+00  -1.6560296e+00   8.1049207e-01   3.1543624e+00  -1.5730205e+00  -2.3612562e+00   1.2607690e+00   2.2338197e+00   1.3743601e+00   1.4492808e+00  -8.6507672e-01   1.1478417e+00  -6.0607250e-01  -4.9084907e+00   2.2120826e+00   1.1082127e+00   1.9998966e+00  -1.4900143e+00  -2.9859190e+00  -2.0522476e+00   5.7223626e-01  -2.5581113e-01  -1.6657995e+00   1.9988040e-01  -7.5183377e-01   8.8482413e-01  -3.4536787e+00   2.6144112e+00
  -2.3407769e+00  -1.8869116e-01   2.0310569e+00  -1.1856403e+00   3.8954370e+00   2.4944526e+00   1.5193431e+00   3.4669554e-01  -1.5002752e-01  -2.6689766e+00  -5.5889799e-01   3.3263883e-01  -9.6537139e-01  -1.4733906e+00   7.1545831e-01   1.7412864e-01  -1.0322281e+00  -2.1428446e-01   1.1654366e+00  -7.1332212e-01   1.1695363e-01  -8.9631791e-01  -2.9524564e+00  -3.5694146e+00   1.2723116e+00  -2.0995063e+00  -2.1574995e-01  -1.9656845e+00   2.8894362e-01  -1.6691288e+00   2.9307270e+00  -3.3671146e+00  -3.3151541e+00  -5.7094527e-01   2.2718909e+00  -5.7902618e-01  -4.9681390e-01  -1.1909427e+00   1.9809501e+00   4.4656908e+00   5.7170394e-01  -2.4004214e-01  -4.5708418e-01  -7.4923719e-01   1.4651865e+00  -6.6321011e-01  -1.2603620e+00  -2.8695179e+00   4.1256196e-01  -4.1929847e+00   6.8521364e-01  -2.0808825e+00   1.0694870e+00   1.6338925e+00   3.4139594e+00  -5.2028442e-01  -3.6510658e+00  -4.7593276e-01   5.1370528e-01   1.7326098e+00  -2.0050064e+00  -4.4974881e+00  -5.4935296e-01   2.8259727e-01  -2.4378078e+00  -1.4645264e+00  -1.8317538e+00   1.0175382e+00  -2.0283605e+00  -2.4276604e+00  -1.8943903e-01   1.0371100e+00  -2.7440001e+00   7.1090981e-01   2.0808756e+00   9.3343920e-01  -1.2165360e+00   1.8264219e+00   1.5778393e+00   5.4138575e-01  -1.2154655e+00  -2.3295388e+00   1.0966496e+00  -1.2687116e+00  -2.0328519e+00   1.2410114e-01  -1.6498514e+00  -1.9113634e-01  -1.2512931e+00  -3.0694197e-01   2.7103964e+00   2.3383331e+00   4.8188341e-01   1.6598171e+00  -3.4177832e+00  -3.5363783e+00  -2.5860958e+00   3.9057951e-01  -2.6315461e+00  -3.5660651e+00
   1.6953960e-01   3.0167152e+00   4.5575632e+00   3.4970441e+00   4.3443148e-01  -3.7202648e+00  -2.9931506e+00  -1.5679820e-01   2.3532997e+00   4.0408685e-01   1.5475908e+00   1.2299328e-01   2.2571502e+00  -8.9759165e-01  -3.3242211e+00   2.2901868e+00  -1.0591691e+00   4.2675105e-02  -3.0534677e-01   1.6324761e+00   5.2629235e-01   1.0143349e+00  -7.4792446e-01  -6.5047080e-01   1.1978868e+00  -1.3459123e-01  -1.4038444e+00   1.8926343e+00  -1.3238107e-01  -9.8254875e-01   6.6519668e-01  -6.5564891e-02   2.2920174e-01   9.8105003e-01   1.7027897e+00  -9.4616790e-01   1.6435748e-01   1.7549878e+00  -5.3267679e-02  -9.9828433e-01  -2.0287005e+00   3.1531450e+00   1.0871284e+00   9.1148563e-01   1.1795629e+00  -5.5902537e-01  -3.4348770e+00  -8.2898001e-01  -1.4298241e+00   3.5623791e-01  -3.0762701e+00  -1.1934640e+00  -2.4643938e+00   3.6886690e+00   3.8507042e-01   1.5923202e+00   2.4689929e+00  -4.8281510e-01   7.0357519e-01   1.0220529e+00   6.2487034e-02   2.1782921e+00   2.7060634e-01  -1.1026477e+00   3.6201519e-01   1.9044555e+00   1.3004956e+00   7.8001151e-01   1.5263982e+00  -1.9161948e+00  -4.1802724e-01  -1.0054569e+00   2.0825760e+00  -2.9712359e-01   2.3879497e-01   1.0028840e+00  -1.1291867e+00   6.6080185e-01  -1.4971505e+00   8.4463857e-01  -2.1687487e+00   2.5066223e+00  -2.5798334e+00   9.4238522e-01  -2.6178652e+00   6.7799997e-01   8.8453587e-01   2.2385152e+00   2.0763735e-01   1.3858276e+00   3.6318068e+00   2.8216138e+00  -1.0374378e+00   2.0760629e+00   8.9985977e-01   2.7292758e+00   1.5138834e+00  -2.0390933e-01  -6.1341224e+00   2.2731000e+00
   3.3296222e+00  -1.7393287e+00  -3.5609997e-01  -6.8529212e-01   8.6043218e-01  -9.5151908e-01  -3.3304273e+00  -3.5497659e+00  -1.1083521e+00  -1.7600710e+00  -3.6051539e-01  -6.8178529e-01   2.3040572e-01   2.4337175e+00   8.4141430e-01   9.4755486e-01  -3.7690827e+00  -4.3188285e-01  -1.5204136e+00  -1.6521985e+00  -1.6206887e+00   9.3741196e-02  -1.4609532e+00   1.9672113e+00  -4.4576288e-01   1.6567221e+00   9.5752263e-01   2.8887616e+00   1.8587039e+00  -3.2670129e+00   3.0291422e+00   3.9520986e-01  -3.4487964e-01   1.2659373e+00   7.6941960e-01   6.0085797e-01   6.1031249e-01  -6.1582050e-01   7.0714671e-01  -6.4182100e-02   2.4199498e+00   1.1733535e+00  -7.7385625e-01  -5.4780347e-01  -1.8640800e-01   1.2874014e+00  -9.2556404e-01   3.7480480e+00   3.4816502e+00  -2.2625201e+00  -1.4994265e+00  -5.5120958e-01   8.3314097e-01   2.8271482e+00   9.9684212e-01  -6.0395186e-01   2.5829980e+00  -3.1008720e+00   1.6109798e+00  -1.4003139e+00  -4.5977720e-02  -1.7306031e+00  -7.5135553e-01  -2.7415953e+00  -1.8024055e+00   6.7143455e-01  -1.1421757e+00  -1.6549169e+00  -4.1525364e-01   1.3435142e+00  -1.8389864e-01   2.9929217e+00   3.1399329e+00  -5.6254005e-01  -2.4620675e-01   1.9726929e+00   6.7847672e-01   1.5060959e+00  -1.6963312e-02   3.3289734e+00  -2.9059257e-01  -2.3361170e-01   1.4038842e+00   2.2636452e+00  -5.8194046e-01   2.0701613e-02  -1.4014235e+00  -2.1194903e+00  -2.4536925e+00   1.5824127e+00  -3.9001936e-01  -2.1384667e+00   9.3091991e-02  -6.7592460e-01  -1.8253768e-01  -2.6200624e+00  -1.6914383e-01  -1.1610319e+00   1.4256870e+00  -9.8069478e-01
  -3.0289430e-01   2.2010876e-01  -2.0125293e+00   1.6480149e+00  -2.6486720e+00   7.1826098e-01  -7.2934906e-01  -4.2680045e-01  -2.4394124e+00  -3.1931243e-01   3.9999227e-01   5.7831755e-02   2.9687787e+00  -9.5584474e-01  -2.2803436e-01   4.1294210e+00  -1.1103618e+00   1.4522596e+00  -4.5275491e-01   3.5762534e+00  -1.0246248e+00  -2.3609420e+00   1.0156737e+00  -2.3480739e+00  -8.2910242e-01   6.7419862e-01   7.1514627e-01  -2.7587992e-01   1.0488540e+00   2.9562085e-01   4.5500919e-02   7.3725304e-01   1.6812257e+00   1.2644388e+00   1.3948405e+00  -2.0620611e-01  -2.1486975e+00  -5.6631722e-01   6.2711621e-01  -2.8068383e+00  -4.2661186e+00  -3.1339081e+00   3.1007444e-01   3.3939291e+00   1.6632427e+00  -2.5241656e+00   2.3328448e+00  -6.5143665e-01   1.6397999e-01  -2.7456753e-01   6.8967968e-01   1.2781300e+00   2.4355429e+00  -1.0332681e-01  -1.3559426e+00  -1.8722689e+00   1.9936515e+00   5.7889513e-01   1.8572027e+00  -1.5814412e+00   2.8409268e+00   1.0862334e+00  -3.0540401e+00  -7.7056735e-01  -5.8719447e-01   4.4832749e+00   2.5920355e+00   7.4859682e-01  -9.8169473e-01  -1.4408918e+00  -2.8712324e+00  -8.7750362e-01  -2.2998299e+00   5.8199438e+00   2.8564351e+00   8.2193832e-01  -1.4654720e+00   7.8694966e-01   8.3423090e-01   9.8248791e-02  -1.3821947e+00   1.5624849e+00   4.7267455e-01  -2.8360150e-01   4.7461569e-01  -1.2911134e+00   2.3825832e+00   9.5416161e-02  -8.9424932e-01   5.7109087e-01  -3.0043325e-01   1.9030825e+00   1.0582204e+00  -3.6104428e+00   2.2858387e+00  -5.9511609e-02   4.8430273e-01  -3.0742529e+00   1.3303128e+00   1.7439810e+00
  -1.9691123e+00  -5.9378120e-01  -6.6819255e-01  -6.6267668e-01   5.0727544e-01   3.3038147e-01  -1.7200548e-01   4.2162044e-01   1.4097649e+00  -1.0908753e+00  -2.5409408e+00   1.1168802e+00   3.0199902e-02   3.1811375e+00   7.9426550e-01  -1.3216696e+00   1.5313178e+00  -2.0449830e+00   1.1855397e-01   5.0582113e-01   1.3299152e+00   2.9170955e+00   2.4804904e+00   3.0049369e-01   8.7148161e-01  -9.5214732e-01   9.7369217e-02  -2.3901781e+00  -2.5134729e+00   4.6655605e-01   6.6212182e-01   1.2132638e+00   1.4500064e+00   2.4384126e+00   4.9980235e-01   2.3370006e+00  -3.1946602e+00   1.5646891e+00  -3.9968801e-01  -7.9411847e-02   1.4415086e+00   5.8783700e-01   1.3944752e+00  -7.5347429e-01  -1.5164731e+00  -2.2026121e+00  -6.8971796e-01   2.2348267e+00  -3.6140947e-01   1.7802318e+00  -1.2145109e+00   9.3437864e-01   5.1656691e-01   1.0730311e+00   1.4682319e+00   2.7588657e-02   2.2623834e+00   2.3825290e+00  -5.4253122e+00   3.7716215e-01   3.6480473e+00  -3.0171880e-01  -1.9635564e+00   6.3255341e-01   7.9557705e-01  -2.3583093e-01   3.6143669e-01   1.2475189e+00  -5.4586038e-01   1.0487298e+00  -2.4867579e-01   3.0327880e+00  -6.5775911e-01  -1.4420859e-01   8.7418827e-01  -3.8843147e+00   3.5682009e+00   2.1382044e+00  -6.2163313e-01   1.1914627e+00  -1.4743191e+00   1.9010164e+00  -2.9403436e-01  -1.1952493e+00  -8.0486100e-01  -3.1145134e+00  -1.5826208e+00   6.6089724e-01   9.7757410e-01  -1.9914502e+00  -1.2587717e+00  -4.8186794e+00   3.0620934e+00   2.6009605e-01   7.2883401e-01   5.5041290e+00  -1.0526082e+00  -8.9569232e-01   1.4167066e+00   3.2877826e-01
   3.8439343e-01  -2.2788574e+00  -9.2539424e-01  -1.8745842e+00  -4.4773623e-01  -2.6869655e+00   2.8600804e-01   7.5990329e-01  -1.2931078e+00   1.8287109e+00  -2.0670004e+00  -4.0552453e-01   9.6603555e-01   1.1659758e+00  -2.3078381e+00   2.3524145e+00  -1.8257643e-01  -1.8385859e+00  -1.1679344e-01   1.5564604e+00  -1.7596055e+00  -1.3602335e+00  -1.7711255e+00  -2.5084558e+00   1.3208249e+00  -2.4061530e+00   1.5160478e+00  -1.4423973e+00   3.9297537e+00   1.8499795e+00  -1.2782654e+00  -1.1634758e+00   1.1268754e+00   2.7938179e+00   1.1993476e+00   7.4470991e-01  -9.6136783e-01  -2.4672916e+00  -2.1032645e-01   1.9126656e+00   3.3798631e+00   1.8394479e+00  -2.0418826e+00  -1.8325878e+00   2.5213276e+00  -1.0265176e+00  -3.4889396e+00  -9.3290959e-01   2.0228854e+00   2.9912371e+00  -1.4068905e-01  -2.6332735e+00  -1.7313708e+00   2.9331690e+00  -2.7668227e+00   2.2645553e+00  -5.0059103e-01   2.2685354e-01   4.4255385e+00  -1.3862802e-01  -1.1459244e+00   7.3523487e-01   5.7495080e-01  -1.9150695e-01   2.0369435e+00  -1.1937937e-01   3.7470621e-01  -2.0070851e+00   2.8047751e+00   1.0783316e+00  -1.1241706e+00  -1.6696266e+00  -2.7949862e+00   4.1645035e+00  -3.4822159e+00  -7.9474158e-02  -4.9937407e-01   2.7520672e+00  -1.2252286e+00   1.1074478e+00   1.1704836e+00   3.5987100e+00   4.1455559e-01  -1.2830955e+00   1.4282836e+00  -1.9103906e-01   1.5795973e-01  -5.3905756e-01  -2.7863107e+00  -7.0441500e-01  -2.6475408e+00   1.4320865e+00   1.9094655e+00  -3.2334425e+00  -1.0225923e+00  -6.7881786e-01  -6.1278453e-02   1.9655147e+00  -3.0274212e-01   1.0766003e+00
   1.5592518e+00   1.9793127e-01  -4.6174020e-01   1.8649927e+00   2.4454476e-01   2.0956761e+00  -2.5744835e+00  -2.3741018e-01   4.7263677e-01  -1.7130040e+00  -1.6604304e+00  -2.4542382e+00  -7.7259883e-01  -6.1678017e-01  -2.6546526e-01  -1.6280261e+00   1.3148835e+00  -1.1864081e+00   1.0044963e+00  -1.3058974e+00   2.8999263e+00   1.0275239e+00   2.2021134e+00   1.6221415e+00  -1.0470658e+00  -4.4791192e+00  -1.5925372e-01  -6.6725996e-01  -9.8085955e-01  -3.6440119e-01  -4.5115935e+00  -5.4657919e-01  -4.4757430e+00  -2.1702096e+00   7.8230231e-01  -3.6645596e-01  -1.4756522e+00   4.6205612e-01   6.0747423e+00   2.4661715e+00  -4.9235809e-02  -6.7414424e-01   1.0003651e+00   2.3168376e+00  -3.0982000e+00   1.4787187e-01   1.8751581e-01   1.8509058e+00  -6.4140917e-01  -1.8322731e+00  -1.0947000e+00  -1.4863383e-01  -9.3062478e-01  -9.4078382e-02   5.2626841e-01   2.7047787e+00   1.4301420e+00   1.0460002e+00   1.2495134e-01   1.3191820e+00  -7.1541372e-01   4.3875306e-01  -1.1438406e+00   3.7357768e+00  -4.1330982e+00  -1.3053155e+00   1.4708791e+00  -3.5667518e+00  -1.4993124e+00  -7.6399809e-01  -3.2436710e-01  -1.1646632e+00   2.8895327e+00  -4.0478962e+00  -1.8712347e+00  -1.6722119e+00  -9.8758761e-01  -1.5411317e+00  -1.6296040e+00   3.2677700e+00  -4.5926655e-01   2.1758460e+00   2.6760431e+00   1.6811976e+00   1.4629158e+00   4.6357256e-01  -3.6711162e+00  -1.9035732e+00   9.1187006e-01   1.3979914e+00  -2.0835889e+00   1.6263315e+00   3.2075911e+00  -2.4846357e-01   4.0028652e+00  -1.8096457e-01  -1.6301932e+00   2.8907614e+00   2.0712122e+00   3.0578663e+00
   2.5754724e+00   2.1932063e+00   4.9420324e-02  -7.3296594e-02  -2.0200344e-01   1.8233922e+00  -1.3120035e+00   1.6777491e+00  -1.2325108e+00   1.9340043e+00   7.8123466e-01   7.9605074e-01  -3.3652531e-01  -7.4155541e-03  -1.1529245e+00  -2.1636855e+00   3.2802371e+00   8.9969855e-01   1.7105001e+00   4.6194205e-01  -2.6841863e+00  -1.5626571e+00   1.3399673e+00   1.1777318e+00   2.6346345e+00   4.3818382e-01   7.6223375e-02  -3.8188462e+00   1.0589987e+00   1.9102110e+00   1.6392982e+00  -3.0598619e-01   1.1755177e+00  -1.7606854e+00  -1.0165850e-01   4.8150541e-01  -2.2793923e+00  -7.1046711e-01  -2.8976016e+00   2.3902441e+00   1.0509385e+00  -1.6859296e+00  -3.1166283e+00   4.9115356e-01  -2.0919975e+00  -9.1899507e-01  -6.8443015e-01   2.3668721e+00  -1.6356144e+00  -2.1247366e+00   1.8528733e+00   7.3642161e-01  -2.4205215e+00  -3.0711382e-01   2.3884073e+00   3.9987197e-01  -2.1648700e+00   1.9385068e+00  -8.0918430e-01  -4.4222588e-01   2.1410690e+00   4.4297027e+00   2.1591726e+00  -3.1381004e+00  -3.5175800e+00   1.8290487e+00   7.9678271e-02  -6.6070824e-02   2.4263459e+00  -1.3000992e+00  -2.9855355e+00   8.6495639e-01  -2.8652175e+00  -1.4741794e+00  -1.1467829e+00   7.0115570e-01   1.9752217e-01  -8.6034874e-01   3.4236142e-01  -2.6268169e+00   1.9420958e+00  -3.1329421e+00  -6.3582085e-01  -1.2054751e+00   6.8717950e-01  -6.7877762e-01  -1.0311610e+00  -1.6462076e+00   9.4878880e-02   2.4012499e+00  -6.3302592e-01   1.8696116e+00   4.3281837e+00  -7.1295684e-01   2.7763175e+00   6.9964969e-01  -1.4871350e+00  -6.5112468e-03  -8.0228271e-01   1.1380125e-01
   1.1013325e+00   8.4353747e-02  -6.5363948e-02  -4.1639527e+00   1.7861262e+00  -2.4393966e+00  -3.2984619e+00   3.4290933e+00   4.1523592e+00  -2.7861442e+00   2.6300549e+00  -1.6315164e-01   1.1672728e+00  -1.8524933e+00   1.1175061e+00  -1.1170570e+00   2.5869210e+00  -6.1433342e-02  -1.5020569e+00   8.2532779e-01   2.0004416e-01  -8.7901101e-01  -1.0405123e+00  -3.6341951e+00   2.6003609e+00   4.9335582e-01  -1.2687198e+00  -1.2915619e+00  -1.2853227e+00   4.0615311e+00  -3.7218153e+00   2.1614961e+00  -1.6536425e+00   2.2071078e+00   2.8074293e+00   3.5535531e+00  -1.4021405e+00  -3.0018238e+00  -2.9747853e-01   1.1533928e+00   1.5819769e+00   6.8890571e-01   1.8702736e+00   5.0226384e-01   2.5941402e+00  -2.5790521e+00  -7.2808805e-01  -1.3231082e+00  -3.4513111e-01   1.9366924e+00  -1.8246049e+00   2.7575857e+00   2.5121251e-01  -2.5409541e+00   1.0550982e+00   1.8968249e+00   1.3347074e+00  -1.6651298e+00  -5.1497567e-01  -5.9247480e-01  -2.1794210e+00   4.8250940e-02   1.4991227e+00  -1.3232880e+00   1.0686886e+00   1.5324874e+00  -8.6653850e-01   1.7183500e+00   2.8403277e+00   3.2505989e+00  -2.2822892e+00   1.3825890e+00  -1.4833308e+00   1.7426868e+00  -1.0906056e+00  -2.6681085e-01  -7.2577922e-01   1.1367798e+00   1.2415504e+00  -2.8399720e-01   1.1329924e+00   1.0255220e+00  -2.0164212e+00  -1.0219450e+00  -3.0031112e+00  -8.9611358e-01   1.1728039e+00  -4.7683081e-01   4.0196212e+00   1.1895070e+00  -1.5038387e+00  -4.5406561e-01   2.2807761e+00  -7.1250550e-01  -2.3710498e+00  -1.6026874e+00   4.4974395e-01   1.5496716e-01  -2.0372140e+00   1.8217307e-01
  -6.0453507e-01  -1.4324911e+00  -7.4562541e-01   1.1403101e+00   6.2549759e-01  -1.0641215e+00   3.4183156e+00  -2.7529062e+00  -7.6098509e-01   7.1954927e-01  -3.8916581e-02   1.2035779e+00   5.8766559e-02   3.1311208e+00   5.9032302e-01  -7.0047961e-01   9.4327292e-01  -3.7493824e-02  -2.7223584e-01  -3.0153885e+00   8.8987754e-01   2.6560669e-01  -8.5121939e-01   2.2519956e+00   2.9519462e+00  -6.7751564e-01  -2.0510239e+00   5.4027531e+00  -1.4169355e+00  -7.2184746e-01   1.3382829e+00   3.6390136e+00  -3.9098424e+00  -5.2871668e+00  -3.1013832e+00   1.8503221e+00  -2.2062346e+00   9.0122581e-02  -1.5937097e+00   1.9353498e+00  -9.4738755e-01  -1.7993972e+00  -2.9781675e+00  -8.0277743e-01   8.9093118e-01   4.5632785e-01  -1.4414188e+00  -7.3978553e-02   3.9365707e-01   1.5308635e+00  -1.9328170e+00   2.1174960e+00   1.1423723e-01  -1.7143070e+00   1.5006390e+00  -2.1553953e+00   6.4581667e-01   1.7116076e+00  -1.5082521e+00   1.5217622e+00   1.7096687e-01   1.0192275e+00  -1.9583134e+00  -6.0134869e-01   3.4757377e+00   2.0781777e+00  -4.7171240e-02   5.2593793e-01  -5.9603102e-01   3.5358946e+00  -1.6992719e+00  -2.7626604e+00   2.6864825e+00   6.4510933e-01  -4.0632573e+00  -2.8131415e-02  -1.7085510e+00   1.3503851e+00   8.1652742e-01   9.3516890e-01  -2.5284766e+00  -2.1350787e+00  -1.1904056e+00   4.9640328e-01   7.0662387e-01  -1.1542096e+00   1.9177511e+00  -4.1730328e-01  -1.6092795e+00   2.8326537e+00  -2.9635558e-01  -6.2248284e-01   3.3895915e+00   1.2819714e+00   1.0449334e+00   2.5422323e+00   4.1371791e-01  -1.0855696e+00   1.2757237e+00   1.0956433e+00
  -1.8276808e+00  -1.7504902e+00  -3.7153800e+00  -2.8742358e+00   2.9333574e+00  -3.7049145e+00  -3.7100885e+00   1.7729808e+00  -6.8607168e-01   5.9530463e-01   7.0841511e-01   1.6985509e-01  -2.9276711e-01   1.0942854e+00  -1.9700025e+00   3.7470901e+00   6.0294902e-01  -3.4992310e-01  -6.4048649e-02  -1.7140919e+00   3.2573673e+00   4.1992955e-01   2.4105568e+00   1.8403855e+00  -4.3003703e-02  -1.0117486e+00   5.9355187e-01  -4.4566804e-01   2.0569396e+00   6.5446526e-02   2.2307219e+00  -2.4416573e-01   7.1157400e-01  -2.8284493e+00  -1.7254511e+00  -4.9934612e-01  -3.7180087e+00  -5.5821463e-01   5.0006690e-01   9.9601385e-01   6.0624647e-01   3.2158418e-01  -3.8052170e-01   5.4345906e-01  -2.3183046e+00   1.6716014e+00   7.8731181e-01  -2.3976480e+00   1.5893202e+00  -1.4196140e+00   1.8800076e-01  -9.3500600e-01  -1.8205070e+00   1.8707526e+00  -1.1001838e+00   1.2513973e+00  -1.6132092e+00   5.4359874e-01  -2.3065217e+00  -1.5699927e+00  -1.2615585e+00   2.7070469e+00  -7.4964782e-01  -2.4411959e+00   3.6950528e-01  -2.6575427e+00  -2.3343016e+00   3.0997465e+00   5.9880189e-01   9.7311035e-01  -2.3086010e+00  -3.5221192e+00   3.5918651e+00  -2.6361090e+00  -4.8280706e-01  -1.5728857e+00  -3.6613338e-01  -1.6451008e+00   1.7825412e+00  -2.0542702e+00  -1.0826161e+00  -3.5770198e+00  -2.5436039e+00  -1.4124365e+00   6.3810624e-01  -3.3278230e+00   2.7948868e+00   3.3529724e+00   1.6685547e-01   1.6589944e-02  -8.3138163e-02   1.1882669e+00   4.9843868e-01   8.7652863e-01  -2.9734293e+00  -1.9404348e+00   8.0167324e-01   2.2464029e+00   2.9958499e+00  -1.2017719e-02
  -1.1925967e+00   1.8330651e-01  -1.0274860e+00   1.6971666e+00  -8.6791084e-01   4.2492572e+00   2.1269745e+00  -1.7836522e+00   9.4331046e-01   1.1395735e+00   2.3554066e-02  -1.9549954e+00   2.1975531e+00   4.8164549e+00  -2.8149125e+00   2.8559768e-01   9.9592599e-01  -4.7572388e-01  -1.0221328e+00   9.7723887e-01  -4.4276176e-01  -1.0848006e-01   1.0052484e-01   4.2685248e-01   2.5368845e+00   1.8715497e+00   1.6167438e+00  -2.8025339e+00  -3.2763905e-01   1.8080421e+00   4.9193199e-01   2.7525311e+00  -1.4977292e+00  -4.5387428e-01   7.5291134e-01  -1.2346360e+00  -2.4714535e+00  -1.1749848e+00   1.5132660e+00   2.1460916e+00  -1.4317454e+00   2.2429706e-01   1.5746442e+00  -1.8171224e+00  -2.0838401e+00  -4.6795562e-02   3.4660687e-01   6.9292186e-01  -3.4862519e+00  -1.2803820e-02  -2.9902607e+00  -1.6965882e+00   4.5755412e-01   1.7163189e+00   1.0404685e+00   1.4823904e+00   2.3093133e+00   1.1402402e+00   2.0652647e+00  -1.0094250e+00   2.4582158e+00   1.2919045e+00  -7.5079577e-01   1.1871296e+00  -1.0979322e+00   4.0031270e+00  -1.9333963e+00  -5.2138401e-01  -5.2167221e-01  -1.2896052e+00   7.7260106e-01  -2.8208022e-01  -2.7576832e+00  -8.4717879e-01   6.3057791e-01  -1.3994915e+00  -7.6680755e-01  -8.1616952e-01   1.4084077e+00  -4.5497632e-02   3.0953526e-01  -1.3232618e+00   3.1296204e-01   4.2529362e+00   3.3264241e+00   1.7245791e+00   1.8356968e+00  -2.6276618e-01   5.2916914e-01  -3.7948190e-02   1.9762968e+00  -1.8374101e+00  -2.7480009e+00  -7.8666619e-01  -6.2424318e-01  -2.4565199e+00  -4.6473992e-01   2.4817050e+00  -5.0976910e-01  -1.1929055e+00
   2.8563291e+00  -5.6853125e-01   1.3746678e-01   2.0571209e+00   9.9379800e-01  -7.6855624e-01   8.5742958e-01  -3.3528647e-01   1.1751589e+00  -3.0287310e+00   1.7814560e+00  -1.7048888e+00  -1.3175140e+00  -4.6239030e-01   3.0043037e-01  -7.9138392e-01  -1.9927166e+00  -4.0636073e-01   2.1302864e+00  -3.0094434e+00   1.8834070e+00  -2.2132826e+00   1.0767072e+00   7.2190153e-01  -2.1256610e+00   6.1639234e-01   2.2185085e+00  -1.3468073e+00   1.2801714e+00   3.2009722e+00  -3.6146916e-01  -1.4820862e+00   6.4441424e-01  -7.2893282e-01  -4.3835991e-01   5.0065422e-02  -1.7879863e-01   3.1105724e+00  -1.2856109e-01  -2.1116666e+00   1.3936258e+00  -7.6003576e-01   1.0788158e+00  -2.7685746e-01   1.8233601e+00  -6.8970368e-01  -2.3134694e+00  -4.5415515e-01  -3.9040934e+00   8.3523092e-01   2.9305259e-01  -4.6486116e-02   3.5834154e+00  -1.7804266e+00   9.0705373e-01   7.5814062e-01  -2.5828260e+00  -7.5794643e-01  -2.6249672e+00   2.7179161e+00   2.7679182e+00  -1.6246652e+00   2.6331533e-01  -3.6720623e-01  -1.8865334e+00   1.3391743e+00  -6.9861965e-01   1.5121584e+00   3.6438594e-02  -2.0523062e+00  -1.4305298e+00   2.1551564e+00  -3.1329749e-01   6.1228868e-01  -1.3536382e+00   1.2429337e-01  -5.3429384e-02  -3.7579937e-01   7.2386355e-01  -1.2576716e+00   4.1532353e-02   2.4104326e+00   3.3398526e-01   9.1305966e-01   3.0184261e+00  -1.1407739e+00   5.8866894e-01  -3.7140892e-02   2.5321380e+00  -2.0110726e+00   9.4994873e-01  -1.2391894e+00  -1.8106142e+00   7.4275590e-02   8.6778907e-01  -1.5112186e+00   2.7254807e+00   2.9471477e+00   3.0973511e-01  -1.7863905e+00
   2.1335467e+00  -3.3049467e-01  -2.1117589e+00   8.4304981e-01  -5.2268306e-01  -3.6233737e+00  -5.3444961e+00   2.2046365e+00   2.9893340e+00   9.4843324e-01   3.8381925e-02  -2.4606145e+00   1.9167173e+00  -4.5544987e+00  -3.3343633e+00   4.4822063e-01  -1.0669126e+00  -9.5940102e-01  -9.5927098e-01   3.3978868e+00   1.9327386e+00   3.4319879e-02   2.1326350e+00  -1.7484220e+00  -1.2272694e+00   9.0199814e-01   2.3498617e+00   1.7759199e+00   1.3113034e+00  -2.6318051e+00   4.1729082e-01   1.1508450e+00  -2.3324087e+00  -1.1409387e+00  -1.8253262e+00  -5.7224014e-01   2.0419125e-01   1.4426769e+00   4.3017891e+00   2.1456058e-02  -9.7858610e-01   1.1801242e+00  -1.6069407e+00  -3.4763494e-01  -5.6930911e-01   2.6148349e+00  -4.3188004e+00   5.3022267e-01   1.8760357e+00   1.4897866e-01  -9.7064254e-01  -1.2132916e+00   3.1662784e-01  -3.9161431e-01  -7.0295434e-01   5.1043075e-01   1.7404222e+00   7.8767955e-01  -1.9681499e+00  -2.6146632e+00  -3.3912440e+00  -7.5127664e-03   3.1356708e+00  -1.2520878e+00   2.5608648e-01  -1.9244160e+00   2.9935369e+00   9.7380261e-01  -5.9845838e-01   7.3093623e-01   7.2266107e-01   1.1474156e+00  -1.5877395e-01   9.8801419e-01  -2.6228678e+00   1.3789607e+00   4.5342674e-01   9.4473196e-01  -5.2528101e-01   3.9047197e-01   6.0651408e-01   9.9894214e-01   1.6399963e+00   1.5589511e+00   1.9829759e+00  -2.2667429e+00  -3.0153338e+00  -4.3412475e-01   1.8884529e-01  -2.5176583e+00  -5.4561810e-01   3.5929357e+00   1.1724028e+00   3.2030997e+00   1.0126914e+00   1.6014052e+00   4.7776282e-01  -3.9656722e-01   1.4809865e+00   4.6589379e-01
  -3.8375409e-01  -5.0301786e-01  -1.2264244e+00   2.8506448e+00   3.0963369e-01   6.0876332e-01  -1.5695349e+00   2.9811460e+00   2.1716811e-01   1.7630709e+00   2.8394498e+00   1.9669699e+00  -7.8842308e-01   8.9780252e-01  -1.1913501e+00   5.6888690e-01   1.5500825e+00  -1.5367471e+00   1.3272549e+00   2.0183447e+00  -2.1720910e+00  -3.7301881e+00   7.0535174e-02   1.9807478e+00  -2.8150719e-01  -8.7242068e-01  -3.1292838e-01   2.6907597e+00   6.2793936e-01  -1.1949245e+00   4.8844396e-01   3.7140493e-01  -1.5957500e-02  -7.4149802e-01  -2.4368850e+00   3.3743640e+00   1.9459414e+00   2.2620410e+00   1.7764291e+00  -4.9445394e-01  -3.1506403e+00   3.5658095e+00   1.6877973e+00   1.7456472e+00   4.2122184e-01   4.8779960e-01  -6.2823012e-01   2.4562412e+00   2.4494454e+00   1.7016881e+00  -3.0069470e-01  -5.5151715e-01  -8.1156032e-02   1.7986730e+00   8.1566385e-01   2.2873039e+00  -1.2408441e+00  -3.0207135e+00   2.1400131e+00  -2.0886396e+00  -6.8180484e+00   1.1068534e+00  -1.1289147e-02  -6.4778264e-01  -6.5215905e-02   1.1159068e+00   2.9367014e+00   1.5442859e+00   5.2724101e-01  -1.5333014e+00   2.7186648e+00   8.0059486e-01  -8.1046337e-01  -1.9678388e+00   3.2780933e+00   4.5758129e+00   1.4650677e+00   1.7567392e+00   8.5224441e-02   9.6904791e-01  -1.5464461e+00   4.5185236e-01  -1.5903809e+00   8.8731333e-01   1.1538516e+00  -4.1081812e-01   7.4243432e-03  -2.8690205e+00   3.4507246e-01  -2.3763401e+00  -6.4272453e-01  -2.2414222e+00  -1.0119527e+00  -1.1477477e+00  -7.6112595e-01  -4.8106038e-01   1.3669606e-01   6.9279348e-01  -1.5698182e+00   1.3678448e-02
  -2.4681688e-02   1.1220921e+00   6.6913302e-01   2.3314264e+00  -2.5616837e-01   2.5550114e+00  -3.6399209e+00  -3.1825189e+00  -2.7143960e-01   2.5605343e+00  -1.1704397e+00   1.5245207e+00  -1.1731569e+00  -6.9519608e-02  -2.2140288e+00   1.0409031e+00   2.9592826e+00  -6.7788577e-01  -2.5671266e+00   2.7267354e-01   1.2769902e+00   4.3116780e-01  -2.3688281e-01   4.9381421e-01   1.2558233e+00  -1.0022554e-01  -1.0284439e+00  -6.6951713e-01  -3.0384476e+00   1.3792640e+00  -7.0448938e-01   1.8947838e+00   8.9746775e-01   4.0004137e-02   1.0500435e+00  -8.1089247e-01   1.0958715e+00   3.2378921e+00   1.0617495e+00   1.9278297e-01   2.1581254e+00   7.7238149e-01  -2.4482476e+00  -3.2452630e+00  -6.6584823e-01  -5.9301241e-01   2.9480530e-01   4.3382452e+00   1.5476956e+00   1.7810966e+00  -4.6096510e-01  -8.6989004e-01   1.7300931e+00  -2.7501017e+00   1.3332638e+00   3.6417651e+00   1.5600926e-01  -2.2238310e+00  -1.8385405e+00  -5.9577306e-01   1.6683232e+00  -9.4741188e-01  -2.2874038e+00  -6.1824806e-01  -1.0359094e+00  -7.2390712e-01  -3.1898854e-01  -3.3324072e+00  -1.5207898e+00   1.4934264e+00   7.2066841e-01  -7.9719260e-01  -1.3892575e-02   1.2642773e+00   4.0731541e-01  -3.0980732e+00   1.0863782e-02  -1.0842745e-01  -1.1172541e+00  -2.0528978e+00   2.5202730e+00   1.8216002e+00  -6.1064352e-01   4.3348397e-01  -1.5262807e+00   1.7803969e-01  -6.6169201e-01   1.2017402e+00   9.2718342e-01  -3.8071379e-02   1.6887461e+00   5.7363588e-02   3.6602514e+00  -9.1828971e-01   3.6395292e+00  -1.4376901e+00  -1.0065936e+00  -2.0858387e-01   5.7906925e-01  -2.6786587e+00
   2.0088794e+00   7.6888429e-01   8.6237309e-01  -1.0238409e+00   1.2320875e+00   1.6157073e+00   2.5043982e+00   1.4658014e+00   1.1757156e+00   1.1779869e-01   4.1582314e-01   5.1139516e-02  -4.1015008e+00   8.6223119e-01  -3.5010670e-01   3.1492555e+00  -3.0640034e+00   1.3803321e+00   9.9747433e-01   2.1966581e-01   1.8763864e+00  -1.7115608e-02  -4.5061878e+00   3.6209138e-02  -2.1202449e-01  -1.3392668e+00   3.1801648e+00   2.5425021e+00   4.3468992e-01   8.8873181e-01  -3.5812405e+00   2.5582650e-01   4.5209913e+00  -3.7049281e+00  -9.4908377e-01   8.1279702e-01   3.3235848e-01   2.9951113e+00  -1.3938977e+00   4.0762279e-01   2.9904409e+00   1.1746226e+00   1.3948409e+00  -1.2563083e+00   3.5380178e-02  -2.1016435e-01  -1.0382794e+00   2.6235342e+00  -7.2202583e-01   4.5549913e-01  -1.0017859e-01   1.1120367e+00   2.2434671e+00   1.5317617e+00  -3.4474799e+00   3.6242695e-01  -1.0330987e+00  -2.2228800e+00  -2.0296441e+00  -1.4514302e+00  -1.9289969e+00   3.8893693e-02   8.3203644e-01   2.4085757e+00   5.0960544e-01  -1.0661171e+00  -2.4548751e-01  -3.1524198e+00   7.6068097e-01  -1.9333328e+00  -7.3812581e-01   1.5102618e+00   4.0704636e+00   2.7822132e+00   3.4788937e-01   2.9987871e+00   9.9067403e-02   2.6447019e+00  -1.2466001e+00   2.2052956e+00   1.1076332e+00   3.0885512e+00  -2.2519386e+00   1.6310811e+00   8.4852656e-01  -1.0795992e-01  -3.2000683e+00  -2.7595439e+00  -1.1046168e+00   2.4639486e+00   1.0869925e+00  -3.5702238e+00  -4.2218154e-02  -2.4498705e+00  -4.5537798e-01  -1.9976729e-02   1.2161900e+00   6.7370867e-01   2.4632808e-01   3.3861398e-01
   2.6507141e+00  -1.4231636e+00  -3.2948748e-01  -1.1291437e+00  -1.9210661e+00   2.7935883e-01   3.2934975e-01  -4.2182894e+00   5.4567530e-01  -2.0415001e+00  -1.1992875e+00   7.2393962e-01   2.4774358e+00   1.2612883e+00   7.1903681e-01  -4.1674966e+00   5.7475774e-01   6.1216537e-01   2.4206760e+00  -1.6284677e+00   3.6484776e-01  -1.3331899e+00  -1.1285983e+00  -6.8335947e-01   8.7981593e-01   1.8871891e+00  -1.8928016e+00   2.4260490e+00   5.0601489e-01   4.8173914e-01  -1.4044141e-01   1.8615200e+00   8.4355903e-01   3.3841316e-01  -1.9806192e+00  -8.4303420e-01   8.3622117e-01   1.9743646e-02  -1.1326696e+00   1.3058479e-01  -2.3512788e+00   3.8755020e+00  -1.2428247e+00  -2.4833258e+00  -4.2215259e-01  -2.3173996e-02   7.5703934e-03  -2.9738571e+00  -9.6345096e-01   3.4334460e-01   1.3105121e+00   1.8734569e+00  -1.6316834e+00  -3.9988860e+00   3.2354759e-02   1.3088531e+00  -9.3068007e-01   1.6564926e+00  -1.7885061e+00   9.7984773e-01   1.0992011e+00  -2.8303414e+00  -3.4696584e-01   4.2688730e+00   2.9697463e+00   4.5947025e+00  -7.5064657e-01   1.7958674e+00   4.7143906e-01   2.5570950e+00  -6.7297502e-01  -3.9215536e-01  -1.7417076e+00   2.2417545e+00   1.3584786e+00  -4.6078434e+00  -2.5605297e+00   2.1643483e+00  -8.2042498e-01  -1.8311615e-01   1.8732260e-01   8.8006731e-01   1.4593864e+00  -2.3829065e+00   3.0325667e+00  -6.5176570e-01   2.4550453e-01   2.8699982e+00   6.2734483e-01  -1.9764991e+00  -1.4032421e+00  -7.0798842e-01   2.9442331e-01   7.6353793e-02   9.2434863e-01  -2.0564033e+00  -3.4674102e+00  -1.5458194e+00   2.5661866e+00   1.2623874e+00
  -9.4075125e-01   6.6293217e-01  -3.1557665e+00   5.2985140e-01  -9.3647127e-01   8.9168721e-01   3.2841656e-01  -1.3936273e-01   1.0724392e+00   1.0446350e+00  -3.3642888e-01  -1.4243669e+00  -1.8649532e+00   7.0075592e-01   4.4435097e-01  -2.5986399e-01   1.4250585e+00  -7.1529705e-02   1.7977223e+00   2.9423787e+00  -8.9375087e-01  -1.1704709e-01  -2.5086822e-01  -1.8989222e+00   2.8905761e-01   5.0553711e-01   1.9231097e+00   1.0059167e+00  -1.0291339e+00   8.3262470e-01   1.8606736e+00  -2.9217814e-02  -2.2936028e+00  -1.0207212e+00   2.6626716e+00   2.5534831e+00  -3.6293321e+00   8.8001008e-01  -2.7700044e+00   2.8712455e+00  -3.1159631e+00   1.1133067e+00   5.5281552e-03  -4.3367468e-01   3.6110009e+00  -1.4679716e+00  -1.1755484e+00   2.2526343e+00  -5.8006852e-01  -1.2350138e+00  -1.1663487e+00   3.3348436e+00  -2.4070436e+00   2.2169180e+00   5.4999175e-01   1.5245198e+00  -8.6821222e-01  -1.7534507e+00  -4.4703136e+00   8.6795676e-02  -1.2948050e-01   1.6569994e+00   1.7114771e+00   1.2819477e+00   2.1388849e-01  -2.3855287e+00   2.4021570e-01   2.2416144e+00  -1.5386972e+00  -1.5765195e+00  -2.0890704e+00   1.6674127e+00   7.6997041e-01   6.7041243e-01  -4.5742296e-01  -9.0480998e-01  -5.9287957e-01  -1.3010153e+00  -4.4772632e-01   9.8301161e-01   1.1493103e+00  -1.2431574e+00   8.2394685e-01  -1.5981460e+00  -2.1239850e+00  -3.7151177e+00  -1.5832386e+00   2.9361896e+00   7.0260602e-02  -3.8252372e+00   1.9563806e+00   2.7914561e+00  -5.1590406e+00   9.8486016e-01  -1.3887583e+00  -1.7241322e+00   2.4974651e+00   1.2466258e+00  -4.4248392e-01  -1.1491515e+00
   1.7329741e+00   3.9896256e-01   2.0821106e+00  -4.9856395e-01  -5.6378581e-01  -8.9987809e-01  -7.4922719e-01  -2.3610866e+00  -1.6787091e+00  -2.2893478e+00  -2.6589297e+00   2.7157426e-01   8.1214269e-01  -2.1227306e+00  -1.6358363e+00  -7.6589920e-01  -3.9260007e-01   2.8777967e+00  -1.2360748e+00   5.6423574e-01   4.8961927e+00   1.2913747e+00   1.3857658e+00   3.5330510e-02  -8.2713206e-01  -4.9390637e+00  -1.4212525e+00   2.4699240e+00  -9.0988440e-01  -1.2021215e+00  -3.9856426e+00  -2.0849941e-01   9.2062480e-01  -2.8697950e-01   1.0635430e+00   9.3200657e-01   1.8063016e+00   3.4205619e+00  -1.8597891e+00   2.8590513e-01   2.4581807e+00   9.1859130e-01  -1.7871204e-01  -6.9335737e-02   1.7878890e+00  -2.4781135e-03   1.4604833e+00  -1.0056646e+00   1.2679228e-01  -6.5498832e-01  -2.2941304e+00   3.2829503e+00   1.4809258e+00  -4.9353782e+00   1.3991614e-01  -2.0237229e+00   4.7326691e-01   1.2199946e+00   1.3661378e+00  -1.1251182e+00  -6.7643470e-01   2.1012177e+00  -3.6187336e+00  -1.7975447e-01  -2.7554085e+00   3.0388274e+00   3.9106723e-01  -3.7277062e-01   1.6189066e+00   3.0267997e+00   9.7477181e-01   2.1164301e+00   2.7231494e+00  -4.8054999e-01   4.6727903e-01  -3.7325909e-02  -1.2869064e+00   1.2095260e+00   2.8543792e+00   5.9353750e-01   3.0682150e-01   1.9508413e+00  -2.2556175e+00  -1.2051567e+00   1.4062678e+00   2.1978665e+00  -6.5257389e-01   5.3447995e-01   2.4124826e+00   1.1560262e+00   8.8111310e-01   2.6787425e+00  -6.2309499e-01  -2.1342122e+00   1.1008074e+00   2.4708574e+00  -2.7254819e-02   1.0851120e+00  -3.9379224e+00   1.6670587e+00
   9.5140474e-01  -8.1428402e-01   2.1723675e+00   1.4279347e+00  -6.7123166e-01   4.3793294e-01   2.3484826e+00   1.9965357e-01   2.7602630e+00   2.5431057e+00  -9.3551080e-01  -3.6827637e-01   7.8753011e-01   2.5083771e+00   1.6742354e+00   1.9955476e+00   2.8278207e+00  -1.1382469e+00  -2.5151734e+00   2.9618228e+00  -1.5499897e+00   2.8549152e-01   2.4026206e+00  -1.7546532e+00   1.3933068e+00   4.3508984e+00  -1.3210670e+00   2.3226823e+00   6.8443122e-01  -1.6657155e+00  -2.2902557e+00  -3.7522675e+00   4.3229085e-01  -3.5614399e+00   3.3820608e-01  -1.1657411e+00  -9.8126030e-01   2.8019005e+00   4.1016223e+00  -1.4223547e+00   4.2838642e-01  -4.1717919e-01  -2.1226407e+00  -3.3833318e+00   2.1591557e+00   1.3478173e+00  -8.9741607e-01  -2.0385909e+00   1.0832247e-01   3.3156429e-01   1.1081206e+00   1.3273842e+00   3.4236710e+00   6.7651768e-01   2.8532555e-01   8.5284313e-01   3.2876853e+00  -2.5888497e-01   7.7585366e-02  -2.9357104e+00   7.5019894e-01   4.3385050e-01   3.7924589e+00  -2.1204083e+00   5.4171986e+00  -1.1022642e+00  -1.9280281e+00  -2.1303438e+00  -1.6945859e+00  -1.9339098e+00  -4.2126214e-01   3.4609190e+00   3.1101445e+00  -2.5343908e+00   1.3358302e+00   1.8152651e+00  -6.2764228e-01   2.7524670e+00  -5.3021359e-01   8.2387143e-01  -1.9198365e+00   6.2876382e-01   1.4711405e+00  -2.7609450e-01  -2.8916064e+00   7.1018622e-01  -8.3343297e-01   1.7468315e-01  -4.2666902e+00  -1.6306055e+00   3.4188577e+00   3.3746179e-02  -2.7955878e-01   3.1808416e-01  -1.0288992e-01   5.9311313e-01  -1.5523522e+00   1.7150144e+00  -3.5650745e-02  -1.6769763e+00
   1.8821674e+00   8.0289172e-01   8.4451709e-01   2.8064636e+00   3.9363533e-02   1.8965325e+00   4.5684279e+00  -2.0798276e-01   7.6619278e-01   2.5989710e+00   2.1874553e+00  -6.2762207e-01   3.2302788e+00   1.2234789e+00   1.6081390e+00   1.6025253e-01   2.4636114e+00  -1.3694006e+00   8.8000703e-01  -4.0281078e-01  -1.1788082e+00   1.4885722e+00   1.2348566e+00  -2.0239515e-01  -1.6316771e+00  -2.6336691e+00  -2.3784077e+00  -7.3774716e-02  -1.2077187e+00  -3.2151815e-01  -1.3145976e+00  -4.2291646e-01  -2.6983016e-01  -6.5508901e-01   2.3599791e-01   2.0275159e+00  -9.0283889e-01  -1.7804661e-01   2.0794401e-01   1.0473291e+00  -1.9943993e+00   3.6931704e+00   9.4228637e-02   7.8281777e-01  -9.4496965e-01   5.7544549e-01   1.3783538e+00  -5.4897712e-01  -1.8363070e-01   1.7448751e+00  -4.5732812e+00  -4.1679055e-01   4.4912317e-01   2.3761236e-01  -1.3976591e+00   1.4913948e+00  -1.0097331e+00  -1.8873547e+00   1.9872043e+00  -5.3460161e-01  -7.1949580e-01   3.5093599e+00  -1.2208481e+00   1.8598450e+00  -1.4635473e+00   2.7663272e+00   3.0281088e+00  -1.3712318e+00   4.8466197e-01  -4.2402136e-01   3.0525467e+00  -1.8626896e+00  -1.0653750e+00   6.2811388e-01  -5.1729102e-01  -1.3985164e+00   1.4055350e+00  -1.7224979e+00  -1.1407837e+00  -1.0459672e-01  -1.5598995e+00  -1.9885020e+00  -2.7819961e-01   4.4830358e+00   1.5118528e+00   3.4674684e+00   2.4848701e+00  -7.8746475e-01   2.4537963e-01   5.1848388e-01  -1.0059753e+00   2.3340545e-01  -4.3632885e+00   2.3260891e-01  -3.9911978e-01   3.0577769e+00   1.0103726e+00   1.6078256e-01   3.8546927e-01  -5.9125761e-01
   1.3033943e+00  -3.3245486e-01   1.2435271e+00  -3.1562484e-01   2.5857633e+00   9.2733025e-01   2.9764418e+00  -1.4607623e+00  -6.2491711e+00   2.5450595e+00  -2.1285896e+00  -3.4178768e+00  -5.1324721e-01   2.9707643e+00  -6.1767616e-01  -3.0189199e-01  -1.1463828e+00  -1.9685268e+00   9.6038297e-01  -1.9589728e+00   1.0032727e+00  -5.6253742e-01   1.6496937e+00   4.3468976e-01   3.2604199e+00   1.4217562e+00  -1.8952988e+00   1.4800204e+00   7.4126239e-01   6.8367906e-01  -1.1690980e+00   1.3475699e+00  -1.8628251e+00  -2.3845377e+00  -1.0437119e+00  -2.8874272e-01   4.7627090e+00   8.8945148e-02   1.2023090e+00  -2.4276441e+00  -2.8149339e+00  -2.8208530e-01  -2.3631704e+00   1.2941713e-01   4.0942215e+00  -1.7014172e+00   1.0697822e+00  -4.3610006e+00   6.2436709e-01   5.3318655e-01   1.9179442e+00  -1.7374649e+00   4.0130428e-01   2.6540319e+00  -4.8847670e-01  -2.9974221e+00   1.0952789e+00   2.6878220e+00   5.9872491e-01   1.8548351e+00  -4.5626540e-01  -2.8309436e-02  -1.2568362e-02  -2.4006311e+00   1.7787020e+00   1.2065545e+00  -2.1200054e+00  -1.5614532e+00  -1.6983718e+00   8.5786384e-01   1.9226673e+00  -6.6102164e-01  -2.2619527e+00  -2.4889110e-01   3.6239032e+00   2.2134798e-01  -2.8051904e+00   2.8789249e+00   1.9930886e-01  -1.9278459e-01   3.6520657e+00  -2.4940500e-01  -5.0072047e-01   3.7899897e-01   4.5600321e-01   1.6964151e-01   5.0666557e-01   1.3563074e-01  -3.0848341e-01  -2.3093466e+00   2.0577019e+00   2.7503539e+00   2.3762570e-01  -2.0839068e+00  -1.8371768e+00   2.2715611e-01  -7.3826705e-01  -2.3170957e+00  -1.4732131e+00   2.2795221e+00
   1.6612930e+00  -3.6857464e+00   8.1837924e-01  -1.0854871e+00   2.8959128e+00  -1.3569856e+00   3.2897720e+00  -2.4416671e+00  -2.3936498e+00  -1.6018243e+00   4.2230519e-01  -2.5122869e-01  -5.2697096e-01   8.6583084e-01   7.6092274e-01  -1.3882812e+00  -1.9040926e+00  -7.4221944e-01   1.3859230e+00   3.5896625e+00   1.8211339e+00  -2.4622101e+00  -1.2948914e+00  -1.1956184e+00   2.3498921e-01  -2.9191157e+00  -8.2146433e-01   2.0448911e+00   2.3026944e+00  -2.3687542e+00   1.3790532e+00   4.0341048e+00  -7.7306116e-01   4.1381676e-01   3.4184469e+00  -8.0899313e-01  -5.2073420e-01  -2.2879575e+00   3.8820209e+00  -2.6830289e+00   2.3287145e+00   2.9097531e+00  -1.2777565e+00  -9.2229262e-01   1.6734807e+00   1.3552987e-01  -1.1299297e+00  -1.0833125e+00  -1.9111615e+00   2.4200269e+00   3.6999365e+00  -1.8471042e-01   1.5191922e+00   2.4220520e+00  -3.0626049e+00  -1.3175961e+00   9.2503753e-01  -1.2726425e+00  -2.4529438e+00  -3.8269595e+00   2.4169547e+00  -6.1696186e-01  -1.1537753e+00   5.2097923e-01  -2.3359840e+00  -2.0765416e+00  -1.0265504e+00   1.9315067e+00   3.8496745e-01   1.5318787e+00  -3.0417050e+00  -2.5791591e+00  -1.7465929e+00  -2.7085791e+00   1.6299231e+00   2.4677157e+00   7.1845750e-01  -5.4622321e-01  -5.1326655e+00   2.2495496e-01   1.0656992e+00   4.4430105e-01  -2.4918201e+00  -1.0059781e+00   3.8742908e+00   4.5965910e-01   1.3931555e+00   1.5161643e-01   1.6509805e+00   1.1560443e-01   2.7738605e-01   6.9980928e-01   2.8852455e+00   2.7138295e+00   1.5333184e+00  -1.8838706e+00   4.6698138e-01   1.8366209e+00  -3.2727044e+00  -1.4926174e+00
   1.5861018e+00  -1.8089146e+00  -5.6841108e-02  -1.3740056e+00  -1.6695027e+00   5.9620792e-01   1.8992776e+00   1.0343560e+00  -2.9799917e-02   2.2060023e+00   2.2118663e+00  -1.4108784e-01  -1.0530019e+00   1.4856620e-02   8.2242515e-01  -1.1074967e+00  -8.9175806e-01   2.4528827e+00   3.1458606e+00  -1.9890833e-01   1.6608664e-01   2.8864068e+00  -1.9808462e+00  -2.1959962e+00   1.6719889e+00  -2.1948139e+00  -1.3953818e+00   1.2262736e+00  -9.1022412e-01  -4.2176045e+00   4.4758118e+00  -1.5414830e+00   7.3894858e-01  -2.8708996e-01   1.2193213e+00   1.4257304e+00   3.7202362e+00  -1.6190764e-01   3.7815398e+00   2.3750925e+00   4.7750292e-01   2.6891786e+00  -1.4636605e+00  -2.1184511e+00   3.2609667e+00  -4.0228283e-01  -4.2022697e+00  -3.1523231e+00  -1.5344837e+00   1.2229904e+00  -2.8125838e+00  -1.9457114e-01  -2.3005964e-01  -2.5238865e-02  -1.8122996e+00   2.3808384e+00  -5.9561174e-01   6.5870588e-01   1.7548652e+00   3.5786859e-01  -9.9633584e-01   2.7272471e+00   1.1468585e+00  -2.8067804e+00   4.5897228e-01  -3.3251931e-01   2.1496838e+00  -1.7243429e+00  -1.7810324e+00   2.5444046e+00  -1.8896237e+00   1.7289892e+00   1.7187474e+00   1.5851117e+00   3.6390327e-01   2.4659438e+00   1.6750640e+00   7.1914918e-01   1.7933211e+00   1.2303604e+00   1.5711504e+00  -2.1013842e+00   8.8298045e-01  -1.2324400e+00   1.9863187e+00   1.2775830e+00  -2.6030687e+00   2.4942391e+00  -1.6713050e+00  -1.8877408e+00  -1.2061332e+00   3.6194497e+00  -3.1815541e+00  -3.7746216e+00  -2.8498383e+00   2.3235983e+00  -1.0733153e+00   3.7051765e+00  -2.0725966e+00  -3.3565251e+00
   2.3402356e+00  -1.6692248e+00  -4.4863538e-01  -1.8413172e+00   1.8784673e-01   2.3278132e+00   3.0100907e+00   1.0803808e-01  -1.2847429e+00  -5.7610767e-01  -2.7105840e+00   7.6712549e-01  -2.3159681e-01  -1.9651643e+00   2.3151854e-01  -2.2569746e+00   4.9640311e+00   1.7547437e+00   2.6762523e-01   5.3908646e-01   1.8007435e-01  -4.6287837e-01  -1.9772337e+00   4.3761098e+00   8.9733889e-01   1.6942683e+00  -2.6769764e+00  -1.3654880e+00  -2.9007907e+00  -9.1461811e-01   3.4025811e+00   2.3979512e+00   3.3399822e+00   6.5386655e-01   2.6092941e+00  -3.3558556e+00  -2.0044529e+00  -2.0907886e+00   7.1816775e-01  -7.7698192e-01  -4.4101864e+00   1.7174222e+00   4.0083471e+00   4.1070460e+00   2.8111726e+00  -2.2069636e-01   2.4236930e+00   5.3208221e-01  -1.2158811e+00  -1.5414754e+00  -7.7381532e-01  -2.4169976e+00   2.8690529e+00   4.1629115e-02  -7.4761677e-01  -9.8514573e-01  -2.8937831e+00  -1.2592155e+00   1.6646388e+00  -1.8308230e+00   2.4140405e+00   2.4714941e+00   2.1370395e-02  -1.9454351e+00   1.7022591e+00   1.3508332e+00  -9.2409753e-01  -1.7565831e+00   2.5269420e+00   2.5483620e-01  -2.4418752e+00  -3.0583854e-01   2.5405565e+00  -6.2791528e-01  -5.6790712e-01   3.1007749e-01  -2.8148707e+00   2.4366689e+00  -1.4465130e+00   1.5730344e+00  -6.8308367e-01  -2.1436173e+00   2.0040839e+00   1.4116244e+00  -1.8389006e+00   2.8460679e+00   1.2871251e+00   6.1432811e-01   1.6032510e+00  -2.2659292e-02   4.8044147e-01  -1.5743649e+00   6.6159663e-01  -1.7838842e+00  -3.3057233e+00   3.3864348e+00  -1.0357777e-01   2.4167445e+00   1.5219439e+00   2.6240684e+00
   1.9727493e-02  -3.0430607e+00   1.3373050e-01   9.2013462e-01  -1.3035448e+00  -5.8435875e-01   2.1795315e+00  -1.6350135e+00   1.3325607e+00  -9.4576393e-01   2.2048980e+00  -9.8760348e-01   1.1453203e+00   9.1063716e-01   8.0228702e-01  -3.5076797e+00  -3.0638866e+00   2.8498338e+00  -8.9383905e-01  -3.5262960e-01  -1.4478358e+00  -7.2641705e-01  -1.3599997e+00  -4.3824096e+00  -3.0397042e+00   1.8290510e+00   6.3137660e-01  -3.8609855e+00  -4.2198456e+00  -3.9690531e+00   4.7813098e-01  -1.2726712e-01   3.7647533e-01  -1.7152483e+00  -1.6462265e+00  -6.8178599e-01   1.8900422e+00   7.9096550e-01  -2.8335165e-01   3.4934985e+00   1.9753223e-01   2.8293721e+00  -5.8817911e-01  -1.1904285e+00  -1.3369733e+00   2.6097345e+00   2.1868737e+00   7.1927109e-01   1.3430151e+00   2.4711960e+00  -1.8649511e+00  -2.3426689e+00   2.2337525e+00   1.2781681e+00  -2.4996747e+00   2.8698590e+00   1.9765742e+00  -2.3858494e+00  -1.0703616e+00  -1.3565467e+00  -2.5286950e+00  -1.6807001e+00   3.6872551e+00   4.2633758e-01   3.8864274e+00   2.0136113e+00  -1.2405607e+00  -7.5621450e-01  -1.8759272e+00  -1.4496151e+00   8.6477492e-01  -1.4425092e+00   1.3411152e+00   7.2478713e-01   1.6385440e+00  -3.0483697e+00  -3.6433904e+00  -3.1003837e+00  -8.6777668e-01  -1.9906872e-01  -1.1914872e+00  -1.4425087e+00   1.5263781e+00  -7.0613622e-01  -9.8827352e-01   4.9050067e-03   5.3182091e-01   3.5253489e-01  -1.0160045e+00   6.3783671e-01  -2.7083857e-01  -2.6254493e+00   1.7121640e-01   1.4599775e+00   2.8185457e+00  -1.4342862e+00   1.3882898e+00   3.1641507e-01  -2.4088890e+00   2.6993770e+00
   2.9833176e-01   4.4893116e-01   1.1635385e+00   2.9487214e+00  -1.9644856e-01   3.0941787e+00   2.5682280e-01  -2.0010850e+00   2.0173867e+00  -1.7855966e-01   1.1765397e-01   8.5873773e-01   1.1707117e+00  -3.6861826e-02   2.7486585e+00   2.9858361e+00  -1.9055144e+00  -1.1558418e+00  -2.2951414e+00  -1.7436083e+00   2.7001428e-01   1.2979002e+00   2.7046178e+00  -2.4879690e+00   1.4417021e+00  -3.9653592e+00  -1.0148876e+00  -6.9935400e-01   3.7931938e-01  -1.0554871e-01  -1.7983883e+00   2.3438683e+00  -1.8619803e+00  -3.4565859e+00   1.1886882e+00  -6.1462110e-01   1.7140397e+00   2.5238598e+00   8.6711828e-01  -1.2804411e+00   7.3270692e-01   1.2993258e+00  -2.1412967e+00  -1.0063004e+00  -2.4081787e+00  -2.6172690e+00  -4.9296237e+00   3.4535995e-01  -2.6284719e+00   2.8917673e-01   6.6875995e-01   3.9416412e+00   5.5907134e-01   7.7093730e-01   2.6894992e+00   1.6420361e+00  -2.4442531e+00  -1.3072063e+00   7.9092683e-01  -8.5228787e-01  -2.8149640e+00  -1.1143433e+00  -8.4345836e-01   6.7710668e-01   1.3317996e+00   1.3719164e+00  -1.7682019e+00   9.7088704e-01   5.0366552e-01  -8.0802249e-01  -1.0419824e+00  -6.5155613e-01  -1.4255799e+00  -4.1036488e-01   1.8626206e+00   4.1623805e+00   1.6995954e-01  -7.7122832e-01  -1.3627355e+00   5.4100523e-01  -1.1044943e+00  -1.2178151e+00  -6.3574322e-01   1.6817229e+00   6.3841125e-01  -5.9210524e-01  -1.1545036e+00   4.9076590e-02   5.0703540e-01  -1.3515070e+00  -1.1832419e+00  -4.3085425e-01  -1.2203854e-01  -9.7180725e-01  -2.2625442e+00   5.2241393e+00  -2.2347960e+00   4.5781475e-01   4.6226608e+00  -1.7036677e-01
  -1.9248013e+00  -2.3325001e+00  -8.5226414e-01   6.4887030e-01  -1.2197366e+00  -1.6500539e+00   3.2673850e+00  -2.2708836e+00  -6.8784875e-01   1.9521518e+00   7.3523608e-01   1.1746003e+00   2.7198212e+00   6.9427316e-01  -1.4965130e+00   5.8428379e-01  -4.4405083e+00   1.0455786e+00   6.9401222e+00   1.2232018e+00  -3.2760628e+00   2.6211657e+00   2.7812021e+00  -1.3795943e-01  -3.3059582e-01  -1.0332829e+00   4.4355082e-01  -9.2935840e-01   3.7205098e+00   1.2110294e+00  -4.3892863e+00   3.8060004e+00  -8.9016908e-01  -2.7280801e+00  -2.6608312e+00  -4.3757673e-01  -2.6155736e+00   3.5878505e+00  -1.0483225e+00   8.5126224e-01  -1.1341281e+00   3.2408071e+00   1.3077723e+00   1.2141987e+00   1.3215569e+00  -1.3759997e+00  -7.0516269e-01   1.5295707e+00   8.9266219e-01  -1.2111300e+00   1.6162484e+00   2.4400310e-01   4.3480191e-02   5.4945298e-01   1.2555906e+00   1.9182699e+00   2.4524358e+00   4.7550803e-01  -1.9118405e+00   5.1786848e-01   1.5488302e+00   3.8897462e+00  -2.3242504e+00  -2.6231138e+00  -3.6471005e-01  -1.1620155e+00  -1.3794086e+00   4.6429903e+00  -1.2688103e+00  -1.1854335e+00   1.0389725e+00   1.9958400e+00   9.1234125e-01   1.1434405e-01   7.2718511e-01  -1.3884999e-01   1.2117524e+00  -2.4132805e+00   5.0448465e-02   7.1730870e-02  -3.2814153e-01   8.0674508e-02   5.9955843e-01   4.5449826e-01  -3.7619653e-01  -1.4891448e+00   1.8862070e+00   4.8689807e-01  -1.0317606e+00   1.5759019e+00  -6.2632812e-01  -1.6835438e+00  -4.4080456e-01  -2.5975145e-01  -5.1771121e-01   2.8750837e+00   1.1545437e+00  -2.3470348e+00  -4.1438303e+00  -6.7668548e-01
   2.4573985e+00  -5.8498218e-02  -1.2991314e+00   3.4691908e-01  -3.3591605e+00   1.4732787e+00   1.8357440e-01  -3.1150141e+00  -1.9118308e+00  -1.8224839e+00   4.2173253e+00   4.0788473e+00   9.2013977e-01  -2.8830764e+00   1.7631703e+00  -3.5837763e-01   9.8447805e-01  -2.8033599e+00  -2.9354951e+00   1.5410311e+00  -4.0819016e-01   4.4018730e+00  -8.2254850e-01   1.4260936e+00   1.4168621e+00  -8.6289464e-01  -1.9911824e+00   5.8216431e-02  -3.2097959e+00   2.7972784e+00  -1.4730361e+00   1.9297413e+00  -3.1812670e+00   3.4591608e-01  -1.6925258e+00   1.9967873e+00  -1.6736851e+00   2.7385474e+00  -1.8990769e+00  -2.7638636e+00   1.0645230e+00   2.5760071e+00   4.8227098e-01   1.9969593e-01  -8.4349467e-01  -2.1061202e+00   2.5265523e+00   2.6171183e+00  -3.5025738e+00   1.2982142e+00  -1.0765188e+00  -3.8767167e-01  -2.7302381e+00  -1.5277830e+00  -1.9917142e-01  -1.8107464e+00   1.0715903e+00   1.0887806e+00  -8.7381720e-01  -2.1535482e+00   1.6868901e+00  -3.0060848e-01  -1.7724535e+00   2.0825177e+00  -6.7597146e-01   3.0442508e-01  -3.8767034e+00  -1.4546359e+00  -1.3619307e+00  -5.1555149e-01   1.5622045e+00  -1.7042174e+00   2.3912808e-01   2.6781403e+00  -1.5129287e+00  -2.5440030e-01   9.1858057e-01   4.2662933e+00   3.5470998e+00  -4.2181791e-01   4.0327157e-01   1.0443448e+00  -1.5927203e+00  -2.0430449e+00   3.3995613e-01   3.7276882e-01   9.5941910e-01   6.9200976e-01   1.6703268e+00  -3.1129975e+00   1.4997220e+00  -1.6263938e+00   1.2699137e+00   1.8777606e+00   2.5315004e-01   2.9770891e+00   1.9824850e+00  -2.5374700e+00  -3.5538466e+00   9.4417484e-01
   2.7919682e+00  -3.0376474e+00  -8.5582102e-01  -1.5326789e+00   2.5246248e+00  -3.5354064e-01   3.1372061e+00   5.1460564e-01   2.3226458e-03   1.2184389e+00  -2.1615190e+00  -3.2430465e+00   8.1673224e-01  -2.8164684e+00   2.4073295e+00   1.0066186e+00   6.7515300e-01   1.0996970e+00   1.5659108e+00  -1.3985712e+00   1.2586139e+00   3.7920531e-01   2.4643337e+00  -3.6883737e-01  -6.7282886e-01  -4.1935053e-01   8.2860940e-02   4.8496718e+00   1.9648156e+00  -9.4018690e-01   1.7715246e+00  -3.4056942e-01   4.5052912e-01   2.8571269e+00   2.1082161e+00  -2.4285118e-01   6.9623325e-01   9.2427017e-01   2.2001245e+00  -2.1824398e+00  -2.9046969e-01  -2.8061140e-01  -1.6018193e+00  -1.5720488e-01   3.0690670e+00   2.2113089e+00   4.8227781e+00   2.6391987e-01   1.7719904e+00  -6.8545922e-01  -2.1302565e+00  -8.8393989e-02  -2.0659708e+00   3.2933359e+00  -9.7309768e-01   8.1826347e-01   2.1512232e+00   3.6122416e+00  -1.2067431e-01   2.4740819e+00  -1.9944988e+00   1.4509182e+00  -1.0104226e+00  -7.9956784e-01  -8.2199293e-01  -1.4056194e+00  -3.4467339e+00   8.5666545e-01   6.0947426e-01   3.7231327e+00   1.0201060e+00  -2.2509226e+00  -1.9711098e+00  -6.6651261e-02  -3.9296910e-01  -1.5147096e+00   9.1232114e-01   3.8387657e-01  -2.1025022e+00   7.5729179e-02  -9.3949908e-01   1.5245174e+00  -2.2394834e+00  -4.1547895e-01  -2.0073982e-01   4.8632376e-01  -2.1279474e+00   1.3588051e-01   4.8907083e+00   1.2738918e+00   1.5214552e+00  -3.3459565e-02   4.1606256e+00   1.5440672e+00   8.1854362e-01   5.3084679e-01  -7.9102744e-01  -2.9375821e-01  -5.6545761e-01   3.4549382e-01
  -1.1466209e+00   3.7652331e+00  -3.1192377e-01   1.7104070e+00   3.0318490e-02  -1.2200730e+00  -2.3556393e+00  -3.2023895e-01  -1.4747349e-01  -1.8846617e+00  -1.3502004e+00  -6.9716238e-01   4.3319906e-01  -5.6345947e-01  -3.0542251e-01  -1.9920574e+00  -1.4897189e+00  -6.2497246e-01   2.8282720e+00   4.9713518e-01  -5.7804038e-01  -3.1288811e+00   8.7398053e-01   1.0980253e+00  -6.0023450e-02   2.7361070e+00   2.0127817e+00  -2.9015819e+00  -1.2261115e-02   1.2653244e-01   2.5265217e-01  -5.2847451e-01   9.3418800e-01  -3.6135965e+00  -7.4857706e-01  -1.6976039e+00  -2.1220958e-01   4.8443098e-01  -1.3876402e+00  -2.3827857e+00  -1.4492446e+00   7.7146299e-01   3.6855520e-01  -6.6575995e-01   1.1412997e+00   2.2708873e+00   3.8108003e+00   6.2205608e-01  -1.1912751e+00  -2.3766248e+00   8.1584296e-01  -1.7085903e+00  -1.0969261e+00  -8.3250114e-01   1.4658088e+00  -4.5811665e+00  -8.0334890e-01   2.9964351e+00   1.4763570e+00   3.9473384e+00  -8.3932863e-01   4.3104560e-01  -1.1636911e+00  -4.0291798e-01  -4.9917699e+00   2.1471398e+00  -1.5010812e+00   6.3690095e-01  -1.4632861e+00  -1.1165575e+00   4.5498150e+00   7.9484063e-01  -5.2246838e+00  -1.1459050e-01   2.7590389e+00   4.1309171e+00  -1.6324606e-01  -1.1204203e+00  -4.6533556e+00  -2.2094485e+00  -6.3687294e-02   1.3289507e+00  -7.9748054e-01   1.2646447e+00  -5.6777482e-01  -2.7033539e+00   1.9202811e+00  -1.8009840e-01   3.8005478e+00   2.5259931e+00   3.0108644e+00  -5.6884345e-01   2.9356665e+00   3.6608927e-01   2.1120087e-01  -2.2888541e+00  -1.0036799e+00   1.6456395e+00   4.6994844e-01  -6.9006269e-01
  -7.4526372e-01   3.3101939e+00   5.2051349e+00  -5.8997250e-01   2.7935289e-01   2.4544246e-01   3.6861499e+00   8.2364517e-01   1.8536096e-01   7.4239079e-01   3.7487450e-01  -1.1192009e+00  -9.5249288e-01   1.3829882e-01   2.5523478e+00   2.8355517e+00   1.0326707e+00  -8.1810680e-01   3.4354383e-01  -3.5378231e+00   3.5011694e-01  -1.5763492e+00  -3.4950566e+00   2.8400642e+00   2.8696174e+00   2.4209839e+00  -3.6451114e+00   3.4982636e+00  -1.4209311e-01  -1.4862013e+00   1.4019801e+00   1.0251235e+00   7.3996566e-01   8.3284203e-01  -4.9301347e-01   6.6102328e-01   2.1307609e+00  -1.8484324e+00   1.4235525e-01   8.3767183e-01  -1.6459228e+00   2.3134897e+00  -1.9263596e+00  -1.2796001e-01   1.6471039e+00  -8.4423518e-01   2.5529516e+00  -3.7335457e-01   9.5885727e-01   1.3457578e+00   7.4815833e-01  -1.0339526e+00   3.5481116e+00  -1.0108560e-01   2.8348111e+00  -5.0946167e-01   2.1020970e-01  -6.2356928e-01   8.5583834e-02   1.5116511e+00  -9.8807661e-01   5.5408040e-01  -1.2736883e+00  -3.9550494e-01   4.1568647e-01  -3.5615302e-01  -4.4993483e-01   2.9132374e-01   1.1118105e+00   2.4884572e+00  -8.6459158e-01   1.3789906e+00  -1.3544906e-01  -4.9109002e-01   1.0405081e+00   5.2101494e-01   2.4932754e-01   2.8718510e+00   2.3228244e+00  -2.0846012e+00   1.3270719e+00  -1.7821812e+00   1.2624774e+00  -1.2466574e-01   1.5925889e+00  -8.3455859e-02   9.4615226e-01  -4.6619927e+00  -3.6925379e+00   1.7400894e+00   5.3545864e-02  -4.7637611e-01  -4.5367810e-01   3.1465276e+00   3.5693524e-01  -1.6825828e+00   8.3121652e-02  -7.2780236e-01   2.5506128e-01   4.3083551e+00
   8.7979252e-01   4.3984782e+00   6.9196952e-02   5.6735983e-01  -5.2456879e-02   3.2493838e+00   5.0017005e+00  -2.3680682e+00   1.4515183e-02   1.9409254e+00   6.3030283e-01   2.1994470e+00  -1.8253975e-01   1.6831180e-02  -3.2772241e-01   2.0468456e-01   4.6820649e-01   5.9038999e-02  -1.9897286e+00  -1.1611501e+00  -3.6212284e+00  -3.2563435e-01   5.5403906e-01  -3.6119391e-01   1.3460432e+00   1.4310091e+00  -1.1211797e-01   2.2049444e+00  -5.6000011e-01   1.2785875e+00   3.4522123e-01   6.0280155e-01  -5.2880705e-01   2.1132709e+00   1.3932753e+00  -2.7075406e+00  -9.0518092e-01   6.8031485e-01  -1.9090292e+00  -1.2225756e+00   7.3979351e-01   9.6033317e-01   8.2905082e-01  -1.0317148e+00   1.0478831e+00  -1.9316827e+00  -7.4205869e-01  -1.6303964e+00   3.0363532e-01   8.7388909e-01  -2.0691926e+00   1.4443214e+00   1.4668130e+00   2.0574332e+00   3.1740722e-02   4.4795939e-01  -1.0918755e-01  -2.0986534e-01  -1.5409122e+00  -3.0737603e-03   5.4335912e-01  -9.2558846e-01   2.4056023e+00   1.9414568e-01   2.3578257e+00   3.2584656e+00  -1.1084731e+00  -1.9470197e+00  -8.0468244e-01   2.2120136e+00  -1.8803300e-01  -1.3052886e+00   9.8381457e-01  -2.8858753e-01   3.2078989e-01  -2.2458005e+00   7.3549387e-01  -9.7722487e-01  -1.6525339e+00   6.2165929e-01  -2.0872261e+00   1.0611015e+00  -2.6492785e+00   8.1651243e-01  -7.0603561e-01   1.8237945e+00   3.3155385e+00  -1.2010160e-01   1.3958029e+00  -2.9722128e-01  -1.4637904e-02   2.4173042e+00   2.9975196e+00  -8.0756868e-02   3.2873767e+00  -4.6281582e-01   5.9758498e-01  -1.0800317e+00   3.8466122e+00  -1.9218648e+00
  -2.4540587e+00   2.8292090e-01  -2.9481235e+00   5.2222389e-01   5.2655906e-01  -4.5833647e+00   5.1940627e-01   4.3726856e-01   3.0286705e+00  -1.9782078e+00  -2.1783345e+00  -2.7957542e-01   4.3342618e-01   5.4476874e-01   7.0535697e-01   3.3008018e-01  -2.4681363e+00  -1.8403503e+00  -1.2900713e+00  -2.3490279e+00   2.2340233e-01  -2.1488253e+00   2.1050807e+00   8.8771742e-01   1.5854642e+00  -2.9365338e+00  -2.7748258e+00   4.2455419e+00   2.0033643e+00  -1.0312779e+00  -2.0431586e-01   2.4455691e+00   1.0529231e+00   1.9873393e+00   1.4564810e-01   4.3485407e+00  -4.7742420e-01  -1.8267110e+00   3.7285639e-01   3.2232865e+00  -1.5577556e+00  -4.2180137e+00   2.7020140e+00   6.4095923e-01   4.9452474e-01   1.9486182e+00   1.7087203e-01  -2.2582287e+00   3.8458454e+00  -2.2582880e-01  -1.3437959e+00  -2.0279386e+00   1.0409515e-01   1.6495704e-01  -2.2684470e+00  -5.4409106e-01   2.6817983e+00  -3.8103395e-01  -3.8885345e+00   2.5094978e+00  -1.0875914e+00  -1.4977387e+00   2.7969400e+00   1.7879507e+00   1.7219763e+00   3.5049076e+00   2.5401111e+00   6.4890383e-01  -1.0722595e+00  -1.0089887e+00  -5.3345386e-01  -6.0645847e-01  -9.8231148e-01   1.5719295e+00   2.9476421e+00  -2.6480988e+00  -3.1358728e-01  -3.3353511e+00   3.2619059e+00  -2.2608855e+00  -1.4611639e+00   3.0990332e+00   3.6672335e-01  -2.8459172e+00  -1.4265150e+00  -8.7148223e-01   5.0277901e+00  -3.9178632e+00   1.2703869e+00  -7.4755501e-02   1.9985591e+00   2.9219654e+00  -1.0118963e-01  -3.0682635e-02   3.4542458e-01   1.1593237e+00  -6.0640001e-01   1.1601057e+00  -6.4813042e-01   1.3652313e+00
   7.7875655e-01   1.9232075e+00  -5.5509774e-01   3.4493887e+00   2.2897412e+00   1.6390644e-01   7.8535737e-01  -1.3713731e+00   2.5483516e+00   6.2086566e-01   1.7066857e+00  -2.6876745e+00   1.1063935e+00  -7.3677185e-03  -1.0823419e+00  -4.1239858e-01  -5.2900882e+00   9.7284238e-01  -6.4467102e-01  -9.5683154e-01  -7.8887436e-01   1.3184341e+00  -2.6386306e+00  -5.8536416e-01   2.8723937e-01   2.8170413e+00  -2.9366387e+00  -2.8242421e-01  -7.2490979e-01  -2.1562326e+00   9.4065578e-01   8.8635928e-01   3.7812904e-01   1.1420256e+00  -9.7979780e-01  -2.4876891e+00  -3.3074496e+00  -1.4298924e+00  -4.3482662e+00  -4.5598832e-01   8.4675832e-01  -3.1657562e+00  -3.3954006e+00   1.2140917e+00  -6.4925579e-01   2.5280295e+00  -4.2421385e-01  -1.6343912e+00   7.0419512e-01  -1.8515271e+00   6.0461632e-01  -5.7320640e-01  -2.1617689e+00   4.5633281e+00  -3.6621007e+00   1.1796587e+00   1.6864861e+00  -4.9972345e-01  -1.7914996e+00   7.9072239e-01   1.1175856e+00   1.0159386e+00  -2.0141760e+00   2.4803301e-01   2.9773203e+00   1.0804235e+00  -2.2679127e+00   2.4377717e+00  -1.5641493e+00   1.1562094e+00   3.3720307e+00  -4.9775904e-01  -4.4136918e+00  -3.0885849e+00  -2.2013051e+00  -3.7771878e+00   3.1564602e+00   1.4923326e+00  -5.0994481e-01   2.7929106e-02   4.4419105e-01   7.2042605e-01  -1.2282358e+00   2.0827304e+00   1.7012105e+00   1.6459628e-01  -3.5780429e+00   8.8502993e-01   1.2538251e+00   3.1645086e-01   6.5496788e-01   2.4302797e+00  -1.9459218e+00  -1.3083942e+00   2.6828893e+00  -1.4272142e+00  -6.2839507e-01  -1.7570215e+00  -8.8570968e-01   3.5437391e+00
   5.0125648e-02   1.1715885e+00   1.6040658e+00   1.6786184e+00   6.3742029e-01  -6.5582720e-01   1.0511622e-01   4.6107888e-01   6.2692525e-02   2.6594276e-01  -1.5338911e-02  -7.4077125e-01   1.1021373e-01  -1.2944197e+00   2.1526297e+00   9.7953552e-01  -2.8655757e+00   1.1702850e+00  -3.5560262e+00   3.4653631e+00   4.3695552e-01  -2.9258585e-01   3.1366191e+00   4.1139249e+00  -1.4200806e+00  -6.1837071e-01   4.2171530e-01  -2.3093569e+00  -1.1161785e+00   3.6323445e+00  -7.2445497e-01  -1.3884797e+00   4.4810900e-01   3.6104157e+00  -2.6204011e+00   2.5657397e+00  -1.5642159e-01   3.6869520e+00   9.5304193e-01  -6.1821266e-01  -2.0077097e+00   2.4147650e+00   2.1900206e+00   2.0546150e+00  -1.5371904e-02  -1.3889664e+00   7.9775611e-01   2.0469007e+00  -2.3653361e+00   1.7134528e+00  -1.8574942e+00   6.8387491e-01  -4.5788236e-01   5.0069682e-01   5.7817418e-02  -1.2693854e+00   1.8271133e+00   1.0761760e+00  -1.3154202e+00   5.8088263e-01   1.9540454e+00   8.2377900e-01  -6.3929789e-01   1.2710638e+00   1.7438732e+00  -1.7684455e+00  -6.4033463e-01   5.7931340e-02   3.7757297e+00   3.0105761e+00   1.1575520e+00  -2.6351287e-01  -3.8208165e+00   3.0836875e+00   3.8286426e+00  -1.2956457e+00   2.3315507e+00   2.9182746e+00   1.3658795e+00   5.1304949e-01   6.9881138e-01   2.1478720e-01  -1.1681027e+00  -3.2105818e-01   1.4118916e+00  -1.5679923e+00  -3.3965596e-01   2.6273369e+00  -2.3321879e+00   2.2930891e-01  -8.3471216e-01   1.3086408e+00   1.1102906e+00  -4.0172578e+00   1.3720551e+00  -3.8018673e+00   1.7850285e+00  -2.4451236e+00  -6.4625689e-02  -1.3120382e-01
   3.1238897e+00  -2.6840126e-01  -1.3236025e-01  -4.2886307e-01   2.6655792e+00   2.3779438e-01   2.1843888e+00  -3.9996027e+00  -6.0810966e-01  -9.7483863e-01  -1.6656837e+00   6.1745335e-01   1.4452728e+00  -1.7462524e+00  -1.8506842e+00  -2.4433120e-01  -1.4649410e+00  -2.8963271e-01   1.9920740e+00   1.8482297e+00   2.5057874e+00   1.4338656e+00  -2.0875591e+00  -2.3167622e+00   1.2605944e+00   1.4688791e+00   1.9790293e-01  -3.4365795e+00   8.8533547e-01   6.0349027e-01   1.8888525e-03   1.1792679e+00   3.2129390e+00   2.7545999e+00  -1.1218043e+00   3.7066867e+00  -7.0081470e-01  -4.1593010e-01   4.6487205e-02   2.0493755e+00   2.7059731e+00   6.2128424e-01  -9.9915407e-01  -5.1972057e-01  -2.0224903e+00  -1.5526372e-01   5.0281998e-01  -1.6496942e+00   1.0248376e+00  -1.1656230e+00  -4.1161854e-01  -4.0959401e-01  -1.6753979e+00  -2.4330335e-01   1.0312798e+00  -1.2561507e+00  -2.6236301e+00   2.5543512e+00  -1.1307516e+00  -1.5221789e+00  -2.7096563e+00  -2.6691718e+00  -1.1960712e+00  -1.4240947e-01  -1.1386216e+00  -2.5114170e+00  -3.5133342e-01  -5.1736453e-01  -2.1030088e+00   1.8877209e-01  -4.6199688e+00   4.6592956e-01   2.9909743e+00   8.2838616e-01  -1.6093458e+00   7.0826327e-02  -1.1405699e+00  -5.8278768e-01  -7.9132403e-01  -2.2720601e+00   2.8965180e+00   3.4855582e-02  -1.4891625e+00  -1.8893835e+00   3.1133670e-01   1.2417752e+00  -3.2566243e+00   6.8637497e-01  -1.1002074e+00   1.9681534e+00   1.6647812e+00   1.1338866e+00   3.1866211e-01  -1.0994153e+00   2.1760111e+00  -4.7328230e-02   3.1287226e-01  -1.6621069e+00  -1.7959016e+00  -2.4032998e+00
  -1.3054697e+00  -1.5345783e+00  -9.4665545e-01  -3.2720671e+00  -2.7920094e-01   8.0108466e-01   8.3392246e-01   2.2717339e+00  -2.3590929e-01   9.0555695e-01   1.3076397e+00   1.6758403e+00  -6.4591448e-01  -1.8641720e+00   1.6581571e+00  -2.2588297e+00   1.3156052e+00   2.3655204e-01  -2.9448096e-02  -1.3324915e+00  -3.2975974e-01   8.7105879e-01   1.5018131e+00   1.2682738e+00  -1.3496755e+00  -1.4079240e+00   1.3549002e+00   1.1836848e-02  -2.2776596e+00   4.2083367e+00  -5.8321838e-01  -2.9672660e+00   9.4247852e-01   1.0576190e+00  -1.3178664e+00  -6.7761948e-01  -2.7822709e+00   6.7532915e-01  -2.4982885e+00   1.9438974e+00   2.1766330e+00   1.5006007e+00   1.0526553e+00  -4.8393797e-01   1.4199067e+00  -6.2755957e-02   1.2853650e+00   9.9300300e-01  -1.5506302e+00  -1.6459063e-01  -2.1707295e-01  -1.8220826e+00   1.3391291e+00   4.4244165e-01  -3.2010541e+00   3.3433979e+00  -9.0334126e-01  -2.2815611e+00   1.0820033e+00  -2.2161631e+00  -7.9282797e-02  -5.1413141e-02  -4.0429813e-01   3.3231826e+00   1.7236681e+00  -1.3802482e-01   5.7249894e-01  -8.2805919e-01  -1.6534805e+00   2.5402567e+00   3.3795077e-01  -1.8962406e+00   1.4905159e+00  -2.5292805e+00   1.1156997e-01   2.4001631e+00   1.3930733e+00   3.7934555e+00  -1.0216983e+00  -3.0699024e+00   1.3173929e+00   1.6209866e+00   2.8863710e+00  -2.0073009e+00   1.1414823e-01   3.8518505e+00  -3.0863833e+00  -6.4872692e-01  -2.4639898e+00  -1.1964918e+00   2.1030272e+00   3.2146657e-01   1.2133560e+00   2.8866011e+00  -3.2710352e+00  -4.5866534e-01  -3.3116454e-01  -1.3204668e+00   4.9676748e-01  -1.9162879e+00
  -7.0149060e-02   2.3645055e+00  -2.3356399e-02   5.7634301e-01  -2.5597257e-01  -1.8864489e+00   2.1556887e+00  -5.8499438e-02   7.7218704e-01  -4.0073366e-01  -2.0948328e+00   6.8666532e-02  -1.0437578e+00  -6.3538480e-02  -2.4555123e+00   3.5539623e+00  -1.4724873e+00   1.0738612e+00  -2.3369049e+00  -1.1547809e+00  -3.8553876e-01  -2.0713820e+00   1.5984477e+00  -1.0707809e+00  -2.5902981e+00   8.5889418e-01   9.3998269e-01  -2.3361247e+00  -1.0681641e+00   5.2933125e+00   1.6982818e-01  -1.8038830e-01  -3.4408751e-01  -1.3164182e+00   8.2898603e-01  -3.7979908e+00   1.7977229e+00   3.2864850e+00   1.2548875e+00  -2.5158607e+00   9.6176531e-01   9.7576030e-01  -1.4548124e+00   1.1528132e+00  -3.6482444e-01   8.9086091e-01  -2.5515203e+00  -1.7089816e-01   1.7776491e-02   1.1035295e-01  -2.1316618e+00   2.4035507e+00   5.8012651e-01  -2.9238762e+00   9.4875646e-01  -3.3124333e-02  -2.1289458e+00  -3.8928355e+00  -3.1407477e-03   3.7057010e+00   5.8924002e-01  -6.8136105e-01   1.1932349e+00  -3.8928307e-01  -2.9310180e-01  -9.9344887e-01   1.7813421e+00   1.3410239e-01   3.3845103e+00  -1.7289290e-01   1.9817355e+00   1.2313949e+00   2.0090006e-03  -1.2964538e+00   1.5824679e+00  -1.5331349e+00   2.8349743e-01   8.0097991e-01   2.2631585e+00  -2.3886575e+00  -1.4570089e+00  -1.0135614e+00   1.2702753e+00  -2.7698504e+00  -9.9066686e-01   3.8173795e+00   2.3800844e+00   1.0532246e+00  -1.4959770e+00   1.4888170e+00  -2.3739530e-01   1.3014106e+00  -1.7193076e+00   1.1673943e+00   5.4567824e-01  -3.3026878e+00   2.9213326e+00  -6.7225823e-01  -2.7369683e+00   6.8519812e-01
   1.7420142e+00   1.4069805e+00   1.0431245e+00   3.8177991e+00  -1.7901380e+00  -2.9325618e+00  -6.6431410e-01   7.4757887e-01   2.9043117e+00  -5.0858651e-01   1.8839027e+00  -1.6096852e+00  -2.2608596e+00   2.0867357e-01   1.9193170e+00   3.6007170e-01   2.1052918e-01  -1.6774569e-01  -3.1660178e-01   2.9941890e+00   9.9379792e-01   4.5450823e-01  -3.7389721e-01   7.5361414e-01   2.5919899e-01  -2.9167345e+00   1.2303754e+00   5.9169739e-01  -2.1483879e+00   1.6828267e+00   1.5671513e+00   1.1542285e+00  -1.2669581e+00  -6.8481828e-01  -2.3498317e+00  -3.1380463e+00  -2.3650642e+00  -2.5989411e-01   3.2186109e+00   2.5873813e+00  -3.9453853e+00  -3.1854098e+00   2.6057481e-01   1.1671035e+00   1.0024104e+00   1.5874739e+00   5.9444856e-01   2.6750118e+00  -4.3987512e-01  -3.6189019e+00   5.2351824e+00  -2.6436414e+00   1.1885521e+00  -2.2128901e-01  -1.4482076e+00  -1.4650860e+00   2.3391467e+00  -7.7930954e-01  -2.9090409e-01   4.9938269e-01   1.1557994e-01   9.9164047e-02  -3.9025443e+00  -1.5698145e+00  -2.1381873e+00  -2.2243682e+00  -2.6794349e+00   2.4937563e+00  -1.4385812e+00  -4.1386274e+00  -1.0982010e+00   2.4561641e-02   1.4140829e+00  -1.3400151e+00  -1.3853375e+00   3.1105160e+00  -4.6862449e-01  -1.3598658e+00   6.1651233e-01   1.1111422e+00  -1.9806690e+00   3.8149236e+00   1.8994229e+00   3.0242630e+00  -1.3420041e+00  -1.1596854e+00  -7.4627979e-01   1.8766614e+00  -2.3404960e-02  -1.3932395e-01  -3.2062050e+00  -1.3482325e+00  -6.7172054e-01  -3.6399733e-01   1.2788003e+00   2.6981226e-01  -2.0269277e-01  -2.5424915e+00  -2.0647460e-01  -8.8248085e-01
  -1.0625157e+00   1.0440848e+00  -1.9803082e+00   3.9488574e-01   1.5559895e+00   3.5257319e+00  -6.8624940e-01  -1.8775412e+00  -2.4850414e+00  -5.4806628e-01   1.9237610e-02  -1.3958210e+00  -8.7623902e-01  -8.3135569e-01   3.6155749e+00  -3.4919613e+00  -1.7460273e+00  -1.1951405e-01   1.7779594e+00  -2.3851321e+00  -2.6197548e+00   1.1640282e+00  -1.4804176e+00  -1.3974114e+00   3.8629223e-01  -7.3270690e-01   5.2485532e-01  -1.4865953e+00  -5.5451324e-01  -8.6778354e-01  -1.0619320e+00  -1.9990546e+00  -3.8788072e+00   4.1119852e-01  -1.2991038e+00   2.6031541e+00  -3.6721574e+00   7.6050962e-01  -3.6792807e+00  -1.8404795e+00  -1.7437289e+00   1.8162622e+00  -3.4498312e+00   2.4874209e-01   1.6738601e+00   3.2411105e+00  -7.2552612e-01   2.4524522e+00   5.2308948e+00   1.2061091e+00   1.3659676e-01   1.6916580e+00  -1.2508682e+00   2.3249225e-01   2.6197377e+00  -1.1842278e+00   4.2742439e-01  -4.1282345e+00   8.4079395e-01   1.1667647e+00  -9.1482828e-01  -2.1530796e+00  -3.1276555e+00   1.7605230e-01  -4.8016753e+00   5.0878900e-01  -2.0285045e+00  -2.5924322e+00   1.0477104e+00  -1.2159579e+00  -1.3027741e+00   1.8378960e+00   1.3877770e-01   1.3549842e+00  -7.2780122e-01   9.1337230e-01   1.0114956e+00  -2.2194797e-01   1.0630967e-02  -1.5514924e-01  -7.5688625e-02   1.1915574e-02  -3.3007661e+00   2.6950955e+00  -1.2214704e+00  -1.2543187e+00  -2.6650913e+00   7.8299716e-01   1.2259274e+00  -1.5334443e+00  -9.7995305e-01   3.7617345e-01   7.3583904e-01  -2.0458407e+00   4.4475851e-01  -7.9835566e-01  -1.3686701e+00   6.2405262e-01  -6.9074076e-01   1.5849379e+00
  -2.3660225e+00   1.0281291e+00   1.5317384e+00  -1.5139153e+00   3.3192172e+00   1.0105758e+00   2.7101754e-01   2.1813366e-01  -1.3530175e+00  -1.4808124e-01  -2.1328890e+00   1.0149922e+00  -4.3862476e-01   2.4563282e+00   2.8172599e+00  -3.0897244e+00  -2.5747560e+00   2.7669649e+00   1.1858822e+00  -2.2552077e+00  -1.7432707e+00  -9.0581394e-01  -2.7077645e+00   2.1869618e+00  -1.7686283e+00   1.6015612e-01  -5.6502871e-01  -7.1033723e-01   9.6786205e-01  -2.9725595e+00  -1.0401884e+00   3.0753056e+00   5.8717600e-02   1.7280279e+00   2.3877163e-01   1.5705382e-01  -7.7590880e-01  -2.2211195e+00   8.7732997e-01   5.0334879e-01  -1.3184459e+00  -1.0721766e+00  -1.3862628e+00  -8.8571737e-01   2.2283944e+00   4.4085064e-01  -5.7907538e-01  -1.7034118e+00   8.1330443e-01  -2.2469209e+00   3.8137489e+00   5.7963582e-02   5.1180620e-01   2.0836473e+00  -3.6062254e+00   1.3853051e-01   3.0459743e+00  -2.2301934e+00  -1.6296858e+00  -2.1467313e+00  -2.5309229e+00   1.0579371e-01  -3.2416673e+00   8.7603309e-02   1.0816568e+00  -8.3752271e-01   2.8142041e+00   1.3172961e+00  -1.9350486e+00  -9.9955868e-01   9.2144721e-01  -6.2349251e-01  -5.6911828e-01  -2.7023064e+00   2.8842545e+00   2.8667149e+00   2.1608833e+00   4.9333916e-01  -1.1553891e+00  -1.9578733e+00  -2.0157161e+00  -3.0913890e+00  -1.4774617e+00  -2.8120442e+00  -1.4248593e+00  -1.0997223e+00   3.8001482e-01  -1.3482809e+00   8.6877956e-01   4.3059999e-01   4.8519840e-01  -1.0613327e+00   9.3797085e-01   6.5564007e-01   1.0808697e+00  -2.3798418e+00   3.0551770e-01   2.9809225e+00   1.2521726e+00   1.0551022e+00
   1.0725851e+00  -2.1215430e-01   1.5278618e+00   7.7534766e-01  -2.0798611e+00   1.7943619e+00   1.3577423e+00  -2.9163170e+00   2.9028862e+00  -1.2859759e+00  -9.6567233e-01  -2.8331036e+00  -2.8715170e+00   1.7184307e+00  -5.3255811e-01   2.0091638e+00   4.9140198e-01   1.8326224e+00   6.5495426e-01  -1.9461540e-01  -1.2308591e+00  -1.1763750e+00   1.6160491e+00  -4.3360233e-01  -1.2443517e+00   1.5868506e+00  -1.7384115e+00  -8.2490073e-01  -1.4801507e+00   2.1781851e+00   1.4778725e+00   3.0033240e+00  -1.1725102e+00  -3.3906995e+00  -5.0108394e-01  -2.9760969e+00  -7.0080148e-01  -1.5946747e+00   9.0128484e-01   8.2543255e-01  -3.6209123e+00   4.6009221e+00   2.2418621e+00   3.0597406e-01   3.9135725e+00   7.7769962e-01   6.6966555e-01  -6.6391581e-01   7.8336251e-01  -1.1302629e+00   1.0711556e+00   1.6376520e+00   2.3395516e-01  -1.3482446e+00  -3.9186871e+00  -1.7558980e-01   5.4182822e-01   2.4146546e+00   8.0588788e-01  -9.3936913e-01  -8.2344576e-01   7.2712728e-01   1.6482270e+00  -2.9757746e+00  -2.0053038e-01  -1.8675021e+00  -1.2621875e+00   6.4070626e-01   1.4197731e+00   2.5507995e+00   8.9570275e-01  -2.8441696e+00   1.9614569e+00   1.2756350e+00   2.3804336e-01   1.5916511e-01   1.4005872e+00   4.0641088e+00  -7.3382792e-01  -1.7803332e+00  -1.5309041e+00   5.5804612e-02  -1.4560036e+00   1.4691682e+00  -2.8526720e-01  -2.3619955e+00  -1.8206987e-01  -4.0732521e-01   3.5821456e-01  -4.4188204e-01   1.9469147e+00   2.5145177e-01  -7.0177957e-01  -2.1729803e+00  -3.6555279e+00  -1.1252899e+00  -3.6235123e+00  -4.7886054e+00   2.7076153e+00  -1.7322692e+00
   2.2679973e+00   3.6998011e-01  -5.0332289e+00  -2.4759902e+00   2.6661460e+00   3.8051988e-01  -2.8621636e+00  -1.2261625e+00   2.1874793e+00   1.6384572e+00  -1.1656083e+00  -7.7543896e-01  -8.2255593e-01  -1.7072714e+00   1.8413234e+00  -6.0263451e-01  -2.3384684e+00  -2.0799574e+00   1.7574679e+00   8.4695988e-02  -1.2863300e+00  -6.5791658e-01   2.0801246e+00   4.1434247e-01  -7.2225402e-01  -1.9277421e+00  -9.7396684e-01  -5.1880030e-01  -6.2733269e-01   8.5889419e-01  -3.9925769e-02   1.0536454e+00  -6.5811920e-01  -1.8433354e+00  -2.7949814e-02   2.9822482e+00   3.0772943e+00  -3.2996458e+00  -1.2779990e+00  -1.2400842e+00  -1.7170334e+00   1.4192753e+00  -1.1436839e+00   9.6063588e-01  -7.3235054e-01   1.9032404e+00  -2.9350812e+00  -1.7135751e+00   4.8430043e-01   9.4281420e-02  -2.5857691e+00   2.9213387e+00   1.8221192e+00  -1.3796369e+00  -1.7526980e-01  -2.4746144e-01  -1.3590889e+00  -1.0034868e+00   1.3858142e-01  -1.9929976e+00  -3.7216007e+00  -4.6076392e-01   1.6285440e-01   2.8619797e+00   1.2131787e-01   5.3711163e+00   1.1600060e+00  -5.1240062e-01   1.2082108e+00   4.8429231e+00   2.7625007e+00  -1.2335157e+00   5.0518827e+00   4.7024825e-01  -4.1775848e+00   4.0863467e-01   3.8449585e+00   1.0673790e+00   3.1628752e-01  -1.9641832e+00   1.1495559e+00   2.9152919e+00   1.7411979e+00   2.5077283e-01  -1.0997462e+00  -7.6367366e-01  -6.3825310e-01   3.1028972e+00   9.9974200e-01  -8.7000485e-01   4.3204196e-01   5.3971940e-01   4.4431105e-01  -1.4179363e-01  -4.4693484e-01   1.1394004e+00  -8.6452658e-01  -2.5576338e+00  -4.7653947e+00  -6.3238528e-01
  -8.4932829e-01   5.1321165e-01  -1.9975744e+00   7.7619718e-01  -3.1144901e-01   1.0435061e+00   1.7973656e+00  -2.2415148e+00   3.1068316e+00   1.2832052e+00   8.4697086e-01   2.1492261e+00   1.8808274e-01   1.8828278e+00  -4.6829043e-01   2.4124710e+00  -7.2992715e-01   2.5348785e-02  -1.7976882e+00   2.5318268e+00  -2.8751631e+00   3.2275763e+00   5.0990241e-01  -3.7675366e-01  -3.1978315e-01  -2.4535781e+00   2.3136375e+00   3.6037946e+00  -2.8753797e+00  -1.6111305e+00   8.1824975e-01  -1.0228477e+00   2.4051704e+00   5.2457954e-01   2.9825976e+00  -2.8249968e-01  -3.3960654e+00   1.1690333e+00  -8.0663484e-01  -1.4882801e+00   2.5138194e+00  -7.1593227e-01   1.0791006e+00   3.1298322e+00   1.3271429e+00   8.1325394e-02  -3.1190336e+00  -4.0163497e+00   1.5370288e+00  -2.2718742e+00   3.3086042e+00  -1.2424433e+00  -9.6745858e-01  -2.6008908e+00   1.8141912e+00   2.3964526e-01  -3.0911398e+00   3.1620835e+00  -6.5268294e-01  -3.3513987e+00  -1.9425796e+00   8.9261424e-01   1.1295653e+00  -4.0705777e+00   2.5069946e-01   2.0102013e-01  -1.8233715e+00  -1.0046168e+00  -8.4570234e-01   2.7044549e+00  -1.1187693e+00  -8.7046023e-02   2.6455288e+00  -3.0400484e+00   1.4248900e+00   8.1241856e-01  -1.9450602e+00   2.2692472e+00   2.0239278e+00  -1.7586626e+00  -1.1481754e+00  -9.1157441e-02  -9.9556984e-01   1.3834116e+00   1.1105476e+00   7.9162831e-01  -1.5396827e+00   4.2243074e-01   4.0571863e-01  -1.0921516e+00  -3.1599824e+00   2.8919969e+00   6.5170322e-01  -5.5933894e-01   2.8127026e+00  -3.3997285e+00   2.6847731e+00  -2.2404424e+00   7.6994505e-01   2.3973102e+00
   3.2439643e+00  -2.1340069e+00  -7.8135637e-01   1.6676838e+00  -3.2729543e+00  -1.9774606e-02  -1.4509418e-01  -5.5884939e-02  -5.9404395e-01  -5.9841112e-01   2.9550863e+00   2.5206408e+00   1.5729925e+00   3.5800364e-01   2.3530932e+00  -2.1046862e+00   1.3013860e+00   2.4893255e+00   3.1031055e-01  -2.9077360e+00  -2.6149236e+00   2.1654085e+00   1.7639542e-02   2.6959422e+00  -1.7770775e+00  -4.0661411e+00  -3.2766740e+00   2.8117188e+00   1.6384152e+00   7.9896135e-02  -3.1902019e-01   1.2719274e+00  -6.8556563e-01  -9.7776616e-01  -3.9520001e+00  -5.8080454e-01  -2.3015383e+00   6.3811456e-01   2.2705068e+00   2.3376647e+00   5.6768022e-01  -1.1136541e+00   3.6262918e+00  -1.8222868e+00  -4.7651528e-01   1.9543056e+00   2.2081575e+00   2.6253888e+00  -1.7908288e+00   1.6687668e-01   1.9754427e-01  -3.0358662e+00   2.9627478e+00   1.0581672e-01   2.3560546e+00   1.7764355e+00   2.3159405e+00   7.7894534e-01   1.6943023e-01   1.0715536e+00   2.1896292e+00   2.3000840e+00   1.5431606e+00   6.1485978e-01  -1.9225041e+00  -8.9226000e-01   1.6118488e+00   1.0031912e-01  -1.9769163e+00   6.0858712e-01   1.2816969e+00  -1.4600237e+00   2.7501516e+00  -1.3681842e-01   1.8576131e+00  -7.1867686e-01  -5.6603497e-01  -2.2509922e+00  -2.9226826e+00  -1.6466836e+00  -2.8147072e+00  -1.2250658e+00   5.7698929e-01  -7.9667161e-01   1.6259597e-01  -5.5011040e-01  -1.3833737e+00   3.6354085e+00  -7.5682267e-01   8.2907409e-01  -7.7773462e-01  -1.9515857e+00   4.5875818e+00  -2.7374261e+00   6.9023995e-02  -2.5586503e+00  -1.3173042e+00  -9.4868581e-01  -3.4999991e+00  -1.3236760e+00
  -2.0175718e+00  -1.7369177e-01  -4.6883565e+00   1.4169295e+00   1.2243357e+00  -3.9040613e+00  -6.8535108e-01  -2.5136975e+00   6.3638031e-01   3.4514231e-01  -1.1028576e+00   1.9358139e+00   5.1182564e-01   2.6729545e+00  -2.3900484e+00  -1.3649591e+00   8.5493799e-01  -1.0997648e+00  -1.1773369e+00   9.6128248e-01   1.1943776e+00  -1.4765583e+00   1.4276753e+00  -2.1708030e+00  -2.3267466e+00   1.8214551e+00  -1.3665959e-01  -1.4252175e+00  -2.6552656e+00   2.8062089e-01  -1.1792828e+00  -3.2626404e+00  -1.9703997e+00   2.5636426e+00  -9.0941757e-01   2.4838234e+00  -1.5466316e+00  -2.7218095e+00  -9.8329659e-02  -8.4974506e-01  -3.7999008e-01  -2.3620684e-01  -2.4041393e-01   3.1150834e+00   3.0585045e-01   8.2495970e-01  -1.4858021e+00   8.3296087e-01  -1.3583042e+00  -2.8293004e+00  -1.2184756e+00   8.2147072e-01  -1.2768404e+00   2.5620863e+00   6.8484399e-01  -4.2781642e-01   8.9407592e-01   1.1997911e+00   2.6758798e+00   3.0124661e+00   1.5173554e+00   8.4813560e-02  -1.2971732e+00  -2.4731927e+00   1.8093403e+00   1.2723636e+00  -3.4051615e+00  -1.2176917e-01   2.2323275e+00  -4.1920257e+00   3.2615563e-01   3.1939411e+00   1.3685448e+00   2.1296311e-01  -8.5889535e-01  -1.7197457e+00   1.8675530e+00   6.7488984e-01  -6.4005508e-01  -2.1571944e+00   9.7214427e-01   9.9441221e-01   1.4751383e+00  -2.4336438e+00   1.2497343e-01  -2.7330988e+00   1.4783219e-01   1.9497049e+00   1.9944226e+00   2.3837085e-01  -3.7900706e-02   8.8743171e-01  -3.2941580e+00  -6.5056893e-01   1.5093802e-01   1.7656581e-01   1.5011352e+00  -1.4701833e+00   1.1708190e+00   2.9764925e-01
   5.0189632e-01  -1.8472916e+00   3.3424429e+00  -2.1839420e-02   9.9324745e-01   2.8263373e+00  -3.5254954e+00  -6.2625406e-01   3.7360305e-01   1.2624470e+00  -2.6483458e+00   5.7537318e-01  -2.9195125e-01  -1.1847513e+00  -1.2687754e-01   8.1011918e-01  -1.1170892e+00  -5.3563337e-01   1.4653229e+00  -3.3926234e+00   3.4852239e+00  -1.5439712e+00   3.5778380e-01  -5.4849363e-01  -3.1227323e+00   2.8368725e-02   2.1719778e-01   1.4129097e+00  -2.1260570e+00   1.8681085e+00   7.7219846e-01  -2.0330000e+00  -5.2570040e+00  -1.8745940e+00  -8.8644809e-01   9.8763179e-01   2.1240193e+00  -7.6671611e-01   2.0684264e-01   1.4410031e+00   1.0997398e+00  -2.9784954e+00   2.4855372e+00  -7.3928209e-01   3.2126981e+00   1.0496869e+00   1.3935805e+00   1.3527135e-01  -1.2562790e+00   1.7764035e+00   4.4701743e+00   2.9551093e-02   1.9306622e+00  -2.9526027e+00   3.3372504e+00   3.4495058e+00  -1.3140766e+00  -4.8633290e-01  -1.8468624e+00   1.4372962e-02   2.2621278e+00   3.9646651e-01  -1.4016062e+00   3.6700500e+00   4.5704111e-01   1.1547452e+00   8.6664417e-01   2.4173470e-01   1.9199717e+00   7.5673361e-01  -3.7657980e-03   2.4737655e+00  -1.7323933e+00  -2.4654321e+00   6.2705915e-01  -2.7697066e+00   2.4423938e-01  -1.0800980e+00   3.6194424e+00   1.8784846e+00  -1.3904783e+00  -9.9236226e-01   5.2062406e-01  -5.4261874e-01  -4.1482359e+00   1.7511869e+00   4.0926439e+00   1.3405972e+00   1.5261235e+00   1.0552075e-01   6.8963177e-01  -3.0897412e+00   2.0533875e+00  -7.4970280e-01   4.7523278e-01  -4.9249734e+00   2.1994382e+00  -3.8080836e+00  -2.5074257e+00   6.3968886e-01
   1.6527018e+00  -1.4777466e+00  -1.6439567e+00  -1.3103409e+00   1.2915535e+00   8.5629082e-01  -6.7171974e-01  -2.4568400e-01   9.0973566e-01  -3.6375468e+00   4.5268207e+00  -1.4602352e+00   1.3845929e+00   2.4457730e+00  -2.4345330e-01   3.1462549e+00  -2.2168214e+00   1.1875931e+00   2.3235718e-02  -8.5986893e-01   1.4543241e-01  -1.2468195e+00   8.3661908e-01  -3.2160410e-01  -8.1608176e-01   2.4843248e+00  -3.3544714e+00  -4.7052082e-01  -2.0754026e+00  -2.4630125e-01  -1.2853815e+00  -2.2758942e+00   4.1345866e-01   2.1437727e+00  -2.3901309e-01   1.7194319e+00   4.2502942e+00   4.4697965e-01   3.5036881e-01  -2.2241866e+00  -1.3576611e+00  -3.6506713e+00  -1.2360780e+00  -3.6322335e+00  -2.2700470e+00   3.6864904e-01  -2.7216380e+00   2.5264072e+00   3.1042309e-01   1.3085177e+00  -6.3428336e-01   1.1197850e+00   1.1207499e-01   2.5978900e+00   5.0166412e-01   5.7045174e-02   8.5664276e-01   2.1528767e+00   3.2257645e+00  -3.4988400e-01   5.0889638e+00   1.0265799e-01  -9.0944530e-01  -8.4836174e-01  -1.7003171e+00   1.2818103e+00   4.9965406e-01  -3.0051162e-01   3.4508790e-01   1.3837398e+00  -4.8321596e-01   2.2422274e+00   2.6029237e+00  -1.1419813e+00   2.0208431e+00   4.7881983e-01  -1.4567959e+00   5.8860648e-01  -1.7815295e+00  -4.6394079e-02   2.5154047e+00   2.8970072e-01  -1.4233297e+00  -1.8115439e+00   1.6560871e+00   3.0511635e-01  -3.8341462e-01  -1.4254432e+00   1.9811929e+00   1.0223493e+00   1.6662214e-01   1.4233824e+00  -3.9786037e+00   8.5820077e-01   1.6538132e+00  -2.3269833e+00  -8.0157605e-01   4.6189655e-01  -3.8423789e+00  -1.0383351e+00
   4.2743597e-01  -2.0707274e+00   3.7735950e-02   5.6368705e-01  -1.9477388e+00  -1.1006874e-01  -2.7546711e+00  -3.1761722e+00   1.2328821e+00   2.4536569e+00   8.6386486e-01  -7.2827413e-01  -8.2838486e-01  -5.6017846e-01   2.3689974e-01  -2.8178883e+00   1.0526481e+00   1.2785655e+00   2.6338830e+00   5.5544607e-01   5.7359620e+00   2.0842556e+00  -2.0648331e+00  -2.4187179e+00   1.3646796e-01   2.9852373e-01  -3.2516972e+00  -1.4628330e+00   4.0555027e+00  -2.6446640e+00   1.4991307e+00   2.5735785e+00  -1.4793028e+00  -1.5362807e-01   2.2393356e+00  -5.1225397e-02   3.8958952e-01   1.7222135e+00   3.4980305e-01   5.5742473e-01   1.0620295e+00  -5.0347423e-01  -2.1438941e+00  -1.2487163e-01  -3.3280327e+00   1.0672641e+00   3.4321928e+00   8.9244997e-01  -1.2806110e+00  -3.3986252e+00   1.1894308e+00   3.2013742e+00   2.0829406e+00   4.2602201e+00  -2.6830764e+00   8.2577126e-01   1.3644744e+00   2.9577159e+00  -8.0083697e-01  -1.7751523e+00   1.8078315e+00  -8.2180394e-01   2.4187687e+00  -8.1777063e-01  -2.6053946e+00  -6.3028007e-01  -3.5050233e+00  -1.0276696e+00   1.2587341e+00   3.8833489e-01   2.7154255e+00  -1.7924752e+00  -2.9946511e+00  -2.3647847e-01  -1.9322436e+00   7.6840924e-01  -2.0030393e+00  -2.0400438e+00  -1.2973301e+00  -2.6821205e+00   6.3598140e-01   8.2076992e-01  -9.9078012e-01  -2.4595160e+00  -1.2335114e+00   3.8008057e+00  -2.5435683e+00  -8.3416975e-01  -1.8585561e+00  -5.4059276e-02   3.9432362e-01   1.9208490e+00  -1.5704904e+00  -3.2092967e-01   7.5618772e-01   5.0195527e+00  -5.5178956e-01   2.5960953e+00  -4.2347898e+00  -3.0137726e+00
  -2.9919724e-01   1.2193977e+00   1.3020847e+00   5.9778747e-02   2.2549474e+00   4.4179874e-01   9.0254638e-01   1.2635605e+00  -1.4260929e+00   1.8767673e+00  -5.8379812e-01   1.6790971e+00  -1.3710879e+00   3.2312514e+00  -2.0740781e+00  -2.9395525e+00   4.1719575e+00  -7.9138731e-01  -5.4671687e-01   2.5034821e+00  -1.3655329e+00  -3.4137321e+00  -1.7047094e+00  -6.4847689e-01  -1.0234574e+00  -1.2834848e+00   6.4898069e-01  -2.7919442e+00   5.7749908e-01  -6.0422206e-01  -1.6903722e+00  -4.1402472e-01   2.4627185e-01  -1.5293615e+00  -9.0518394e-01   1.2664091e+00   6.8107604e-02  -1.4826563e+00   4.3517856e-02   4.4237340e+00   1.1351302e+00   2.6044414e+00  -1.5403404e+00  -1.5458853e+00   1.6757616e+00   3.3291178e+00   1.5075831e+00   4.8629661e-01  -1.8194945e+00   1.1420480e+00   6.8785141e-01  -1.4937128e+00  -8.4682804e-01   2.5240625e+00   3.5421645e+00   2.3593814e-01   2.8094925e-01  -9.9507119e-01   6.2866734e-01   9.1213287e-01  -1.1972662e+00   2.9049314e+00   2.2883626e+00  -4.4684187e-02   3.5001846e+00   2.0994441e+00  -9.2107652e-01  -2.0110958e+00   2.1778447e+00   4.7566481e-01   1.6815021e+00  -2.9201080e+00  -1.0467462e+00  -8.7397998e-01  -7.3761207e-01  -1.3594376e+00   1.5347191e+00   1.5663091e+00  -1.6628790e+00  -2.5500307e-01  -3.4534321e+00  -4.9137809e-01   1.0911011e+00  -8.5123776e-01   1.8338589e+00   1.3040975e+00   1.4639095e+00   1.1840897e+00  -1.3597854e+00   1.3286143e+00  -1.4130316e+00  -7.7936338e-01  -9.4667365e-01  -1.4195948e+00   1.8874868e+00   1.9711554e+00   7.4527382e-01  -3.4003561e+00   2.3851834e+00   2.5219923e+00
   2.6439993e+00  -2.3126771e-01  -1.8300961e+00   2.7579635e-01   1.0692542e+00  -7.2878025e-01   9.6189093e-02  -3.4322490e-01   1.8232119e+00   2.9846588e-01  -1.1178703e+00   2.0889238e+00  -1.3393866e+00   6.6742553e-01  -3.0841011e+00  -9.5101811e-02   1.5748345e+00  -3.6297953e-01   7.9846677e-01  -1.9930426e+00   4.3911480e+00  -2.6242352e+00  -1.5887676e+00  -4.9289929e-01   3.3087696e-01   9.2459242e-01  -1.5315234e+00   3.3588439e+00   9.9756385e-01   2.6718931e+00  -2.4391226e-01  -2.3023794e+00  -3.2869610e+00   4.4171989e-01  -9.9789659e-01  -3.5873165e+00   1.3398705e+00  -3.0773612e+00  -2.4715919e+00   1.6495849e+00   1.9170979e+00  -2.3507316e-01   2.3667604e+00  -1.6809208e+00   2.0841617e+00   2.0298292e+00  -1.1077950e-01   2.2828754e+00  -9.0170480e-01   3.7797791e-01   2.6121059e+00   3.8761735e-01   9.5376959e-01   2.7732564e+00   1.1569530e+00  -1.4503252e+00  -1.3695258e+00  -7.6021282e-01  -3.9984987e-01  -1.8743117e+00  -2.1629549e-01  -1.0215775e+00   4.5805878e-01  -3.2336030e-01   2.2710632e+00  -5.5768111e+00  -2.2877637e-01  -9.6404414e-01   1.3976612e+00  -1.3876327e+00   4.0586753e+00  -1.6575309e+00  -2.8371978e+00   1.0960684e+00   2.4509473e+00   2.3679806e+00  -2.6137977e+00   6.4779991e-01   1.6175686e+00  -2.7196133e+00  -2.3310954e+00  -4.6693270e-01   4.6819007e+00  -9.6594325e-01  -1.1673688e+00   4.3891216e-02   3.8321293e+00   4.1324343e+00  -2.8021103e-01   1.4486011e+00  -5.8418772e-01   2.2608113e+00   9.2756702e-01  -1.9977222e+00  -3.0633824e-02  -1.1343901e+00  -7.7900121e-01  -1.1188087e+00  -9.4545307e-01   1.9700103e+00
  -8.4886669e-01   1.1273416e+00  -1.4512107e-01   1.8924447e+00   2.0886375e+00   1.0136096e+00   8.5675573e-01  -2.3584580e+00  -3.9369686e+00  -1.7359472e+00  -3.0521745e-01   2.0801172e+00  -1.7706972e+00   7.3207894e-01  -1.3769046e-03  -1.4576110e+00   6.6042040e-01  -5.6503252e-01   6.5873907e-01   1.1848808e+00  -2.1203076e+00   2.9626592e+00  -1.9689054e+00  -2.3272043e+00   1.2389449e+00   4.6538754e-01   5.1578583e-01  -7.7486004e-02  -8.5136687e-01  -2.7278958e-01  -2.3287957e+00   2.7488916e+00   2.2715509e+00  -3.2749225e-01   2.8820108e+00  -2.9382979e+00  -2.6127826e+00  -1.1967911e+00   3.1885565e+00  -2.4804636e-01   4.5738505e-01  -2.1032200e+00  -1.3339660e+00  -7.5907461e-01  -1.6537970e+00   1.9061224e+00   3.3504641e+00   1.3214896e-01   2.7022256e+00   3.8215206e-01   2.0673306e+00   4.2934257e+00  -1.4306347e+00  -1.2507234e+00  -1.1206769e+00   2.0348151e-01   2.3435672e+00   1.9982704e+00   1.5727030e-01  -2.2794781e+00  -1.3090159e+00  -9.6916666e-01   2.3745046e-01   2.4271921e+00   1.7462824e+00  -2.4250154e+00  -3.0243022e+00   9.1810900e-01   1.3148215e+00   1.6240324e-01  -6.8604479e-01   4.3124668e+00   1.8819173e+00   1.9359914e+00  -1.7671037e+00   3.9230762e-01   2.0532389e+00  -6.9926153e-01   1.2091050e+00   4.7166182e-01  -8.3279109e-02   3.2276533e+00  -1.1990267e+00  -2.1538866e+00  -1.4144950e-01  -2.0099319e+00   3.2366105e+00   3.3777805e-02   8.7277725e-01  -1.7087001e+00  -4.9867346e-01   2.4437960e+00   8.5232887e-01  -2.3578996e+00  -4.9654118e-01  -1.5357834e+00   1.2345569e-01  -4.2707827e-01  -1.2616328e+00   3.8758016e+00
  -1.1002862e+00   1.0261465e+00   5.8049779e-01   1.3095249e+00   1.2959665e+00  -5.6601313e-01   9.6335915e-01   2.5135149e-01  -3.3217621e+00  -6.4574072e-01  -1.3549928e-01   1.4641571e+00  -3.9954315e+00   3.1992693e+00   2.5730140e+00  -1.8739717e+00  -3.8312972e-01  -8.5335887e-01  -1.0448135e+00  -1.1784722e+00   1.7005211e+00   7.9258871e-02  -2.1374557e+00   1.9160009e+00  -7.2151749e-01   3.2237658e+00   4.7918133e-01  -1.2207930e+00   1.9553333e+00  -4.9776110e-02  -3.3755273e+00  -1.9946650e+00  -6.0360049e-01   1.2300485e+00   4.2405064e-01   2.1583451e-01   3.3049198e-01   2.7717056e+00  -1.6490647e+00  -1.5349746e-01  -1.1527772e+00  -2.4364113e+00   1.2299299e+00   2.5412456e-01  -1.1151449e+00  -1.1406689e+00  -2.1291496e-01  -2.0019776e+00   3.2446311e+00   1.5800138e+00  -4.5770561e-01   1.4790090e+00   1.8143483e+00  -1.2810899e+00  -1.5992289e-01   3.8412881e-01  -5.1624261e-01   3.2529745e+00  -7.0299575e-01   1.7998052e+00  -1.8758493e+00   2.3084920e-01  -3.9744500e-01   1.0190102e-01  -8.9589275e-01  -4.7825313e-01  -1.6965415e+00  -3.7778587e+00   1.8130903e-02   8.1596688e-01   2.5195865e+00  -2.8789101e+00   1.2495686e+00   1.9528381e+00   1.2757808e+00   2.1173058e+00   4.8481969e+00   1.7809036e+00  -3.5114147e+00  -2.1779072e+00   4.3492947e-01   1.1127900e+00   1.6529588e+00   1.0247107e+00  -3.1249534e+00   3.8425609e+00  -1.4052550e+00  -4.7721027e-01   2.4187646e+00  -2.7225681e+00  -2.1090283e+00   2.0085777e+00   2.7685606e+00  -6.6722883e-02  -1.9177443e+00  -1.9397290e+00   6.4544920e-01   2.1132366e+00   5.7357980e-01   1.5498948e+00
   4.2073218e-01  -1.0700047e+00  -1.5195472e+00  -2.8126446e+00  -8.7210588e-01   1.6542687e-01  -5.9446260e-01   1.1102289e-01  -2.4364857e+00   1.1616455e+00  -2.8270898e+00   1.9527892e+00  -1.5643659e+00  -2.0498421e+00  -5.2727075e+00   2.0473860e+00   1.0638443e+00   1.7400755e+00   7.6012613e-01   1.4841065e+00   4.5615817e+00   1.4305670e-01  -2.1911663e+00  -1.8397638e+00   5.9958877e-01  -1.3516298e+00  -5.0017904e-01   1.0997866e+00   7.7100360e-01   6.1619873e-01  -7.4787949e-01   2.2000611e+00  -9.4694684e-01  -1.7409662e+00  -2.8569263e+00  -2.0087219e-01   2.1312780e+00   2.4002739e+00   2.5115820e-02  -1.1851393e-01  -7.9543639e-01   1.3827930e+00   3.3646356e-01  -3.2961973e+00  -1.4168503e+00   1.0739648e+00  -9.3703772e-01   4.2696840e-02   1.7214104e+00  -1.5464863e+00  -1.7018663e+00   2.2307005e+00   1.2033999e+00   1.3002834e+00   8.0692498e-01  -1.0761403e-02   6.7321194e-01   4.9090505e-01  -5.2100952e-01   1.3279224e+00   1.2420012e+00  -1.6876051e+00   6.3331998e-01   5.9149626e-01   2.3367905e+00  -1.9507186e+00  -1.1156831e+00  -2.1222193e+00  -1.5305074e+00   1.1469916e+00   9.3881976e-01  -1.6429055e+00   3.3293399e+00   8.4784868e-01   4.7497969e-01   4.6223483e+00   8.6753152e-01   3.1263981e+00   1.0011550e+00   6.2824548e-02   3.6701980e+00   6.6288354e-01   3.5899198e+00   9.0999273e-01  -2.6584080e+00   9.5804737e-01   8.7344144e-01   6.0103541e-01   2.4529448e-01   2.1406551e+00   1.0600275e+00  -2.1237687e+00  -3.9907478e+00  -2.6681873e+00   1.1593679e+00  -4.3735261e-01   2.3972605e+00   1.5727175e+00  -1.1181409e+00  -3.4536995e-01
  -4.8014858e-01  -2.6687679e+00  -1.5159660e+00  -2.2001299e+00  -2.5104011e+00   2.7091048e+00   5.6246264e-01   2.9603198e-01  -3.8043401e+00  -2.7136790e+00   2.7792119e+00   1.9671239e-01   1.0102521e+00   4.4897449e-01  -9.8535815e-01  -4.0345029e+00  -1.9100187e+00   2.5215165e+00  -1.7460119e+00  -2.0696539e+00   1.3074241e-01   7.9748769e-01   1.3816055e+00   1.0505763e+00   8.4088045e-01  -8.9497723e-01  -9.2810001e-01   3.6546883e+00  -8.0392994e-01  -1.1330930e-01  -2.1675533e+00  -2.4943405e+00  -1.6333828e+00  -9.7850944e-01  -5.2539827e-01  -2.5493306e+00  -1.4410051e+00   1.2877654e+00   1.4428894e+00  -6.2734311e-01  -3.6055409e+00  -2.6350327e-01  -8.1302716e-01   1.8683082e+00   2.2734465e+00  -1.4925086e+00   3.3937035e+00   3.0470153e+00   5.2647261e-01  -1.2906793e+00  -1.2777202e+00  -1.7771182e-01   3.0967542e+00   2.8047303e+00   1.6251838e-01  -1.8520875e+00   1.5077708e+00  -2.9928826e-01  -4.5047558e-01  -2.2287561e+00   3.9876717e+00   2.7638167e-01   1.5186462e+00   2.9631185e+00  -1.8191935e+00  -1.1024655e+00  -2.6654272e+00   2.3242390e+00  -1.2309292e+00   3.2511574e-01  -1.9319232e-01   1.9766774e+00   9.8977747e-01  -1.9000307e+00  -1.1968055e+00   1.1916135e+00  -2.7742503e-01   1.2775707e+00  -2.0289735e+00   2.5014440e+00   1.0701836e+00  -1.3491452e+00   9.2891233e-01  -2.7122977e+00  -2.0487143e+00  -3.2362426e-01  -7.1361537e-01   3.9238399e+00   3.4596222e+00   3.1759798e+00  -1.5178839e+00  -9.0891786e-01  -2.7368764e+00  -8.3350211e-01  -1.5455922e+00   3.7203225e-01  -6.8157238e-01  -1.1101250e+00   1.3900741e+00  -2.3404794e+00
   2.5894445e+00   4.2877220e-01  -6.2895425e-01  -3.7088142e-01   2.5825830e-01   1.7839983e+00  -2.4553186e+00  -3.7005318e-02   2.4213759e+00  -3.3716856e-01  -4.1231961e-01  -2.9954252e-01   3.0961400e-01  -9.6344526e-02   1.9334429e+00   1.6293514e+00  -6.0355946e-01  -1.6870086e+00  -1.2099200e+00   2.0805276e+00   1.8702604e+00   1.8327459e+00   3.1364316e+00  -3.1414228e+00   4.7640447e-01  -1.8860458e+00  -1.6138626e+00   6.6832345e-01  -1.1455812e+00  -3.3918849e-01   1.9123899e+00   3.7045296e+00   7.4350030e-01  -1.2337253e+00  -8.3854821e-01   7.8521830e-01   1.0998953e+00   1.8029460e+00   3.8620311e-01  -2.5798369e-01   1.1465723e+00  -8.2807844e-01  -1.4257759e-01   7.7142873e-01   1.6158195e+00   8.1615617e-01   4.0511465e+00   1.9021926e+00   1.9072013e+00  -2.9811822e+00   1.1451448e+00   3.1035007e+00   1.9268874e-01  -2.8104030e+00   2.9170207e+00   2.9042146e+00   2.0859078e+00   2.7208440e+00   1.1695383e+00   1.5861808e+00   3.2648030e+00  -1.3953038e+00  -1.4343277e+00   1.1031029e+00  -4.3720880e+00   2.4733136e+00  -4.6280096e-01  -5.1180381e-01  -9.6329106e-02  -1.3120268e+00  -4.7449153e-01  -1.1550298e+00   1.4457019e+00   3.4829764e-01   2.8926723e+00  -1.5229741e+00  -3.4340371e+00   1.4798003e+00   7.8069548e-01   1.3332075e+00   1.6584943e+00   8.6318994e-01   3.4908035e-01  -7.9163977e-02  -3.7021726e+00  -1.4010495e+00   4.0420986e-01  -3.0406006e+00   4.0432787e-01  -3.0031408e-01  -1.7608764e+00   1.9857619e-01  -2.8739249e+00   1.3371285e+00   9.7450119e-01  -4.3121514e-01  -2.7670660e+00  -5.8557924e-01   1.8039783e+00   1.2900240e+00
   2.1079405e+00  -2.6971924e+00   1.1970857e-01  -7.5599920e-01  -1.9839126e+00   2.2963764e+00  -2.4731283e+00   9.1681727e-01   7.7210895e-01  -1.7336404e-01   4.8636612e-01  -2.8173849e+00  -3.0025391e-01  -2.4347236e+00  -4.7166111e-02   6.5470222e-02   2.4725026e+00  -8.9182975e-01   3.0379681e+00   6.2366909e-01   4.9795669e-01  -5.6448645e-01  -1.5460578e+00  -1.7651170e+00   1.6323209e+00  -3.4273364e+00  -2.1382641e+00  -1.7207121e-01  -1.7579495e+00   1.1380615e+00   7.8860448e-01  -3.6380459e-01   2.2938405e-01   6.0200749e-01   8.3959509e-01   2.1975758e+00  -1.1094309e+00  -3.8599892e-01   2.1451184e+00   1.8741606e-01   1.7419263e-01   1.3851868e+00  -4.2994914e+00   1.5609984e+00   4.4069191e-01  -1.4583307e+00  -2.6238242e-02   1.8518563e-01  -8.1975825e-01   2.0325938e+00  -5.7503913e-01  -8.8447483e-01   2.2139051e+00  -2.4898139e+00   8.4289836e-01  -6.1076754e-01   1.3304022e-01   1.1892402e-01   5.1423466e-01   1.8787040e+00  -2.4149042e+00   8.0184579e-01  -3.6934707e-01   4.8530475e-01  -1.7337404e+00  -4.4985763e+00   1.0354130e+00  -1.0877958e+00   1.3809112e+00  -7.6941248e-01  -1.1185320e+00   2.6700518e+00  -4.5776803e+00  -7.9899240e-01  -8.7311624e-01   2.8912930e+00   1.5420016e+00  -2.5346825e+00   8.6933148e-01  -2.4891473e+00  -1.1041542e+00   3.4222004e-01   2.6470559e+00  -1.1175134e+00  -8.4698118e-02   1.7704026e+00  -2.6542721e+00  -2.2171745e+00   3.0875372e-01  -4.2098284e+00  -1.6125821e+00   2.4660445e+00  -3.7120784e+00  -5.8442121e+00   1.5114481e+00  -1.3019762e+00   1.0153564e+00   1.5590740e+00   8.1959633e-01  -2.2068125e+00
  -1.0857281e+00   3.4110938e+00  -1.3859965e+00  -1.5858290e+00   3.1649159e+00   5.3160933e-01   1.9345525e+00  -4.3146738e-01   2.6747146e+00  -1.3991729e+00   2.6260268e+00   1.4706047e+00  -1.0103384e+00   2.1898284e-01  -7.4244223e-01   4.2428294e-01   6.0188575e-01  -3.1886119e+00   8.7404928e-03   2.2100872e+00   1.2527100e+00  -2.1606476e+00  -5.5626188e-01  -1.9569490e-02  -2.3360534e-01   6.2581674e-01   1.7630287e+00   1.9480058e+00   3.6257549e+00   2.7176695e-01  -5.4800632e-01  -8.1700266e-01  -4.1901161e-03  -2.5194260e+00   8.7186400e-01   1.5910403e+00   2.5515501e+00   8.2543275e-02  -1.0449989e+00   1.1483954e+00  -1.2617851e+00   1.1789474e+00   1.2092157e+00  -1.7052909e+00   4.5277667e-02  -2.5727224e+00  -4.6172355e-01   1.5494798e-03   7.3434579e-01  -1.4033281e+00  -2.8033369e+00   5.4870172e-01  -3.0005139e+00  -7.2768016e-01   1.1614502e+00  -2.1946766e+00   8.6560933e-01   2.5469871e+00   1.8275450e+00   1.1142073e+00   4.1924646e-02   3.3540525e+00  -2.8637779e+00  -6.7208835e-01   4.1400755e-01   8.4994282e-01  -1.4637623e+00   1.7585596e+00   1.9300464e-01  -1.7187286e+00  -1.8092972e+00   1.2098785e+00   3.4302857e-01  -2.6458204e+00  -1.8553739e+00  -1.4283814e+00  -1.0100415e+00   9.8172328e-01  -1.3236393e+00  -1.4262081e+00  -1.1013614e+00   2.2958044e+00  -1.7753961e+00  -1.8083621e-02   1.1857473e+00   2.1335264e+00   1.3905670e+00   2.4846887e+00   1.8778231e-01  -1.5468742e+00  -2.5643511e+00  -1.1355316e+00   2.5200060e+00  -1.7833488e+00   1.0553983e+00   2.4655980e+00  -6.7795298e-01  -1.2318814e+00  -1.5234138e+00   3.0021324e+00
  -2.9072723e+00   6.0073690e-01   3.3191590e+00   3.6134687e-01   2.8291019e+00  -2.3236423e+00  -2.0621055e+00  -1.9308509e+00  -1.5649182e+00   1.1211029e+00  -3.8607441e+00  -2.6071792e+00   7.9490997e-01  -1.3690037e+00   1.0229995e+00  -2.8314416e-01  -1.4772558e+00   1.1697256e-01   7.2049092e-01  -3.0618889e+00   1.1960281e+00  -4.0411913e-01   2.7792157e+00   2.0871778e+00  -3.3104653e+00  -3.0271040e+00  -1.9198597e-01   1.8190847e+00  -1.4193572e+00   3.3337573e+00  -7.6889859e-01   4.5533861e-01   1.3999326e+00   1.7316012e+00   3.5936676e+00   1.4353809e+00   2.5437985e+00  -1.3347301e+00  -3.7935121e+00  -2.7673370e+00  -2.1058953e-01   1.7959535e-01  -2.0732895e+00   1.5967103e+00  -1.3132996e+00  -2.8016210e-01  -1.6517988e+00  -2.1916885e+00   8.5880839e-01   2.5546154e+00  -1.3056058e+00  -3.4950790e+00  -1.5765837e+00   3.3254677e-02  -2.8266998e+00   1.4559806e+00   4.1980305e-01  -3.6163999e-01  -1.4137902e+00  -2.2516927e-01  -5.8507882e-01  -3.1623938e-01  -1.5679109e-01  -1.5547020e+00  -7.6394942e-02   1.6756686e-01  -4.7285326e+00  -3.3461386e+00  -2.2613921e-01   1.9653658e+00  -1.7699303e+00  -1.9299300e+00   5.4219992e-01   2.7849007e-01  -2.6609798e+00  -1.3574269e+00  -1.3695725e+00   1.3634302e+00   2.7240543e+00   2.6922306e+00   2.1157657e+00  -1.5283570e+00  -2.5191819e+00   1.3239788e+00  -1.1641533e+00   9.2867413e-01  -1.7298447e+00   1.7580441e-01  -2.1012677e+00  -7.0622049e-01   1.5165660e+00  -3.4354455e-01   7.7399980e-01  -8.2129868e-01   2.8266412e-01   5.0383853e-02   2.3221135e-01  -4.3378987e-01  -7.3572392e-01  -3.6310840e+00
  -2.5790965e+00   9.0528127e-01  -3.1323096e-01   9.4729001e-01   9.8022339e-01  -1.7554854e+00   2.7781200e+00   2.0904953e-01   8.4127718e-01  -6.7332682e-01  -1.7212571e-01   3.7565051e-01  -2.5097948e-01   4.2450428e+00   2.4671839e+00  -7.2360912e-01  -1.0178190e+00   2.0992452e+00   2.3410850e+00   1.9123223e+00  -3.1215830e+00  -3.4780530e+00   1.0949382e+00  -1.0086771e-01   1.8126906e+00  -6.2683689e-01  -2.0289559e+00  -5.2743211e-01   2.4512641e+00   1.0386704e-01  -2.8513632e+00   4.0426007e+00   1.0781016e+00  -4.6076611e+00   9.9460719e-01  -1.0772359e+00   2.3292052e+00  -3.0012662e+00   1.3056748e+00   2.1444052e+00  -3.3866990e+00   1.3328053e+00  -4.5817107e-01  -1.6653773e-01   1.4832588e+00   3.5617337e-01  -9.4408092e-01   5.8621102e-01  -2.8437571e+00   3.0382359e-01  -3.3334664e-01   6.7354037e-02   2.3822225e+00  -5.8243366e-01   1.8921866e+00  -2.4820939e+00  -2.2343709e-02   1.2433141e-01   4.7926720e-01  -3.4250075e+00  -3.8171303e+00   1.8399009e+00  -5.9067609e-01  -3.4852561e-01  -2.3531443e+00   5.4918880e-01   4.1997329e-01   1.7158490e-01  -2.7998809e-01  -2.1219745e+00   1.4641697e-01   4.0034615e+00  -2.7225770e+00  -2.3420917e+00   6.8817379e-01  -5.6636139e-02   2.1825791e+00   3.3750136e+00  -6.4586236e-01   3.4270367e+00   7.8818619e-02   3.0849283e+00  -2.1517363e+00  -1.1735747e+00   2.2677153e+00   1.2290148e+00  -1.2660632e+00  -1.2645392e+00  -4.3705806e-01   1.4306071e+00   1.9344129e+00  -1.5564416e+00  -1.3514214e+00  -2.5432400e+00  -8.5147337e-01   3.1824457e+00  -2.5140806e+00  -2.9730186e+00  -1.1051094e+00  -2.7726203e+00
  -6.8263773e-01   3.1918263e-01  -4.9426928e-01  -1.4782637e-02   1.4328564e+00  -1.1757857e+00  -3.1461695e+00  -2.5992627e+00   2.9916215e+00   1.4874600e+00  -8.9582986e-01  -3.5608918e+00  -9.6858560e-01  -7.6558108e-01  -7.7472733e-02   2.6612345e-01   4.0991758e+00   1.1327805e+00  -1.8989744e+00   1.7810596e+00   1.5146318e+00  -6.5770215e-03   2.0848984e+00   3.8102982e+00   1.1340946e+00  -1.3331586e+00   8.2707698e-01   3.5190268e+00   2.8707062e+00  -1.5905655e+00   8.2249879e-01  -1.5838252e+00  -3.4153402e+00  -3.6476638e+00   1.0936135e+00   7.7360158e-01   3.6751039e-01   4.1650475e+00  -1.2561903e+00  -4.7008719e-01  -9.4555095e-01   7.8437337e-01  -9.2430016e-01   2.0410038e+00   2.8529992e+00  -5.0372766e-01  -1.0124904e+00  -1.3696138e+00  -3.9758399e-01   1.1567393e-01  -2.1548543e+00  -2.0447030e+00   3.8380217e-01   1.1745257e-01  -2.2705173e+00   7.2010682e-01  -2.3804738e-02   2.3728077e+00  -3.8991392e-01  -1.6757916e+00  -1.9949831e-02  -2.0510327e+00  -2.1050330e+00  -2.0952147e+00  -7.8904116e-01   8.5443334e-01   4.9704057e-01   7.1047125e-01  -1.4482417e+00  -3.3881667e+00   1.0616495e+00   5.4450861e-01  -1.8259913e+00  -5.8705126e-01  -8.6224054e-01   6.3719391e-01  -1.6427128e+00  -5.4298792e-01   1.3451951e+00  -7.5148466e-02   9.5133023e-01   7.9556989e-01   2.3222720e-01  -2.0825736e+00  -5.3606926e-01   2.1040874e+00   1.7204160e+00   1.1720621e+00   2.1037144e-01  -7.0762667e-01  -5.1031935e-01   3.5227467e-01  -1.7969698e-01  -2.9444839e+00  -8.2436741e-02  -2.3078941e+00   1.8062224e+00  -1.1588384e+00  -1.0430857e+00   1.5340027e+00
   3.6445055e-01  -9.0585500e-01   2.8364988e+00   1.5870206e+00   1.3298019e+00   1.0081658e+00   1.0392710e+00   1.9072615e+00  -2.0249961e+00  -1.1042525e+00  -2.1480783e+00  -1.1614584e+00  -2.8263797e-01   9.7026899e-01   1.8879109e+00   1.2401210e+00  -4.4315253e+00  -2.0980098e+00  -2.2368978e-01   9.6583338e-01   2.2605633e+00   7.8751177e-02   1.2503904e-01  -8.9048453e-01  -1.8827370e+00  -3.1884851e-01  -1.8039308e+00  -1.3652820e+00   5.4328917e-01  -9.9325366e-01  -6.5573972e-01  -9.1305901e-01   2.8104813e-01   3.1149944e-01   9.4320407e-02  -4.8936601e-01  -3.0348100e-01   1.9282137e+00  -4.5178876e+00  -2.4607891e+00   1.9383248e+00   6.4725723e-01   3.2836593e-01   5.3165058e-01  -2.0080308e+00  -2.5021306e+00  -2.1007707e+00  -4.7055211e+00  -6.4512231e-01   4.1535455e-01  -4.6079771e-01   5.7067012e-02  -9.8750834e-01   2.5136052e+00  -9.8575179e-01  -1.4916025e+00   4.1704200e+00  -2.8073426e+00   9.8429245e-01   9.0432975e-01  -3.1864209e+00  -1.2071378e+00  -2.0363699e+00   4.2373723e-01   8.3634017e-02   2.0697239e+00  -4.1760281e+00   1.0139415e+00  -1.8613784e+00   2.2425218e+00   7.9247291e-01   1.3183121e-01   1.5266858e+00  -2.7803840e-01   1.6199221e+00   1.6762737e+00   3.2907196e+00   1.7479440e-01  -4.1573881e+00   1.2740986e+00   1.2982849e-01  -1.8846568e+00  -1.8781580e+00   7.4767056e-01   5.4941785e+00   7.2790645e-01  -1.7575431e+00   2.0187059e-01   1.8991703e+00   2.4676023e+00   1.2711610e+00   3.3129392e+00   1.2599987e+00  -2.3296087e+00  -2.7136128e-01   1.2665701e-01   1.6626745e+00   1.7058802e+00  -6.1537487e-01   1.3782596e-01
  -2.9800730e+00   1.5900758e+00   5.7417543e-01  -1.8313583e+00  -1.7917391e-01   1.0132828e+00  -9.9091861e-01   1.6346761e-01  -2.4048568e-01   2.3004814e+00  -1.8105407e+00   7.5809473e-01  -2.3251676e+00   1.7300654e+00  -8.4347087e-01  -1.6902285e+00   5.2349707e-01  -4.3709751e-01  -1.5888670e-01   1.6465441e+00   1.2578361e+00   8.4950171e-02  -8.7611280e-01   2.4438544e+00   1.8558162e+00  -1.1574970e+00  -2.7158963e-01   6.3272766e-01  -1.5815622e+00   1.5469073e+00   2.6097611e+00  -2.2443574e+00   2.0771433e+00  -1.2115011e+00   1.8707579e-01   7.6581834e-01  -1.9802123e+00  -6.2255473e-02  -3.3182103e+00   2.0582479e+00   1.7941216e+00  -1.6957401e+00  -1.3419807e+00   7.0573955e-03  -2.1099398e+00   1.4628262e-02   1.6545251e+00  -1.2216813e+00   2.2420744e+00  -1.0802105e+00   9.7225842e-01   2.1420645e+00   2.4568126e+00  -2.6706152e+00  -1.5175334e-01  -2.2917777e+00  -1.8003860e+00  -2.1902188e+00   6.0573711e-01   1.2576651e+00  -1.8166427e-02   4.1491272e-03  -6.9348121e-01  -6.0766742e-01   2.9230227e+00   1.5336822e+00   1.7209354e+00  -1.8786503e+00   2.0643723e+00   2.7664881e+00   3.2599856e+00   6.3805390e-01   1.6850811e+00  -3.1187302e-01   2.2781562e+00  -1.9144241e+00  -8.0414429e-01  -9.7287151e-01   6.7177260e-01  -3.1140841e+00   1.9597889e-01   2.0471908e+00   2.8732379e+00   2.8312730e+00  -3.6888758e+00  -2.0693951e+00  -1.9611755e+00  -6.5656238e-01  -2.0165745e-01  -2.0637600e+00   1.3664606e+00   1.7718640e+00   4.6097196e-01  -1.0597125e+00   2.0816092e+00   1.6292683e+00  -2.5460522e+00  -1.8318640e+00   3.8887077e-01  -1.5082842e+00
   1.7175514e+00  -1.7659244e+00   3.8686289e+00  -3.9163865e-01   8.5857210e-01  -1.5162499e+00   3.4971511e+00   6.6299183e-01   1.1780171e+00  -4.3791729e-01  -6.0648859e-01  -1.6520608e+00  -2.8387734e+00  -3.8414691e+00  -1.1425156e+00  -1.7574148e+00  -2.0333614e-01  -2.8330765e+00  -3.4920831e+00   8.5282028e-02  -1.8566624e+00   8.4540766e-01   1.7290566e+00  -2.4836128e+00  -2.7446985e+00  -9.9716262e-01   1.4922570e+00   3.1093234e+00   2.5805987e+00  -4.6362805e+00   8.3361082e-01  -3.8141370e+00   7.0351958e-01  -1.4194553e+00   6.2115659e-01  -1.0779290e+00  -7.6971469e-01  -1.1716800e+00  -4.5177282e+00  -2.0306617e+00   1.9083668e+00   1.4477012e-01  -2.8905494e+00  -1.4716352e+00  -2.9867875e+00  -4.8427093e-01   9.0027791e-01   9.5339985e-01  -3.1632641e+00   4.3410669e+00   1.2735123e-01  -1.2072574e+00   1.4118997e+00   3.4113942e+00  -2.0160270e+00  -3.5442014e+00   6.6487918e-01  -3.1698930e-01   1.7124024e+00   5.4118956e-01  -4.3004206e-01   1.7208068e+00   3.8203032e+00  -3.0093596e+00   1.4657452e+00   3.2120166e+00  -1.4539552e-01  -3.9297170e-01   8.5960343e-01  -9.6187612e-01   2.3845417e+00   1.4782177e+00   3.0818908e+00  -5.9692297e-01  -7.6573547e-01  -2.6111063e+00  -1.8273443e+00   1.3409238e+00   1.0331313e+00  -4.2755068e+00  -8.1233838e-01   1.0975131e+00  -2.2933840e+00   1.0429119e+00  -9.1063213e-01   1.2178948e+00   1.4485679e+00  -1.1867087e+00   2.4029867e-01   5.7689391e-01  -3.6993706e+00   8.5937532e-01  -2.3418042e+00   2.3977937e+00   6.0445962e-01   5.4219839e-01   1.3018763e-01   7.2247565e-01   3.6272536e+00   2.9029857e+00
   4.0514460e+00   4.4732615e-01   2.5956207e+00   2.5252067e+00  -3.0681583e-01  -1.8292996e+00   6.6345944e-01   2.8970628e-01   2.5890576e-02  -4.1740913e+00   1.8426908e+00  -3.5165559e-01  -1.4085416e+00  -3.4809400e-01   4.0669382e+00  -4.5513462e-01   2.4339541e+00   1.0477754e+00   6.2708848e-01   2.6967668e+00   2.3539319e+00   1.8449307e+00   8.1663708e-01  -4.9327767e-01  -1.3640686e+00   1.8275639e+00   2.6010567e+00  -8.9318156e-01  -6.1435699e-01  -5.8121234e-02  -5.3930048e-01  -2.7911277e+00   2.3112253e+00  -7.9908059e-01  -1.9443831e+00  -5.3092594e-01  -1.2235502e+00  -6.5827559e-01   5.3546059e-01  -2.7554402e+00   1.0433322e+00   4.0800578e-01   1.3328833e+00   5.7165901e-01   1.6948835e-01  -2.0789619e+00   1.2479912e+00  -4.3191700e+00  -1.5276513e+00   1.3952659e+00  -1.3995163e+00   2.0164015e+00  -1.4156139e+00   3.3537957e+00   1.6666344e+00  -3.2588800e+00   1.5220348e-01  -7.6340171e-01  -2.0791266e+00  -2.1424741e+00  -4.1750631e+00   3.5574619e-01   5.3736286e-01  -8.7126831e-01   3.5000609e+00   2.0665610e+00  -3.0573843e+00  -7.6708968e-01   1.9361032e+00   2.4632531e+00  -5.0952565e-01  -1.0499115e+00  -3.4189640e+00   9.5589369e-01  -1.5218203e+00  -1.3679081e-03  -3.4353561e+00  -1.2763715e+00   4.0226859e-02  -3.8795470e-01   1.1590893e+00   3.6302494e-01   1.9915113e+00   5.3285531e+00   6.3080310e-01   4.3133684e+00   4.4494206e-01  -2.6815613e+00   6.2999994e-01   3.4528236e+00  -2.3837876e+00   1.0971327e-01  -2.0177641e+00   1.5110594e+00   1.8137833e+00   1.1606840e+00  -2.7628079e+00   1.6048266e+00  -1.4785351e+00  -5.2941168e-01
  -2.5104845e+00   2.2521455e+00   1.4716866e+00   2.3460458e+00   2.1290378e+00  -1.5201118e+00   1.3543761e+00  -1.0336478e+00  -2.4868692e-01   2.2739418e+00   1.8626500e+00   1.7160177e+00  -2.4310263e-01  -1.2703502e+00   1.6213981e+00  -1.5167581e+00  -3.6372857e+00  -8.9096601e-01  -2.3773462e-01  -2.2480616e+00   1.9771239e+00  -1.1304812e+00  -4.5777360e-01  -1.3519629e+00   1.0316987e+00   2.8485058e+00   1.9777532e+00  -1.9290723e+00  -7.1854972e-01   2.0372258e+00  -1.0320427e+00   2.1399624e+00   2.1497130e+00  -2.4293126e+00   9.0400887e-01   8.6627188e-01   9.3645308e-01  -6.6059541e-01   1.6874951e+00  -4.4561827e-01  -7.5887256e-01   6.7297435e-01   3.5152583e-01  -2.6989679e+00   3.9895157e-02   1.3400750e+00  -5.3582555e-01   1.3729629e+00   1.7719119e+00   9.0104233e-01   9.8475923e-01  -6.8607009e-01   9.8055959e-01  -9.5627608e-01  -1.3068329e-01  -6.9187002e-01   2.6559675e+00   4.3184250e-01  -3.8509318e-01   4.1794321e+00  -1.2265021e+00   1.0179287e+00   3.9623782e-01  -1.7441024e-01  -2.6261725e+00  -2.3116484e-01  -2.5898428e+00   1.2385352e+00  -1.8655846e+00  -2.5029208e+00   3.9122438e+00  -1.8886425e+00  -1.9056684e+00  -3.1291007e+00  -8.4559059e-01  -1.6800787e+00   1.7824740e+00   7.8369291e-02  -2.2015488e+00  -4.4196918e-01  -4.6799237e+00   2.2745801e+00  -2.6534349e+00  -3.2555556e-01   1.9826205e-01  -2.8874485e+00   1.8843859e+00   2.0517983e+00  -4.5572351e-01   4.4905378e+00  -1.4472364e+00   1.9457347e+00   1.8559636e+00  -1.9970625e+00   5.5403121e-01  -1.5193844e+00   1.3657700e-01   2.5310159e+00  -4.8346579e-01   1.0419049e+00
   8.5613243e-01   2.3664022e+00  -1.0225145e+00   1.0679074e+00   3.1119363e-02  -4.3450109e+00   1.5987509e+00  -7.1909444e-01  -2.9477982e+00  -1.8571634e+00  -3.3777075e+00  -4.5896006e+00   4.5569533e-01  -3.4222272e+00  -9.6372477e-01  -8.4015850e-01   3.0941693e+00  -4.1252452e-01  -8.1245440e-01  -1.6637864e+00  -1.7755027e+00  -8.4016101e-01   1.4333881e+00  -1.1132184e+00  -2.2941470e+00  -1.5814179e+00  -5.9778327e-01   6.5972478e-01  -9.7970256e-01   2.3189717e+00   4.8561775e-01  -3.5358052e+00   4.3316903e-02   2.4232662e+00   1.4825168e+00   1.0204446e+00  -1.0946086e+00   2.1788497e+00   1.8890519e+00   2.2828763e-01   1.7440597e+00   4.2042096e-01  -8.7405790e-01  -1.4047744e+00   1.3620220e+00   2.4613174e+00   1.2139105e+00  -2.3196985e+00  -4.5065631e-01  -2.2435632e+00   1.1514647e-01   3.0492595e+00   6.3594461e-01   2.2250501e+00  -4.2251446e-01   1.6547068e+00   1.7897612e-01  -1.6688804e-01   6.9786150e-01   6.6178068e+00  -1.6166966e+00  -1.0470241e+00   3.0182262e-01   2.6990344e+00   1.0557830e+00   6.1263704e-01  -1.2496301e-01   2.7568824e+00  -7.9862524e-02   6.2733856e-01  -4.9310019e-01   6.0430093e-01   2.7988286e-01  -4.0069032e+00  -1.3915591e+00   2.5049040e+00   4.6088556e+00  -2.2243387e+00  -4.4699455e-01   2.1230486e-01   3.3099654e-01  -1.2661372e+00   4.1690803e+00   3.8653012e-02  -2.0219818e+00   2.2284004e+00  -1.1770889e+00  -1.3829260e+00  -1.4835682e+00   3.0204066e-01   4.0135184e+00  -3.4008457e-01  -2.2903826e+00   3.8708133e-01  -2.0769690e-01   3.8831033e+00   1.0564466e-01   3.5277970e-01  -9.3420076e-01  -1.0805980e+00
   1.0390838e+00   1.5139332e+00  -3.1089882e+00  -1.9199217e+00   1.4001624e-01   3.2728020e+00   4.6224530e-01   2.3518288e+00  -3.4356979e+00  -8.7694197e-01   5.9446157e-01  -1.3762361e-01  -1.3929537e+00  -2.8064298e-01   4.3680781e-01  -2.5304081e+00   1.0846476e+00  -6.3356199e-01   5.9710751e-01   3.9356575e+00   2.5395871e+00   2.3932344e+00  -2.6901018e-01  -1.5509898e+00   5.6304062e-01  -3.0973931e+00  -1.9076266e-01   1.2721379e+00   1.6095578e+00  -3.1767105e+00  -2.3693107e+00  -5.0857637e-01  -5.0583720e+00  -2.3647195e+00  -5.0855475e-01  -5.3234950e+00   5.0599109e-02  -1.6011550e+00  -1.0721710e+00   3.1765814e-01  -5.0288979e+00   2.5008389e-01  -6.1984260e-01  -6.6888696e-01  -1.7987935e+00  -3.9799464e+00   5.9671154e-01   1.4288769e+00   2.1697553e+00   2.6251508e+00   4.1075531e-01   1.5395435e+00   1.1580321e+00  -1.7027993e+00  -8.3149662e-01  -3.6428535e-01  -2.1696751e+00   1.1653858e+00   3.1394924e+00  -2.3797033e-01  -1.0569170e+00   1.8237615e-01  -1.4726972e+00   2.8481424e+00   7.3311924e-02   3.4420170e-01  -1.2422094e+00  -1.3866005e-01   1.4566245e-01  -3.1171112e-01   5.6676994e-01   9.0656878e-01  -1.0285661e+00  -7.8203149e-01  -1.4752204e+00   6.5597181e-02  -2.3372522e+00   7.9587050e-02  -4.3576977e+00   1.7780456e+00   9.1827927e-01  -4.6708539e-01  -1.2082895e-01   2.8791276e+00  -2.0268168e+00   1.3645794e+00  -7.7068785e-01  -4.0741391e+00   3.7454257e-01   2.0905092e-01  -2.3657137e+00  -1.4824710e+00   5.0657873e+00  -6.0058396e-01   2.1742036e+00  -7.7796288e-01   1.8147758e+00   2.6537778e-01   6.7744537e-01   2.1492904e+00
  -1.2522829e+00  -2.6037787e-02   1.6705728e+00   1.6541861e+00   2.8952543e+00  -6.4271331e-01  -2.4040361e-01   1.7229520e+00  -6.6544843e-01  -3.9615022e+00   1.2057306e+00  -2.5701238e+00   6.0150728e-01   1.1569615e+00  -4.2645424e-01  -6.7933129e-01  -6.7950125e-01  -4.4835082e+00  -1.3147148e-01   2.9994848e-01  -2.3255744e+00  -2.0333489e+00   2.0816008e-01  -1.6015592e+00   1.8503685e+00   3.6352966e-01   7.2836170e-01  -3.3731615e+00  -1.6366061e+00   6.1735797e-01  -3.2487451e+00  -5.0231873e-01   5.8991730e-02   2.8324515e-01   8.5855989e-01   1.2104545e+00  -2.6933374e+00  -5.6922847e-01   4.3953841e-01   2.5626438e+00  -1.1679155e+00  -1.6439308e+00  -3.3161093e-01  -8.6181896e-01  -8.6752607e-01   2.6799168e+00   4.3875486e-01  -1.1306857e+00   3.6933787e+00   3.2796596e-01  -2.6359745e+00   1.7190484e+00   2.2978410e-01  -1.0764072e-01   4.3840122e+00  -6.2765709e+00   8.4242293e-01  -6.5449808e-01   1.0294400e+00   8.3226584e-01  -2.2750701e+00   3.2585906e+00   7.3592179e-01  -2.3087251e+00  -5.3051766e-01  -1.3511984e-02  -7.7502556e-01   5.2508352e-01  -1.4637931e+00  -8.2325322e-01  -2.0662300e+00   8.9756610e-01  -5.4556629e-01   1.3688900e+00  -2.8439719e+00  -1.5119557e+00   4.3069751e-01   1.4156250e+00   4.1456165e+00  -2.7495964e+00   8.4142366e-01  -1.0921246e-01  -6.1248340e-01  -2.3896578e-01  -2.3023532e+00  -1.8275156e+00   4.6995098e-01   1.4925359e+00  -5.3830338e-01   1.6999735e+00  -1.0444142e+00  -4.2567892e-01   4.0930913e-02  -8.1864242e-01   5.2112828e-01   3.2369006e-01   4.4931144e+00   4.8893179e-02  -1.3895647e+00   8.6286168e-01
   1.8694694e+00  -5.3698320e+00   1.1415290e+00  -3.8941701e+00  -2.9813452e+00   2.1623281e-01   1.2122074e+00  -2.5468833e+00   1.2343407e+00  -1.2296791e+00  -9.3040348e-01  -2.6483774e+00  -4.4699055e-01   9.5091708e-01  -7.2304012e-01   1.2923791e+00  -7.6854560e-01  -1.1621226e-01  -1.8953837e+00  -2.2192837e+00  -1.8300603e+00   1.5928074e+00   3.4966434e+00   3.4042826e+00   6.7057707e-01   9.8419379e-02   2.5963169e+00   1.3280279e+00   2.4280235e+00   1.1398200e-01   2.3591373e+00   1.6389497e+00   2.0234701e+00  -9.6129817e-01  -2.9141494e+00  -3.2579681e+00   2.2004316e-01  -1.5476425e+00   6.4170796e-01   4.7989655e-01  -7.8310678e-01  -1.2690464e+00  -3.0492715e+00  -3.5228872e+00  -2.5868293e+00  -1.3580166e+00   2.3483310e+00  -6.1502574e-01   1.0034337e+00  -1.1821330e+00  -2.8006965e+00  -4.7633023e+00   1.7085384e+00  -1.5528590e+00   1.0345134e+00  -3.6155638e+00  -7.6307719e-01  -7.6746383e-01   1.3941308e-01  -2.6274417e+00   7.3661051e-01   6.7768608e-01  -1.9939548e+00  -1.7599380e+00  -2.7405599e+00  -1.0994559e+00   2.2716066e-01  -1.4729777e+00   1.8124463e+00   2.1338577e+00   1.4112786e+00   2.7830368e+00   2.5749846e-01   4.5006094e-01   6.7409080e-01  -2.6529134e+00   7.5225379e-01   2.9303346e+00   2.7903229e+00  -1.8918139e+00  -1.2353608e+00  -8.7708308e-02   1.2008528e+00   2.5911788e+00  -1.8910355e+00   2.4294084e+00   1.4819013e+00   1.2536210e+00  -1.4456003e-02  -1.9147395e+00   1.3541151e+00   8.1774868e-01   1.1725606e+00   3.6125944e-01   6.6135413e-01  -3.4239016e-01  -5.4035120e-01   3.7204967e-01   3.6775315e-01  -2.3981602e+00
   2.1837568e+00   1.0107469e+00   7.1946926e-01   5.7453625e-01   1.9323177e+00  -2.9919407e-01   1.1797120e+00  -8.3200253e-01  -7.6781805e-01   5.1965097e-02  -1.4882598e+00   3.2294001e+00   1.5238578e+00   1.4348678e+00   7.5727224e-01  -1.7565104e+00  -2.1960831e+00  -2.6295192e+00   1.9544001e+00  -2.6997802e+00   1.4511853e+00   2.8013121e+00  -1.1937327e+00  -4.4831650e-01   1.1534371e+00   2.7818062e+00  -4.6658619e+00  -2.2045106e-01  -5.4518159e-01  -2.2286643e-01   3.0412880e+00   8.7762636e-02   1.3808436e+00   1.5163822e+00  -2.3647344e+00   2.7506974e+00  -5.9174763e-01  -6.0648247e-01   5.6142787e+00  -1.1286279e+00  -1.2633370e+00   7.3940750e-02   1.2353429e+00   1.7630242e+00  -1.5071501e+00  -2.3889541e+00  -2.5694594e+00  -1.2029570e+00   4.6527213e-01   4.8219483e-01   2.1265310e+00   7.4007547e-01   4.7084054e+00   1.1824730e+00  -1.1744399e+00  -2.0635180e+00  -1.4559585e+00  -4.3105664e-01   5.6469364e-01   3.9220644e+00  -1.0366728e+00   3.6774284e+00   1.5980765e+00  -6.9161904e-01   7.3207181e-01   3.7819460e+00   7.1074300e-02  -1.5711783e+00   1.7851093e+00   1.8202753e-02  -2.0349408e-01   1.4895331e+00  -2.0413823e+00   1.4662211e+00  -1.2495350e+00   1.2185214e+00  -1.7562564e+00  -2.1728970e+00  -1.6436699e+00   2.6997277e+00   2.3721488e-01  -3.1383586e+00  -2.0437681e+00  -7.3078117e-01  -3.5319286e-02  -5.7064835e-01   9.5981010e-01  -3.1904832e+00  -4.6834550e-01  -2.1248514e+00   6.8149649e-01   2.8011693e+00   3.1167880e-01   5.6940092e-01  -2.7785024e+00   1.1567143e+00   4.4552554e-03   3.6978456e+00  -3.1469205e-01   3.3603245e-01
   2.0066306e+00   2.8097982e+00   2.6605132e+00  -4.1845034e-01   3.4759470e+00  -9.0692515e-01  -3.5621727e-01  -3.9630059e-02   2.9917389e+00   2.0050651e-01  -1.0482452e+00  -2.2187606e-01   4.2819745e-01  -2.1470202e+00   1.9598628e+00  -3.9440847e-01  -3.1093891e+00   4.2344617e+00  -1.0468170e-02   3.6520951e+00  -5.2871749e-01   2.5453627e-01   4.4755442e+00  -2.9046775e+00   7.5817013e-02  -4.0470672e-02  -1.2244215e-01  -1.2234380e+00  -1.1725055e+00  -3.1399314e+00  -1.2789140e-01  -1.0480927e+00  -5.4027737e-01   4.5862134e+00  -1.4592581e+00  -2.2219273e+00   5.9226273e-01  -4.2448799e+00   8.4809780e-01  -2.9415348e+00  -1.9740289e+00   2.4513901e+00  -2.6303684e+00   5.4431336e-01   8.7676573e-01  -2.4182252e+00   2.9169365e+00  -3.7731740e-03  -1.2913600e+00  -1.1230181e-02   2.7227834e+00   1.8187891e+00   1.7714659e+00  -2.3610980e-01  -7.5289497e-01   3.6181912e+00  -1.0908635e+00  -3.1625472e+00   5.3065653e-01   3.9802505e+00   4.0640753e-01   1.9839290e+00  -2.5643299e+00  -1.7699712e+00  -4.0286100e+00   1.4177870e+00  -2.4799291e+00  -1.9024320e-01  -5.6115374e-01  -1.7419808e+00   7.8424787e-01  -2.2407832e+00   4.6219378e-01   1.5216017e+00   2.2341866e-01  -3.9238279e-01  -3.1986054e-01  -8.9143227e-01   6.3199602e-01   1.5302825e+00   1.1329731e+00  -1.9497699e+00  -2.8659633e+00  -1.0354092e+00  -1.1137534e+00  -3.3800211e+00   1.0504037e+00   9.3184926e-01   2.6410504e+00   3.4011633e+00   1.5598452e-01   1.9006867e+00   1.0490720e+00  -6.8571207e-01   1.1905561e-01   1.4218081e+00  -2.9033841e-01   2.2220305e+00  -7.0499404e-01   2.4498652e+00
  -3.8441694e-01   2.9809109e+00  -5.1319692e-01   3.4075139e+00  -1.2648323e+00   2.0837056e+00   1.4241864e+00   6.4338340e-01  -9.9285611e-01   3.0540312e+00  -1.6263358e+00  -1.6491795e-01   7.3436907e-01  -1.4921719e+00   2.5607775e+00   2.6572495e+00  -4.6981413e-01   5.4314053e-01   1.5991692e+00  -3.6720736e+00  -1.7190983e+00  -2.1192670e+00   2.8562413e+00   2.4832077e+00   2.5043881e+00  -3.5562914e-01  -8.6136356e-01   1.1282413e+00   6.4954777e-02   3.6299615e+00  -2.7251480e+00   2.0411383e+00  -1.5793628e-04   9.0301289e-01   2.2224040e+00  -2.4126379e-01  -1.0910290e+00  -1.6471736e+00  -1.7095657e+00  -1.5094311e+00  -1.5028346e+00   1.2021426e+00   1.3443224e+00   1.1180785e+00  -2.2768919e+00   3.8196481e-01   3.3271905e+00   3.7710094e+00   9.0325185e-01  -3.1589245e+00  -5.8596874e-01  -1.5174820e+00   4.6378843e+00   1.8117125e+00  -2.9014761e-01  -9.0289863e-01   2.0018124e+00   6.5626577e-01  -2.4795321e+00  -4.3508896e-03   3.6310319e-01   2.2528508e+00  -1.9705578e+00  -3.0287541e+00   7.7292776e-01  -3.2474498e-01   3.9160654e-01  -1.6992725e+00   1.4630026e-01   1.0968228e+00   9.1111246e-01   4.0835729e-01  -4.0525520e+00  -1.4941496e+00  -3.2395822e+00  -3.3335687e-01   2.5143452e+00   1.1786465e+00   1.2090180e+00  -2.8568174e-01  -2.6218645e+00  -7.8823164e-01   9.1145063e-01   1.1652476e+00  -1.1826965e+00  -1.2057611e+00   5.4810562e-01   9.6372656e-01  -2.4079920e+00   1.9277002e+00   6.4910522e-01  -4.7856735e-01  -4.3105052e+00  -6.4593650e-02   8.2097995e-01   1.0086964e+00  -2.5277502e+00   9.2163929e-01   2.3534242e+00   6.4082433e-01
  -2.7059320e+00   1.0494843e-01  -1.3385952e+00  -3.6101100e-02   4.3854179e-01  -3.5066889e+00  -2.9373072e+00   1.9023704e+00  -5.9994440e-01   4.1736677e+00  -1.1451526e+00  -2.7681515e+00  -3.4698939e+00   3.0529423e+00   4.5452038e-01  -1.4244875e+00  -3.4080596e-01  -1.9396852e+00  -1.8010742e+00   2.9824451e+00  -1.3229254e+00  -1.0442949e+00   2.0191058e+00  -2.3191571e+00  -2.1404604e-01   5.6915737e-01  -8.6622114e-01  -1.9776880e+00   1.6822911e+00   3.6161338e+00   2.3921535e+00   3.5554513e-01  -1.1602873e+00   1.4039377e+00   7.9842555e-01   2.6870490e+00   1.2742658e+00   1.7525474e+00   9.6108495e-01   3.0203466e+00   1.8000205e+00   4.9051349e-01  -7.6544069e-01   1.4869801e+00   1.0513172e+00   1.3410539e+00   7.9415486e-01  -4.0275608e+00   3.5018855e-02  -7.8376403e-01  -6.8038800e-01  -2.8965930e+00  -1.6847641e+00   4.8870860e+00  -3.1418709e+00   7.7887321e-01   2.6669666e+00  -1.9774661e+00  -2.1605901e+00   7.6226710e-01   2.3486513e+00   1.5314434e+00   4.9913763e-01  -2.2564119e+00   2.7070154e+00   1.5333745e+00  -2.2947582e+00  -8.7496751e-01  -1.8049732e+00   9.0765221e-01   3.9212454e+00  -2.1536388e+00  -8.4537033e-01  -1.9881028e+00   5.3018506e-02  -9.1216843e-01   1.3019128e+00   2.3476049e+00   1.2384098e-01  -1.5785334e+00  -5.4420476e-01   2.0112878e+00  -1.3159378e+00  -1.5412961e+00   1.5927999e+00  -1.9086451e+00  -1.8940914e-02   1.3954092e+00  -2.4887761e+00   6.5480363e-01  -7.6274321e-02  -1.2814038e+00   1.4227401e+00   2.1614764e+00   2.4101939e+00  -2.9415561e+00  -1.2881590e+00   2.6600112e+00  -4.7940651e+00   6.3189720e-01
  -6.8808175e-01   2.0559352e-02  -2.0921039e+00  -2.6550678e+00   3.0899643e+00  -1.6659693e-01  -5.6033245e-01   1.9076468e+00   1.0428682e+00  -1.5615987e+00   3.5502290e-01   1.0218658e+00  -2.5672572e+00   2.9589577e+00  -2.8766686e+00  -1.0285761e+00   7.5404483e-01   1.1678407e-01   3.8782643e+00  -7.2722112e-03   8.1205270e-01  -3.5431376e+00   3.4713952e+00  -2.5557883e+00  -3.8542593e-01   3.6376474e+00   2.1611004e+00  -7.0847859e-01  -3.1481832e+00  -2.5122951e+00  -6.9304029e-01  -5.1257993e-01   3.1996388e+00  -1.3762650e-01  -3.3893388e+00  -2.1751745e+00   1.2341400e+00  -2.7769950e+00  -1.8999946e+00  -1.8313033e+00   1.4509471e-01   3.6246021e+00  -1.6130291e+00   2.0442898e+00   9.6241255e-02  -1.4887038e+00   1.2033097e+00  -1.3905255e-01  -4.3577192e+00  -9.0678543e-01  -2.3968073e+00  -7.8260628e-01   2.1200782e+00   2.1515562e+00   1.4055928e+00  -7.7278270e-01  -7.0405905e-01   2.6212174e+00   2.6999586e+00   2.1039654e-01   1.8034751e-01   8.3148710e-01   1.0617760e+00  -5.4145012e+00  -1.4946112e-01  -2.7348827e+00   9.4415426e-01  -2.5266515e+00   2.8368039e+00  -1.5938474e+00  -2.4560145e+00   2.6907956e+00  -1.3192187e+00   3.1427587e+00   8.4696000e-01  -9.6350352e-01   2.2246971e-01   1.2706188e+00   4.0805190e-01  -8.6320996e-01   8.2763053e-01   9.0955262e-01  -2.0857901e-01  -2.4630435e-01   2.8081702e+00  -2.2482414e+00   1.3092820e-01  -7.6302053e-02  -4.3098295e+00  -1.9703906e+00   1.2912814e-01   2.5451365e+00  -4.8432759e-01   1.3884754e+00   1.0016071e+00  -9.0672455e-01  -1.1895863e+00  -9.2598411e-01  -1.0585940e+00   1.7225350e+00
   2.3346479e+00   4.8638062e-02   1.4566615e+00   1.5495632e+00   4.5610076e-01  -1.2682439e+00  -5.8207407e-01  -1.1523788e+00  -4.8580530e-01   1.3493000e+00   3.7069383e-01   5.9917424e+00  -1.7220278e+00   2.7551882e+00  -3.9141633e-01   1.1031076e+00   2.2826571e+00   1.3935576e+00   8.6661440e-01   2.3063516e+00   3.3601313e-01   1.2154420e+00  -1.7757137e+00   6.9566395e-01   7.5242553e-01   1.9957782e-01  -5.5619386e-01  -1.8254637e+00  -3.3186764e-01   2.5684423e+00  -1.7558315e+00  -2.2852521e+00   1.6261938e+00   3.3591054e+00  -1.5051165e+00   1.0236934e+00  -1.0135261e+00   3.0037394e+00  -4.7504685e-01  -1.1162148e-01  -2.3024352e+00   3.9035601e+00  -2.1721473e+00   2.6272472e+00   3.0234450e+00   5.5888617e+00   8.3635283e-01  -3.3992953e+00  -1.0476641e+00   2.0122402e+00  -1.6208315e+00  -6.6326689e-01   1.0230501e-01  -3.5267237e+00  -4.4238647e+00  -1.8812522e+00   9.7814018e-01   1.8622066e+00  -1.5612843e+00   1.5385418e+00  -3.6311410e-01  -2.5002530e+00   2.1282833e-01   2.0438819e+00   6.2038212e-01  -2.2386424e+00   4.5294715e+00  -4.9899772e+00   2.6479461e-01  -7.8122959e-01  -3.9516707e-01  -1.2590920e+00   2.0849412e+00   7.8751009e-01   9.3411430e-01   2.5859630e-01   2.5271428e+00   7.7761059e-01   1.3055954e+00   3.2120617e+00  -5.3416040e-01  -4.3764916e-01   2.9367560e+00  -4.9451056e+00  -1.0275036e+00  -5.6601451e-01  -1.3100130e+00  -2.5769512e-01   1.1309193e+00  -1.3327590e+00   2.0509741e+00   4.7752444e-01  -6.6984201e-01   4.5652105e-01   6.6717165e-01   2.4163408e+00   1.4529218e-01   3.9720825e+00  -3.1234613e+00  -2.8625875e-01
  -3.7269419e-01   2.0602698e+00   3.1886599e+00   9.1986750e-01  -7.6166539e-01  -6.3311982e-01  -1.8505136e+00   1.1834141e-01  -1.9491982e+00   7.8827025e-01   1.7691936e+00  -2.9811156e+00  -2.2255503e+00  -1.7611059e+00  -1.6594888e-01   2.5021768e+00  -4.3525981e-02   4.5349560e-01   2.7314051e+00   2.6136689e+00   2.6113804e+00  -3.0028858e+00  -1.0644002e+00  -4.4260915e-01  -2.9481401e+00   1.4278188e+00   4.6013855e-02   5.3470238e-01   8.4077458e-02   2.0730870e+00  -1.1069073e-01   4.3591979e+00  -1.3946203e+00  -8.0363569e-01   1.5750996e+00   2.2909078e+00   4.6575684e+00  -4.9090782e-01  -6.4671122e-01   1.8191643e+00   3.7330758e+00   7.2160771e-01   1.0893091e+00   4.2963994e-01   3.7526407e-01  -2.6953680e+00   1.6798968e+00   6.4371574e-01  -5.2063107e-01   6.4521408e-01   2.7188019e+00   4.7453378e-01   2.7894066e-02  -2.1448478e+00  -7.8364833e-01  -1.5171601e-01   1.4532968e+00  -2.7657864e-01  -3.1749335e+00   2.7445364e+00   7.2753933e-01   5.2858489e-01   2.4463422e+00  -2.2110713e-01  -2.1014838e+00  -1.2978992e+00  -5.8494673e-01   5.7723701e-01  -3.2837605e-03   6.0227551e-01  -1.2981633e+00   1.0340836e+00   1.1544521e+00  -6.6107442e-01  -5.8075833e-01  -1.5178708e+00  -2.4704716e-01  -1.1386721e+00  -1.0784859e-01  -1.7772576e+00   1.3282952e+00   2.1999061e+00   1.0038987e+00   2.1487789e+00  -1.7437416e+00  -4.8156656e+00  -7.4944165e-01   2.3383828e+00  -1.1086435e+00  -1.7838846e+00   1.5499777e-02  -6.9580755e-01   1.5167683e+00  -1.0553208e+00  -1.5173343e+00   3.0650219e-01  -1.3303565e+00   2.7835242e+00  -1.0097665e+00  -1.5001523e+00
  -3.5984993e+00  -1.7448209e+00   1.6942735e-01   1.3479077e+00   6.9313858e-01  -8.4317706e-01  -1.7955547e+00  -2.6560728e+00  -1.3961272e+00  -2.0547731e+00  -1.5225156e+00   3.7778236e-01   6.1764924e-01   2.1146471e+00   1.1821879e+00  -7.9181004e-01   7.5269362e-01  -6.3314061e-01   2.4050468e+00  -1.0274351e+00   2.8468516e-01   3.1508084e-01   1.5472683e+00   6.4641619e+00  -2.6563651e+00   5.8405064e-01   1.0157359e+00   3.1224093e-01  -2.5992878e-02   8.3813404e-01  -2.6393321e+00  -4.6629316e+00   1.9049559e+00   2.5627493e-01  -1.7119078e-01   9.4704789e-01   3.1839643e+00  -2.8430617e+00  -9.1381845e-02   1.4218247e+00   6.4621926e-01   2.4783476e+00  -1.2540427e-02   7.7917167e-01   4.0951265e-01  -2.2284130e+00  -1.2711675e+00  -2.7763574e+00  -5.8339458e-01  -1.2823627e+00   1.2597780e+00   8.6666830e-01   2.2664624e+00   2.5278782e-01   1.0335165e+00   1.3261554e+00   5.1032427e-01  -6.0672988e-01  -4.7321092e+00   4.1604515e-01   2.0050209e+00   8.7271556e-01   2.9077516e+00   2.5663340e+00   3.0737908e-01  -1.1427844e+00  -6.4859427e-01   6.4214906e-01  -2.8224630e+00   1.2838473e+00  -2.1412574e+00   1.2181699e+00   4.2173272e+00  -9.5090607e-01  -1.0619453e+00  -4.2843000e-01  -2.5538401e+00   1.8276628e+00  -4.2869028e+00  -3.0611696e+00  -3.9754297e-01   3.0837766e+00  -2.5431615e+00  -1.3284402e+00   1.3749231e+00   1.7096169e+00  -1.5699393e+00   3.8641442e-01   4.2945648e-01   1.6374553e+00   2.3458061e+00  -2.7117645e+00  -2.3081586e+00   1.3387693e+00   2.1453126e+00  -2.2989062e+00  -3.2365797e+00   2.4683454e-01   2.0063063e+00   3.1657542e-01
  -1.9954987e+00  -1.3063153e+00  -8.0278367e-01   2.2491712e+00   5.4187846e-01   7.0892568e-01  -1.1251819e+00  -2.5631000e+00  -1.0135829e+00  -1.9563349e+00   6.7747272e-01   1.9169353e+00  -4.7429248e+00   1.9357907e+00   4.9557562e-01   1.4001613e+00  -3.9201596e-01   1.1522373e+00   1.5586026e+00   9.2820469e-02  -4.5443703e-01   2.2553419e+00   3.7696478e+00   6.9783897e-01  -1.6477359e+00  -2.2978688e+00   1.7498346e+00   1.5607906e+00   3.8026626e+00   1.4758228e+00  -1.5749927e+00  -3.3835736e+00  -2.5448288e+00  -3.1729822e+00   1.0928697e+00   1.8054897e+00  -8.6044880e-01  -7.7846860e-01   2.6210295e+00  -1.3724089e+00   5.3157793e-01   9.7117250e-01   2.5865357e+00   4.2321179e+00   2.2643253e+00   2.2317617e+00  -1.6918430e-01   2.9193421e+00  -8.4723831e-01  -5.0727285e-02   7.7532245e-01   2.8094114e+00   2.1833208e+00   2.1641023e+00  -2.9021924e-01  -1.8823002e+00   4.5446830e-01   7.7240523e-01   1.8186574e+00  -7.8965434e-01  -4.1263047e+00  -1.0300779e+00   7.7618195e-01  -2.4921317e+00  -1.5304991e+00   1.0060862e+00   1.3948107e+00  -2.3232585e+00   1.0240138e+00  -8.7402993e-01   3.6497172e-01   2.3303974e+00   1.2681533e+00   9.0385762e-01  -2.6586408e+00  -3.8702386e+00   1.2270673e+00  -1.2645896e+00  -4.5917690e-01   2.5640051e+00  -1.1587773e+00  -5.1273216e-01  -2.1188161e+00  -3.9101909e+00   7.7454724e-01  -1.1091468e+00   9.1512235e-01   7.0907947e-01   2.9153417e+00   2.8949992e+00  -2.0658250e+00  -3.0959462e+00   2.5103026e-01  -1.6108947e+00  -2.2933008e+00   1.9388416e+00   4.6421861e+00   3.6283130e+00   1.0305065e+00  -4.0149389e+00
  -6.1499789e-03   2.1097820e-01  -1.5164662e+00  -4.4655993e-01   9.2030198e-01   1.4670548e+00  -6.8714917e-02  -1.2834890e+00   3.6881871e+00  -5.8634662e-01  -1.8867509e-01   3.6833843e+00   3.6566421e+00  -1.5053864e+00   9.9589125e-01   7.9313342e-01  -1.8697632e+00   1.9010071e+00   3.6613245e+00  -2.5135128e-01   3.1869755e+00  -1.2096197e+00  -2.1249469e+00   1.6076092e+00  -9.5005661e-01   2.0722166e-01   7.8486888e-01  -3.1107179e+00  -2.2405194e-03   2.7822061e+00  -6.8952153e-02  -2.3868843e+00  -2.2787840e+00  -3.5044674e+00   1.9709074e+00   3.7303097e+00   1.4654340e-01  -3.6687171e+00   7.9343718e-01   1.8627773e+00  -1.2451575e-01  -1.0303895e-01  -2.0811191e-01  -2.1637713e+00   1.7698857e+00  -4.3652021e-03  -8.3391755e-01  -2.4087238e+00  -8.3348791e-01  -1.8899366e+00  -2.9370634e+00  -1.5189743e+00  -1.0917557e+00   2.6955385e+00  -2.3388492e+00   1.1629369e+00   9.4249570e-01   1.4336936e+00  -5.2269870e-01   2.7022727e+00  -3.5660132e+00   5.8487059e-01  -3.4930304e+00  -2.1062551e-01   2.7575771e+00   1.3319879e+00   2.1764580e+00  -1.0098197e+00   9.4012519e-01  -7.3569341e-01  -6.8479367e-01   2.7766538e+00   1.3219777e+00   2.7396790e+00  -9.9985610e-01  -2.5927803e-01   5.3444361e-01  -2.6583419e+00   1.2526505e+00  -2.7258746e+00  -8.6836933e-01   2.7322208e+00   2.0161508e+00   4.6230467e+00  -2.3913850e+00  -1.7986074e+00   9.9675314e-01   1.3255023e+00   2.7229587e-01  -1.0034840e+00   2.0345674e+00   1.1554246e+00   7.7567008e-02   5.4872702e-01  -1.4075671e+00   1.4574179e-01   8.3348160e-02   1.0732282e+00   1.4309773e+00   2.3336715e+00
  -5.8794667e-01   1.2828549e+00   1.5330660e+00   1.1401942e+00   5.8063478e-01   1.3796607e+00   1.0010298e+00   2.6734861e+00  -1.9643023e+00   6.5178963e-01  -2.6748763e+00  -2.3887242e-01  -4.9202393e+00  -4.4222637e-01   1.0764709e+00  -1.3241706e+00  -1.4020776e+00   1.2290261e+00   1.2649310e+00  -1.9139172e+00   1.9844939e+00  -3.7504526e-03   9.8436640e-01  -2.3730475e+00  -7.1263521e-01   6.7158895e-01   1.4269973e+00   1.9092281e+00  -1.9261030e+00   2.6417590e-02  -2.1090089e-01   1.5755997e+00   5.7801853e-01  -1.0361005e+00   1.1692986e+00   8.4956241e-01  -2.5426857e+00  -1.3650642e+00   2.7038415e+00   2.0133150e-01   8.5378315e-01  -2.5306156e-01  -9.0254827e-01   6.1071384e-02  -3.9668990e-01  -1.4260558e+00   8.7111718e-02  -1.5853652e+00  -2.8028845e+00  -1.8130032e+00   1.5191617e+00   1.9245150e-01   2.3737617e+00  -2.7406307e+00  -2.2300764e-01  -3.9012959e-01  -3.4575097e+00  -8.0973960e-01  -5.8022765e-01  -2.8273560e+00   7.2147722e-01   8.6290116e-01  -2.7923798e+00  -1.1437294e+00   1.8482214e+00  -2.6966813e-01  -8.4138630e-01   7.2879760e-01  -1.5902250e+00  -1.0626306e+00   2.3511917e+00  -1.2245558e+00  -1.4043382e-01  -1.4709470e+00   9.6404898e-01  -1.7552409e+00   1.0128970e+00  -1.2301709e+00   3.6176609e+00   8.9500072e-01  -3.1316032e-01  -2.3492284e-01  -2.4573334e+00  -1.1291238e+00   2.1723793e+00  -8.7975410e-01   1.0487501e+00   2.3344159e-01   2.0743561e+00   2.2340953e+00  -2.4201051e-01   2.8132992e-01  -7.4902004e-01   2.9188880e+00  -2.0731554e-01  -1.7016016e+00  -1.8009368e+00  -1.1930209e+00   1.1281823e+00  -2.3200887e+00
   5.6063457e-01   3.0757388e+00  -1.6917712e+00  -2.2142334e-01  -7.4010478e-01   7.1853545e-01  -3.2648704e+00  -1.0720155e-01   1.6923129e+00   1.3905840e+00   7.9383957e-01  -1.1798392e+00  -8.0346574e-01   2.4381535e+00  -5.3169632e-01  -3.0738909e+00   3.8565188e+00   2.7861619e+00  -2.2031931e+00  -7.9951597e-01   7.5770305e-01  -3.5735814e-02  -6.1215951e-01   5.2132709e-01   4.0509621e-01  -7.6198604e-01   6.7961819e-02   7.5290506e-01  -2.9442598e-01   1.1486200e+00  -5.6884824e-01   4.4833007e-01  -3.3973050e-02  -2.6847822e-01  -2.9259379e-01   1.1736494e+00  -5.1623994e-01   1.5010447e+00  -1.7986202e+00   7.4356041e-01  -2.5978370e+00  -2.3774730e+00   3.1627394e-01   2.4849839e+00  -5.9947595e+00  -3.7221550e+00  -4.6547426e+00  -1.2484175e+00   4.6502138e-01   1.2411885e+00   9.9659366e-01   2.7548598e+00  -1.1409451e+00   3.7495844e+00  -1.6679794e+00  -8.4843621e-01  -2.1003760e+00   9.7424409e-01  -2.5243441e-01  -3.5313858e+00   2.2873684e-01  -6.0919740e-01   1.3505524e+00   9.1730614e-01  -3.1507646e+00  -6.5807270e-01   5.1601639e+00  -7.1513989e-01   8.0554071e-01  -5.4153216e-01  -2.4419161e-01  -1.5655134e+00   1.0299927e+00  -1.7392556e+00   3.9606314e+00  -1.5641156e+00  -5.8222154e-01   1.7767452e+00  -3.1051000e+00   1.3798464e+00  -2.5784433e-01   3.2524848e+00  -8.5439123e-01  -2.0442100e+00  -1.1234105e-01  -9.1550319e-01  -6.8836759e-01   2.1560908e+00  -6.9053037e-02   9.4604001e-01   3.3655846e+00   6.6739804e-02  -5.0810292e-01  -2.0230101e-01   2.5275871e-01  -8.5224364e-01  -3.2072230e+00   1.2170692e+00   1.9892448e+00  -4.8819142e-01
  -1.3959902e+00  -1.0130367e+00   1.4795688e+00  -8.1996868e-01  -5.0608050e-01  -5.4181408e-01  -1.0386563e+00   3.3655370e+00   4.9193387e-01   4.0565738e+00  -1.8492220e+00  -1.0956040e+00   3.0794075e-01  -5.0086794e-01   3.8516164e-01   1.7733842e+00  -5.2235667e-01  -3.0169288e+00   1.0891818e+00  -2.1537956e+00   5.5667689e-01   2.7679052e-01   1.2044510e+00   4.0962015e+00   8.9842839e-01  -1.0100267e-01  -6.3514688e-01  -2.8880739e+00  -2.4332227e+00  -3.1224322e+00  -4.6181915e-01   1.3006013e+00   1.4488474e+00  -9.9289922e-01  -2.4674645e+00  -1.7747570e+00  -2.1927615e+00   7.6028194e-01  -6.4259139e-01   1.6353908e+00  -9.7703281e-01   5.3611826e-01   1.8023242e-01   1.3769906e+00  -2.0327690e+00   3.4571024e+00   2.8494692e+00   2.0336479e+00   2.0160972e+00  -1.3832044e+00   3.0440911e+00   1.8110933e+00  -4.4684035e+00   2.5238680e-01   1.4176567e+00   6.8807171e-01   1.0753641e+00  -1.1723335e+00  -2.7941259e+00   2.2008528e+00   1.6134939e+00  -2.3144779e-02   7.2920991e-01  -2.0864614e+00  -7.2457496e-01   3.3001710e+00  -2.7155096e+00  -1.0721424e+00  -3.8445094e-02   2.0568157e-01  -1.5090496e+00  -1.1044663e+00  -2.4142808e+00   1.6549898e+00  -1.8210813e+00  -6.4110450e-01   3.5011821e+00   5.8742253e-02  -2.0413815e+00  -4.3993283e-01  -2.3407892e+00   2.7115841e+00  -5.9544244e-01  -4.5141012e+00  -4.9662243e-01  -2.6914440e+00  -2.2151496e+00  -1.9388504e+00  -1.1781276e+00  -2.6534507e+00   1.0442074e+00  -2.2640892e+00   2.4127191e+00  -1.1088942e+00  -2.5562878e+00   1.9874077e+00  -2.8729367e+00   7.0778567e-01   1.9112438e-01  -1.5434175e+00
  -5.7949788e-01  -3.4836449e+00  -1.9975566e-01   7.9076709e-01  -4.1181269e-02   1.6816059e+00  -2.3728027e-01   2.1457135e+00  -2.0660332e+00   1.5619741e+00   6.9521415e-01   1.1094615e+00   6.4376610e-01  -2.0037047e+00  -1.8822532e+00   1.1974202e+00   1.8491742e-01  -3.1895970e+00  -4.1955089e-01   1.7121345e+00  -1.1221051e+00   3.9082363e-01   1.7058456e+00   2.2343370e-01   5.1225569e+00   1.9952241e+00  -4.3482167e-01  -1.0866918e+00  -1.2232797e+00   1.6347397e-02  -1.2308610e+00  -7.2055926e-01   2.3766864e+00   6.7520070e-01   2.5889510e+00   8.5552863e-01   1.8441328e+00   1.1317735e+00   9.2523763e-01  -3.0529154e+00  -1.8304762e+00  -1.3747832e+00   3.8022232e-01   2.4823789e+00  -1.9026163e+00   5.5870398e-01   1.6962117e+00   2.5781791e+00  -1.5112640e+00   5.0951400e+00   1.6103942e+00   8.4125345e-01  -2.3362837e+00  -9.2089563e-01   1.1155922e+00   2.1245193e+00   1.4622444e+00  -3.6599273e-02  -1.8412515e+00  -7.1065618e-01  -1.2448720e+00  -4.5743665e+00  -4.8287413e-01   2.0956944e+00   1.8006459e+00  -2.5433196e+00   3.3698245e+00  -1.1834414e+00  -1.6660670e+00  -7.5113168e-01   2.3493532e+00   9.6331458e-01  -1.6487706e-01  -2.6286556e+00   1.7293094e-01  -1.1282021e+00  -2.4433002e+00  -6.3535613e-01  -6.6931512e-01   2.9335263e+00   1.1199763e+00   2.3548437e+00   1.5141011e+00  -9.3135266e-01   1.2260729e-01   1.3580897e+00  -1.8016113e+00  -3.4770049e-01   3.3109183e-01  -9.0113842e-01   1.9050602e+00  -1.5351961e+00  -1.9479431e+00   4.2655702e+00   1.8056846e+00   1.0305193e+00   5.8239244e-01  -3.3672665e-01   6.1932637e-01  -2.5910674e+00
   3.1319664e+00  -2.7187325e+00   1.4363355e+00   6.0762086e-01  -6.8807136e-01  -3.8706731e-01  -1.8443091e+00  -4.3531151e+00   1.5216447e-01  -5.6211672e-01  -1.9520456e+00   7.6285372e-01  -4.2753948e-01  -4.7378959e-02  -1.9251670e+00  -2.7950749e+00   2.8303295e-01  -1.7225360e-01  -2.0506688e-01   1.5415970e+00  -1.7609397e+00   3.8668494e-01   1.6597473e+00   9.3872497e-01   8.8230598e-01   7.3937393e-01   1.9974898e-02   8.4975788e-01  -6.9778358e-01   2.1033085e+00   1.0366831e+00   1.1160806e+00  -1.8059476e+00   7.9192590e-01   1.4544615e+00   2.3957255e+00   2.3491939e+00   1.1702269e+00  -6.7246680e-01   4.1051652e-01   4.9981896e-01   7.7095994e-01  -2.3731380e+00   9.9193817e-01   2.9372975e+00   6.6557336e-01  -6.3441250e-01   2.0612544e+00  -1.5956180e+00   3.7467727e-01  -2.2169537e+00   2.9966491e-01  -2.0687385e+00  -2.2079798e-01   3.7875785e+00  -2.6210747e-01   1.3269989e+00  -2.3536904e+00   2.2551321e+00   3.1892885e+00  -1.6463359e-02   1.0220274e+00   1.4050106e+00   2.7038050e+00  -1.3383956e+00  -4.7528098e+00   6.0594991e-01  -5.7431588e-01  -1.3834031e+00   1.7930076e-01   8.4069126e-02   9.9959352e-02  -3.6498504e+00   4.5982215e-01  -8.2344276e-01  -7.2276282e-01  -2.8415790e+00   8.7434888e-02  -1.4594509e+00   1.2390221e-01  -1.9636546e-01   2.9053559e+00  -2.4105562e+00  -4.8264932e+00  -1.5193937e+00  -1.3369555e+00  -2.4699766e+00   1.2330753e+00   1.0463390e+00   1.4807338e+00   2.6776982e-01  -1.1831586e+00  -1.4793844e+00  -5.6595591e+00  -1.2691651e+00  -3.1670214e+00   2.4621161e+00   8.3087707e-02  -1.9260044e+00   1.7157468e+00
   1.2596755e+00  -1.3729386e+00  -1.8568433e-01   8.6869746e-01  -1.5340856e+00  -2.0515294e+00   1.2208905e+00  -3.1491420e-01  -3.9790858e-01   8.3192127e-01   3.8903317e+00  -1.9444985e+00  -3.9217036e+00  -7.6706247e-01   6.8602244e-01  -2.5994806e+00   7.1000420e-01   7.0208527e-01   1.3355360e+00  -1.5928496e+00  -3.3661305e-01   2.2503386e+00  -2.4565932e+00  -1.2581459e+00  -7.8323505e-01  -2.9719714e+00  -2.8657829e+00  -9.6794990e-01   5.6565229e-02   6.3021978e-01  -3.0061615e+00   9.4367711e-01  -1.0147612e+00   6.9715159e-01   3.7217466e-01   2.4704194e+00   3.0168130e+00  -1.1951617e+00  -7.2507391e-01   7.9067763e-01   2.8353389e+00  -6.4414280e-01  -5.7998034e-01  -1.6158202e+00   2.1381643e-01  -1.5245557e+00  -1.6312734e+00   1.5931670e-01  -1.2504076e-01  -2.2421712e+00  -6.7539326e-01   7.8848296e-01  -9.4590569e-01   1.1467754e+00  -2.7749518e+00  -3.2371620e+00  -1.3048259e+00  -1.2255231e+00   1.4218815e+00  -2.6278393e+00   1.2148553e+00   6.6834440e-01  -6.5948178e-01  -8.4745690e-01  -1.9510252e-01   6.5025477e-01   9.4568981e-01   1.8375244e+00  -1.8660551e+00   1.3222486e+00  -6.2441395e-01   2.4957620e+00   3.0968851e+00  -1.8444012e+00  -3.3735141e+00   2.1831566e+00   2.0580336e+00   1.2970447e+00  -1.1328771e+00   2.5729358e+00  -1.3704047e+00   1.3940271e-01  -4.0147682e+00   7.7413783e-01  -3.5175570e+00  -1.6898053e+00  -1.9137006e+00   5.6780399e-02   1.6681639e+00  -4.1796575e-01  -2.9707685e+00   4.1497692e-01   3.9408449e-01  -2.4742828e+00   3.5574057e+00  -2.7846522e+00  -7.6842672e-01  -5.0960932e-01  -3.2771858e-01  -1.2126522e+00
   9.3473549e-01   1.2940015e+00  -2.0307035e+00   2.0034156e-01  -8.5364886e-02  -1.4887120e+00   3.1465930e+00  -2.4028660e+00  -1.2527657e+00  -1.1413334e+00   9.2159091e-01  -2.9842100e+00   2.1016955e+00   2.9322379e+00  -1.6919565e+00  -1.4822472e+00  -1.2180211e+00  -6.4210794e-01   2.5321529e+00  -1.2266398e+00  -2.0252865e+00  -1.1722962e+00  -1.5216569e+00  -2.7949173e+00  -2.9688685e+00  -6.1955658e+00   3.6587704e-01  -9.1451144e-01  -1.1293117e+00  -2.1242166e+00  -1.1603280e+00  -1.0067153e+00   1.7157891e+00   1.1269337e-01   1.9034113e+00  -7.6392180e-01   1.3517755e+00  -1.9739347e-01   5.6208996e-01  -1.8222278e+00  -9.8669458e-01   7.9317657e-01   8.2154708e-01  -1.5575997e+00  -1.7146414e+00   2.4315206e+00  -1.4627778e+00   3.5165676e-01   1.4110810e+00  -3.0380967e+00   1.9508092e+00  -9.5555623e-01   1.9583006e+00  -7.0603712e-01  -8.8990529e-01  -5.6571083e-02   1.2481820e+00  -5.1467583e-01   1.4378982e+00   4.1134659e+00  -1.3940283e+00  -1.1319224e+00   2.3317464e+00  -1.5128337e+00   1.4073462e+00   2.4573420e+00  -1.1810573e+00  -1.2585836e+00   2.0866837e+00   2.7242592e+00   1.6839243e+00   1.9665388e+00   6.7544603e-02  -6.3384411e-01  -1.0451400e+00  -9.3888896e-01  -7.1576727e-01   3.6690884e+00   1.7887034e+00   1.0032810e+00   1.1161066e+00  -1.9757612e-01   1.9208085e+00  -1.9593858e+00   9.1383000e-01  -1.4497327e+00  -3.0995162e+00  -1.5936664e+00   4.2297740e+00   4.0969383e-01  -2.8010978e+00   1.7636918e-01  -5.0034970e+00   2.1643723e+00  -2.4127766e+00  -1.3571212e+00   3.1218776e+00   4.4890481e-01  -2.2242755e+00   1.9499325e-01
  -8.4413788e-01   7.0700960e-01   1.4401735e+00   9.4446674e-01  -1.8535318e+00  -9.3457062e-01  -3.1641208e+00  -2.5133061e+00   1.4257057e+00  -7.8388887e-01   1.1341437e+00  -4.0058481e-01   1.7029872e+00  -1.1341688e+00   9.3564130e-01   5.3380030e-01  -1.0391393e+00   1.3440813e+00  -1.7508982e+00   3.0113467e+00  -6.9990464e-01   6.5028384e-05  -9.1811237e-01  -3.6759287e+00   5.6312329e-01   3.4937432e+00  -1.1261406e+00   1.6277013e+00   2.8793021e+00  -5.5748368e-01  -9.0941062e-01  -3.7040002e+00  -1.0191072e+00  -1.4007925e-01  -1.0048748e+00   1.1583385e+00   4.1004083e-01  -1.6945938e-01  -3.1726814e+00   3.3289988e+00   4.9597620e-01   1.1248192e+00   3.4772445e+00   1.4224930e+00  -3.4053691e+00  -1.3225254e+00   2.2650381e+00  -3.8761443e+00   2.3356520e+00   4.2411648e+00   8.1895964e-01   9.2338106e-01  -1.3162497e+00  -1.5814450e+00   2.8474033e+00  -6.8053398e-01  -3.3420559e-01   2.8851600e+00   8.6485373e-01   9.9607915e-02  -9.8692259e-01  -1.4317851e+00  -2.0169712e+00  -4.6227205e-01  -2.0728030e+00   1.0437776e+00  -2.4463295e+00   1.1695380e+00   2.3593520e+00  -8.6804035e-01  -1.6834174e+00   2.1356830e+00  -1.1620929e+00  -3.4198209e+00  -1.5295320e+00  -1.2532981e+00   7.4497846e-01   1.7122719e-01  -8.9063686e-01  -1.4132722e+00   1.9339433e+00  -8.3596176e-01   1.6356510e+00   1.3583871e+00   6.7611203e-01   8.5099734e-01  -8.0279545e-01  -2.7500652e-01  -1.5249376e+00   6.7321952e-01   1.7082855e+00  -9.6100128e-02   3.2722352e+00  -1.9550099e+00  -6.5371093e-02   1.1395499e+00   1.1610751e+00   1.1007799e+00  -4.5897906e-01  -1.8497130e+00
   4.6347871e+00   2.5311989e+00   2.4722236e+00  -2.3992592e+00   1.6119875e+00  -8.5879741e-01  -4.5541424e+00  -2.3227454e-01   1.7723491e+00   1.3918907e+00  -8.6873947e-01  -1.5010822e+00   3.0683666e+00  -9.1776372e-01   2.7066167e+00   2.0190448e+00  -1.0748851e+00   1.0952055e+00   1.7348034e-01  -1.9233526e+00  -1.2718201e+00   1.6158233e-01   1.6478472e+00   9.6170880e-01  -2.6062204e+00  -2.6034457e+00   3.1457298e+00  -1.4466354e+00   5.2768204e+00   1.4761794e+00  -1.8583781e-01  -1.1577484e+00  -8.5000240e-01   1.6500696e+00  -6.8945660e-01   1.9078987e+00   5.4238833e-02  -1.6126921e+00  -9.0323996e-01   1.9383292e+00  -2.5745291e+00  -1.2028092e-03  -2.0673604e+00  -4.8819702e+00   2.5564891e+00   3.4048591e+00  -7.5555888e-01   2.2552720e+00   3.7798127e-01  -1.0234051e+00  -1.6698298e-01   3.2929961e+00  -6.2572203e-01   1.9177396e+00  -7.6227356e-01   3.4680318e+00   3.5994179e-01  -2.5613826e+00   1.6919618e+00   1.3477569e+00  -2.4146634e+00   2.2002693e+00   5.1331461e-01   2.0689264e-01   3.4388174e-01   9.9330714e-01   5.5242875e-01  -2.8654489e+00  -3.6892171e+00  -9.3639848e-01  -2.2954167e-01   2.7232307e+00  -1.2992864e+00  -3.6186816e+00   8.1475506e-01   4.8420653e+00   2.6812497e+00  -1.8478440e+00   3.1195212e-01   2.2965273e+00  -3.3997647e+00   1.6503383e-01   6.5641888e-01   1.1073584e+00   9.6153392e-01  -1.9270391e+00   1.1973450e+00  -9.0787309e-01   2.1730573e-01   3.9215039e-01   3.3541042e+00  -4.0608182e-01  -1.7781853e+00  -2.0959728e+00   1.3354459e+00  -4.6799915e-01   5.6747507e-02   1.0028046e+00  -2.3693048e+00   4.9837179e-01
  -4.7770933e-01  -5.2142992e-01   9.0955296e-01   1.6185607e+00   2.6394952e+00  -3.9679507e-01  -7.6474433e-01  -2.9461189e+00  -1.4085047e+00  -4.9486681e-01   3.6478903e-01  -1.5588056e+00  -9.5056617e-01   1.6767417e+00  -7.4395624e-01   1.4171560e+00   1.9395318e-01   8.8104566e-01  -5.8624419e-01  -6.9343923e-01  -1.3722222e+00   4.7379560e-03   2.9825692e+00   1.7346697e-01   3.3773225e+00  -1.7031356e+00   4.1756509e-01   5.4987414e-01  -8.9104111e-02   2.6328006e-02  -2.0179140e+00  -4.2531283e+00   1.3289391e+00  -7.1327883e-01  -8.0168505e-01  -5.7700261e-01   1.7782082e+00  -5.2753270e-01  -4.3302394e-01   1.9603911e+00  -4.0496540e-01   2.4734457e+00   2.2950528e+00  -1.8990867e+00   7.8429076e-01   3.1108170e+00  -1.7760315e+00  -4.7353984e-01   5.1040494e-01  -2.8557320e+00  -4.8664871e+00   1.1888183e+00   1.1924046e+00   3.9196053e+00  -1.7168799e+00  -3.5487940e+00  -7.4100829e-01  -5.9732522e-01  -1.9898112e-01   6.8774151e-01  -3.3327949e+00   1.1597028e+00   2.1181582e+00   9.7777526e-01   1.6254937e+00   1.4101197e-01  -2.1658117e+00   1.3189422e+00   1.0790774e+00   3.4193359e+00  -1.8019782e+00   2.5665367e+00  -6.9406320e+00   4.2794311e+00  -1.4503945e+00  -1.7694985e+00  -3.3378559e+00   5.7523833e-01   3.0444412e+00  -3.2482782e-01   1.5458358e+00   1.5286900e+00   9.2125529e-01  -9.8772535e-01   3.5960621e+00   1.3597073e+00  -6.2515966e-01   1.6488481e+00   1.8379764e+00   1.3534333e+00   7.6718896e-01   1.1741077e+00  -6.1196219e-01   2.4726909e+00   1.1138740e+00   1.2307541e+00  -3.4495264e-02   1.1433100e+00  -6.1823200e-01   3.0495029e+00
   1.5958246e-01  -2.0598746e+00  -2.9201686e+00   7.3108232e-01  -1.4786537e+00   1.4877363e+00   1.4236785e+00   1.3703273e+00  -1.3135464e+00   4.9866509e-01   9.4788973e-01   8.8596163e-01  -1.4483043e-01   4.5986022e-01   5.7726163e-01   1.0188430e+00  -4.1250056e+00   1.3181608e+00  -9.9288825e-01   3.2214293e+00   1.0510480e+00  -9.9407113e-01   8.7591856e-02   2.9247047e-01  -1.6231213e+00  -1.7182310e+00  -5.4521201e-01  -4.6239462e-01   3.2561426e-01  -1.3529781e+00   1.5959000e+00  -1.7656278e+00  -1.0498537e+00  -1.7925190e+00  -5.6773656e-01   2.0592667e+00   2.7862968e+00   5.9790279e-01  -4.1310789e+00  -1.0434120e+00   1.3085926e+00  -7.1649082e-01  -2.6900941e+00   1.2854522e+00   1.9224406e+00   1.5993808e+00  -2.1688329e+00   2.0937793e+00  -2.3491448e+00  -3.1535265e+00   7.3714191e-01  -3.0438443e+00  -1.1678463e+00   8.7000949e-02  -3.2840008e-01   8.7422808e-01  -1.0064732e+00   4.0331944e-01  -2.0374558e+00   2.9534206e-01  -6.7604848e-01  -1.0829732e+00   1.6223674e-01   4.7607658e-01   2.4883434e+00  -1.0623493e+00   1.3556795e+00  -1.2224816e+00  -1.6188960e+00  -1.9849426e-01   2.8321008e+00  -3.0530085e+00  -1.1265202e-01   6.5459953e-01  -1.1154488e+00  -2.2204616e+00   3.9149797e-01  -1.2370101e+00  -1.7377490e+00   1.7697838e+00  -1.0306131e+00  -1.1686742e-01   2.8481815e+00  -1.8984347e+00  -1.0566842e+00   9.6477726e-01   6.0613178e-01   3.1159470e+00  -8.9345121e-01   2.4998359e-01   2.3695771e+00  -2.4349795e+00  -3.6508285e+00   1.7899610e+00  -9.5057455e-01  -3.0468694e+00   3.5899905e+00  -1.1168747e+00   1.3712213e+00  -1.0306741e+00
   2.9430709e+00   3.3418714e+00   1.2067145e+00   9.3802542e-01   3.0770126e-01  -2.2576419e+00  -1.6074290e+00   1.1604580e+00   2.3273271e+00   1.7923166e+00  -5.3541584e-01  -2.3762990e+00   1.5567945e+00   1.4350112e-01   6.1661695e-01  -1.4152439e+00  -3.6789616e+00  -1.9070763e+00   7.3462908e-02  -2.4934308e-01   3.6275163e-01   1.7530694e+00   1.8197699e+00  -1.8761027e+00  -1.5699112e+00   3.3255538e+00   5.7375547e-01   9.9102647e-01   4.8361626e-01   3.0286496e+00   1.6348584e+00   2.1506282e+00   1.0077616e+00   2.6688948e+00  -1.4038992e+00  -1.1378388e+00   2.9876779e-01   4.1254050e+00  -3.7948784e-01   3.1315544e+00   3.0066285e+00  -6.2714865e-01   1.4644930e+00  -2.7285065e+00   1.6318296e+00  -2.6579324e-01   1.1197282e+00   1.4664446e+00  -2.5608057e+00  -1.0562489e+00  -1.1233390e+00   2.3997406e+00   4.0621673e-01  -9.9908085e-01   7.2574806e-01   5.2341960e-01  -1.5361748e-01   2.9968109e+00   2.5625438e+00   1.1738737e+00   1.2457869e+00   7.5415067e-01   2.4020501e+00   3.3110573e+00  -1.8937234e+00   2.7276918e+00   4.0529864e+00  -3.4085266e+00  -3.1450189e+00   2.8697308e+00   1.0028957e+00   3.5985586e+00   7.7068871e-01   2.8426274e+00  -2.5304166e+00   3.0680387e+00  -2.2103366e+00   1.8320696e+00   9.5716685e-01   2.5201500e+00  -1.4056388e+00  -1.3257313e-02   1.7444216e+00   9.7293067e-01   2.5775926e+00   4.8882979e-02  -1.7483027e+00  -3.1373223e+00  -1.8907713e+00   1.7188242e+00   7.0570121e-01   6.5811744e-01  -2.6939911e+00  -2.3017620e+00   1.2560502e+00   4.6791305e+00  -3.1423234e+00   2.7054673e+00   6.9099933e-01   8.4542666e-01
  -1.1815984e+00   9.1427678e-01  -1.3920386e+00   2.7518002e+00  -1.2068722e+00   2.3571823e+00   2.1246802e+00  -1.1599521e+00  -7.6973828e-01  -2.0767714e+00   1.8290170e+00   3.4539059e+00   2.1673541e-01  -1.9700335e-01  -3.5524911e+00  -2.2679529e-02   2.1031536e+00   6.3131264e+00  -1.3486653e+00   1.3583122e+00   3.3649310e-01  -2.5222838e+00  -1.1965321e-01   1.3710472e+00  -2.2769456e+00  -1.4460447e+00  -1.7844519e+00  -1.6787539e+00  -1.9818729e+00   9.2920410e-01  -1.4060998e+00   6.6078634e-01   1.9674477e-01  -1.3827350e+00  -6.0258206e-01   4.6349483e-01  -1.0079349e+00   3.4536987e-01   3.1054756e+00   1.5889930e+00  -8.6467937e-01   7.4336239e-01  -7.4710353e-01  -3.2380919e+00  -1.4065631e+00   3.8988573e-01  -2.5738751e-01  -7.8995907e-03   3.3812279e+00  -7.5124559e-01   3.4968305e+00   7.9233431e-01   4.8200208e-01   1.2338569e+00   2.8943574e+00   4.6461452e+00   1.1312695e+00   1.4757128e+00  -1.4340219e+00  -1.0033005e+00   1.4541881e+00   6.6607422e-01   1.5598073e+00  -1.5942819e+00   4.5313201e-01  -1.5049706e+00   1.8319067e-01  -1.3378364e+00   2.8498373e+00  -1.2274050e+00   6.2177773e-02   1.2528153e+00   2.0545814e-01  -1.8929518e+00   1.9606497e+00  -7.6543758e-01  -7.1287955e-01   1.6635465e+00  -1.3783945e-01   6.2862644e-01  -7.3879237e-01   4.9088737e-01  -2.1677649e+00  -1.0760076e+00   1.1024465e+00  -5.6863923e-01   7.5027614e-01  -2.4327712e+00   2.3435163e+00  -1.9849494e+00   1.0327258e+00  -1.5804520e+00  -6.6865043e-02  -3.0362735e-01  -3.6495427e-01  -2.4970249e+00  -1.0744478e+00  -2.5410887e+00  -1.8288071e-01   2.5978071e+00
   4.1831771e-01  -2.4252640e+00   2.2229816e+00  -1.8109277e+00   4.3767843e-01   1.3527728e+00   2.3895661e-02  -3.4545977e-02   1.1255905e+00   1.6669903e+00   5.5052592e-01   1.2823560e-01  -2.3939615e+00   1.4895103e+00   5.1847558e-01  -7.6338292e-02   4.1635921e-01   1.8294289e-01  -3.0345432e+00   3.4519888e+00   2.8415498e+00   1.1335748e+00  -2.1381100e+00   9.1586648e-01  -1.3780843e+00   8.1919271e-01   2.1991327e+00  -5.2186612e-01  -2.2906380e+00   1.2159046e+00   3.8417143e+00  -7.8967312e-01   5.6437670e-01  -6.4931607e-01  -7.9244068e-01  -1.5863209e-01  -1.3689325e+00   2.0705120e+00  -9.3250119e-02  -3.0403077e+00  -3.3476013e+00   3.2482306e+00   1.7504128e+00  -3.5474412e+00   1.2737501e+00  -7.0900608e-01   7.6985204e-01  -3.0395880e+00  -2.6612808e+00  -9.3183482e-01  -1.9026286e-01  -1.0464138e+00  -2.2977667e+00  -2.0135841e+00  -5.8517346e-01  -2.9086057e-01  -1.2869133e+00  -1.3921455e+00   2.7948540e+00   1.2417564e-01   2.2981058e-01  -5.1599898e-02  -2.0309020e+00   4.5036288e+00  -1.1322450e+00  -1.4958014e+00  -2.9800095e+00  -1.4709369e+00   1.2651141e+00  -1.9406892e+00   6.3002384e-01  -8.4876237e-02   7.2095733e-01  -8.6496443e-01  -3.6006140e+00   3.7782724e-02   3.8148219e+00   4.3807530e+00   1.3075918e+00   1.4589358e+00   5.9635661e+00  -2.9522201e-01  -1.0418071e+00   6.4643767e-01   2.8614742e+00  -9.9490565e-01  -1.0672290e+00   4.2507444e-01   1.8869186e+00   4.9047311e-01  -1.7074502e+00   1.8411488e+00   1.7618839e+00  -1.0719046e+00   1.5569830e+00  -1.4585853e-01  -7.8388754e-01   1.2201026e+00  -5.8325823e-01  -1.2101537e+00
   1.2354031e+00   1.7433863e+00   5.8099265e-01  -2.2523093e+00  -1.7118100e+00  -6.1440730e-01  -6.1344321e-01  -1.7398552e+00  -1.6006727e+00  -1.2773855e+00   9.0918271e-01  -1.7326929e+00  -2.7117898e-01   2.5723463e-01   2.4933565e+00   1.0896106e+00  -1.0637379e+00  -1.3920571e+00  -1.3992915e+00   2.6271544e+00  -3.0621814e+00   1.0558322e+00  -1.7292568e+00  -3.0050272e+00   1.7519655e-01  -2.7601452e+00   1.5950129e+00  -2.9162894e+00  -5.9691726e-01  -5.1634014e-01  -1.9309758e-01   1.9732194e+00   1.7833255e+00  -1.1268372e+00   1.7493311e+00  -5.1068129e-01   1.3534941e-01  -2.5936385e+00   1.4736461e+00  -8.3306653e-02  -2.2813688e+00   2.4296044e+00  -2.9527183e-01   5.2460523e-01   9.6063763e-01   4.3860239e+00   9.0818145e-01   2.7250542e+00   1.0836774e+00  -3.2487205e+00   1.2153392e+00  -6.4343097e-01   1.3375869e+00  -2.1199323e-01  -2.9065910e-01  -1.0116676e+00  -2.0049372e+00  -2.3088913e-01  -7.7939966e-03  -6.3834904e-01  -3.2992927e+00  -1.0661240e+00   4.3698755e+00   1.4341931e+00  -3.3846085e-01  -1.8213557e+00  -2.5791679e+00   1.7191565e+00  -6.8631900e-02   1.1307744e+00  -3.2217077e+00   2.4888109e-01  -9.3864444e-01  -3.8594570e+00  -7.3647391e-01   3.0639557e+00  -1.9309174e+00  -2.4347185e+00   2.3829889e+00   2.4167938e+00  -1.4428904e+00  -5.2479014e+00  -1.7808167e-02   7.9356453e-01   1.3682910e+00  -3.2507985e+00   2.1224347e+00  -4.3492690e+00   3.2678840e-01  -1.6754232e+00   1.8740205e+00  -3.1377466e+00  -5.6789290e-01  -1.9895976e+00   1.2956464e-01  -3.2986397e-01   8.9583263e-01   1.1977776e+00  -5.5634937e-01  -1.8359363e+00
  -2.8083923e+00   3.5115708e+00   7.2745094e-01   2.6292132e+00  -2.2464227e+00  -6.4180208e-01   1.7651318e+00  -3.1500641e+00   1.9415826e+00  -5.0617441e-01   2.1523993e+00  -6.7358482e-01  -1.1110053e+00   2.1631297e+00   6.2448459e-01  -1.7711044e+00  -1.5451481e+00  -4.2314550e-01  -5.3280915e+00  -3.7455407e-01   5.5590474e-01  -4.0139093e+00  -1.3676514e+00  -2.0206822e+00   3.0368726e-01   5.2312518e-02  -8.2965307e-01   1.5937526e+00   1.5321528e+00  -2.3551900e+00   4.0356937e+00   3.4675327e+00   3.2562293e+00   5.2131213e+00   6.3323655e-02   9.0633559e-01   3.1775188e-01  -2.8297272e+00   3.3247025e+00   2.1122129e+00  -3.3779394e-01  -8.0971096e-01  -9.7994718e-01  -8.6356188e-01   2.7301789e+00  -1.6725391e+00  -1.2566972e+00   1.6105452e-02  -1.7144794e+00  -3.4061954e+00   1.0258012e+00   2.9731749e+00  -4.5708150e+00  -1.8291552e+00  -1.8386290e+00  -4.4894531e-01  -1.6844962e+00  -2.1653740e+00   7.1086114e-01  -6.3356572e-01   2.4570357e+00  -3.2864515e-01   1.2831066e+00   5.0005054e-01  -1.1485114e+00   2.3477647e-01   1.5841377e+00   3.9240565e+00   8.5329523e-01   2.5992579e+00  -7.4157916e-01  -6.7423553e-01   1.9890869e+00  -9.5936447e-01   2.2663343e+00  -2.3485376e-01   1.1239411e+00  -2.3818401e+00  -3.4385858e+00  -2.9769024e+00  -1.7664106e-01  -4.2815036e+00  -2.5181972e+00   4.3420115e+00   1.4549681e+00  -6.7401631e-01  -3.5134854e+00   6.9189597e-01   1.8910785e+00  -3.2518362e-01   4.9504817e-01  -1.3505839e+00  -2.1112547e+00  -1.6734860e+00   2.0340524e+00   1.7417540e+00  -2.5538817e+00  -3.0943177e+00   9.3803708e-01   2.3926467e+00
  -3.0235087e+00   1.6662740e+00  -3.2945182e+00  -1.1221457e+00   1.2203261e+00  -2.2376104e+00   6.9218388e-01  -1.1152507e-01   1.3315896e+00  -1.5873540e+00   1.4618273e+00  -9.1893390e-01   3.5247650e-01   1.5486159e+00  -1.0058760e+00  -6.3924112e-01  -9.6837610e-01  -1.5916197e+00   1.3442315e+00   3.1326759e+00   3.3386382e-01  -2.4172823e-01   4.1134646e-01   8.2169345e-01   1.9883222e+00  -1.7206947e+00   1.6640802e+00  -1.0981782e+00  -1.7443260e+00  -7.5194618e-01  -2.3219625e+00  -1.7531540e-02   2.3099080e+00   6.3994728e-01   1.8976755e+00  -6.7856320e-01  -2.9924741e-01  -8.2967960e-02  -2.9449714e+00  -1.8743824e+00  -6.5226642e-01   7.7699749e-01   5.7679344e-01  -2.7106027e+00  -1.1721246e+00   1.1960197e+00   1.2283172e+00   1.6525292e+00   5.7625244e-01   1.5782671e-01  -1.1451210e+00  -1.4256706e+00   2.2799717e-01  -7.5286914e-01   1.9327454e+00  -1.8140228e+00  -2.0206595e+00  -1.8602357e+00  -2.5534554e+00   1.6901131e+00  -1.7749020e+00  -9.4105658e-01  -3.9076322e+00  -4.5604229e+00   1.2220604e+00  -1.0356645e+00   2.9011887e+00   1.2461341e+00  -3.4123395e-01   8.9993389e-01  -2.8883806e+00   7.5540304e-01   3.6814933e+00  -2.4877170e+00   3.0437874e+00   1.4466441e-02   1.0069380e+00   3.4923563e+00   4.3853358e+00  -1.5326414e+00  -1.3825421e+00   7.4796319e-01  -6.1690202e-01  -5.6439721e+00  -1.6402345e+00  -2.8224074e-01  -1.1035694e+00  -1.0037832e-02  -6.3787026e-02   4.9074477e+00  -4.2276824e+00   1.2604916e+00  -1.3992433e+00   4.6417412e+00   6.3781761e-01   8.5110334e-01  -2.9053660e+00  -1.8699463e+00   1.3145249e+00  -3.0476795e-03
  -2.3407135e+00  -5.6763313e-01   1.3633870e+00   1.6025117e+00   9.8057182e-01   9.4159250e-02  -1.6907702e+00  -1.3876662e+00  -7.5416862e-01  -5.0626505e-02  -6.0726486e-01  -5.5305930e-02  -8.5489709e-01  -1.7081735e+00   5.4780388e-01  -1.5409170e+00  -1.1597397e+00   6.7721068e-01   5.7132095e-01   7.7808302e-01   1.8819675e+00   6.3784323e-01   3.7886111e-01  -3.2676351e+00   2.0697860e-01  -2.7243673e+00   1.3172279e-01   2.2791055e-01  -7.1039520e-01  -1.3690377e+00   6.9764486e-01  -1.3115242e+00  -6.2763366e-01  -3.3739349e+00   5.3046342e-01   1.9953339e+00  -4.7487149e-01  -1.4386194e+00   9.7349493e-01   9.4307107e-01   3.9182198e-01   1.1735377e-01   2.1901768e+00   2.2459801e+00  -2.1805178e+00  -2.9842652e+00   1.4929031e-01   1.9817544e+00  -6.2978002e-01  -2.7661213e+00   3.5097597e+00  -1.5393191e-01  -1.2218725e+00  -3.3567170e+00   1.2792065e+00  -2.1293276e+00  -6.2732546e-02   6.0077181e-01   1.4163828e+00  -1.2221948e+00   1.1981655e+00   1.0558871e+00  -3.6924057e+00  -1.6087391e+00   2.7198708e+00   4.8000574e-01  -2.5913070e-02   2.5885708e-01  -6.9447532e-01  -2.1984907e+00  -6.3384536e-01  -2.2848509e-01  -3.5306194e-01   1.9321982e-01  -1.2272820e+00  -5.1336511e-01   2.6767071e+00   1.2943436e+00   7.7779161e-03   2.4887881e+00  -2.3904295e+00  -3.1997765e+00  -1.8534122e+00  -1.0608715e+00  -1.7981329e-01  -1.8665178e+00   3.2825834e-01   2.0179638e+00   1.5937642e+00  -2.8117421e+00   2.4696559e+00   2.3279765e+00   4.6611466e-01  -3.8852842e+00   2.3009325e+00   1.2876501e+00  -1.3609270e+00  -1.1663639e+00   5.9526553e-01  -6.5768967e-01
  -2.1036088e-01  -6.2199558e-01   2.1224902e+00  -9.9162320e-01  -2.9114592e-01  -5.0899452e+00  -6.6870065e-01   1.0494846e+00   2.1515421e+00   5.8016201e-01   1.0450391e+00  -5.3399706e-01  -4.0815475e+00   9.9574410e-01   1.0166185e+00  -2.5536073e+00  -1.0218420e+00  -8.1023962e-01  -7.5950378e-01   2.9160146e-01   1.7236307e-01   5.0385318e-01  -9.3854401e-01   9.6311564e-01   1.3271333e+00   1.3075933e+00   9.8122101e-02   5.2228903e-01  -4.0450831e-01   1.3655669e+00   9.7143594e-01   1.1354778e+00   7.9127421e-02   8.2985452e-01   4.8162697e-01  -1.0161988e+00   2.5889792e+00  -4.5665931e-01   4.3038821e-01  -1.6149433e+00  -7.2372011e-01  -2.8282027e+00   3.2883186e+00   2.3501920e+00   4.4266493e+00   1.4250849e+00  -4.0528563e+00  -4.2132883e+00   1.5680702e+00   1.8171008e+00  -6.9105482e-01   8.8508279e-01  -1.3077327e+00   6.5252721e-01   2.4765427e+00  -2.1392905e+00  -6.3750087e-01   2.9202934e+00   3.3113479e-01  -1.4310060e+00  -2.8195308e-01  -1.4100201e+00   1.2633844e+00  -1.3791739e+00   1.9853222e-01  -2.9596239e+00  -2.1706471e-01  -4.1804376e-01  -2.2615196e+00   2.0359587e+00   2.8701458e+00   1.5332139e+00   4.0469801e-01   1.4473930e+00   6.4324043e-01   2.2671835e+00   4.2108559e-03  -1.7694698e+00   2.3841605e+00  -1.0155391e-01  -8.9980164e-01   2.0903027e+00   4.7311735e-01  -1.0533499e+00  -1.2046825e+00  -1.5048765e+00   1.2669867e-01   3.0826206e+00   2.4207028e+00   2.1938982e-01  -1.8100680e+00   1.6195674e+00   4.9248418e+00   8.1982735e-01   2.0210612e+00  -7.9457068e-01   1.9370793e+00   2.1966171e+00  -3.4969151e+00   7.0052615e-01
  -4.2048896e+00  -2.5289115e+00   1.9932431e+00  -1.9871347e+00   1.2207050e-01   2.5334163e+00   2.5224541e+00  -2.3794057e-02  -1.3305266e+00  -2.3744824e+00   5.0057965e-01   1.5242974e+00   1.5506974e+00   2.4494088e+00   4.5295701e-02   1.5162815e+00   1.1552692e-01   7.8247077e-01   1.0585379e+00   4.0549766e-01   1.7052811e+00   9.5796754e-01  -1.0650362e+00   7.5101207e-01   7.1774610e-01  -2.5249388e+00   2.2454665e-01  -4.9857267e+00   3.8074468e+00   2.7031872e+00   9.6983528e-01  -2.5422362e+00   4.2484244e-03  -4.8188473e-01   4.9883281e-01  -1.0589231e+00  -1.0185012e+00   3.6979904e+00   1.3605939e+00   5.3494305e-01   2.1407355e+00   9.1886271e-01   1.7261587e+00   1.0997753e+00   1.0170322e+00  -2.5464419e-01   3.6585767e+00  -2.0745376e+00  -3.7084954e+00  -3.8819959e+00  -2.0592807e+00   1.5290869e+00   1.2040680e+00  -3.6108191e-01  -7.3639626e-01  -4.3979278e+00  -1.5929891e+00  -9.3396860e-01  -1.9594621e+00  -1.1818058e+00   1.2415493e+00  -1.3539722e+00   9.9131323e-01   9.6810091e-01   7.4211405e-01   2.3942825e+00   2.0511269e-01  -2.4109508e+00  -5.8214691e-01   1.1393262e-01  -4.7581990e-01   1.4083883e-01   1.5635729e+00   1.4800484e+00  -1.7798677e+00   2.3135839e+00   8.1293760e-01  -5.2037762e-01   2.9454428e+00   1.8586187e+00   1.8224567e+00  -4.8996258e-01   3.2441529e-01  -9.5181308e-01  -1.3140158e+00  -1.9713648e+00  -1.3360254e+00  -1.1902152e+00   4.8116611e-01  -2.8243207e-01  -2.4098972e+00   6.6237792e-01  -1.5187982e+00  -1.3714308e+00   1.3054038e+00   1.7371468e+00   6.7804608e-01   4.3325826e-01   5.3312599e-02  -1.4565653e+00
  -2.5235472e+00  -7.7827398e-01   1.4092142e-01  -7.3481062e-01   1.9520388e+00  -1.7870696e+00   1.7332480e+00  -3.0251634e-01   7.1694895e-01   2.0432371e+00   6.9656652e-01   9.8903502e-01  -1.3005052e+00  -4.1134379e+00   1.1221669e-01   9.4699134e-01   8.4114579e-01   1.6251296e+00   8.8427944e-01   4.6891238e+00   1.3597260e+00   2.0881132e+00  -3.7226897e+00   1.9594956e-01  -2.2524530e+00  -3.9344226e+00  -7.9509074e-02  -1.8059893e+00   5.2044049e+00  -1.4535524e+00  -6.9786419e-01   1.6484173e-01   4.4586138e-01   3.9822289e+00   7.8727949e-01  -3.2271265e+00   1.6843765e+00  -7.1200353e-01  -7.0205402e-01   8.1449725e-01   1.7429187e+00  -8.0061860e-01  -5.6893147e+00  -2.0763227e+00  -2.7127574e+00   3.9424376e-01  -1.8251845e+00  -2.7371143e-01   1.1299753e+00  -1.0094122e+00   1.5759909e-01  -2.8242497e+00  -3.2589930e+00   1.5010264e+00   3.9652284e-01  -2.6806043e+00  -3.1747300e-01   2.3339271e+00  -7.7630730e-01  -5.6481537e-01  -1.1065368e+00  -3.1642024e+00  -1.6121520e+00   8.6015934e-01  -3.1310639e+00   1.4511180e+00  -2.3369023e+00  -3.6145805e-01   1.7916523e+00  -8.5477006e-02   1.2858425e+00   9.2418641e-01  -8.8840408e-01  -1.8601990e+00  -3.6498991e-02  -1.0936232e+00  -6.7411630e-01  -1.1255754e+00  -1.9016248e-01   1.1462527e+00  -1.5181580e+00   1.8017388e+00   2.4983870e+00  -1.2150917e+00   3.8592794e+00   1.0870388e+00   2.0085179e-01  -1.5379498e+00   2.6220022e+00  -1.6887826e+00  -6.0578795e+00   2.4139353e+00   1.6392026e+00   3.2644118e-01  -1.3332180e+00   5.1564469e-01   7.4107460e-02   3.1316645e-01  -2.2572322e-01  -3.7947321e+00
  -1.2959342e-01  -3.0551444e-01   2.3042492e-01   1.8597633e+00   7.6209933e-01  -2.7681327e+00   6.4136368e-01  -1.0553690e+00  -2.0083626e+00   2.3901859e-01  -1.5762604e+00  -1.7525791e+00   1.2297222e+00  -8.9496155e-01   2.0555045e+00   3.4659156e-01   3.7704678e-01   2.5097826e+00   2.9725076e+00  -1.8503946e+00  -2.2569223e-01  -1.2073507e+00  -9.9775425e-01  -1.7222614e+00   1.7036777e+00  -4.3830983e-01  -2.4580462e+00  -1.2689398e+00  -4.2926898e-01   8.4794525e-01  -2.2952180e+00  -6.6834919e-02  -1.0162303e+00  -1.0272910e+00  -7.2985974e-01   5.4505096e-02  -2.2149043e+00   8.0986807e-01  -1.3561968e+00   2.2299961e+00   1.4837860e+00   1.8260842e+00  -6.8947585e-01   9.6524951e-01   4.8443354e-01  -6.0950346e+00  -1.1605536e+00   1.3116524e+00   1.9526525e+00   2.3460443e+00   3.6953920e+00   4.0239850e-03   3.4812255e-01  -1.1146507e+00   6.4393756e-01   5.6264091e-03  -2.5288529e+00  -2.1631159e+00   1.3342304e+00   1.4537545e+00  -1.1749053e-01   8.0428736e-01   3.1151341e+00   2.2580368e+00  -1.3458946e+00  -6.6508407e-01  -1.1629262e-01   8.1094794e-01   1.6984975e-02  -9.2432047e-01   5.0293950e-01   3.5265167e-01  -2.7686505e+00   2.7652525e+00  -3.2685149e-04   2.6078541e+00   2.7149150e+00  -1.6478601e+00  -9.6009643e-03  -2.1864010e+00   1.2837569e+00   1.4771504e+00   8.3976989e-01   3.4715878e-03   2.6652102e-01  -1.6104781e+00  -7.9392877e-01  -7.6500882e-01   3.2178326e+00  -6.4470649e-01   9.7534407e-01   4.0163513e+00   2.6157376e+00  -1.3266245e+00  -6.9739808e-01   2.8030340e+00   2.3090343e+00   3.5840286e+00  -5.6245492e-01   1.5669292e+00
  -9.8113382e-01   1.8948805e+00   5.7451837e-01   7.5055513e-01   1.8069815e+00  -2.3268936e+00  -2.9330625e+00  -1.9338496e+00  -8.5863345e-01   1.7275678e+00   2.5951813e+00   1.4597351e+00   1.1090912e+00  -5.0031175e-02   1.1796045e+00  -1.7382419e+00  -9.2976159e-01  -3.1907040e+00  -1.6496119e+00  -1.4261027e+00   1.6914805e+00   4.9160608e+00   2.1855343e+00  -8.1361391e-01   3.0714721e-01   3.4974670e-02  -1.2226164e+00  -1.7136420e+00   2.4630096e-01  -4.1725570e-01  -4.2916001e-01  -4.0601192e-01  -1.4355221e+00   7.1526140e-01  -1.4164715e+00  -1.7219792e+00  -1.4957674e+00  -2.5803778e+00  -1.2683198e+00   5.0317716e+00  -2.7881900e-01  -3.2964151e+00  -2.0928914e+00  -1.4428837e+00  -3.3458356e+00  -3.0517671e+00   1.8826496e+00   7.5965880e-01   1.9074430e+00   2.0748449e-01  -2.0298678e+00   1.0535212e-01   2.6281604e+00   1.6516336e-02   2.7707944e+00  -2.3538624e+00   2.0951722e+00   6.0005236e-01   3.2490156e-01  -2.1116721e+00   6.1016306e-01   9.7931771e-01  -2.3905355e+00   8.3135739e-01  -1.7149274e+00   1.7124411e+00   3.2681840e+00   2.5550106e+00  -3.1351363e-01  -2.5558708e-02   1.4675773e+00   1.2848358e+00   3.4734912e+00  -1.2460002e+00  -2.5977784e+00   1.4064772e+00   4.4003210e-01  -3.5505527e-01   2.0016745e+00   6.6567179e-01   3.4099014e+00   2.8322951e+00   1.5274432e+00  -1.6116830e+00  -6.1731569e-01  -1.4656525e+00  -6.4621326e-01  -2.1780495e+00   1.1806348e-01   1.1858617e+00   9.0891053e-01   1.9908891e+00   8.9765231e-01  -9.6018150e-01   9.3406466e-01   2.4756652e+00  -3.6390081e-01   1.9496063e+00   8.4539578e-01   9.2956979e-01
   7.1843927e-01   1.3882438e-01   1.1993087e+00  -1.4454217e+00   2.9819608e-02   1.4242864e+00  -1.1509346e+00   1.4276206e+00  -3.1752157e-01  -3.2001346e-01  -1.9479742e+00   2.9970945e+00  -2.9277027e-01  -1.0971304e-01   1.5046489e+00  -1.6752735e+00   6.6277254e-01   2.1297866e+00   2.1235849e-01  -1.3778649e-01   2.5918373e+00   1.3281785e+00   4.4785208e+00   9.7629465e-01   1.1196598e-01   4.4488781e-01   4.2553865e-01  -2.7022165e+00  -1.8426646e+00   3.5403386e+00  -7.6065647e-01   4.5412868e-01   1.6068841e+00   1.2341778e+00   5.5606121e-01  -7.6479376e-01  -8.0314591e-01   9.0673198e-01  -1.5251103e+00   2.2577035e+00   3.1341995e+00  -1.0715228e+00  -3.8091310e-01   1.7103565e+00  -4.8267672e-01   9.8972193e-01   1.5885869e+00  -2.2539414e+00   2.1821834e+00   7.6795511e-01   2.5550181e+00   4.4706104e+00   3.6559948e+00  -6.8183714e-01  -6.7233257e-01   1.6242021e-01   1.8854203e+00  -2.1771130e+00  -6.5115996e-01   6.4154837e-01   9.9346729e-01  -4.8112258e-02   2.6946462e+00  -1.8439852e+00   2.6327013e+00   1.4214448e+00  -1.4837163e-01  -1.8507077e+00   1.3160272e+00   7.9372312e-02  -2.2272904e+00  -3.7878018e+00   1.0415491e+00  -4.1374902e-01   1.5474203e+00  -6.5014851e-01   7.6699751e-01  -1.7565117e+00  -1.1941845e-01  -1.1799890e+00   1.8074564e-01  -1.4026616e+00  -2.8686221e-01   1.1288873e+00  -2.2629696e+00  -8.3786396e-02   6.1228813e-01  -1.2085964e+00   1.4949818e+00  -1.0336800e+00  -1.4395333e+00   8.7389869e-01   1.6904064e+00   3.0038890e+00  -1.9514318e+00  -1.0328173e+00  -1.2660735e+00  -1.3721863e+00   2.8138926e+00   2.2502248e+00
  -1.5948678e+00  -6.4618174e-01  -1.6105275e-01  -7.3558333e-01   1.9358602e+00   2.5235946e+00   8.9008536e-01   1.5298759e+00   3.5557666e+00  -1.0700655e+00  -1.0784495e+00   8.3011455e-01   1.4850719e+00   4.1766774e-01  -5.4767640e-01  -1.9454723e-01   2.1114113e+00   3.0611038e-01   2.7761475e-01  -1.0413487e+00  -9.0083875e-02   8.3006295e-01  -9.6148261e-02  -3.8540246e+00   1.3365935e+00   2.1273125e+00  -2.1883622e+00   1.8168076e+00   5.5845494e-01   3.5192833e+00  -1.3188080e+00   9.6807134e-01   2.3549114e-01  -8.0129294e-01   1.5112701e+00  -1.4003314e+00   2.9954060e+00   6.9935284e-01   1.1251478e+00  -1.9366406e+00   2.3475525e+00   3.7610459e+00  -1.1381125e+00  -6.7777699e-01   2.2600518e+00  -7.2862129e-01  -2.0578529e+00   4.0146364e+00  -2.9432065e+00  -9.5321646e-01   3.7884809e-01  -2.3400695e+00   1.7331945e+00   1.7799193e+00  -5.9841258e-02  -2.4759462e+00  -4.0441064e-01  -1.5421761e+00   1.3634000e+00  -1.9811188e-01   2.1052079e+00  -2.4134020e-01  -1.2599046e+00   1.7713664e-02  -1.5677015e-02   1.1529049e+00  -1.1687839e+00   7.9082713e-01   5.1966004e-01  -2.3516146e-01   1.7663830e+00  -1.6919771e+00   1.2023629e-01  -3.4379452e-01   1.2777595e+00   2.3512413e+00   1.0613481e+00  -3.1989460e-01   1.4722099e-01  -7.1035947e-01   1.1394647e-01   1.1348865e+00  -4.7602068e-01   3.9535156e+00   1.1750192e+00  -8.2921387e-01   4.4506801e+00   9.8195631e-02  -3.6900369e+00   3.7337296e-01  -6.5748570e-01  -2.3306907e+00   3.1366282e-01   4.4619709e-01  -8.9965850e-01   2.7282704e+00  -3.3824826e-01  -1.8174531e+00   5.3818600e-01   3.1179737e-01
   1.4036195e+00  -3.1825644e-01   3.2369870e+00  -5.4518323e-01   9.9861201e-01   1.6365054e+00   1.6555411e+00  -1.6100365e+00  -9.0867721e-01   1.3615189e-01   1.2767545e+00   2.0808887e+00   2.2969647e+00   6.9686440e-01  -5.5978956e-01   1.2924864e+00  -9.6134327e-01   2.4430585e+00  -1.2449614e+00  -3.0007510e-02   1.9201203e+00   2.1285280e+00  -2.4640322e-01  -5.2472293e-01   2.8651743e+00   2.1573447e+00  -1.6222125e+00   5.2659968e-01  -1.5269903e+00  -6.3958303e-01   3.4598850e+00   2.2416968e+00   4.1146355e+00  -7.5256240e-01   2.6871911e+00  -2.3484916e+00   1.5127378e+00  -9.8207667e-01   1.7584016e+00  -1.1913091e+00   2.0169620e+00   2.5304146e+00  -1.6397299e+00  -6.3198161e-01  -1.9805841e-01  -4.1028881e-01  -1.2563705e+00   1.9912184e+00   1.1861932e+00  -6.4941598e-01   3.4548488e+00   1.3540393e+00   1.7878396e+00   8.2653163e-01  -1.5991436e+00  -1.9800055e+00   6.7491245e-03  -1.3280641e+00   2.7885055e+00   8.5701655e-02  -2.2780530e+00   2.2632111e+00  -2.2060414e+00  -2.7833622e+00   6.3746578e-01  -1.4075552e+00   1.3072751e+00   3.4871729e+00   4.1097419e+00  -1.6280461e+00   4.2826155e-01   1.0567272e+00  -2.8484332e-01  -1.5515087e+00  -1.4020558e+00  -6.7371522e-01   7.5426509e-01  -1.8450424e+00   1.0053697e+00  -2.5764646e-01  -3.2792945e+00   2.6816438e+00  -4.6746504e-01  -1.3549904e+00   5.1344984e-01   2.8277878e+00   2.2570719e+00  -6.3773069e-01   1.9530277e+00   4.4550780e-01   2.9238154e+00   8.8578534e-01   4.2596015e-01   4.0345536e+00   5.0270832e-01   4.7527133e+00  -3.3989063e-02  -8.3585510e-01   1.1898997e-01  -1.1023277e+00
  -3.2353237e+00  -2.9064902e+00  -7.6191354e-01   1.5782259e-01   1.4420626e+00  -1.6258951e+00  -1.6302619e+00  -3.6733011e-01   1.0534718e+00   3.1436224e-01   1.8587074e+00  -8.8358233e-01   6.1136845e-01  -4.8816635e-02   1.5628943e+00   1.1177839e+00  -2.7997037e+00   2.2949013e+00  -1.0350635e+00   2.8826945e+00  -7.0805534e-01   9.7244979e-01  -5.9059125e-01   7.0630422e-02  -1.0558054e+00  -1.3476207e+00  -8.7618761e-01  -3.5796249e+00  -3.3337005e+00  -2.5282183e-01  -1.6926825e+00  -2.8365142e+00  -1.1354316e+00  -2.0320706e-01   1.2115315e+00  -2.2996898e+00  -1.3157176e+00   9.5658755e-02  -1.9674283e+00   1.1274448e+00  -1.8611764e-01   2.3938472e+00   8.1223162e-01  -2.8661340e+00  -4.4087257e-01   3.1955730e+00   6.0441661e-01   1.5158374e+00   4.5252066e+00  -1.8315563e+00  -1.8210465e+00   1.3183955e+00   2.5793722e-01   8.4731461e-01   9.4672366e-01  -1.4407412e+00  -2.5369340e+00  -2.3537630e+00   3.6284040e+00  -3.8915385e-01   8.2156837e-01   3.8830534e+00   1.2933652e+00   2.9605471e+00   1.6368643e+00   3.4246553e-01  -1.8803687e+00  -4.2164567e-01  -1.8964520e+00  -2.4500002e-01   3.0339566e+00  -1.4062133e+00  -7.6583684e-01  -5.1190906e+00  -1.4439265e+00  -3.0426318e+00  -2.0864966e+00   8.6035164e-01  -1.6158502e+00   2.8579889e-01  -2.2772574e+00  -1.0392426e+00  -1.4011511e+00  -1.7641845e+00   9.5444700e-01   2.3041220e+00   2.1830652e+00  -3.2732482e-02  -1.3325061e-02   2.0924025e+00   1.3871335e+00   7.2267488e-01   7.7179900e-01  -1.7186138e+00  -1.9810279e+00  -2.4348870e+00   2.4556549e-01  -2.5870969e-01  -3.0042782e+00   3.4425525e-01
  -4.7818330e-01   1.9754744e+00   5.9602136e-01   9.5833952e-01   1.8508336e+00   2.7492492e+00   4.9623564e-02  -4.0044785e-01   1.3389056e+00   9.7342855e-01  -3.1531848e+00   1.9600410e-01  -3.8062064e+00  -3.1529499e+00   1.5330735e+00   1.2319638e+00  -8.8958823e-01  -3.2942488e-01  -4.4602022e-01  -9.0197014e-01  -1.2193442e+00   3.0262351e+00  -1.8799328e+00  -2.5109339e+00   1.1099805e+00  -2.9123210e-02  -1.6332703e-01   1.4644707e+00  -2.0055036e+00   1.6775000e+00  -6.3017512e-01   2.5140302e+00   1.7278471e+00   3.9270858e+00   1.9524480e+00   2.5611927e+00  -9.6234726e-01  -1.2743328e+00   1.4899770e-01   2.4633184e+00  -2.2249897e+00   2.5180445e+00   3.1273704e+00   6.1086903e-01  -1.8460903e+00  -3.8869534e+00  -2.4796241e+00  -9.5661465e-01  -2.9763158e+00  -1.6546896e+00   2.6152207e+00  -4.1081792e-01  -1.5697297e+00  -8.8165408e-01  -2.6394521e+00   1.4813593e+00   3.5155064e+00   3.8520385e+00   6.0096385e-01  -2.3069206e+00  -2.5160308e+00   5.5984591e-01   1.3010686e+00  -1.3526169e+00   1.6758185e-02   5.9572094e-01   7.2265727e-01   3.1743644e-01  -9.6733709e-01  -1.4350143e+00  -1.0803495e+00   1.0398986e+00  -7.3248389e-01  -3.5888582e+00   8.8127991e-02   6.1727786e-01  -3.7203342e+00   1.0635962e+00  -2.5633188e+00  -1.2993120e+00  -3.3246272e-03  -1.7948236e+00   1.9626880e+00  -8.2460059e-01  -2.5183449e+00   1.2649320e+00   8.8241045e-01   4.7880904e-01   1.9874002e+00  -9.0895558e-01  -3.4007880e-01  -2.0241553e-01  -5.5637936e-01   1.5383661e+00   2.3802617e+00  -2.0583081e+00   2.7490287e+00   3.8231246e+00  -8.0269646e-02   4.5403887e-01
  -1.2368621e+00   6.4478421e-01   7.6027031e-01  -7.6071911e-01  -5.2193230e-01   1.5826230e+00   5.5979695e+00  -2.7377472e+00  -1.1062748e+00  -4.1081868e-01  -2.0082829e+00  -1.2861213e+00  -1.9695915e+00   2.9157988e+00   2.8086571e+00   1.0320380e-01   2.0679540e+00  -3.2245658e-02   1.7713744e+00  -7.4773600e-01  -2.5345877e+00  -2.3677208e+00  -1.3658434e+00   1.5843833e+00  -8.4336240e-01  -3.5227306e-01   1.5235649e+00   5.8176932e-01  -7.3274423e-02   1.8293973e+00  -8.5431317e-01  -4.0795841e+00  -4.7568222e-01   3.4538545e+00   7.4116513e-01  -8.5131341e-01  -2.1741070e+00  -6.7675925e-01  -4.3252356e-01   1.0736940e+00   2.5322240e+00   1.7043419e+00  -2.1059576e+00  -3.1851193e+00  -6.4224504e-01  -1.0103730e+00  -1.0532425e+00   1.3669954e+00   1.1265659e+00  -3.0237039e+00  -3.5365618e-01  -2.5104094e+00  -1.8851059e+00   5.4630562e-01   1.3720900e+00  -9.4038485e-01   2.9662972e+00   2.8043934e+00   8.0858290e-01  -2.9660191e+00   1.2517838e+00  -1.0101267e+00  -1.7261454e+00   4.3882428e-01  -9.6677802e-02  -1.6220354e+00   4.2694566e-01   2.2848499e+00   1.0041152e+00  -4.9341338e+00  -3.0774206e-02  -1.9804926e+00   1.0551175e+00   1.0117670e+00   4.6001682e-01   1.0448190e+00   1.6050833e+00   3.6141576e-01  -1.0903260e+00   7.2370250e-01  -2.0430328e-01  -3.0058872e+00   4.3359435e+00   2.7280923e-01   1.5051151e-01  -2.9372848e+00   1.9961504e+00  -1.0243895e+00  -9.5154769e-01   7.4393297e-01  -1.2025471e+00  -3.9611769e-01   1.9737258e-01   2.0501114e+00   1.4897532e+00   1.3505294e+00   6.3387252e-01   1.2024380e+00   2.7946497e+00   6.5680738e-01
  -1.0701998e+00   2.0313202e+00   1.9138272e+00   1.8231753e+00   1.5189693e+00  -2.3751015e+00  -1.3115546e+00  -8.2701234e-01  -1.9523423e-01   1.8849569e+00   3.9899565e-01   3.0637549e+00  -3.2883728e+00   3.4943859e-01   2.6997187e-01  -2.2953273e+00   1.9613837e-01  -2.7840539e-01   1.1399490e+00  -1.9826424e+00  -3.9212172e+00   1.6703281e+00   9.3858327e-01  -1.2175536e+00   9.4810731e-01   2.0556587e+00  -5.3202559e-01  -2.1749525e+00   1.5887606e+00   3.6303825e-01  -2.4354432e+00  -2.5700182e+00   5.8839104e-01  -2.3217283e+00  -8.7845763e-01  -2.0693183e+00   2.1947298e+00  -1.2131687e+00  -2.4808113e+00  -9.7831269e-01   1.7462275e+00   2.2903872e+00  -3.0540738e-01  -1.8618081e+00  -2.1223721e+00   9.3246336e-01  -4.5134577e-01   3.6324570e+00  -2.5850415e+00   6.4766606e-01   7.0030059e-01  -9.9977100e-01   2.6868672e+00   3.5028915e+00  -1.3686813e+00   1.2233210e+00  -7.9129131e-01   1.4108334e+00   4.2515987e+00   2.9315140e+00  -1.2939898e+00  -1.9382148e+00  -1.2471412e+00   1.7731217e-02   2.9042737e+00   3.6778784e+00  -4.6033565e+00  -6.1863749e+00   2.3307859e+00  -3.7794912e+00  -2.0200949e+00   6.8764491e-01  -1.1362508e+00  -2.3819689e+00   3.2463288e-01   4.7022643e-01   5.6607515e-01  -3.0781062e+00  -1.1274769e+00  -2.1886649e+00  -4.9416249e+00  -1.6432077e+00  -9.1318890e-01   1.5866078e+00  -6.4666287e-01  -1.2006931e+00  -1.1716444e+00  -1.9552874e+00   2.8926792e+00  -1.2887450e+00   9.0178687e-01  -1.8030570e+00  -3.4336274e+00  -1.8864054e-01   2.2845019e+00  -2.1464133e-01  -1.1856005e+00  -3.1433681e+00  -9.5622239e-01  -1.1897382e+00
   2.2215707e+00   1.3760920e+00   1.0424704e+00   1.4242164e+00  -1.6757999e+00   3.6292843e-01  -4.5429916e-01  -3.7577224e+00  -1.3327275e+00   1.8639628e+00  -3.0871361e-01  -5.6476104e-01  -5.6940897e-01  -8.8583409e-01   4.7201239e+00   1.6648545e+00   2.2092290e+00  -3.5481528e+00  -2.3381074e+00  -2.8670846e+00  -2.5346696e+00  -1.3798365e-01   3.3951483e-01  -3.9188926e-01  -9.2682770e-01   1.8715282e+00   1.5666330e+00  -6.1373732e-02  -9.8654853e-01   3.1579448e+00  -1.4601559e-01  -1.0501735e+00  -3.1913370e-01   3.1096717e+00  -1.1628260e+00  -5.2785057e-01  -1.7216709e+00  -2.1249845e-01   1.9717921e+00   1.3863196e+00  -2.6316764e+00  -1.7512414e+00   2.9754397e+00  -2.0178119e+00  -8.7641102e-01  -1.0489816e-01  -1.2422707e-01   3.6810022e+00   2.0665480e+00   9.7677439e-01  -1.5206032e+00   3.0753319e-01  -1.7968184e+00  -6.2337743e-01   9.7978269e-02  -6.7353385e-01  -1.7135845e+00  -3.1549769e+00  -2.8472188e-01   2.3045253e-01   7.9080912e-02   7.6423248e-01   2.9173303e+00  -1.3855044e+00   8.6697482e-01   2.9274152e+00   1.3505028e+00   7.8697498e-01   2.0273230e+00   4.0939942e+00   1.7429569e+00   3.3209215e+00   3.2695314e-01  -3.0889264e+00   4.1584778e-01  -3.2524201e+00  -4.8902039e-01   2.7246188e+00   1.5551749e+00  -4.6035468e+00  -4.4416416e-01  -1.8003721e+00  -9.4131408e-02   6.2552788e-01  -1.9967735e+00   1.3539764e+00  -9.0684194e-02   1.8784622e+00  -2.4986917e+00   1.0597093e+00   6.8527563e-01   1.8727969e+00   7.9120563e-01  -7.6827305e-01   1.2411462e+00   3.9149492e-01   1.2901806e+00   2.2476567e+00  -7.6420483e-01  -1.7957286e+00
  -4.9770674e-01  -1.1060601e+00  -4.3648117e-01  -1.4582961e+00   4.2363068e-01   3.8523092e+00   3.2239310e-01   6.4644299e-01   2.6589402e+00   1.8178438e+00  -1.3776351e+00  -6.6161183e-01   1.3751474e-01  -2.2464476e+00  -1.0363625e+00  -7.8545702e-01  -1.3079300e+00  -7.7457159e-02  -1.1881443e+00   7.4524624e-01  -3.7717243e-01   5.5864136e-01   2.8900526e-02   3.5052277e-01  -5.6239799e-01   4.1445426e-01   3.6973860e-01  -9.4626796e-01   1.1537632e-01  -3.0293414e+00   3.6399037e+00   2.3861542e+00  -2.3379114e+00  -2.9577794e-02  -2.7671262e+00  -3.2182542e+00   1.1498774e+00  -3.1708141e-01  -1.5413813e+00   7.6313839e-01  -8.6713542e-01   3.3847941e-01   4.6901802e-01  -1.7105252e-01   1.9251791e+00  -1.5618929e+00  -5.0741152e-01  -2.7607379e+00   2.9140100e-02  -1.1532507e-01  -3.7195517e+00  -1.0673921e+00  -1.7780019e+00   6.3543565e-01  -2.8613236e+00  -8.4141359e-01   3.3120046e+00   1.5815584e+00   4.2440147e+00  -1.6146540e+00  -2.0750694e+00  -7.4038474e-01   1.1811474e+00   2.2023673e+00   2.9649187e-01   4.1049651e-01   2.6392254e+00   1.4294519e+00   5.7254352e+00   1.6410504e+00  -2.3031117e+00   6.1162489e-01   1.0845968e+00   7.6905785e-01   5.6191640e-01  -3.1828787e+00  -5.4247883e-01   1.1203074e+00  -5.2918599e-01  -1.8231040e+00   1.0788104e+00  -1.5389518e+00  -4.1384333e+00  -4.6711313e-01  -1.1817473e+00   2.3261030e+00   2.0349721e+00  -3.2148169e+00   3.5991979e+00   2.3204079e+00  -2.1895968e+00  -7.3159021e-02  -1.4243083e+00   1.2517368e-02   1.9529007e+00  -8.1499405e-01  -1.3340538e+00  -7.3179693e-01  -1.7296969e+00   1.8369909e+00
   2.2393658e+00  -2.4444445e+00   2.4235314e-01   9.4054019e-01  -5.6078331e-01  -2.3277937e+00   3.8933327e+00   7.9304117e-01   1.8050635e+00   3.9040817e-02   9.8588064e-01  -1.7380669e+00  -9.0814190e-01  -1.2088563e-01   1.5092726e+00   1.2944361e+00   6.0692239e-01   6.2618912e-02   2.1269181e+00   1.4509114e+00  -1.1667956e+00  -2.0295401e-01  -5.4049050e-01  -1.9258615e+00   1.1963448e+00  -1.6240405e+00  -1.8180043e-01  -1.3286846e-03  -1.8782644e+00  -2.8857505e+00   1.2780667e+00   2.3625427e-01   9.0382828e-01   1.0189109e-01  -2.5976323e-01  -3.4803927e+00   2.4433294e-01  -1.4546358e+00  -2.3494115e+00   2.2046233e-01  -3.0256980e+00  -6.5410834e-01   1.7355972e-01  -2.7113595e+00   8.0422533e-01  -1.3146442e+00  -6.9719065e-01   6.6180090e-03   4.5946726e-01  -4.8745025e-01  -5.7058897e-01  -5.6897322e-01   5.5469567e-01   4.8238912e-01  -1.4714806e-01  -1.3946874e+00  -7.0200333e-01  -9.6706248e-01  -1.1678980e+00   8.7106092e-01  -6.3953155e-01   5.9844684e-01   1.2976707e+00   9.8246849e-02  -1.2493092e+00  -1.5524057e-01  -2.2719850e+00  -3.7429369e-01   2.0055997e+00   1.3930613e-01   8.4142487e-01   2.0266021e+00   1.3965440e+00  -4.7274288e-01  -7.1032559e-01  -9.5175588e-01   2.0706515e+00   3.7967950e-01  -8.2638457e-01  -2.1953581e-03  -1.1338055e+00  -9.4032226e-01  -3.3095977e+00   2.8406928e+00  -9.6628617e-01  -4.4896146e-01  -2.7708082e-02  -1.4737451e-01  -1.4208268e+00  -2.2892093e+00  -8.3747816e-01  -1.7062638e+00   2.5413389e-01   3.5001615e+00   1.7047378e+00  -8.5054739e-01  -2.8341867e+00  -1.5784132e+00   4.0907252e-01  -1.7594318e+00
   2.9243376e+00   1.8443860e+00   1.3301168e+00  -4.0624418e-01   2.3356496e+00  -1.8260106e+00  -6.4180594e-02  -4.4682200e-01  -1.0786849e+00   1.8343777e+00   2.2841336e+00  -3.6180173e+00  -2.9205231e+00  -3.8754549e+00  -1.2166756e+00  -3.3070081e+00   1.2354782e-01  -2.7833704e+00  -2.1223813e+00  -1.8588240e-01  -2.4989319e+00   1.7961751e+00  -2.1037683e+00   7.3414658e-01  -3.8661912e+00  -3.0773350e+00  -6.2559752e-02   3.4581828e+00  -2.4395846e+00   2.8368349e+00   1.7590604e+00   1.2269141e+00  -1.1794931e+00   4.3278757e-01   1.7903881e+00  -3.8861477e-01  -2.8551233e-02   4.4116679e-01  -1.1218532e+00  -5.5254519e-01   1.0871831e+00  -1.1785262e+00   2.6840447e+00   1.6272530e+00   2.4240206e+00  -1.0473564e+00  -2.3014845e+00   6.4462627e-01   4.6770243e+00   3.9200533e+00  -2.0032833e+00   1.8687855e+00  -2.6416311e-01   2.1306930e+00  -4.7237449e-01  -4.9894199e-01   5.7780779e-01  -1.3200388e+00  -6.2268850e-01  -1.8885694e+00   3.8374921e+00  -3.1001609e+00  -1.8415052e+00  -1.0320941e-01  -4.7068208e-01  -9.5583475e-01  -7.7271255e-01  -1.2287322e-01   1.5604120e+00   1.3578125e+00   1.3276051e-01  -9.4961810e-01   5.6331972e-01   1.3784647e+00  -3.3275449e+00   2.6331724e+00  -9.6602335e-01  -9.3808195e-01   1.4937904e+00   2.1091834e+00   3.2390525e+00   3.0593647e+00  -2.1206356e+00  -2.6701073e+00  -1.1782837e+00   1.6748547e+00  -1.0192024e+00   3.3298317e+00   1.2410411e+00   3.5956563e+00  -8.8005251e-01  -2.9347199e+00  -1.6803274e+00  -1.5629280e+00   1.4119348e+00  -1.0106342e+00   9.1906762e-01   4.5529034e-01  -2.0161435e-01  -1.9277700e+00
  -1.3642667e+00   5.9573027e+00  -1.0941261e+00  -5.1145035e-01   3.9259565e+00  -4.5789840e-01   7.3371733e-02  -4.3758122e-01   2.5790596e+00   1.9630456e+00   1.5166051e+00  -1.9212506e+00   1.5739728e+00  -1.8656732e+00  -1.6577020e+00   8.5721442e-01  -4.1559803e-01  -2.9794518e+00  -1.5690574e-01  -4.4597469e+00  -1.5516233e+00  -6.7138636e-01  -1.3258744e+00  -3.8305270e+00   4.4580377e+00   6.2329023e-01   3.3611483e+00  -1.0235211e+00   3.5831791e-01  -2.5951556e+00  -1.1285223e+00   2.7685756e+00   2.7496545e-01  -3.6871810e+00  -2.0800098e+00   8.7941497e-01   3.6342657e-01   1.2641261e+00  -3.6913936e-01  -2.4995404e-01   1.0327937e+00   1.2340677e+00  -3.2862840e+00   3.7670934e+00   1.1575322e+00   3.0104629e+00  -7.1765149e-01  -3.8384019e-01   3.0515458e-01   7.6864892e-01   2.3966272e+00  -3.2043761e+00  -1.1916917e+00  -1.5900692e+00   8.4076704e-01  -1.0609304e+00   1.1951222e+00   8.1339070e-01   2.8531313e-01   7.5819432e-01   6.5071066e-01   2.4353413e+00  -1.7746608e+00  -1.6232922e+00   6.5745815e-01  -3.3367757e+00   3.1808918e+00   5.9848054e-01  -1.9550125e+00   2.1901043e+00   4.0537536e-01  -2.2963014e+00   9.4635310e-01   3.5938341e-01  -2.0761004e+00  -2.4266936e+00   1.4212312e+00  -7.1604003e-01   5.7270424e-01  -2.0723150e+00  -1.5370390e+00   2.3372535e+00   1.3988523e+00   1.5154151e+00   1.5788822e+00   4.4644686e-01  -6.2468444e-01  -3.6126604e-01   1.6321162e+00   2.2194113e+00  -4.1905705e-01   9.7692823e-01  -5.6303576e-03   2.2932007e+00   3.8758095e-01   9.3113643e-01  -6.5577698e+00   4.1404425e+00   1.7847318e+00  -2.6809741e+00
  -1.6098741e+00   3.6158201e-01  -3.8443442e-01  -7.1214923e-01  -1.1535178e+00  -3.6322395e-01   1.9113780e+00  -2.0018898e+00   1.4378113e+00   2.0653416e+00  -9.7030213e-01   2.7108302e+00   1.1105888e-01   4.0165144e-01  -5.2146343e-01  -1.4056499e+00  -1.6555239e+00   2.7946160e-01  -1.7585180e+00   1.6394392e+00  -8.8773049e-01   1.9656421e+00  -1.1862596e+00  -6.9046845e-01   1.2456689e+00   7.9812807e-03   1.2491249e+00   2.5377630e+00  -3.4251436e-01  -9.8281497e-01   3.1271014e-01   9.1064406e-01   1.0067965e+00  -6.6626188e-01  -2.4043989e+00  -2.3095619e+00  -2.5318436e+00   2.5191166e-01  -8.0755413e-01   1.3974846e+00   2.9589333e+00   1.9120347e+00   1.0250849e+00  -2.4846126e+00   1.3561066e+00  -1.2890394e+00   1.6581140e+00  -7.5840136e-01  -5.1374056e+00  -1.0227249e+00  -1.4849519e+00   1.9254046e+00  -3.4869967e+00   1.0238755e+00   1.9536474e-01  -2.1973121e+00  -3.3560507e+00   5.1151002e-01  -2.4538145e+00   2.8137095e-01  -4.1182299e-01   3.0238289e+00  -4.9986964e-01  -9.0221874e-01  -1.4402563e+00   1.2420193e-01   2.6094469e+00  -1.4094062e+00   5.5907853e-01   5.7443254e+00   8.9443145e-01   9.8860194e-01   2.6201542e-01   9.9449409e-01   8.4445830e-01  -7.2345514e-01  -2.0689335e-02   2.0697743e+00  -5.3049326e-01  -3.5565691e+00  -3.3051327e+00  -1.9942182e+00  -2.5349571e+00  -1.0161042e+00  -2.4036754e+00  -1.1235903e+00   2.8015489e+00   3.7463747e-01   1.5264912e+00   3.5604395e-01   2.9604289e+00  -1.3990258e+00   3.9943646e+00   1.0526288e-01   2.5671872e+00  -1.3062418e+00  -1.5073347e+00   1.1119081e+00  -2.9177082e-01   1.3902684e+00
   1.7849175e+00  -3.1694596e+00   7.8696976e-01   9.2544388e-01   1.3865470e+00   9.7016811e-02  -1.7474057e+00   1.4648742e+00   1.4125120e+00  -1.4145745e+00   4.8893411e-01  -3.0994678e+00  -2.7244681e+00   1.3477298e+00  -4.8566144e-02  -2.4327915e+00  -6.5588972e-01   2.1260726e+00   1.9981679e+00   4.5320202e-01  -4.9971636e-01  -1.0894753e+00  -1.7972684e-01   2.8818324e+00  -8.6886961e-01   1.7501451e+00   7.1149737e-01  -1.7376410e-01  -1.8723714e-02   1.2690961e+00  -1.9151893e+00   4.9703400e-01   3.1954626e-01  -1.2288888e+00   6.9678230e-01  -3.2237232e-01  -2.0319843e+00  -1.4778057e+00  -2.6677275e+00  -3.3643180e-01   3.7322387e+00  -6.3362178e-01  -2.4206788e+00   6.2293308e-01   5.7218477e-01  -5.8112985e+00   2.2139334e+00  -2.3463089e+00   1.5180152e+00   6.6920601e-02  -3.8029644e+00  -5.9878497e-01  -2.2580220e+00   2.6779675e+00  -1.8512139e+00   9.9976585e-01   9.2010980e-01   1.6121571e+00  -1.9214589e-01   5.2695554e-02   9.0150592e-01  -2.4007555e-01  -2.0263981e+00  -1.3522917e+00  -1.3472024e+00  -7.8853794e-02   1.6421506e-01   1.6338999e+00  -3.2016010e+00   1.0186659e+00   1.4327333e-01  -2.6075905e+00  -1.7684379e+00   3.0387794e-02   3.3122236e+00  -2.7136821e+00  -2.3102872e-01   1.7474647e+00  -4.3447452e-01  -5.9506821e-01   3.3919465e-01  -1.6687474e+00   4.1318463e-01   1.3604621e+00  -5.7985437e-01   1.2269094e+00  -1.3275738e+00   3.6393973e-01  -1.6210874e+00  -5.5081917e-01   2.1360282e+00   2.3730965e-02   3.0970717e-01   1.1891471e+00   2.7992565e+00  -2.3777741e-01   1.9171747e+00  -2.6090802e+00  -7.0303911e-01   8.1259829e-01
   6.2297473e-01  -5.2914007e-01  -5.9015974e-01   1.8237400e+00   7.6620806e-01  -1.6559970e+00   1.4710807e+00   2.3431355e+00   2.4280551e-01   5.1399114e-01  -1.0572260e+00  -7.7555095e-01  -1.7392878e+00  -7.4243468e-01   3.3742896e+00   2.1103230e+00   1.2063680e+00  -1.2004486e+00   1.1897647e+00  -1.8083469e-01   1.6904725e+00  -1.6801252e+00   4.5425252e+00   1.3591424e-01   5.6583710e-01  -7.6660116e-01  -7.8017070e-01  -8.2387060e-01   4.4682956e-01  -3.2892177e+00   2.2900629e+00  -1.9099673e+00   2.9570648e+00  -2.3532854e+00  -1.2706016e+00  -3.8262083e+00  -1.1296066e+00  -1.8042773e+00   5.7641633e-01  -3.8514230e-01  -9.6332267e-01  -2.3442258e-01  -1.1358244e+00  -2.0047270e+00  -6.2529726e-01   1.3924441e+00  -8.5007061e-01  -1.6622898e+00   1.8030148e+00  -4.3515962e-01   1.1395138e+00   1.5492407e+00   2.7799600e+00  -1.7734900e+00  -7.6799455e-01   1.0776343e+00  -2.8291869e-01  -1.0074162e-01  -1.0550233e+00   6.9711526e-02  -9.6736361e-01  -1.4802762e+00   2.5208773e+00   2.2052504e+00   4.6303750e-01  -9.9437328e-01   2.9578382e+00  -1.0243260e+00  -1.4102556e+00  -4.1352152e-01  -2.0720026e+00  -3.3863805e+00   3.9253765e-01   1.2154162e+00   2.5241541e+00  -2.4964293e+00   1.7455579e+00  -1.4049013e+00  -7.3437494e-01  -8.5010501e-01   1.7823664e+00   2.6740599e+00  -3.8307182e+00   2.9413378e-01  -5.3642162e+00   8.1467221e-01   7.4551552e-02  -1.2266848e+00  -4.6965011e-01  -3.0150710e+00  -6.0952334e-01   3.0701746e-01  -2.2852099e-01  -6.5001182e-01   1.2708831e+00   2.3341102e+00   8.8345945e-01  -9.5838521e-01  -9.2473115e-01  -7.8265536e-01
  -7.9134395e-01   3.6275747e-01  -2.4408296e+00  -7.3159976e-01  -1.2530328e+00  -1.1403166e+00  -1.0632977e+00  -1.3614873e+00  -1.3866632e+00   2.0750199e+00   5.5464093e+00   1.8350237e+00   2.0131060e-01  -5.2169677e-01   8.2679167e-01   1.9409143e+00  -2.8242908e-02   1.6670517e+00  -1.2591314e+00  -2.7453295e+00  -1.9358419e+00   2.8185529e+00  -1.7419485e+00  -2.5265003e+00   2.5920461e+00  -2.0871349e+00  -1.1250736e+00  -2.1195840e+00   4.7020253e-01   1.4241671e+00   3.8557258e-01  -1.9366428e+00  -1.9010550e+00  -3.0089225e+00   1.2685087e-01   3.3624986e+00   1.1164112e+00   2.4672835e+00  -3.0647313e-01  -6.7691958e-01   1.9683367e-01  -1.8468202e+00  -1.2271419e-01   1.0279794e+00  -2.1529589e-01  -1.2244561e+00  -1.0986105e+00   2.9698357e+00   1.6570972e+00   9.9553993e-01  -2.5192734e-01  -2.5026466e-01  -6.2120570e-02  -6.2759799e-01  -5.1983535e-01  -3.9620793e+00  -2.3219550e-01   2.7468175e+00   6.2999609e-01   2.3488460e+00   5.9682063e-01   1.8963660e+00   9.2062245e-01  -2.9434466e+00   3.9890404e+00   3.5656526e+00  -4.7482483e-01  -6.2178442e-01  -2.1160228e+00  -1.4169414e+00   5.7091423e-02  -7.1401146e-01   6.0854369e-01  -3.5633023e+00   1.4208755e-02  -6.6086124e-01  -2.0851985e+00   1.2750554e+00   2.3406502e+00  -9.1406546e-01   2.9615566e-02  -5.5638360e-01  -1.6512492e+00  -1.1537349e+00  -2.7512215e-01  -5.4120015e-01  -7.0727307e-01  -2.5806632e-01  -1.9970738e+00  -1.3959908e+00  -9.8969032e-01  -1.9632127e+00   2.1153464e+00   1.8447456e+00  -5.3318991e-01  -1.3856766e+00  -6.9845811e-01  -2.4121474e+00   2.2503005e-01   9.3052545e-01
   1.7781815e+00  -4.7513826e+00   3.6417474e+00  -1.7950358e+00  -9.7135947e-01  -1.2486438e+00  -1.5486616e+00   1.7255078e+00   1.1531740e+00   4.7199467e+00   1.2253658e+00   3.7762933e-01  -2.6247786e-01   3.2239138e+00   7.1167306e-01  -1.4161612e+00   1.1509382e+00   1.2408001e+00   9.2428356e-01  -1.0309983e+00   1.0031039e+00  -3.1238613e+00  -6.5571288e-01  -1.0953408e+00   9.9576344e-01  -1.0535710e+00  -6.3945776e-02  -3.4622015e+00  -8.0337308e-01  -1.2570199e+00  -1.5732701e+00  -1.0395329e+00   5.2822264e-02   8.0663518e-01  -1.7821733e+00   2.0770624e+00   2.9896457e+00   2.2076686e+00   1.8629666e+00   2.0941223e+00  -2.1516414e+00   1.3200526e+00  -1.8616616e+00   5.0439807e-01   3.4073518e+00   1.1721673e+00  -3.0672687e+00   1.1830930e+00   1.7091163e+00   2.7680452e+00  -3.3106792e+00  -3.9152818e-01  -1.0224093e-02   2.3762539e+00   2.2041520e+00   1.5227764e+00  -1.2213626e+00  -1.6935917e+00  -5.1880888e+00  -3.3158159e+00   3.5010114e+00  -3.4910936e-01  -1.4785941e+00  -2.5259321e+00   1.9987258e+00   1.7353640e-01  -3.0922536e+00  -3.6453850e+00   2.2801989e+00   1.2790493e+00  -1.8691438e-03   6.0563044e-01   1.0293986e+00   1.8844141e+00   3.1797025e+00   4.1556583e+00   2.7484268e-01   1.6963453e+00  -8.7582916e-01   8.4088494e-01   7.3701828e-01   4.8563592e+00  -2.1837679e-01   3.4434901e+00  -1.5637182e-01   1.0046428e+00   1.3492314e+00   2.8908368e+00  -8.7798144e-01   1.2077943e+00   1.4681947e+00  -1.1163027e+00  -3.6039319e+00   1.8219622e+00  -7.6192849e-02  -2.9122829e+00  -2.9371316e+00   5.8036421e-01   2.5008481e+00  -1.4185639e+00
   5.6971928e-01   1.1824465e-01  -1.1091876e+00  -1.4327985e+00  -5.3097863e-01  -1.7168055e+00   7.4260128e-01   1.8235877e+00   1.5116186e+00  -3.8903733e+00  -1.6401230e+00   3.3642024e+00   3.5323119e+00   2.3074206e+00  -4.4156044e+00   2.0176342e+00   2.5482221e+00  -1.4031392e+00  -2.3533940e+00   4.5793015e-01  -2.5677513e+00   5.1527829e-01   6.2947663e-01   1.1791291e+00   1.6999267e+00  -3.5817150e-01  -1.0597867e+00  -9.0707926e-01  -1.3179309e+00  -1.4563268e+00  -3.7581855e+00  -1.6369162e+00   1.7688123e-01   1.3446934e+00  -1.2026569e+00  -3.6665337e-02  -1.3246255e+00  -1.2921968e-03  -2.0249434e+00  -1.4825649e+00   1.7646149e+00   1.4126862e+00  -1.6035886e+00   2.2886663e+00  -1.3800984e+00  -4.0894886e+00  -3.9305393e-01  -5.5498979e-01   1.4221808e+00  -3.1375185e+00   1.5167347e+00  -2.2474560e+00   7.5279561e-01   2.1756705e+00   1.4452017e+00   1.3219579e+00  -1.0708586e+00  -1.6238081e+00  -2.8432045e+00   2.7757824e-01   1.6202413e+00   1.6053319e+00   1.7011856e-01   3.2157865e+00   8.3739097e-01   3.8726287e+00   2.5283990e+00   1.6862660e+00   3.7002250e-01   4.6418949e-01  -1.7603514e+00  -3.5107939e-01  -4.1631821e-01  -1.8761391e+00  -6.8212263e-01  -1.9322348e+00   1.1558671e+00  -2.7902195e-02  -7.5509319e-01   1.8559637e+00  -4.8148670e-01  -2.8240932e-01  -6.1651558e-01   1.2775008e+00  -1.8886932e+00  -9.7149441e-01  -1.2357814e+00  -9.5447499e-01   2.6193513e-01   9.8717396e-01   1.6670114e+00  -5.5109568e-01   9.9810534e-02   1.9022247e+00   2.2119070e+00  -1.9421152e+00  -4.6575584e+00   2.8446438e+00  -6.9684438e-02   7.4890443e-01
  -3.8556300e+00  -3.2273439e+00   3.2314628e+00   2.0198288e+00  -3.3240519e+00  -9.5051574e-01  -1.4157322e+00  -9.3992580e-01  -2.0296959e-01  -9.3720583e-01   1.6538394e-01  -2.0082341e+00  -2.9833877e-01   3.0549691e-01  -1.4949287e+00   7.9841965e-01   3.4345097e-01  -9.2305285e-01  -6.7652191e-01   5.6143330e-01   4.6889354e-01   2.0529688e+00   2.1750602e+00  -1.5001137e+00   1.4528138e-01   7.4953001e-01  -3.6870867e+00  -4.2604465e+00   1.0702624e+00   1.4394022e+00   1.0592805e+00  -9.0223060e-01  -7.7057352e-01  -4.4637167e+00  -3.9731186e-01  -8.7569930e-01  -4.9783881e+00   1.5621695e+00  -1.0481312e+00   1.9244648e+00  -1.0311168e+00  -1.3478340e+00   2.1650706e+00  -1.5646239e+00  -7.2996949e-01   3.3854037e-01   9.8391245e-01   1.4158680e+00  -1.0186841e+00  -3.0766151e+00  -4.8479646e-01  -2.1071522e+00  -1.2273308e+00  -1.0774066e+00   8.0856653e-01  -9.2485670e-01  -1.2426626e+00  -2.7246961e+00   5.1093644e+00   1.6411942e+00   1.2566182e+00  -1.6373586e+00  -1.1552652e+00   2.4621530e+00   6.3759653e-01   1.0827657e+00  -5.0749376e-01  -8.4490417e-01   1.0794099e-01  -1.9667945e+00   5.1369223e-03   3.7095910e-01   1.7205180e+00  -1.1050197e+00   1.4117140e+00  -1.5376183e+00  -8.5437788e-01  -1.2256810e+00  -1.5027226e+00  -1.3375764e-01   1.7051687e+00   4.9914681e+00   1.3561947e-02   2.8446150e+00  -5.6618999e-01  -2.5998318e+00  -1.3946955e+00  -2.7761426e+00  -1.3575533e+00   1.7470171e+00  -3.5749025e-01  -2.6766495e+00  -4.1051058e-01   4.2074019e+00  -3.3618425e-01   1.2537990e+00   2.1254311e+00   2.7459023e+00  -3.8706550e+00   2.2913372e+00
   4.5627255e-01  -3.8120802e+00   2.1150062e+00  -1.5942237e+00   1.9898224e+00  -1.8927648e+00   8.6838025e-01   1.4823801e-01  -1.2560940e+00  -1.2771211e+00   3.2180790e-01  -6.7185968e-01  -2.7353555e+00  -1.4427644e+00  -1.1756558e+00  -1.4004323e+00  -2.5325453e+00  -3.5416936e-01   3.1565547e+00  -1.6130178e+00   1.5755021e+00   2.1514221e+00   3.5500482e+00   1.8691150e+00  -2.3076051e+00   2.3470704e+00  -4.4673514e-01  -4.1189875e-01  -1.3629322e+00  -9.1501302e-01  -1.8391806e+00  -3.7719134e-01  -3.7205079e+00  -4.2080367e+00  -5.8281014e-03   2.3199660e+00  -1.0520611e+00   1.4771184e+00  -1.1560370e+00   5.9269711e-01  -3.8298289e+00   2.3974426e-01   1.7700016e+00  -2.0721812e+00   2.2050539e+00  -6.0261052e-01   1.3176927e-01   6.0703408e-01  -1.2786608e-01   1.2834892e+00  -1.1458551e+00  -1.0646755e+00   1.6344562e+00  -1.0755596e+00  -2.2649384e+00  -1.5608535e+00  -2.0148934e-01  -4.1315326e-01  -4.6400526e+00  -1.3636449e+00  -5.4785627e-01  -6.3260541e-01   3.0143921e-01   1.7137395e+00   9.2716266e-01   5.2546643e+00  -1.1159184e+00   2.0685514e+00   1.4084718e+00  -4.2041271e+00  -9.2589045e-01   1.9249837e+00  -1.2577260e+00   1.1948445e+00   9.8210864e-01   2.9949419e+00  -9.7285781e-01   1.1534922e+00   1.7513258e+00   4.0228412e-01   6.4711144e-01  -3.4517365e+00   2.3974085e+00  -4.3893822e+00   4.2300459e-01  -3.4633928e-01  -9.2045879e-01   1.6489985e+00   2.6408676e+00  -2.3563706e+00  -1.2421848e+00  -1.2206968e+00  -1.0520665e+00   1.3368894e+00  -7.5032198e-01  -1.7100039e+00   1.8294206e+00  -5.9797036e-01   1.4616013e+00  -4.3094051e-01
  -2.1123860e+00   1.4364456e+00  -4.3558063e-01   1.6493138e+00   7.5150127e-01   2.7074411e+00  -3.6851457e-01  -8.5813060e-01   1.0390112e+00  -2.8054580e+00  -1.2774919e+00   1.6443745e+00  -4.5467462e-01   1.7511585e+00  -1.2274022e+00   8.5034512e-01  -3.3374246e+00   2.0303863e+00   3.0020823e+00   6.2688319e-01   5.9838717e-01   1.1484115e+00   7.4935746e-01   2.5952049e+00   2.6319273e+00  -1.5575813e+00   1.6073352e+00   4.4983846e-01   3.3318348e+00   2.6339645e+00   9.9226423e-01   1.8343572e+00   6.9066791e-01   2.8616650e+00   1.1880730e-01  -2.3633968e+00   1.3995794e+00  -2.4092037e+00  -2.9029093e+00   1.8833672e-01   2.5724878e+00  -5.2889705e-01   1.4329223e+00  -2.4184429e+00   3.7238214e-01   2.0926460e+00   2.2807041e+00  -1.7801965e+00   2.1910282e+00  -5.6425772e-01  -2.0268431e-01   1.4775222e+00   3.1061777e-01   2.1078640e-01   2.2576643e-01  -1.3302226e+00   1.9376154e+00   1.2508918e-01  -3.6914765e-01  -1.7575298e+00  -9.0427382e-01   9.8678212e-01   3.7241334e+00  -2.3329424e+00  -3.4406549e-01  -1.2026964e+00  -6.7943891e-01   3.0475626e-01  -2.4216538e+00   3.0171503e+00  -8.3574924e-02   1.8090522e+00  -3.8902164e+00  -2.5222114e-01  -3.8667732e-01   1.2176327e+00   2.1453750e-01   3.5912549e+00  -1.9687481e-01   8.5483233e-01   2.6595772e+00  -3.1016294e+00   2.9757948e-01  -9.4646672e-01  -4.9141275e+00  -2.4785705e-01   1.5831969e-01  -3.6748698e-02  -9.3972390e-01  -3.2461680e+00  -1.4597682e+00   2.8921082e+00   4.1706900e-01   4.3394248e+00  -2.1168554e+00  -1.8001856e+00   2.8783267e+00  -1.9259890e+00   1.8217018e+00   1.1463224e+00
  -3.2122527e+00  -1.6187072e-01  -2.1920183e+00  -1.6964003e+00  -1.7809874e-01   1.0714177e+00  -1.4368366e+00  -2.6369179e-02  -4.1045415e-01  -2.4745572e+00   1.2259267e+00   2.6970456e+00  -6.5730881e-01   1.1402931e+00   8.8544257e-01  -1.0970224e+00   1.9282888e-01  -4.1943634e-01   3.5735863e+00   4.0413602e-01  -2.4396543e-01   1.7324803e+00   8.4404270e-01   3.9796993e+00   5.8950282e-01  -7.8705452e-02  -2.8611143e+00  -2.6523505e+00   4.1310767e-01  -2.0990328e+00   1.6551746e+00  -1.2133669e-01  -4.4836353e-01  -3.9713916e-01  -2.2553790e+00   3.1512103e+00   9.9310206e-01   2.2311518e-01  -2.3880005e+00  -2.4783591e+00  -2.6920954e+00   4.8944078e-01   3.8524693e+00   3.4933731e+00   3.9610268e+00  -9.6143528e-01   1.6502953e+00  -2.6812735e+00  -1.5827255e+00   8.6657301e-01   1.0529761e+00  -3.2903357e-01  -7.7296548e-01   4.4410094e+00   3.2912721e-01  -3.2718541e+00  -7.3736807e-01   2.9521572e+00  -1.6323775e+00  -1.6592195e+00  -1.5263229e-01  -4.7930412e+00   6.2189945e-01  -6.1631932e-01  -4.7672219e-01   1.6057475e+00  -4.5428633e-01   9.5438169e-01   2.7605130e+00  -1.2017712e+00  -1.8314705e-01   1.2501526e+00   2.0493321e+00   1.4434132e-01   1.1247994e+00   6.4982091e-01  -2.0322283e+00   3.5451535e-01   2.9126327e+00   2.4168739e+00   1.6928098e+00  -6.3434101e-01  -1.8719282e+00   1.5959170e-01  -9.6072872e-01   2.5744365e-01  -1.9134359e+00   6.1653332e-01  -8.1028188e-01  -2.5658520e+00  -6.2662330e-01  -5.7134109e-01  -1.8438362e+00  -1.4775315e+00   5.9121113e-01   2.1858849e+00   2.6766644e+00  -1.9360776e+00   4.8101917e-01  -1.1462722e+00
  -2.3540095e-01   9.9368455e-01   1.3436334e+00   2.7670096e+00   1.8218652e+00   2.2445648e+00  -2.9300588e+00  -4.7297852e-01  -2.4245140e+00  -5.6160218e-01   5.6600301e-01  -5.5674044e-01  -2.2944359e+00  -1.3917079e-01   6.8375224e-02  -2.2736716e+00  -1.7456236e+00  -4.2653094e-01   3.3551250e-01  -1.1958074e+00  -8.3787705e-01  -4.4338986e+00  -3.0919953e+00  -6.2358266e-01   4.5858999e-01  -1.6705858e+00   3.6115227e-01  -9.3745008e-01   1.7515381e+00   4.1829066e-01  -5.1905082e-01  -3.4285398e+00   4.9812115e-01  -1.5345270e+00  -4.3723841e+00  -2.5318583e+00   1.3623088e+00   9.6744072e-01   1.4161067e+00   1.1814814e+00   1.9547921e+00  -1.9601009e+00   4.7019521e-01   4.3051373e-01   4.1035382e+00   3.2749290e+00  -5.5220514e-01  -1.1195050e+00  -8.8785743e-01  -2.0329191e-02   1.4839356e-02  -1.1663338e+00   1.5720778e+00   6.3350406e-01   3.2004807e+00   4.1458232e+00  -3.9843398e+00   9.9591017e-01   8.4513157e-01  -1.9650434e-01  -1.3379978e+00  -1.5916484e+00  -1.5693375e+00  -5.8638397e-01   1.6002250e+00  -1.4388524e-01   8.7406786e-01  -1.1552870e-01   2.9660068e+00  -3.1759185e+00   5.0146520e-01   1.2353340e+00   9.0967820e-01  -3.3802790e+00  -2.7103424e-01   1.2892048e+00   3.3310151e+00   1.5809290e+00  -1.0631310e+00  -5.6385694e-01  -9.4552852e-01   2.0412429e+00   4.0525632e+00   9.9916552e-01   2.1058501e+00   3.5272706e+00   1.2013167e+00   1.3691026e+00   2.0904163e+00   1.8484003e+00  -7.8108414e-02  -3.6048417e+00  -3.3479669e-01   1.9816997e+00  -1.0250612e+00   8.6409964e-01   1.4695547e+00  -9.2909645e-01  -1.0328272e+00  -2.8162937e+00
  -3.4760993e+00  -8.5293363e-01  -3.6085217e+00  -7.6416619e-01  -1.1230118e+00   1.6398980e-01   3.6161826e+00   5.9756901e-01   2.5755744e+00  -2.5825256e+00   3.7279309e-01   3.8611365e+00   2.4273093e-01   8.6459935e-01  -2.6156484e+00  -8.0805073e-01   5.5388590e-01  -4.7156483e-01  -3.6423965e-01   8.2636149e-01  -4.3246338e-01  -5.9129177e-02   7.9139771e-01   1.2381904e+00  -1.0645119e+00   1.8516610e+00  -1.0503918e+00   2.1921610e+00   2.7932229e+00  -3.1220593e+00   1.9696057e+00  -5.3212434e-01  -1.0204610e+00   2.4159137e+00   1.4817160e-01   2.0798647e+00   1.0758301e+00  -1.9663942e+00  -2.2717734e+00   1.9018632e-01   6.8487888e-01  -1.1961264e+00  -1.8744347e+00  -4.7786071e-01   1.9322213e+00  -1.8919882e-01  -1.5789427e+00   3.6554857e-01  -1.2544525e+00   4.0596140e+00   9.3633439e-01  -4.9171125e+00   2.1606515e+00   3.7437176e-01   2.7743671e+00  -3.5065404e-01  -1.8779261e+00   2.6503233e+00   8.2364420e-01  -1.0285700e+00  -1.7460114e+00   4.9334893e-01  -6.1307962e-01   1.9993083e+00  -3.2034678e+00   2.5519428e-01  -1.7206876e+00  -2.2863686e+00   2.6690404e+00   3.1774705e-01   3.1631674e+00  -3.3039539e-02   1.6234569e+00   2.5838545e+00  -3.1945318e+00   4.8146523e-01  -1.4217494e+00   2.5409824e+00   5.8720815e-01   3.0073920e+00  -9.3257985e-01   2.6394800e-01   3.9075497e+00   5.9807678e-01  -7.7132328e-01  -2.4902509e+00  -8.7098897e-01   5.3065291e-01   6.3678062e-01   1.8404283e+00   4.8679024e-01   9.9236085e-01  -1.0364220e-01  -4.2596612e+00  -2.9599195e-01  -2.4146647e+00  -6.0459917e-01  -8.2100301e-01   2.9214646e+00   1.1963574e+00
   1.6710405e-01   8.6028503e-01  -1.3530120e+00   1.4976562e+00   8.2455588e-01  -1.9444340e+00  -7.2966845e-01  -2.3152488e+00   7.5827479e-01   4.4493253e-01   2.0312326e+00  -9.3730997e-02  -8.2002495e-01  -1.7200673e+00  -2.5838467e+00  -2.0481887e+00  -6.5089921e-01   6.6459210e-01   9.2994112e-02  -2.5670684e+00   2.3247445e+00  -3.1408640e+00  -1.2094032e+00   2.0844958e+00   2.5824496e+00   1.3739210e+00   1.1477159e+00  -6.7497666e-01   1.0693206e+00   2.2645136e+00  -2.0179756e+00   2.7914907e+00   5.9246171e-01  -3.5926025e-01   1.1112466e+00  -8.5178834e-01   8.5884426e-01   5.0883120e-01  -1.5300722e+00  -3.7598800e-01   2.5024534e-01  -2.6669705e+00  -3.7849743e+00   2.3176440e+00  -8.0920639e-01  -3.0198724e+00   1.2427555e+00   2.6448252e+00   2.1725889e+00   1.0209841e+00   3.5086949e+00  -1.2010157e+00  -1.2376181e+00   8.2788382e-01  -1.7982076e+00   2.2496892e+00   3.0840873e+00  -5.4649492e-01  -8.5012962e-01  -6.5849681e-01   1.5100002e+00  -6.2406081e-01   5.8603228e-01  -1.2999829e+00   1.5567285e+00   1.2308647e+00   2.9680254e-02   2.0055412e+00  -5.5280703e-01  -9.5782126e-01  -5.2134665e-01   1.7246374e+00  -8.1070888e-01  -1.4454922e-01  -6.9165877e-01  -2.3417118e+00  -3.2673874e-01  -6.1484737e-01   2.4867965e+00   1.0718112e+00   1.7091600e+00  -9.6747638e-01   9.4187984e-01   1.9602447e+00   5.0000278e-01  -1.7745420e+00  -2.9587920e+00   2.8454314e-01  -3.2379669e+00  -8.1057686e-01   1.7182823e+00   3.4808923e-01  -3.1402291e+00   1.1163380e+00   2.4113581e+00   8.4998802e-01  -2.4378412e+00  -2.0796168e+00   1.3302123e+00  -3.7666098e+00
  -6.4864811e-01   4.7148598e+00  -5.5026025e-01  -1.4754235e+00   1.1841667e+00  -4.4732540e+00  -6.1705432e-01   3.2135753e+00   7.3266980e-01  -2.9192568e+00  -2.2652609e+00  -3.3538625e+00   1.1583704e+00  -4.8997693e-01  -1.9582627e+00  -1.4032438e+00  -2.1218607e+00  -4.2477056e+00   6.2810365e-01   4.0065359e-01   1.7180479e-01   1.9408397e+00  -7.4594161e-02  -1.2449132e+00   2.5967947e+00  -7.2834725e-01   1.3728667e+00  -1.8455705e+00   9.2756729e-01   1.2824235e-01   2.8156178e+00  -1.8238066e+00  -1.7649664e+00  -5.7390100e-01  -4.7299153e-01   1.7690514e+00   3.1042935e-01   9.8084169e-01  -3.9534829e+00  -8.8419965e-02  -1.1751235e+00  -1.7199098e+00  -1.1145516e+00   2.0289958e-01  -1.2990047e+00   1.5044322e+00  -3.0128655e+00  -1.4741394e+00   2.5726683e-01   1.9535515e+00   2.7840454e+00  -1.9706196e+00  -8.8927463e-01  -1.5312930e+00   4.5662836e-01   1.3229514e+00   4.2054122e+00   3.3325778e+00  -1.6205528e+00   4.4920644e-01   4.6124946e-01  -3.2866451e-01   2.0722818e+00  -5.3127399e-02   1.4884225e+00  -3.3045529e+00   7.0131304e-01  -1.8489702e+00   2.4443003e-02  -5.2489325e-01  -2.4003530e+00   1.6657752e+00   2.3645488e-01   1.0102895e+00   5.6940080e-01  -1.6499145e+00  -1.0053032e+00   1.1076145e+00   3.0428663e+00  -3.0531823e-01  -7.3895015e-01  -2.2730360e+00   4.4582278e-01  -8.1425678e-01  -1.2302931e+00  -1.6822625e+00  -2.7355030e+00  -2.5735758e+00   3.9377367e-01   1.8236434e+00   8.5486994e-01   1.3754911e+00   1.8699304e-01   2.2966131e+00   1.3306907e+00  -6.6419344e-01   2.5444078e+00  -1.7012169e+00   4.8531622e+00   7.9919966e-01
  -3.3793231e-02  -2.3183407e+00  -7.3607721e-01   1.0432664e+00   8.4702394e-01   1.3701990e-01  -2.8172369e+00  -2.0276303e+00   2.0452431e+00  -1.2199855e+00   2.5225727e+00  -4.2533255e+00  -2.6111459e+00   1.7663154e+00  -1.4697581e+00   4.2252885e-01  -1.2092116e-01   7.9220940e-01  -2.4367584e+00   9.2990027e-01  -1.7736430e-01  -2.8457514e-01   1.8386909e-01   4.3440348e-01   8.1095688e-01  -1.0489513e+00  -3.9122844e-01  -2.0818041e+00  -2.5144206e+00   2.6150860e+00  -1.0128003e+00   1.3999738e+00   9.5081421e-01  -1.9368982e+00  -3.9733117e-01   5.6253916e-01  -2.3556130e+00   1.7743730e+00   1.7977322e+00   1.3961756e-01   3.0562205e+00   8.4376309e-01  -1.8351478e+00   1.6671989e+00   8.0050276e-01  -2.2684306e+00  -1.3570605e+00   1.8669501e+00   4.0153624e-01   3.5325358e+00   3.3738365e+00   1.0387345e+00   3.8228244e+00   4.3341094e-01  -1.5479646e+00   1.4301781e+00  -2.2335191e+00  -1.7807384e+00  -1.1867454e+00  -9.5967982e-01  -1.4930472e+00  -1.4359071e+00   3.2793124e+00  -6.8145248e-01  -3.9232570e-01   3.6450313e+00   1.9220807e+00  -1.8366071e+00  -2.4497404e+00  -2.4998187e-01  -4.5308281e-01  -3.8634684e-01   1.2475762e+00   4.2263123e-01   1.3649847e+00  -3.1862674e+00  -2.3897753e+00  -3.3414082e+00   2.2445996e+00   2.6866293e+00   1.0324163e+00  -2.3618278e+00   6.9013719e-02  -2.9937275e+00  -1.0091888e+00  -3.1560476e+00  -6.9307070e-01  -1.4225460e+00  -1.2916414e+00  -3.3423012e-01   4.7896053e-01   3.2718475e+00  -1.3966884e-01  -2.4137440e-01  -7.7755767e-01   4.8618320e+00   1.2283937e+00   1.0452999e+00   7.1341066e-01  -2.1244944e+00
   4.1757066e-01  -1.1348390e+00  -2.2375987e+00   3.9930461e+00   1.1849298e+00   2.7936777e-01   1.7344145e+00   6.4618889e-01  -2.7053270e+00  -2.3211791e+00   9.3728242e-01  -3.7490609e-01   3.4838605e-01   1.0332540e-01   1.9823078e+00  -1.8707596e+00  -4.0211550e+00   3.8003813e-01  -4.2758894e+00   2.5972648e+00   1.0756995e-01   9.6083431e-01  -8.0694088e-01  -2.6561965e-01   3.6305176e-02  -3.0259335e-01   3.1404307e-01  -8.9392602e-01  -2.4470660e+00  -1.8491016e+00   8.8549754e-01   1.2367292e+00   9.0234861e-01  -2.2901966e+00   2.1919791e+00  -6.5173862e-01  -1.5662181e-01   1.1664679e-02  -1.8117270e+00  -4.3437879e+00   4.0828365e+00   1.1779797e-02   2.2021068e+00  -1.6768856e+00  -1.9021686e+00   1.4977979e+00   2.3625535e+00   2.1070703e+00  -3.6383067e+00   5.8881019e-01   2.3860931e+00   3.0827848e-01  -1.6019311e+00  -8.9948166e-01  -3.7709660e+00  -6.4798633e-01  -3.7137696e-01   2.0033881e+00  -1.9805819e+00  -4.3022415e-01   7.9015373e-02   5.4321301e-02  -1.0541400e+00   1.5848246e+00   2.8218966e-01  -4.7558937e-01  -3.2930500e-01   8.0034654e-01  -9.0172533e-02   1.8360374e+00   1.4870769e+00  -1.2607126e+00   3.5261253e-02  -1.4619345e+00  -1.0741367e+00   1.3166539e+00  -1.9243535e+00   5.9204306e-01   2.4279093e-02   1.5392112e+00  -3.1593029e+00   4.1098408e+00   1.4480653e+00   4.3436493e+00   2.1199643e+00   1.6695796e-01   1.9661008e-01   1.2456100e+00   7.3038717e-01  -3.6284759e-01   3.2319298e-01   1.9093029e+00   1.1003934e+00  -3.4688190e-04   1.0315000e+00   1.9248111e+00  -1.7821664e+00  -6.6652897e-01   1.6369337e+00  -1.9175811e+00
  -7.2912768e-01  -3.6946365e+00  -3.0105404e+00  -1.0975255e+00  -7.1607829e-01   3.9278687e-01   2.9775928e+00   1.1785147e+00  -9.7724417e-01  -5.0555700e-01   1.8972037e+00   1.3023800e+00  -5.2586861e-01  -2.3526358e+00   1.2950720e+00   1.4563482e-01   9.7756839e-01   4.7620106e-01  -3.0614707e-02   2.3368228e+00   1.6343981e+00  -5.9826289e-02   1.2355671e+00  -9.0842845e-01  -6.5996518e-01   5.1828024e-01  -2.0681511e+00  -2.7376254e-01   3.9771027e+00   7.9258790e-01   8.5914161e-02  -1.7453507e+00  -4.2080890e-02  -1.7507593e+00   3.2485236e+00   1.3703780e+00   8.1405329e-01   2.5857977e-01  -2.8506948e+00   9.5760982e-01   2.2720385e+00   9.7100877e-01  -3.6577800e+00   2.0280764e+00  -2.6253833e-01  -6.8577878e-01   1.5143030e+00  -7.0397322e-01  -1.9357710e+00  -8.2180336e-01   2.7542154e+00  -2.2407394e+00  -3.5232319e-01  -1.9101703e+00   8.4020584e-01  -2.5911704e+00  -1.9173362e+00  -1.3370802e+00   5.1336052e-01  -7.0782575e-01   9.8595960e-01  -5.0567517e-01  -1.0212616e+00   3.8949357e+00   7.6002483e-01   3.2034174e+00   3.5344011e-01   1.4322620e+00  -2.4814712e+00  -1.1767141e-01  -3.3382700e-01  -1.7920586e+00   3.3087890e+00  -1.4454808e+00  -1.7637953e+00  -5.2214916e-01   2.4934511e+00  -1.8287477e+00  -4.3895491e+00  -5.2214722e-01   1.4522376e-01  -1.8185299e+00   1.5037868e+00   2.4823095e-01   1.1001419e+00  -1.0795691e+00   2.3321090e+00   7.0797067e-01   5.8662744e-01   1.1158207e+00   2.9623357e+00   1.5729086e+00   3.7442555e-01  -6.6009224e-02   3.8282038e+00  -3.0845990e+00   1.1795964e+00  -2.8892365e+00   1.5478301e+00  -1.9600063e+00
   4.3041949e+00  -1.1529651e+00  -1.9947854e+00  -1.1402353e-01  -2.0548806e+00   2.9015605e+00   7.9303186e-01   1.8096183e+00  -1.4952091e+00  -2.2057025e+00  -5.2257576e-01  -1.7911392e+00   1.4817306e+00  -1.3980863e+00   6.7049140e-01   1.5484164e-01  -1.1284925e-01   1.9280226e-01  -4.9365458e+00  -3.3830176e+00  -4.4243512e+00  -2.0992578e+00  -7.5303794e-01   5.6310410e-01   3.3130264e+00  -1.5934453e+00  -2.8449131e+00   1.9398238e+00  -1.4325447e+00   2.1865639e+00   9.5596284e-01   1.2382955e+00   2.1893567e+00  -2.3755746e+00  -7.2790658e-01  -1.3414162e-01   6.5449105e-01   3.1711802e+00   1.2811692e+00  -2.6302415e+00  -4.6507975e-01  -4.8041290e-02  -2.1540526e-01   4.7478357e+00  -7.5845684e-01  -8.4957804e-01  -3.2526037e+00   1.7284706e+00   2.4202500e-01  -8.4823006e-01  -1.9475652e-01  -3.3520091e-01  -1.5869554e+00   8.6049954e-01  -4.9899068e-01   2.9064530e+00  -3.0752601e-01  -2.2319331e-01  -1.3261607e+00   3.9210982e+00  -6.5315086e-01  -1.2685914e+00   4.1879114e+00   4.1668091e+00  -9.7590378e-01   4.2196105e-01  -2.3002579e+00  -2.2498774e+00  -2.5795192e+00  -3.0853183e+00   3.3930812e-01  -1.9192798e+00  -1.8224015e+00   2.6954905e-01  -8.2909162e-01   1.1436146e+00   2.6606237e+00   9.1612324e-01   1.5798461e-01  -1.9638545e+00  -4.5782543e-01  -2.2391266e+00  -4.8063345e+00  -1.7123979e+00   2.6967491e+00  -6.2524816e-01   3.2313191e+00   6.3448407e-01  -4.8164266e-01  -2.7734482e-02   3.1731018e+00  -9.9565122e-01   1.0692786e-01   3.6887785e+00  -3.2481857e+00  -2.4623750e+00  -1.2887986e+00   9.9296247e-01   1.4412299e+00  -2.2314391e-01
  -2.5474966e+00  -9.6813136e-01  -3.1061650e+00  -3.9342234e+00   1.0784323e+00  -9.9334886e-01  -8.2292441e-01  -6.9965340e-01   5.0090818e-01   1.0375305e+00   8.2497059e-01  -2.0877718e-01   3.1194850e+00  -1.7130251e-01   4.6255912e-01  -1.6975744e+00  -9.7005534e-01  -3.1407637e+00   6.0760249e-02   2.0560404e+00  -3.7776088e+00  -1.7871190e+00   7.9292415e-01   6.8382809e-01  -1.9423138e+00   1.9269343e+00  -2.7474181e-01  -2.0562292e+00  -1.7113383e+00  -2.1838220e-02  -2.2180782e-01   5.0784646e-01  -1.2297200e+00  -1.9254739e+00  -1.1331124e+00  -3.2242549e-01   5.0394324e-01   1.8948659e-01   1.1846383e+00   8.9967012e-01  -2.3849196e+00   2.7318231e-01   1.2004398e-01   1.3278787e+00  -3.0351599e+00   1.1563919e+00   1.3638633e+00   4.6750453e+00  -8.2101723e-01   3.2115733e+00   2.3671405e-01   3.9740779e+00   2.5056684e-01   1.1440120e-01   1.9252543e+00  -9.6194893e-01   4.2524111e+00  -1.2405643e+00   1.4360281e+00   1.9608205e+00   1.6615297e-02   6.3564880e-01  -3.8261169e-01  -2.1774693e+00   1.1469455e+00   2.8320994e+00  -1.7315855e+00  -1.4903434e+00  -1.7565625e+00   1.0201166e-01   5.3549238e-01  -7.0493991e-01   7.4869475e-01   1.1974110e-02   3.2035685e+00  -2.7610276e-01   4.2118365e-01   1.5822704e+00   1.3466039e+00  -1.6206943e+00  -3.9153660e-01  -2.6691322e-02   2.3068690e+00   1.5804458e+00  -1.1761523e-01  -7.9499832e-01  -3.0323587e+00  -3.4124868e+00  -3.2667257e+00   4.9827636e-02  -1.3435959e-01   2.0405790e+00   1.3298322e+00  -1.3716829e+00  -2.9859835e+00  -7.5426925e-01   3.1874905e-01   2.8300301e-01   1.4536843e+00   2.7163581e+00
   3.3803855e-02  -1.3960978e+00  -2.8974363e-01   1.0476723e+00   2.0722049e+00   4.0417784e-02  -2.0959006e+00   1.9872139e+00  -7.9984201e-01   2.7314919e-01  -1.7943564e-01  -1.2919579e+00  -2.9000845e-02  -7.5359158e-02  -1.6932569e+00   9.5568337e-01  -1.0730398e-01  -2.2601137e-01   4.4246234e-01   2.7970684e+00  -1.3090345e-01  -6.4152228e-01  -3.8546871e-01   1.7399654e+00  -2.8118346e-01   1.4431355e+00  -1.3430154e+00  -1.4066273e+00   4.3049139e+00   2.6763160e+00  -7.0482024e-01  -2.0274541e+00   1.6989853e+00   3.2199443e-01   1.3152038e+00   6.2331593e-01  -1.1291540e+00  -1.6512109e-01   3.0190884e+00   5.1789635e-01  -2.0193461e+00  -1.7758878e-01   8.1233835e-01   9.2660596e-01  -3.9561749e+00   1.8623790e+00  -5.0139699e-01  -1.6674755e+00  -7.4767057e-01   7.1538949e-01   1.3695542e+00   5.1118572e-01  -1.9871235e+00   1.4840441e+00  -3.9093566e-01   2.1024671e+00   1.6064480e-01   3.8449391e-02  -6.4936971e-01   1.7281923e+00   2.9190642e+00   6.9001325e-01   5.2746384e-01  -2.4926248e-01  -2.1135693e+00   1.1937117e+00  -9.5346370e-01  -6.3702977e-02   8.4374324e-01   1.1595866e+00   3.7567617e-01   4.0198429e+00  -7.7676603e-01   4.8309982e-01   1.3378417e+00   1.4397589e-01   3.7604857e+00   1.4401794e+00  -5.4510636e-01   1.4593670e+00   1.2297424e+00   1.8263756e-01   4.4339700e+00   2.2045713e+00   1.2832002e+00  -1.5248614e+00   2.7032478e+00  -7.4224901e-01   2.3880383e+00   1.6283437e+00  -5.6680760e-01   1.2913190e-01   7.8791269e-01   1.4491965e+00   2.7254235e-01  -1.3265774e+00  -2.6689247e-01  -6.8290774e-01   8.8673107e-02   4.3154071e+00
   1.1459359e-01  -4.5721871e-01   4.3596523e-01  -2.7022032e+00   3.0764112e+00   2.7392276e+00   4.8362286e-01   1.1681109e+00   1.6968761e+00   1.6535422e+00   2.2975424e-01  -2.2348166e+00  -1.0205275e+00  -3.6158392e-01  -2.2239533e+00  -2.4803310e+00   4.4567954e-01  -2.3346176e+00   1.0817444e+00   1.7732808e-01  -8.1948737e-01  -4.4826653e-01   8.5019128e-01   3.4609265e+00  -7.6727209e-01   2.1534365e+00  -2.8159961e+00   3.0719667e-01   1.0319824e+00  -1.2240912e+00  -1.6474779e+00  -2.0162381e+00   2.2341319e+00  -7.2286516e-02   2.8001161e+00   2.8266352e-01  -1.7001147e+00  -1.4091645e+00  -1.6443779e+00  -2.0020899e+00  -3.8055447e-01   7.7053388e-01   1.2611040e+00   9.2882792e-01  -2.0474297e-01  -3.9013008e+00  -1.8612954e+00   9.0893491e-01   5.1550079e-01   1.3618542e-01   8.7291934e-01  -3.2340189e+00   1.2577127e+00  -3.8157505e+00   6.2379006e-02  -7.4583471e-01   2.2395375e+00   8.5528447e-02  -3.0804614e-01  -6.0356793e-01   2.8788962e-01   1.5013746e+00   1.5027116e-01  -8.7740854e-01  -6.0914287e-01  -6.6870868e-01   4.3889637e-01  -6.9100076e-01  -4.8399947e+00  -4.1446086e+00   1.8687351e+00  -1.0794218e+00  -2.9200143e+00  -9.6356844e-01   8.5389781e-01   1.0902235e+00   2.4706482e+00   2.9247147e-01  -3.5330755e-01   1.6086564e+00  -2.1050947e+00  -2.4344605e-01  -9.2462908e-01   7.0080315e-01   2.5627536e+00   2.2802249e-01  -2.5368617e+00   3.9338245e+00   2.1133243e+00   1.0587642e+00   9.4216055e-01   2.8587016e+00  -1.7423779e+00  -6.0783603e-01  -5.6713204e+00  -1.4012824e+00   1.4741343e-02  -2.8369144e+00  -3.8680330e-02   1.5028131e+00
   4.8714539e-01  -2.2036141e+00   1.5581198e-01   2.5436316e-01  -5.7711097e-01  -2.4942226e+00  -8.9091335e-01  -4.4796672e+00   7.3046337e-01   2.1205925e+00   6.6229082e-01   3.0918823e-01  -1.0310998e+00  -1.3206863e+00  -1.0751782e+00  -3.5641335e-01  -2.8085491e+00  -1.7235080e+00   2.3543350e-02   2.0077674e+00  -1.4320603e+00  -5.9712396e-01   1.4178093e+00   1.1997034e+00   1.5139091e+00  -1.1626375e+00   5.3673555e+00  -3.3849663e-01   4.5311361e-01  -7.6634984e-01   3.9126902e+00   5.3474132e-01  -5.4944388e-01  -1.2998056e+00   1.1840190e+00   1.5726863e-01   1.4071696e+00  -3.1602719e+00  -5.8893548e-02  -1.3748041e+00   7.1240330e-01   9.9358577e-01  -2.8877332e-01  -8.8010031e-01   2.3859839e+00   3.0077994e-01   1.6197079e+00   1.9327365e+00   1.9926555e+00   1.7126835e+00  -4.7769056e-01   2.1750202e+00   6.2964226e-01  -1.4470861e+00  -1.2450336e+00   2.2401471e+00  -1.5923350e+00  -3.6430808e+00   1.5266921e+00   7.5834672e-01  -1.8702371e+00  -4.5022516e-01   4.5152203e-01  -8.9958455e-01   3.9467860e-01  -2.6651764e+00  -6.0641063e+00  -6.4369978e-01  -1.6640464e+00   1.8731754e+00   2.6203357e-01   4.8108129e-01  -1.1898881e+00  -2.6442197e+00   3.8884864e-01  -4.7911040e-01   1.9893003e+00  -2.4912608e+00  -1.3618273e+00   1.7389052e+00   1.9837494e+00   1.2512026e-01  -9.0153872e-01   2.3915482e+00  -2.4816430e-01   2.0708223e-02   3.4745678e-02  -1.8976148e+00  -2.3043126e+00   4.3464656e-02   1.6219134e+00   2.6462251e+00   2.0863961e+00   3.3297705e-01   1.6859307e-01  -1.1927066e+00  -2.4809258e-01  -2.7748801e-01  -8.8778737e-01  -2.5310292e-01
   4.3935137e-02  -1.2945055e+00   3.4079263e+00   1.3196665e+00   1.3541467e+00   1.0368251e+00  -2.2547990e+00   1.2829318e-01  -5.8895455e-01  -7.6555841e-02  -2.4303950e+00  -1.1574537e+00   3.3890529e+00  -6.8766006e-01  -3.7306523e+00  -2.2244505e+00  -2.5351463e+00  -1.3629067e+00  -1.0560558e+00  -3.2635467e-01  -1.9615980e-01   1.8181247e+00  -3.6904633e+00  -1.4368180e+00   1.9607040e+00   1.0351022e+00   6.8803486e-01   2.1332560e+00  -2.6224804e-03   1.6896414e+00  -1.0887711e+00  -1.1971387e-02  -9.6257326e-01  -8.8229420e-01   3.8182048e+00  -1.0243625e+00   1.4464581e-04   3.1878837e+00   2.0853481e+00   2.1095543e+00   6.2863895e-01   1.2145793e+00   6.6734470e-01  -1.5483395e+00   6.6250209e-01   9.8597089e-01  -9.1875767e-02   6.2760624e-01   1.1838175e-01   1.4999943e+00   1.3496436e-01   1.4466999e+00  -2.2093112e-02   8.2804785e-01   7.3728570e-01   2.8585405e+00   2.0154448e-01  -8.0700221e-01  -1.1771430e+00   1.1064996e+00   2.3438687e+00   4.8146721e-01  -2.7401932e+00  -6.2937941e-01   2.1867734e+00   2.8887813e+00   7.0116750e-01  -2.2298793e+00   7.9393008e-01  -3.3137267e+00   1.1054646e+00   5.9307384e-01  -8.0038647e-01   1.5228924e+00   3.4725763e+00  -1.1831370e-01  -2.0772326e-01   4.2680541e-01   2.4440258e+00   4.4715192e+00   3.7441892e+00  -7.2321670e-01  -3.4601834e+00   3.1717874e-01   2.2819637e-01  -1.1891583e+00   2.4391063e+00   1.0071391e+00   1.3287726e+00  -1.9936335e-01  -3.0278969e+00  -3.3842822e+00  -5.1614001e+00  -1.9279000e+00   2.1680609e+00  -2.0215092e+00   3.8511137e+00   3.0007628e-01   2.0910815e-01   1.5803372e+00
  -8.3931609e-01  -2.9878487e-02   4.2900818e-02  -1.0222836e+00  -1.5886284e+00   2.3722143e-01  -4.5256688e-01  -5.2594440e-02   5.9564996e-02  -1.7161829e+00   8.2166764e-01   2.3223433e-01   2.2542621e+00  -1.9500407e+00  -3.5652467e-01  -2.6647139e+00   7.9954967e-01  -6.0217783e-01   1.0859243e-01  -8.1316824e-01  -2.4143943e-02   8.7692258e-01   7.8752842e-01   1.3330669e+00  -1.2893076e+00  -3.4792564e-01   3.8925854e+00   4.7113638e-01  -5.6454606e-01  -9.8549871e-01  -3.6308676e-01   1.5126803e+00  -1.8938991e+00  -8.3066045e-01  -4.6623200e-01   1.9835312e+00  -2.2623418e-01   2.8276695e-01  -2.7192416e+00  -1.1968146e+00  -2.9691753e+00  -6.1799543e-01  -6.0437151e-01  -3.1461529e+00  -2.3190153e+00   1.7417040e+00   1.1749784e+00   5.2335764e-01   1.1521208e-01  -2.6565467e+00  -6.2338031e-01  -2.6340633e+00   2.8453402e+00   2.3185720e+00  -1.2668519e+00   1.4733143e+00  -1.0099025e+00  -3.0983561e+00  -1.3793199e+00  -1.0453522e-02   1.3423498e+00  -1.1067433e+00   1.6346977e+00   1.5566728e+00  -2.2208730e-01  -1.7862941e-01  -2.4308029e+00   1.7265653e+00   2.2639654e+00   2.8155256e-01   1.9964526e+00   3.3320980e+00  -9.2362533e-02   2.7709152e+00   2.3677282e+00   1.8164890e+00   1.8400687e+00   3.9699600e-01   5.4139146e-01   3.4664772e-01   3.7806797e-02   2.4903168e+00  -5.7811096e-01   3.2472072e+00  -3.0947693e+00  -7.6509807e-01  -5.7847511e-01   2.5165933e+00   2.4077362e+00  -2.2215413e+00   3.2226868e+00  -1.6279943e+00   1.7394180e+00   3.9150567e+00   2.6282874e+00  -1.8387279e+00  -3.9957666e+00  -1.1424322e+00  -9.0377594e-01  -1.8990712e+00
  -2.3089145e+00   1.0720493e+00  -3.8330336e-02   2.4569426e+00   1.6792649e+00   3.6421083e+00  -1.9973885e+00   9.8606298e-01  -2.1916928e+00   8.1680843e-02  -3.0203986e+00   1.7992953e+00   2.3474568e+00  -2.9375039e+00   6.3686861e-01  -1.9365752e+00  -3.6437882e-01  -2.2713545e-01  -6.5122614e-01  -9.6630290e-01  -7.3290324e-01  -6.9772859e-01   1.3720425e+00  -2.9248794e+00   4.7782144e-01  -2.5796732e+00  -2.1137889e+00  -8.9828006e-01  -3.4057839e-01   1.5765549e+00   4.3130832e-01   2.6996058e-01  -6.0612536e-01   3.5021918e+00   9.2260228e-01  -3.3304377e+00  -2.7026867e+00   3.4207554e-02   8.2842242e-01  -9.9328054e-01  -1.0635931e+00  -1.0732331e+00   1.0110656e+00  -1.8274658e+00   1.4634702e+00   1.2954480e-01   1.7695535e-01   3.7488232e-01  -2.9769635e-01   2.4012409e-02  -2.7838183e-01  -1.3711108e+00   5.6104012e-01   2.7771584e+00  -3.5695265e-01  -2.2618851e-01   2.4072080e+00   5.6228571e-01  -1.5092255e+00  -1.3182518e+00  -7.0639308e-01  -8.4756741e-01   5.1545759e+00  -1.4338846e+00  -1.3370163e+00   4.8776780e-01   4.2764478e+00   4.1483006e+00  -1.8065197e+00   1.2984987e+00  -5.4445550e-01   1.0242741e+00  -1.6425317e-01   2.1757327e-01   4.5374553e+00   1.7439925e+00  -2.7019351e+00  -7.0941400e-01   2.5733628e+00  -6.6243727e-01  -8.6655535e-01   1.3271277e+00   8.8071840e-01   1.6934879e+00  -1.4620585e+00   8.5460098e-01  -1.6262645e+00  -2.1531494e+00   1.6397346e+00   1.3554546e+00   3.8800103e+00  -3.5913444e+00  -1.7579034e-01   1.3805548e+00  -2.2446822e+00   2.4931369e-01   3.5412198e-01   6.9428881e-02   4.6450936e-01   2.8502451e+00
   6.8466080e-01   7.4958532e-01  -1.1417495e-01   3.0082370e+00  -1.6569313e-01  -1.5853559e+00   2.2487112e+00  -6.8228617e-01   2.5720117e+00   4.7889279e-01  -2.2932395e+00  -5.3466168e-01  -7.1939368e-01   3.9201273e+00   1.7122796e-01   1.2886192e-02   3.6833227e-01  -2.0801933e-01  -1.9844842e+00   1.7922585e+00  -5.8328828e-01   2.5622232e-01   1.3180112e+00   2.8487600e-01   4.9749205e-01   7.2055858e-01   7.5443826e-01   6.6223309e-01  -1.6399298e+00   9.9862247e-02   1.9798096e+00   6.7466485e-01   9.8880531e-01   2.2240873e+00  -9.2246625e-01   9.2136152e-01   4.3156471e+00   1.4899386e+00  -8.7489216e-01  -1.0242762e+00   3.4261469e+00  -1.7537541e+00  -1.5848450e+00   1.6454104e+00   1.3042496e+00  -1.1708478e+00   5.1031260e-01   1.0519973e+00  -2.5590067e-01  -8.9565919e-01  -1.0292777e+00   7.1726221e-01  -1.1310827e+00  -1.7443977e+00   4.8857139e+00   1.1069306e+00  -1.6287615e+00  -8.0197128e-01   7.9013000e-01   1.4715443e+00   3.4763972e+00  -2.5093981e+00  -2.4269880e-01  -6.4291456e-01   1.3262073e+00  -2.9129924e-01   1.2798640e+00  -2.8261302e-01  -1.6003702e-01   7.6449231e-01  -3.5833260e-01  -9.4936523e-01   2.5972124e+00   2.1217277e+00   2.1332871e+00   8.1988650e-01  -3.3044351e+00   1.4382886e+00  -3.8036475e+00   2.2617640e+00   3.8163729e+00  -1.7478231e-01  -1.3163145e+00  -1.9982370e-01  -9.5257165e-02   4.2972039e+00  -1.9097726e-01   4.8087052e+00  -2.5182043e+00   6.1628752e-01   1.8095313e+00  -5.0364459e-01   2.1985460e+00   4.1508690e+00  -2.8309847e+00  -4.2556430e-01   2.5748623e+00   5.5177271e+00  -1.6923797e+00  -4.0268259e-01
   1.4254543e+00  -8.6048536e-01   1.2741670e+00  -4.3456458e+00   4.2953393e-02  -1.3422233e+00  -1.6613991e+00  -1.9636014e+00   2.5582542e+00   2.4017601e+00  -2.3992151e-01  -9.3892995e-01  -5.7982406e-01   1.8167791e+00  -1.7707756e+00   1.2321151e+00   1.6749800e-01   9.6406364e-02  -1.9647012e+00  -2.1161370e+00   7.1684429e-01  -2.2440515e-01   2.8965931e+00  -1.9482849e+00   1.2995771e+00  -9.3418925e-02   1.0234379e-01   2.6316166e+00  -2.1253219e+00  -1.6738684e+00   9.9035343e-01   4.3576694e+00  -2.9298850e+00   7.3945110e-01   1.4691521e+00  -1.3394554e+00   6.6070643e-01   2.2784447e+00   4.6402960e-01  -2.6689290e+00  -9.5494748e-01   1.7123608e+00   1.7945774e+00   1.4515513e+00   9.9173403e-01   1.0954316e-01   1.0387209e+00   7.7142411e-01   2.4246569e+00   3.2080535e+00  -7.4581407e-01  -8.8077838e-01  -5.9098800e+00  -2.8551971e+00  -2.5439170e+00   2.1391266e-01  -7.7909149e-01  -2.3581678e-01  -2.5082426e+00   1.0340162e+00   5.3361216e-01   3.5478266e+00  -5.0180485e-01  -8.5907777e-01  -2.7768379e-02  -1.5717581e+00   2.0516631e+00   1.9235739e+00  -4.1201036e+00  -2.1328226e+00  -5.0919831e-01   1.8965876e-01  -1.6029217e+00   2.2332420e+00  -4.4328508e-03   5.1162110e+00   5.5116932e-01   1.2767976e+00   1.9346819e+00  -7.4634959e-02   2.1994690e+00   1.3065434e+00  -1.3344745e+00  -1.1842687e+00   2.4886474e+00   2.0766119e+00  -3.3440268e+00   1.0374966e-01  -1.4723500e+00   4.8149611e-01   6.8950230e-01   1.0562450e+00   2.9498317e+00  -1.4855719e+00   1.3862953e+00  -3.4659290e-01   2.6129687e-01   2.1534793e+00   5.4701802e-02  -1.0207817e-01
  -2.6510797e+00   2.2124793e+00  -2.8349493e+00  -9.7427752e-01  -3.9769697e+00   1.5670776e+00   1.5888646e+00   1.7645761e+00  -8.0263860e-01   2.3988964e+00   8.6462003e-01   1.3290394e+00  -2.7906367e-02  -2.2560910e+00   7.1838957e-01   3.1774863e+00  -2.5474480e+00   5.0972612e-01   8.8199942e-01  -1.5175939e+00  -1.7054975e+00  -1.1914772e+00  -6.7314942e-01  -2.3538127e-02  -7.2911127e-01  -1.5378521e+00   2.4908182e-01   3.1842389e-01   1.5737760e+00  -1.8538337e+00   2.9949782e-01   8.8382138e-01   1.9204632e+00   1.8116431e-01  -1.3463939e+00  -7.2336785e-01  -2.1195748e-01  -5.7135603e-01   1.1283634e+00  -1.3416658e+00   7.4182398e-01  -2.7084477e-01   8.6320093e-01  -2.3569905e+00   2.0142511e+00   4.4992996e-01  -2.7512380e-02  -1.4919763e-01   3.2191570e+00  -3.1166760e+00   1.0112166e+00  -2.5700897e+00   1.8207662e+00   9.9031484e-01   4.3554509e-01  -5.6498204e-01  -3.5302195e+00   3.8503932e+00   1.7992185e+00   1.4197403e+00  -1.6012776e+00  -1.2894248e+00  -1.1263845e+00   8.5250357e-01  -5.2973457e-01  -2.0865658e+00   1.4054980e+00   1.0389118e+00   1.8538364e-02  -7.1255062e-01   2.8988785e-01   1.2466663e-01  -1.3450988e+00  -4.9880358e-01   2.0091765e-01   1.0376749e+00  -2.1832103e+00  -4.2789961e-01  -3.7121953e+00   2.8922146e+00  -1.9828738e+00   3.7302849e-01  -1.4593514e+00   7.3817561e-01   2.3817846e+00  -9.1807020e-01  -3.8938189e+00   2.3077466e+00  -1.7265622e+00  -8.6279107e-02  -3.6693898e+00  -2.0214148e+00   7.9970324e-01  -3.0170448e+00   1.0345337e+00  -3.2298368e+00   3.0295436e+00   3.6026070e-01   5.1876700e-01  -1.4939981e+00
   1.4569673e+00   1.8687837e-01   3.7386540e+00  -5.4053466e-01  -2.7575187e+00  -1.7090461e+00  -2.4189998e+00   7.2847246e-01  -2.8856158e+00  -5.2721216e-01   3.7130399e-01   2.9664265e+00  -1.0013197e+00  -5.4287904e-01  -4.5401129e-01  -4.1675871e-02  -6.2872435e-01   3.7562741e-01   6.6695823e-01  -1.8287257e+00  -1.4960907e+00  -4.9076158e-01  -5.8507666e-01   3.2393328e+00   1.2786192e+00   1.2229756e+00   2.2712207e+00  -5.0166225e+00  -1.1794167e+00   1.0045451e+00  -3.9229269e+00  -1.0679247e-01  -5.2366549e+00  -7.6319688e-01  -3.3383455e+00   9.6160217e-01   7.7531644e-01   2.5852650e+00  -1.0345302e+00  -1.6688707e+00  -2.2354489e+00  -1.2940485e+00  -1.8453723e+00  -2.5918875e+00  -7.4820639e-01   9.0517071e-01  -1.5845705e-01  -2.4245741e+00  -7.3440846e-01  -3.3419445e-01  -1.1340643e+00   3.2522486e+00   1.5949523e+00  -3.3910827e+00   1.2042044e+00   3.8427698e+00   2.5603258e+00  -1.7673098e+00  -3.8756384e+00  -2.5875120e+00  -9.3791696e-01   2.1526418e+00  -1.3574288e+00   2.2653787e+00  -1.1350060e+00  -1.0498249e-01  -3.1313294e+00   1.8721438e+00  -1.2372742e+00   3.0357720e-01  -1.5132990e+00  -3.6680398e+00  -1.5433335e+00  -3.9839769e-01   2.4012049e+00  -2.6189139e-01  -8.1104397e-01   1.6108046e+00   3.9293328e+00  -1.3044619e+00   1.6051593e-02   2.0783691e-01  -1.5457594e+00   1.6956701e-01   2.9623167e+00   2.1921846e+00  -1.0347124e+00   3.3445103e+00   8.1773445e-01   2.7453425e+00  -4.8653539e+00  -3.2314054e+00   2.4323928e+00   2.7215642e+00  -2.3286343e-01  -1.1227808e+00  -3.9211468e-01   7.1799353e-01   5.2322964e-01  -1.5424434e-01
  -8.7037572e-01   8.8752165e-01   1.5682780e-01  -1.0562482e+00  -2.9390108e-01  -9.3824392e-01  -1.3396570e+00   1.9819136e+00   1.8062879e+00   3.0283644e-01   4.4725340e-01  -8.8482488e-01   1.0944862e-01   6.1308660e-01   2.0759234e-01   1.1401460e+00   2.8536208e+00  -1.8587528e+00   8.1426109e-01   3.2163860e+00   2.2118233e+00   2.2407821e+00   1.4667144e+00   4.6427721e-01  -1.7231175e+00  -1.8122244e+00  -7.9131731e-01  -3.2219640e+00  -3.6652351e-01   1.4734075e+00  -2.5889096e+00  -5.3142113e-01  -1.3077573e+00  -8.2582226e-02  -1.9296105e+00   6.8686975e-01  -5.3437260e-03  -3.7335677e-01   1.7720612e+00   1.6018575e+00   7.7996570e-02  -4.6297235e-01   5.1028545e-01  -6.6185437e-01   2.0059708e+00   2.3836898e+00  -6.4389660e-01   2.6472133e+00   3.7168164e+00  -3.0635851e+00   2.8877968e+00  -1.0752913e+00   1.0302516e+00  -2.8841771e+00  -1.0745717e+00  -1.5151231e+00  -1.2956092e+00  -1.0398913e+00   3.0983269e-01  -4.2360764e+00   2.8535007e-01  -1.0404190e-01  -1.2812101e-01   5.5317018e-01  -9.9305634e-01   1.5370093e+00   7.3247251e+00   8.8723151e-01  -1.0744460e+00   2.5059542e+00  -3.1441389e+00  -1.5084012e+00   1.8251051e+00   3.9254420e+00   1.0898848e+00   3.6950956e+00   9.4010989e-01   2.0414403e+00  -1.6152962e+00   1.7836801e+00   3.4895300e-01   3.4828109e+00   2.0103569e+00  -1.0459994e+00  -2.7380347e+00  -2.8543917e-01  -9.8555823e-01  -1.0764817e+00   8.2750174e-02   3.0337447e+00  -5.3252844e+00  -3.3219328e+00   6.7133427e-01   4.2191603e-01   1.9324888e+00   9.6958886e-01   6.3689964e-01   9.8834255e-03  -8.4470098e-01   2.9634865e+00
  -1.6570803e-01   2.9082199e+00   3.6879914e-01  -1.7900497e+00  -8.2209834e-01  -2.3729995e+00  -6.6106832e-01   5.1340871e+00  -1.5174972e+00  -1.7646452e+00  -7.3030038e-01  -1.0127323e-01  -3.2695960e+00  -1.1037532e+00   3.0037366e+00   1.1462798e+00  -2.9786202e+00  -1.6339588e+00   9.6516009e-01  -5.8369747e-01   9.5859147e-01  -2.8336090e-01  -1.8078395e+00  -7.8355406e-02   7.3367398e-01  -1.5979290e+00   2.1717454e+00   8.7223496e-01   1.5150792e+00   4.2873418e+00   2.3256369e-01   1.7570412e+00   3.0546824e+00  -3.7092510e+00   1.1518332e+00   3.2420573e+00   8.1386848e-01  -9.0368470e-01  -7.6834226e-01   7.2204178e-01   1.3125301e+00  -3.6203522e+00   1.8267769e+00   1.2063522e+00   5.3884219e-01   1.7321121e+00   1.1942012e+00   1.3042443e+00  -3.5785056e+00  -2.0339592e-01   1.0074003e+00   3.5881498e-02  -8.5776961e-01  -6.7866968e-02  -9.4417636e-01   3.9672734e+00   2.8719694e-01  -3.9872303e+00  -6.9287144e-01  -3.0799562e-01  -2.8063020e-02  -4.8497541e-01  -2.1066224e+00   1.6357134e+00   6.0043682e-01  -1.3517371e+00  -3.7856769e-01  -1.5247638e+00  -7.0775435e-01  -4.3699091e+00   9.5413738e-01   3.4960158e+00  -1.8353916e+00  -2.9100896e+00  -1.1058347e+00   3.4273858e+00   4.0711091e-01   2.6666175e-01  -1.2312190e+00  -1.8002711e+00   6.6949386e-01   2.7092093e+00  -2.6417043e+00   2.1643694e+00  -3.9921502e+00   3.3418306e-01   1.7596653e+00  -1.9549078e+00   1.4086114e-01   2.5328311e+00  -2.6258011e-02   1.4585337e+00  -1.7622942e+00   1.1272789e+00   4.7301581e-01   3.8727710e+00  -8.0771544e-01  -7.6736104e-01  -1.0984872e+00   2.0421612e+00
   4.2077507e-01  -3.9924859e+00  -7.2023382e-01   4.3125314e+00   5.7931626e-01   1.3690538e+00   1.2523132e+00   6.2683883e-01  -2.2879535e+00   1.0438135e+00  -3.0706117e+00  -1.0189390e+00   2.4047981e+00  -2.3710328e+00  -2.5914226e+00  -1.4727968e+00  -4.7467583e-01  -3.0058097e+00   1.4387104e-01  -3.2171903e+00  -2.1983093e+00  -6.9224305e-01   2.6114252e-02  -3.6201925e+00   1.8049159e+00  -8.9805547e-01  -1.5539525e+00   8.0102747e-01   1.2727985e+00   1.7374244e+00   1.2497600e+00   2.2877654e-01  -7.8006742e-01   3.0932660e+00   6.3857080e-01  -3.4283684e+00  -2.2066713e+00   5.0978231e+00   1.1474283e+00   3.0903911e+00   1.2981390e+00  -2.0421695e+00   3.7835247e-01  -2.1746338e-01  -3.1222465e+00   3.0666130e+00   7.1709027e-01   6.3729308e-01  -2.0608691e+00   4.3391271e-01   2.3301285e+00   1.0129943e+00  -1.2533729e+00   1.3981525e+00   1.9279122e+00   4.2878389e+00   1.0756716e+00  -1.4963670e-01  -1.3739682e+00   4.4265921e+00   1.7139988e+00  -1.4062406e+00   2.1733313e-01  -3.2749709e-01  -6.0298809e-01   9.4588158e-01  -2.1077434e-01   7.5781489e-01  -6.5215652e-01  -2.2186379e+00   9.1027560e-01  -9.1502172e-03   2.6117445e+00  -1.5264509e+00  -2.0579994e-02  -4.8022462e+00  -2.9840534e-02   1.7295970e+00  -1.5729732e+00   1.2284438e+00   1.5443336e+00  -1.4428682e+00  -4.7468539e-01  -1.7040288e+00   7.6340742e-01  -5.3910129e-02   1.2045535e+00   5.5947837e-02  -1.6593794e+00  -1.1874371e+00  -3.6788720e+00   4.8016343e-01   1.5793337e-02  -9.8435698e-01   9.1650207e-01  -2.9094344e-02  -1.0700405e+00   1.7554317e+00   9.5691538e-01   1.3649285e+00
  -1.1520063e+00   1.2000636e+00  -4.5320519e-01  -2.4652580e+00  -2.3632331e+00  -2.2648014e+00   3.1785071e+00   3.0735220e+00  -2.2600761e+00  -3.7290197e+00  -1.2784159e+00  -7.5916379e-01  -2.5063617e+00   2.8191549e+00  -1.8681118e+00  -3.3911681e+00   7.5170677e-01  -2.8624024e-01  -2.1028260e+00  -2.3255602e+00  -1.1530595e+00   2.9958783e+00   2.3750110e+00  -3.3459147e+00  -1.2367897e+00   2.6541779e+00   7.3151348e-01   1.2412569e+00  -2.8742424e-01  -4.2947573e-01  -9.4828656e-02  -1.2138739e+00   1.3155362e-01  -1.5770975e+00  -1.7848877e+00  -1.1235223e+00   2.5619741e+00   6.9948379e-02  -2.2106316e-01  -3.8113950e-01  -2.8136213e+00  -1.2290517e+00   1.6827827e+00   3.6412336e+00   1.6509834e+00  -1.4395096e+00  -2.3434026e+00  -2.2437424e+00  -4.6068636e-01  -1.0482679e+00  -1.9240900e+00   4.3117996e-01   2.2205955e+00  -4.3524982e-02  -1.1363146e+00   2.2320632e-01  -2.0054285e+00  -2.8408399e-01  -2.8558999e-01   1.6195143e-02  -6.3050746e-01   8.2366335e-01   1.4135626e+00   2.1298494e+00  -2.8807463e-01   2.2736057e+00   2.1937033e+00  -1.2427853e+00   5.1312779e+00  -2.1870603e+00   1.5187703e+00   5.6568171e-01   5.1810415e-01  -1.6349387e-01   6.3391351e-01  -1.3377498e+00   2.7851965e+00  -1.1924868e+00  -2.5930537e+00  -3.8610279e-01  -1.8847073e+00   1.6732608e+00   4.8447681e-01   4.0297795e-01   1.2076341e+00   1.9421981e+00  -4.2174970e-01   3.9023438e-01  -2.6026043e+00   2.0642330e+00   8.8983138e-01  -1.2508823e+00   4.4269627e-01  -2.0804066e+00   3.3662264e+00   1.3992991e+00   1.3989631e+00  -2.4149059e-01   1.4289113e+00  -1.1899940e+00
  -1.0403566e+00   2.2606966e+00   3.2511515e+00   2.0323322e+00   7.1210308e-01   5.3242972e-01  -3.5996626e+00  -1.2432786e+00   1.3168113e+00   1.2130848e+00  -1.2451888e+00   2.3929898e+00   2.9325476e-01   3.3666474e-01  -2.7654515e+00  -9.3858728e-01   1.0320959e+00   2.3631347e-02  -8.6341571e-01  -3.7030817e-01  -6.6207802e-01   1.1833674e+00  -7.4789148e-01   3.2217451e+00  -4.4203900e-01  -1.0653184e+00  -9.1384194e-01  -1.5708743e+00  -7.0778196e-01   1.4831820e-01   1.5551590e+00   1.8517976e+00   1.8333452e+00   3.2911396e-01   8.1360000e-01   3.4999653e-02  -1.4499881e+00  -1.1161343e+00   1.0656531e+00  -1.3331464e-01  -4.4614520e-01  -8.8959334e-01   7.7123323e-01  -7.5922883e-01  -1.7785536e+00  -9.5802714e-01  -1.2787619e+00   3.5502859e+00  -9.5121657e-01  -4.6981747e-01  -1.8019731e+00   1.7016964e+00   2.2363289e+00   4.9415965e-01   9.1062738e-01  -8.5327489e-01   1.1954582e+00   5.9410115e-01   2.7402300e+00  -1.9952094e+00  -2.4829161e+00  -3.7707902e-01   7.1313476e-01  -1.1778092e+00   2.1786631e+00  -2.1119307e+00   1.2951856e+00   1.5394746e+00   4.0730262e+00   4.9798272e+00  -1.8755095e+00  -2.2577279e+00  -2.0165813e+00   3.0221714e-02   2.5340255e+00  -2.4675567e+00   1.1073907e+00   2.7699438e-01   1.4028362e+00   2.4557473e+00  -3.8514400e+00   1.3944758e+00  -3.5220041e+00  -4.0625653e+00   2.8792862e+00  -2.4456309e+00   3.1949810e-01   8.6017366e-01  -2.2148809e+00  -1.8174186e+00  -2.3619414e+00  -9.3880321e-01   1.3317973e-01  -3.8522389e-01   4.1638247e-01  -1.9623971e+00   1.5675913e-01  -2.6551298e+00   6.9812996e-01   2.2094170e-01
  -5.0668234e-01  -7.9740973e-01  -3.5578150e-01   8.6904631e-01   1.2799926e+00  -1.9422584e-01  -7.9533170e-01   2.5400449e+00  -1.5031016e+00  -4.7593898e-01   2.5650163e+00  -3.0680358e+00  -9.2745334e-01  -6.2495202e+00   2.8078826e+00  -2.4002668e+00   4.3073038e-03  -9.2216865e-01  -1.4067161e+00   2.0244724e+00  -1.1863828e+00  -2.4362868e+00  -8.2822512e-01  -7.9047407e-02   2.8889309e+00   1.9150092e+00   1.6876229e+00  -5.5899281e-01  -1.7720382e+00   1.2569683e+00  -1.6177344e-01  -7.7352079e-01  -2.5051996e-02   1.4888840e+00  -8.1297145e-01  -1.7044852e+00   7.7956921e-01   4.8370114e-01   2.5850955e-01   2.6710217e+00   2.8058668e+00   2.9647133e+00   5.0559974e-01   3.1529875e+00   9.8037138e-01  -1.9811379e+00  -9.3174418e-01  -1.3907136e+00  -9.9900506e-01  -2.2883044e-01  -2.0384307e+00   1.7048513e+00  -4.4485558e-01  -8.8407299e-01  -3.4599758e+00   4.0729035e-01  -5.4991427e-01  -5.7077622e-01  -1.4912382e+00  -2.7151024e+00   1.2349816e-01  -2.6150990e+00   5.2139214e+00   4.4784550e-01   8.5907026e-01   1.4477334e+00  -1.3993118e+00   1.8678409e+00  -4.5338477e-01  -2.5838955e+00   1.7078367e+00   5.7368559e-01   1.5771839e+00   1.0653758e+00  -2.0774284e+00  -5.5730103e-01  -1.6297222e-02  -1.8147975e+00  -5.9198504e-01   7.3042115e-01  -1.2061170e+00   1.1222981e+00  -4.4356837e-01   1.3171254e-01   5.0687980e-01   4.3034790e-01   1.8878395e-01  -3.4962889e-01   9.4581543e-01   2.8135691e+00  -5.5153043e-01   4.8573679e-01   3.7626142e-01  -1.4344316e-01  -9.2171475e-01   1.3207768e+00   1.1867743e-01  -2.4744920e-01   2.0789309e+00  -1.5299418e-01
  -1.2307668e+00   6.6969734e+00  -1.2849103e+00  -5.5367230e-01  -3.1569887e+00  -1.3889386e+00  -1.1586561e+00  -7.3803322e-02  -2.1513600e+00   1.2038045e+00   8.1778666e-01  -1.6003524e+00  -5.7536304e-01   1.8825359e+00  -1.9073870e+00  -2.1830829e+00   1.2751884e+00  -2.5821660e+00   5.9147099e-01   1.1099320e+00  -3.0800882e-01   1.3820051e+00  -1.0783138e+00  -1.1538511e+00  -2.7902836e+00  -3.6857588e+00   3.0839092e+00   2.2984840e+00   1.0321831e+00  -2.1184851e-01  -1.6904633e-01   2.6031797e-01  -1.1171680e-01   1.8655916e+00  -1.7851115e+00  -5.2469508e-01   4.0013998e-02  -5.2382912e-01  -4.7384864e-01  -7.7221035e-01   2.3315949e+00   3.4693534e-01   2.5866109e+00  -2.4738138e+00  -9.4983123e-01   4.5406486e-01   1.3550316e+00  -7.2843799e-01   1.4846774e+00   1.1518156e+00   2.3224804e+00   7.9265464e-01  -3.7761046e+00   8.4184863e-01   2.1034394e+00   9.2585203e-01   2.1376904e+00  -4.3543493e-01  -1.6002627e+00   5.9272211e-01   8.7282984e-01  -1.2562976e+00  -1.2009760e+00  -3.3442873e+00  -6.0838519e-01  -5.8391056e-01  -4.9810869e+00   1.6194290e+00  -1.2797030e+00  -3.7672837e-01  -1.1991873e+00   2.1426687e+00  -4.2635403e+00  -1.2005212e+00  -1.0842240e+00  -8.5204138e-01  -7.3085923e-01  -7.0143251e-02   1.2876354e-01  -7.6044114e-01   5.9467090e-01   6.2661370e-01   4.0399901e+00   1.4331943e+00   2.0182442e+00  -1.9098942e+00   1.3936877e+00   2.9382599e+00  -1.8495179e+00   3.1379904e-01  -2.2413982e+00   5.6785123e-01   1.5446508e+00  -9.2785422e-01   1.3873226e+00   3.5784367e+00  -2.6468982e+00   1.1067108e+00  -5.6991824e-01  -4.1168415e-01
   6.7769676e-01  -2.0697806e+00   1.0002801e-01   8.1688835e-01   1.3920412e+00  -2.2760620e+00   8.1271551e-01   1.3944550e+00  -6.0579020e-02  -1.8413150e+00   1.0125821e+00   1.8160630e+00  -4.7539979e+00   2.4618877e+00   1.0481249e+00   1.2719546e-01   9.2150855e-02   7.9850984e-01  -1.2827893e+00   4.8964214e-01   1.9843916e-01  -1.0847435e+00   5.4246877e-01   2.6222320e-01   8.7739915e-01   3.5153037e-01   3.7411356e+00  -6.2822861e-01   1.7382922e+00  -5.1788017e-02   1.6403859e-01   8.0326849e-01   1.9931864e+00  -2.5631103e+00  -7.2244112e-01  -8.4676363e-01  -1.2970399e+00  -7.4041256e-02  -8.2243612e-01  -2.4205586e+00   1.5267719e-01  -2.2595773e-01   3.4294862e+00  -9.6790417e-01   2.4797721e+00   1.4005362e+00   1.7029953e-02  -1.5313716e+00  -1.9531448e+00  -2.0122923e-02   2.1927314e+00  -5.4844058e-01  -1.5173466e+00   1.3702385e-01   3.5904640e+00   1.0593348e+00   1.8861455e-01  -5.4911336e-01  -1.1953851e+00  -4.8748331e-01  -1.4270585e+00   1.7239914e+00   1.9952272e+00   4.2487012e+00  -1.3182724e+00   5.8371639e-01  -1.5554475e+00   2.5677616e-01  -3.8464729e-01   1.8257385e+00   1.2185449e+00   5.0786640e-01   9.1492321e-01   3.0014071e+00   3.0760557e-01   2.8979299e-01  -1.0577895e-01   6.4066599e-01  -2.7977655e+00   1.8719274e+00  -4.7123499e+00   7.4096794e-01   2.4820545e+00  -6.7731120e-01   1.0672274e+00   3.1929007e-01   5.5164503e+00   1.9334849e+00  -1.5977072e+00  -6.1818850e-01   6.3567954e-01  -6.5243440e-01   2.3030419e+00  -1.8459629e-01   1.5430010e+00   2.4681714e+00  -3.8340769e-01  -1.1670282e+00  -1.5333995e+00   1.0686869e+00
  -8.4590404e-01  -4.3049808e-01   4.2602587e-01  -2.6541404e+00  -9.3450103e-01  -7.0360839e-01   1.0266119e+00  -8.5891997e-02  -4.5573055e-01   1.3127970e+00  -8.8014846e-01  -5.2835109e-01  -3.3973892e-02   3.8684217e+00   4.3270342e-01  -2.4590850e+00  -1.4426778e+00  -1.4246769e+00  -2.3258442e+00   1.9662827e+00   1.0797849e+00  -4.6847845e-02  -5.2376138e-02   1.3134447e+00  -2.2543370e+00   2.1147589e+00   3.9376613e+00   7.2911193e-01  -1.1757176e+00  -1.7387717e+00   8.5659186e-01   4.8798318e-01  -1.0491065e+00   5.6816579e-01   1.3932060e+00   3.5451897e+00   4.6758697e-01  -7.8849797e-01   7.6298150e-01  -4.9584435e-01   2.2130573e+00   8.5760900e-01  -9.9346367e-01   9.3621307e-01   3.3500375e+00  -7.5724584e-01   2.7343146e+00   1.7917258e+00  -7.4870871e-01   2.9778570e+00   2.9647735e-01   4.7880906e+00  -4.2075833e+00  -9.1126893e-01  -5.8490716e-02   2.2217297e-01   1.8240124e+00  -2.3132453e+00  -6.3932429e-02  -5.1767407e+00  -1.9586570e+00   1.9476510e-01   1.2281951e+00  -1.3295943e+00   1.3008867e+00  -1.0400723e+00   8.5152520e-01   1.2514057e-02  -2.0527647e+00   1.0808552e+00  -3.8625255e+00   1.1258583e+00  -3.5052253e+00   3.3132099e-01   2.2564846e+00  -1.7228206e+00  -3.5296718e+00   1.3163084e+00  -2.7182864e+00   2.4003774e-01  -1.5753659e+00  -1.3729154e+00  -9.8347889e-01   2.6796084e+00  -1.6603694e+00   5.7478439e-01  -2.6762561e-01  -5.3602662e+00   1.5512704e+00   2.1269198e+00  -9.2915515e-01  -1.0592013e+00  -6.8515423e-01   2.4028785e+00   3.5676397e-01   1.2938061e+00  -1.3252833e+00   9.8470624e-02  -1.9292797e-01   3.7462393e-01
   1.2915568e+00  -1.0587049e+00   8.3338373e-01  -1.1675958e-01  -2.9888642e-01   1.5655549e+00  -6.3322401e-01  -6.8276168e-02   2.5948427e+00   2.4039337e+00   2.3316769e+00   5.6859189e-01  -1.4736294e+00   2.5168096e+00  -3.8440356e+00  -1.3773086e+00  -1.4361320e+00   5.8293955e-01   2.9963233e+00   6.0722387e-01  -1.4947580e+00   4.7444498e+00  -2.0094319e+00   2.6760042e-01   1.4837632e+00  -1.5986860e+00  -8.9601201e-01   3.3460558e+00   1.9424132e+00   2.5664734e+00  -3.5167887e-01   3.0376356e-01  -5.7045358e-01  -2.5458756e+00  -5.4599346e-02  -1.8143173e+00   2.0612643e+00  -1.1937283e+00  -1.2016392e-01   4.3159069e+00   6.9016620e-01   1.1298467e+00  -8.9438239e-01   3.8120531e+00   1.6800128e+00  -9.0476663e-01  -6.6963001e-01  -1.0097336e+00   3.4468643e+00   1.7699970e+00   5.2034842e-01  -1.2703787e+00   9.1753126e-01  -2.0926748e+00   8.0408330e-01   1.3544702e+00  -3.8238770e-01   4.7697283e-01  -9.1582020e-01  -7.2579624e-01  -2.0482979e+00   2.7071037e+00  -7.2886774e-01   1.2832254e+00   1.0341019e-01   6.3709022e-01  -1.2528913e-01  -1.1441366e+00  -1.0475163e+00   1.5709740e+00  -2.4254374e+00  -3.8352866e+00  -1.1031411e+00  -2.0825818e+00  -6.6613338e-01   7.3936374e-01   8.6432975e-01   1.7733816e-01   5.4032125e+00   4.2822963e+00  -5.8792316e-01   2.5389565e-01  -1.9324590e+00   1.2796662e+00  -2.4070908e+00   4.1766566e-01   1.4570414e+00   1.0301337e+00   5.9826727e-01  -1.3953054e-01   6.0173684e-01  -1.0282309e+00  -2.2557028e+00  -2.5905577e+00  -4.9896824e-01   1.1828458e+00  -1.5465632e+00   1.8800441e+00   4.5858325e-01  -2.2204688e+00
  -7.5408309e-01   9.6158384e-01   2.9571520e+00   2.6727007e+00  -1.2923166e+00  -2.2669763e+00  -1.2832331e+00   1.3248113e+00   4.1849919e-01   2.2386857e-01   4.2866044e-01  -1.4372974e+00  -1.6598117e+00  -2.6120733e+00   3.7038859e-01  -3.9085700e-01  -2.6143492e+00  -3.7862005e+00  -2.1809078e+00  -2.8917496e-01  -2.7569831e+00   2.2967509e+00  -6.8562862e-01   2.5936189e+00  -1.3365067e+00  -1.7046889e+00  -1.9614011e+00  -1.3893904e+00   2.4720218e+00   2.6658497e+00  -7.6792243e-01   1.0819136e+00   1.7540960e+00  -3.6422050e+00  -5.8847476e-01   2.1426763e-01  -2.0251088e+00   9.3528256e-01  -1.0475197e+00  -1.4349065e+00  -2.1486775e+00   3.2840315e-01   1.6824168e+00   2.5521627e+00   6.6208229e-01  -2.7722554e-01  -1.3416555e+00  -1.0958277e+00  -2.2584970e+00   4.5645582e+00  -1.8388184e+00   3.6834894e-01   1.9492887e-01   3.0753602e+00   1.6689596e+00   4.6429676e-01   1.3126789e+00   1.0724606e-01  -2.1813787e+00   1.1243882e+00  -3.7253949e-01   2.3358384e+00  -1.1924438e+00   3.9424058e+00  -5.7893619e-01  -1.7617039e+00  -1.2760077e+00  -1.3464033e+00  -3.0976271e-01   6.0449927e-01   1.9594962e+00  -2.5237643e+00   5.5209279e-01  -5.6552319e-01   4.5974502e-01  -5.5362351e-01  -6.5031153e-01   1.2922066e+00  -3.8026263e+00   1.6080538e+00  -6.1723110e-01   1.8610055e+00   1.7428410e+00  -1.5689226e+00   1.4220693e+00   2.2595522e+00  -2.1289306e+00   1.3814906e-01  -5.7992873e-01   1.7339945e-01   8.4231452e-02   1.0082398e+00  -5.5770237e-02   7.4987610e-01   9.8395763e-01   1.6798330e+00   2.1990613e-02   7.7969965e-01   3.2170754e-01  -2.4733327e+00
   2.3278703e+00  -3.2528864e-01   3.2206792e-01   5.2997388e-01   2.7385912e+00   1.0333332e+00  -1.4617544e-01  -2.3007458e+00  -3.1228140e+00   1.6023086e-01  -5.6601030e-01  -1.2470974e+00  -3.1394158e-01  -3.3208468e-01  -2.5884509e-01  -2.5031066e+00  -7.8890572e-01   1.6707232e+00   2.7029821e+00   1.6484640e-01   6.0483205e-01   1.1240555e-01   2.5822287e-01   1.8458413e-01   2.7350179e+00  -3.9665959e-01  -6.3343821e-01  -5.6277538e+00   1.4380472e-01   1.0363074e+00  -3.5244166e+00   5.4562877e-01  -2.0752530e-01   2.3108815e+00   1.2351148e+00   1.7749184e-01  -9.7876210e-01  -2.8584135e-02   1.5888265e+00   1.4865999e+00  -3.8594203e-01   2.7409613e+00  -1.3131248e+00  -3.7964781e+00  -3.4652413e-01   8.5247701e-01   1.7677020e+00   3.5504801e-01  -1.7268350e+00  -2.6655843e+00   5.1598485e+00   1.6490777e+00   1.0530938e+00  -1.7078204e+00   9.5062406e-02  -1.9311370e+00   2.5917668e+00   8.6301115e-01  -9.9421616e-01  -2.3169436e+00   2.1408405e+00  -3.3428136e+00  -1.8453656e+00  -2.4622052e+00  -2.4770223e+00   1.4392895e+00  -7.2439137e-01  -2.2003051e+00  -2.0947147e+00  -1.8040136e-01  -4.9247738e-01  -2.1442747e-02   2.1410375e+00  -2.6518457e+00  -8.6925536e-01   3.4148803e+00   1.6402594e+00  -2.4616561e+00   1.7088165e+00   1.8152956e-01   2.4407023e-01  -7.1448199e-01  -1.8647700e+00   2.0639114e+00  -9.5476582e-01   2.3662844e-01   1.8467923e+00   1.1542184e+00   1.6058060e+00   6.3853330e-02   2.0352752e+00   2.0234873e+00   6.7850020e-01   6.4174902e-01  -5.2094687e-01  -1.3799244e+00   1.0527075e-01   4.4572736e+00  -4.5626799e-01  -4.2905583e-01
   3.9405185e-01   1.6655397e+00   1.9720886e+00   2.0184790e+00   1.4320888e+00  -2.6834024e+00  -6.4555924e-01   1.3287713e-01  -3.2336669e+00  -1.5584340e+00  -1.0920307e+00  -1.6111533e+00   1.0987336e+00  -1.1542636e+00   1.1346717e+00  -4.5342384e+00  -2.3019342e+00  -2.3186204e-01  -4.3902196e-01   5.1751560e-01   1.6903266e+00  -2.9377742e+00   2.2705306e+00   2.5022655e+00  -1.7736826e+00   1.2550572e+00   1.5130135e+00   1.8793801e+00  -8.4476078e-02   2.1809924e+00   1.4119327e-01  -1.1543104e+00   3.7682923e+00  -2.1719482e+00   1.0103015e+00  -7.7809425e-01   6.9242966e-01  -3.0139289e-01  -1.5228210e+00   1.6483032e-01  -1.5599309e+00  -3.7531783e+00   4.7937392e-01   9.7488063e-01   2.1400956e+00  -2.9100525e+00  -2.1825302e+00  -2.1610240e+00   2.6275199e-01  -7.7028517e-01   1.0213137e+00  -5.6002085e-01   3.3152875e+00  -1.8134735e-01  -5.6263789e-01   4.7660007e-02  -2.5144166e-01   2.2614690e+00  -1.5071293e+00   2.9980958e+00  -2.8290925e+00   2.1866308e+00  -4.9466376e-01  -2.0766207e+00   3.6687499e+00  -4.2092071e-02   1.9561132e-01  -8.9133691e-01  -1.3750575e+00  -1.4831679e+00  -4.4036605e-01   1.5946482e+00   4.8566723e-01  -2.0645810e+00  -1.7171202e-01   4.2995413e-01   6.4425642e-01   4.2491053e+00  -1.0165111e+00   1.4916028e+00   1.1448480e-01  -5.4502408e-01  -2.2024571e+00   7.1143215e-01   2.5468737e+00  -1.8742396e+00  -1.4487434e+00   3.4482948e+00  -7.8824183e-02   2.5556174e+00   1.3504228e+00   5.1585367e-01  -2.3462954e+00   1.2821679e+00   1.6871039e+00   1.5750998e+00   9.8405794e-01  -4.5897015e-01   2.3807417e-01  -1.9266055e+00
  -1.7357888e+00  -3.9940571e-01   2.4929018e+00   9.6315238e-01  -7.2347243e-01  -1.0719132e+00  -7.0801511e-01  -6.4518838e-01   3.9331937e-01   9.3299366e-01   1.9113222e+00  -1.3392018e+00   1.2009313e+00   3.5377997e+00   1.2505279e+00   4.4952543e-01   2.5833754e+00   6.6014112e-01  -3.1495607e-01  -7.9814864e-01   5.3979235e-01   2.2893499e+00  -1.1087704e+00  -3.0599991e+00  -5.1350761e-01   3.9947377e-01  -1.0230089e-01   4.8993218e-01   3.3116878e-02   7.4295802e-01  -1.7754654e-01   2.3495412e+00  -2.9447343e-01   2.7068648e+00   3.0853017e+00  -2.1453740e+00   6.1344526e-01   1.0288064e+00  -1.4838119e-01  -1.4319355e+00   6.1310790e-01  -2.6774620e+00  -3.7680024e+00   3.3226856e+00   1.3053398e+00   1.3965426e+00  -7.2328595e-01   3.2676499e+00  -9.7728251e-01  -2.0364176e-02  -2.9103603e+00   3.0453578e+00   4.0736249e-01   1.6059433e+00  -2.4934170e-01   2.4767156e+00  -6.5904874e-01   4.6233751e+00   1.4781347e+00   8.3904597e-01   1.0426637e+00  -1.0042234e+00  -1.6562985e+00   2.3265439e+00   1.6454821e+00   1.5396691e+00   2.6714250e+00   9.6626573e-01  -7.3229040e-01  -2.6673524e+00   2.3365311e-01  -4.6103417e-01  -3.4421263e+00   1.2033505e+00  -6.2858150e-01  -2.3585280e+00  -3.5745900e+00  -2.6535107e+00   2.6723879e+00  -1.3204904e+00   1.7992024e+00   1.7356125e+00  -2.2226651e-01  -5.4105153e-01   9.5342237e-01   1.3408049e+00  -4.4022994e+00  -8.1574464e-01   2.2920686e+00   1.5230840e+00  -1.0055199e-01  -8.2092306e-01   6.3015848e-01  -2.1028798e+00  -4.4808265e+00   8.0578161e-01  -3.8018470e+00  -5.1751964e-01   1.2658618e+00   1.5752128e+00
   1.1830580e+00   1.7167282e+00   1.0327226e+00  -2.4372755e+00   1.1910942e+00   8.8075898e-01   2.4735495e+00   3.2603629e+00  -2.1687928e+00  -9.6641261e-01  -9.0491276e-01  -3.6512498e+00  -1.2277795e-01  -4.9156433e-01  -1.5682377e-01   3.0568430e-01   9.7924405e-01   1.4114362e-01  -8.8918608e-01  -9.8603213e-01  -5.4156318e-01   9.7505704e-01   1.5507719e+00   4.6966487e-01  -3.2593609e+00  -5.7916224e+00  -7.2836567e-01   3.0841497e+00   1.3541067e-01  -5.2501747e-01   2.1905775e+00  -6.4292646e-01   1.7360282e+00  -8.1801932e-01  -2.6810034e+00  -6.4817029e-01  -2.7672932e+00   3.1482605e+00  -2.2394410e+00   9.9350072e-01   1.0497533e+00  -2.3569767e+00  -1.5909867e-01  -1.9963978e-01   5.4853495e-01   1.8219114e-01  -7.9498240e-01  -1.3430788e+00   9.6770495e-01   2.5782031e+00   2.8996942e-01  -3.9331849e+00  -4.3087006e+00   8.4663723e-01   3.3532072e-02  -1.2131732e+00  -1.7510194e+00  -1.7350645e+00  -2.6073908e+00  -1.2930155e+00   1.8946566e+00  -2.3235421e+00   2.6892805e+00   8.4255973e-01   2.5211336e+00  -7.6370658e-01   5.6324944e+00  -2.4098721e+00  -1.0722861e+00  -2.8024544e+00  -3.5150521e+00  -4.4890889e+00   3.2792737e-01   1.1721897e+00  -1.0328062e+00   1.1887177e+00  -1.3367863e+00  -3.1371274e+00  -4.2092140e-01  -9.4594279e-02   6.4348623e-01  -3.6191778e+00   1.5698220e+00  -4.6413612e+00  -1.8441142e+00   2.9589683e-01  -2.3784778e+00   2.0452192e+00   1.8824891e+00  -4.3616857e-01  -1.3826246e+00   9.3654417e-02  -1.0133889e+00  -3.6447406e-01   1.2486576e-02  -4.0837851e-01  -5.5548864e-01  -3.5789184e-01  -1.0767050e+00   4.9811379e-01
   1.6370417e+00  -3.3516536e-01  -5.9690570e-02   1.5362461e+00   3.6704223e+00  -3.3950516e+00  -4.1902051e-01  -8.2798332e-01   9.2031769e-01   8.5311682e-01   3.6527752e-01   8.4629710e-01   1.1488210e+00   2.5181244e+00  -3.3394784e+00   1.9785464e+00   1.1862014e+00  -4.9697842e-01  -1.1498409e+00   3.2051386e+00   3.1721381e-01   8.0704383e-01  -9.6273931e-01  -7.2421514e-01  -1.3787036e+00   6.4055610e-01  -3.6211529e-01  -1.5756017e+00   1.7086274e+00  -1.6779611e+00  -2.3794781e+00  -3.1318484e+00  -2.5354468e+00   1.2386690e+00   4.1739808e-01   1.0997686e+00   9.5100339e-01  -2.1132673e+00  -1.3050955e+00  -2.4010269e+00  -9.3068721e-01  -1.3476034e+00  -2.2967441e+00   1.3850182e+00   7.1505064e-01  -9.9015781e-01  -1.2573954e+00   2.8687565e+00   2.1635374e+00   7.7861555e-01   1.3314989e+00  -3.2034155e+00   1.9382091e-01  -1.3495020e-01   3.1321962e+00  -1.1089525e+00   6.9311263e+00  -3.2387038e+00  -9.4067670e-01  -4.9273393e+00  -2.4477052e-01  -3.1971550e+00  -3.5515016e-01   9.9221081e-01   3.1483048e+00  -2.6128659e-01  -1.1370322e+00  -7.5001202e-02  -1.6351523e-01  -4.0023440e+00   8.0418570e-01   1.2728035e-01   4.9490517e+00  -2.6332789e+00  -2.3853090e+00  -2.5105672e-01  -1.7149963e+00  -3.4993608e+00  -2.2115490e+00  -3.2075918e-01   3.5959990e+00  -6.9641451e-01  -7.1577794e-01   5.9588823e-01  -5.3451328e-01   1.5085503e+00   1.4448090e+00  -3.1348855e+00  -3.8231261e+00   1.1600470e+00   1.0376241e+00   1.0685263e+00  -9.6276887e-01   6.2079548e-01  -2.5860706e-01  -1.5220441e+00   3.7864695e-01   6.6508821e-01  -1.1996395e+00  -1.1644124e+00
   4.6094308e+00  -1.2410106e+00  -2.8342816e+00  -7.3933787e-01  -2.3947426e+00   3.9197842e-02   1.5387221e+00  -3.7035136e-01   7.6537931e-01  -1.2118549e+00  -2.3686391e+00   3.5174453e+00   1.4823505e+00  -9.4233871e-01   1.8492561e+00  -1.3726485e+00   3.1241869e-01   9.8068359e-01   2.9965274e+00   8.1826275e-01   1.5005365e+00   3.5926679e+00   4.8240528e-01   1.3954027e+00   1.0343840e+00  -2.2445206e+00   3.6696971e-01   9.6096688e-01   2.8365143e-02  -1.8932331e+00   2.2561757e+00   8.2805292e-01   2.1612221e+00  -2.8108703e+00   1.2217366e+00  -2.4682039e-01  -7.6148622e-01   1.7990163e+00  -6.7006669e-01   5.3009734e-01   1.6167364e-01   1.0644492e+00  -2.0493251e+00   4.0000981e-02  -2.8773130e+00   5.2188260e-01  -1.4509796e+00  -1.8450370e+00  -6.5909260e-01   2.2403307e+00   4.4586759e-01   5.2508788e+00   3.0279426e-01   7.9459045e-01  -2.3549115e+00   7.6466587e-01   3.2796498e+00  -3.2581984e+00   1.5023205e+00   2.9722489e+00  -9.9717577e-01   9.5897112e-01   1.3870064e+00  -1.5101895e-01   2.2992105e-01  -2.0359394e-01  -3.5284744e-02  -5.2068017e-02  -3.6855488e-01   5.1237178e+00   2.1509246e+00   4.0121556e+00   1.1268516e+00  -7.9765786e-02   9.9001666e-01   7.6423010e-02   3.1543136e+00   1.4379893e+00   1.4213404e+00   2.6898889e+00   2.9358020e+00  -1.3778727e+00   2.1546190e+00  -2.1208471e+00  -2.8588929e+00  -7.9062550e-01  -8.6733287e-01  -8.4503752e-02  -7.4074184e-01   3.2188226e+00   1.7894773e+00  -1.4897205e-01   1.0091755e-01  -2.9101042e+00   2.4261135e+00  -3.3609490e+00   5.9143599e-01   7.4222190e-01  -1.9394740e+00   1.9079700e+00
   3.1154095e-01  -1.9790443e-01   1.2708203e+00  -8.9983665e-01   1.0672525e+00  -1.0639551e-01  -2.0585459e+00   7.9294527e-01  -6.0156337e-01   2.5841772e+00  -3.8979549e+00  -4.1200519e-01  -1.7770283e-01  -7.4771669e-01   2.1770482e+00   1.7805974e+00   1.6486456e-02   8.4113732e-01   1.8686677e+00   3.3903270e-01  -4.8681098e+00   1.5590649e+00   1.3431050e+00   2.1382114e+00  -1.1078617e+00  -3.2391065e+00   7.9568228e-01   5.1466233e-01  -1.2838277e+00   1.0950873e+00   3.5023641e+00  -3.5016695e+00  -2.0737485e-02   2.2005544e+00   1.1590226e+00   1.3736309e+00   1.7884888e+00   8.9078212e-01   1.6800303e+00   8.0079405e-01   9.9878632e-01   2.1407633e+00   7.7505930e-01   1.4609558e+00  -1.7781570e+00   4.2895281e-01  -1.6974357e+00   2.0829455e+00  -7.5124469e-01   6.7825276e-01  -1.8521774e+00  -1.1201763e+00  -7.6859970e-01  -1.9873832e+00   2.4467502e-01   5.4153459e-01  -1.6925723e+00   1.1532041e+00  -5.1587622e-01   2.7845094e+00  -9.5028769e-01  -1.8850869e+00   2.7581430e+00   2.6632502e+00  -1.4214604e+00  -1.4060370e+00  -1.7514024e+00  -3.0945144e+00  -8.9065917e-02   2.9128291e+00  -2.4835428e+00   8.0540092e-01  -1.7460277e-01   1.7101696e+00  -1.0088431e+00   2.0669440e-01   8.6715618e-01   2.9698578e+00  -2.1816635e+00  -1.9397376e+00  -1.0141640e+00   3.0319065e+00  -1.4578440e+00   2.1666021e+00   3.8295696e+00  -1.3966946e+00  -6.5813074e-01  -1.2854641e-01  -1.0065497e+00   1.2060585e+00   9.0048826e-01  -2.3985319e-01  -6.9880529e-02   1.4828541e+00   2.4646285e-01   3.3329560e+00  -1.9520722e+00   1.4345898e+00  -1.9219169e+00  -3.3303525e-01
   3.0221435e+00  -1.9059454e+00  -2.2676429e-02  -7.7059576e-01   1.5888077e+00   8.2460414e-01  -1.1837385e+00   2.9407131e+00   2.3148190e+00   9.6234836e-01  -2.8502781e+00   1.0092419e+00  -6.4478665e-01   2.7554495e-01  -4.0966179e+00  -3.9434916e-01  -1.4348054e+00   2.8898388e+00   8.0490449e-01  -3.5036710e+00  -4.5018492e+00  -7.6684380e-01   3.4020074e-02  -1.3792743e+00   5.7949941e-01   2.6969147e+00   5.1721921e-01   4.1990336e-01  -1.6581539e+00   3.7945673e-01   4.5361614e-01  -3.6541076e+00  -5.4444286e-01   1.3431020e+00  -7.5801516e-01   1.3623040e-01   2.8944055e+00  -9.5453786e-02   3.2662499e+00  -1.3317993e+00   1.6849096e+00   6.0037206e-02  -7.3587266e-01   1.2911274e+00   2.3852527e+00   1.5827361e+00  -1.7081860e+00  -1.4424129e+00  -1.9330294e-03   1.3946909e+00  -8.4359926e-01  -5.0564006e-01   2.0107090e+00  -8.0409968e-01   1.0900070e+00   2.5142986e+00  -1.2869957e+00  -2.8711569e+00  -3.0259078e+00   1.5408895e+00   9.3006329e-01  -2.7310516e+00   2.2644850e+00  -4.0954699e+00  -7.1891567e-01   1.8303019e-01   2.9064173e+00   3.5636213e+00  -2.4488188e+00   2.0070549e-01  -4.2490095e-01   1.6313887e+00   8.9373522e-01  -2.1356795e+00  -1.9171098e+00  -1.2124177e-01  -3.2500596e+00   5.0027775e+00  -3.3135635e-01   8.3848600e-01   1.0955227e+00   3.5568016e+00   2.0859178e+00   1.4643835e+00  -2.0800503e-01  -3.7765654e+00  -2.8571157e+00   5.2707602e-02  -1.1848864e+00  -2.6881770e+00  -2.9105845e+00  -9.0172335e-01  -2.3714176e+00  -5.2478626e-01   2.6038957e+00  -1.0486665e+00   2.6542694e+00   1.6412902e+00   3.0753229e-01  -1.3817683e+00
  -7.8681022e-01  -5.8419083e-01  -4.7720677e-01  -1.7713130e+00  -1.1422067e+00  -6.2379037e-03  -2.8541015e+00   2.3433546e-02  -4.3901215e-01  -1.1600732e+00  -3.6958861e+00  -1.4321535e+00   3.2881464e-01  -2.4231888e+00   3.0879714e+00   5.5760070e-01   1.3190343e+00   4.2237705e+00   9.8665515e-01  -7.7256877e-02  -5.0181105e+00   1.6307153e+00  -1.4283585e+00  -2.2070706e+00   2.6284663e-01   1.5820782e+00   1.7785372e+00   1.9059414e-01   1.3877174e+00   3.9027139e-01   6.2933361e-03  -1.0808320e+00  -1.9248434e+00  -1.5849665e+00  -2.2403049e+00  -1.8787485e+00   3.0097183e+00  -7.9458776e-01  -1.6057573e+00   1.4562341e+00   4.0155876e+00  -8.4255700e-01  -1.1269605e+00   7.8703985e-01   3.4210097e+00   1.4615701e+00   8.2858219e-02   3.3778450e+00   2.5353807e+00   5.8596428e-01  -2.9559287e+00   2.5705774e+00  -1.1694520e+00   6.7948742e-01  -2.0432917e+00   3.6865547e-01  -4.2908487e+00   1.6206859e+00  -7.3462809e-01  -1.9243963e+00   5.7973673e-01   7.7747214e-01   2.1674719e-01   2.1289120e+00  -2.6767817e-01   5.4507729e-01   3.8656920e+00  -4.1159332e+00   1.6215030e+00   5.1799681e-01  -4.0303168e-01   3.4979061e+00   7.4769554e-01   8.5596825e-02  -2.1595746e+00   1.1323860e+00  -5.3912536e-01  -4.7495065e-01   6.7685301e-02  -3.3868764e+00   1.6106387e+00  -2.2817380e+00  -9.5601624e-01  -6.9497144e-01   6.0623924e-01   4.5424670e-01   1.7149672e+00  -4.6777781e-01  -3.2308877e+00   1.9641453e+00  -1.9848055e+00   9.9897871e-01  -4.9171890e-01  -1.6126002e+00  -1.3210647e+00   3.5931993e+00   6.3476213e-01  -1.0934343e+00   1.9036408e+00   2.4596948e+00
   4.5096107e+00   4.0320281e+00  -1.8580918e+00   6.7197277e-01   1.9977312e+00   1.2744570e+00   2.1147093e+00  -5.7069931e-01   2.8737764e+00   2.1889885e+00  -1.0108544e+00   8.3570823e-01  -6.0926466e-01   1.9899593e-01   1.2822349e+00  -6.2593798e-01  -5.4759858e-01  -8.5825388e-01  -1.9847169e+00   2.1356372e+00   5.2867518e-01  -1.0832654e+00  -4.3548292e-01  -4.2943851e-01  -1.1202721e+00   3.2712855e+00   2.8899996e+00   2.0641086e-01   5.1023245e-01   2.2417640e+00   2.8755815e+00  -1.2187931e+00  -6.6824872e-01  -2.0658287e+00   1.6587805e+00  -3.3663371e+00   1.3716602e+00  -2.1892734e+00  -2.2398383e+00  -5.1815543e-01   2.7614773e+00   1.9890229e-01   3.5163742e+00   7.8535254e-01   1.0603101e+00  -3.1708920e-01  -7.9337417e-01  -6.2856704e-01   5.9010661e-01   2.2441132e-01   2.6196794e+00   7.5017119e-01   2.0148774e+00  -2.3651791e+00  -2.0472818e+00  -1.9512653e+00  -2.2559062e-01  -3.8041771e+00   3.0157783e+00  -8.8882158e-01   3.1476830e+00  -9.6974357e-01  -8.8581231e-01   9.0549661e-01  -1.1050375e+00   4.3640219e-02   3.6480524e-01  -1.4578693e+00  -1.5095408e+00   2.1190994e+00   2.7040209e+00  -6.3328305e-01  -3.0651348e+00  -4.5527329e-01  -7.1365810e-01  -5.3638156e-01  -5.5765701e+00  -9.5297548e-01  -4.1286475e-01  -1.9911960e+00   8.3553175e-01  -9.7970406e-02   1.1049329e+00  -1.1156101e-02   1.8698976e-01   1.2125899e+00  -1.8818302e+00  -5.3140909e-01  -1.5363497e-02   2.8583960e+00  -4.6039739e-01   2.3305860e+00  -4.5008920e+00   9.0687353e-01  -3.6006252e+00  -2.6487129e+00   6.0739401e-01  -1.7286692e+00  -1.0367489e+00  -1.1640709e+00
  -6.3036748e-01   1.1055737e+00   1.1392504e+00   2.8598856e+00  -6.2080163e-01   9.5266260e-01   1.3272572e+00   6.4568138e-01  -3.4321034e-01  -8.6997504e-01  -1.6635503e+00   2.1528240e-01   5.9420701e-01   8.7259850e-01  -8.8051137e-02  -1.3320152e-01   3.9626087e+00  -1.4399508e-01  -8.7156803e-01  -1.3913224e-02  -1.6707788e-01   3.0448704e+00  -1.8204455e+00   1.3852351e+00  -1.7612960e+00  -3.4715775e+00  -2.4257534e+00   7.9437554e-01   3.8124909e+00   1.5887675e+00  -3.0414717e+00   1.4648587e+00  -1.2117244e+00   1.0086429e+00  -5.7425527e-01   2.1597079e+00  -9.3853511e-01  -8.7908993e-01   5.2662051e-01   4.4485898e-02   3.0672657e-01   1.8482992e+00  -1.9294618e+00  -9.8937748e-01  -1.8363544e+00   7.5404378e-01  -1.0349841e+00  -1.8237497e+00   1.3709888e+00   5.4438345e-02  -1.6795262e+00  -4.5088686e-01   1.5700016e+00  -3.8918259e+00   1.6572456e+00  -2.2719075e+00   3.6863653e+00   1.9598287e+00   7.2455768e-01  -3.6891115e+00  -2.6198364e+00   2.1798789e+00  -7.6421056e-01   3.7829323e+00   1.8315837e+00  -1.3506987e+00   8.6306824e-01   1.7173857e+00   2.0235142e-01   3.0705734e+00  -2.1563821e-01   2.7230088e+00   3.5217576e-02  -1.0418863e+00  -2.9686078e+00  -2.6590208e+00  -2.6552317e-02  -4.0165437e+00   1.4897072e+00  -4.5825557e-01   2.5903846e+00  -1.3844328e+00  -1.2333958e+00   9.2689006e-01   7.9102241e-01   1.2317489e+00   1.8647412e+00  -1.6717415e+00   6.4053590e-01  -2.6751860e+00   1.4443420e+00  -2.8817371e+00   2.0003084e+00   1.9831150e+00   5.0664370e-01   9.2250754e-03   1.2621552e-01   1.4388562e+00  -3.1093244e+00  -2.4583929e+00
   2.7612800e+00  -3.6093442e-01   1.2088338e+00  -5.5663587e-01   3.4115188e-01   2.8189932e+00   1.8412559e+00  -1.0430344e+00  -2.9372173e-01   2.3916766e-01  -3.4291659e-01   3.8515331e+00  -1.0078205e+00   2.7623533e-01   2.4952187e+00   1.4773438e+00   1.2416893e+00   8.1855183e-01  -1.8830836e+00  -1.1821644e+00   8.7764601e-01   4.7697696e-01  -1.8999508e+00   1.2211518e+00   5.2942744e-01  -4.4271000e-01   1.0871838e+00   2.1825522e+00   6.6478704e-02  -3.3188504e+00   5.3600380e-01  -2.3092770e+00   1.4704846e+00   1.4968026e+00  -2.4677567e+00  -4.1539666e+00   2.3365088e+00   5.6024258e-01  -1.4451804e+00   2.0850072e+00   5.7699207e-01   5.9889538e-01  -7.0663104e-01   1.0260072e-01   2.7500522e+00  -1.5099082e+00   6.6107757e-01  -1.3952098e-01  -2.0306930e-01   5.1114263e-01  -4.4586429e-01  -2.9713342e+00   1.8663828e+00  -8.5684963e-01  -8.3368975e-02   7.1749421e-01   7.9234016e-01   2.7908477e+00  -3.2178885e-01  -1.1741340e+00  -1.2897504e+00  -5.9644852e-01   1.9664851e-01   3.1339852e-01   1.5255903e+00  -2.4770544e+00  -9.2953016e-01  -8.3782368e-01   1.0660890e+00   6.2597000e-01   4.6179341e-01  -1.0675292e+00   1.6013426e+00  -1.8994101e+00   1.1794168e+00   1.4107697e+00  -6.2820275e-01  -7.0592885e-01  -1.0202909e+00   7.4792789e-01  -2.6093759e+00  -9.8582303e-01  -1.5230059e+00  -7.9359356e-01  -5.9078016e-01   2.3575180e-01  -1.6642631e+00  -4.0652716e-02  -2.1665838e-01  -1.0906367e+00  -2.7387329e-01  -2.6078161e-01   8.2739100e-01   4.4737883e-01   2.5801669e+00   3.2835395e+00  -5.5789177e-01   3.4170788e+00   1.0498966e+00  -5.8179147e-01
   2.4949254e+00  -4.3059308e-01  -1.1550467e+00   1.4289562e+00   8.6320607e-01   2.3497134e-01  -9.0118436e-01   1.3699142e+00   1.6231053e-01   8.2072355e-02  -1.8780693e+00  -3.9378292e+00   1.7750030e+00  -2.9328436e+00   2.4940003e+00  -1.0447897e+00   2.3379324e-01   1.9961915e+00   1.0166224e+00  -1.6919478e+00   1.5580950e+00   5.3486589e-01  -3.4689495e+00  -1.0855194e+00  -1.1149622e+00  -5.0750357e+00   2.9333671e+00  -2.4159059e-01  -8.8070939e-01   2.1913463e-02  -6.4460165e-01   1.6583840e+00  -2.8264962e+00  -2.5942779e+00  -2.8014535e+00   2.2043722e-01  -1.8097755e+00  -2.2063511e+00  -9.1672684e-01   1.3414312e+00   9.2160843e-01  -3.2932663e+00   1.3770387e+00  -8.4108124e-01   2.4499747e+00   3.4469294e-01   2.3088218e-01  -1.0461002e+00  -7.0466461e-01   2.6206230e+00  -3.3785171e+00   3.3906648e+00  -3.9747420e-01   1.0958070e+00  -1.8081900e+00   1.0524153e+00  -1.5416219e+00  -2.9647341e+00  -2.3091043e+00   1.7633210e+00  -5.5958078e-01  -5.1239547e-01  -5.5870988e-01   4.1185904e-01  -2.5838424e+00   2.7096194e+00  -3.7345929e-01   1.1547209e+00   1.0610369e-01  -1.5184971e+00  -1.7375195e+00  -6.7217670e-01   2.6817893e+00  -3.5577419e+00  -6.5960199e-01   6.5929084e-01  -9.0810543e-01   2.3105599e-01  -2.4319403e+00  -4.5810237e-02  -9.0024893e-01  -1.3090497e+00  -4.9750936e+00   8.0057750e-01   2.1317384e+00  -1.4453546e+00   1.5909953e+00   2.2342401e+00   9.3527111e-02   1.1220450e+00  -2.1201948e-01   3.4998507e+00  -1.7165039e+00   2.5860873e+00  -2.6727237e-01   8.3001719e-01  -2.3051166e-01   1.2213170e+00  -1.5286390e+00  -4.2384125e-01
  -3.5269802e+00  -1.0086620e+00  -7.3087716e-01   7.3277510e-02  -4.9264792e+00   2.1027988e-01   1.0320969e+00   3.7802212e+00   4.7946023e-02  -9.7200709e-01  -7.1821720e-01  -2.2331537e+00  -2.5994705e+00  -3.2366452e+00   5.5033037e-01   1.1002995e+00   2.0059990e-02  -1.0866255e-01   2.5475733e+00  -2.7729134e+00  -1.4180851e-01  -3.1235298e+00  -2.3535645e+00  -8.2371975e-01  -3.9300837e-03  -1.7578646e+00   5.0268856e-01   6.5524292e-01  -2.1902588e+00   2.4138604e+00   7.4795540e-01  -3.2617549e+00   2.0549894e-01  -1.2333047e+00  -2.0102057e+00   2.4972197e+00   2.2219931e+00   1.3871886e+00  -3.6993706e+00   3.0877744e-01  -1.0198463e+00  -1.9738110e-01  -1.7944768e+00  -2.9454044e+00  -2.1762259e-01   3.0713508e-01   2.5576467e+00  -3.8695002e-01   3.7842034e-01   6.7329899e-01  -2.3894707e-01   2.0342876e+00  -2.1566784e+00   4.3146265e-01   1.6673911e+00  -2.2365478e+00   1.4743620e+00  -2.6220928e+00  -7.3514379e-02  -8.3206115e-01   4.0829681e+00   6.2205375e-02  -3.7245297e+00  -4.1649681e+00  -5.6480529e-01   6.5601075e-01  -1.0401067e+00  -4.0450404e-01  -1.7198010e+00  -1.0326574e+00  -5.3380089e-01  -5.6015723e-01   2.8851772e+00  -2.2305524e+00  -2.6056537e+00  -3.3685973e-01   1.6241005e+00  -2.7368567e+00  -2.9094177e+00   1.2421666e+00  -2.1193645e+00   1.3549387e+00   4.4895435e-01   1.1698694e+00  -5.6740522e-01  -8.3743086e-02  -5.8711343e-02   2.9082228e+00   6.2313136e+00  -3.2500098e-01   1.0744745e+00   2.7633707e+00   3.6494328e+00  -1.7867333e+00  -9.6501742e-01   5.0894795e-01  -2.7581625e+00   1.4093530e+00  -5.2608742e-01  -1.6274436e+00
  -6.1991153e-01  -1.4778469e+00  -2.2200810e+00   2.7995456e+00   3.6583608e+00   1.7222393e+00   1.9983578e+00   1.5881317e-01   2.0161401e+00  -1.5339427e+00   4.8590147e-01  -5.1464548e-01  -1.0536239e+00  -4.4931555e+00   1.9680465e+00  -1.1973882e+00  -6.4382152e-01   2.2572281e-01   1.8070067e+00  -3.0147719e+00   2.0718177e+00  -4.6795307e-01   2.2950764e+00  -3.0508723e+00  -1.0753406e+00  -1.6192983e+00  -1.9067859e+00  -9.0856566e-01   1.7300964e+00  -5.3625432e-01  -2.6192536e-01   1.7761508e+00   1.2659648e+00  -2.0160074e+00   9.2019182e-01   2.1474203e+00   3.2989249e-01  -2.6226200e+00   3.7618033e-01  -2.6350816e+00  -4.5733487e-01  -1.4614398e+00  -2.5382127e+00  -1.4668770e+00  -2.9724840e+00  -4.9947895e-01  -7.3628416e-01  -1.5165853e+00  -4.7521333e-01  -1.2367821e+00   1.3606484e+00  -8.6649422e-01   1.7874099e+00   1.6253055e+00   8.0808061e-01   1.9594697e+00   3.1526193e+00  -7.5106644e-01   1.2687631e+00  -2.1573411e+00  -2.0987095e+00  -2.1742593e+00   3.1799267e-01  -2.4545192e+00   2.3763782e+00   1.4233725e+00  -1.6264701e-02  -3.0555708e+00  -1.3885090e+00   3.0733982e+00   1.7499478e+00  -1.5044176e+00   9.1435969e-01  -1.3128053e+00   2.3977567e+00   3.2681503e+00  -2.6577261e+00  -2.8128617e+00   1.6787268e+00  -1.5504160e+00   8.1916886e-01   3.2908909e-01  -1.1889905e+00  -3.1093403e-01   1.5229867e+00  -4.1424741e+00   1.8899710e-01  -1.3546959e-01  -1.4476222e+00   1.9638846e+00   1.1459220e+00   2.1308330e+00   3.7501785e-01   1.1164820e+00  -1.0608999e+00   3.9865289e+00  -9.5962420e-01  -6.9787354e-01  -2.1483485e+00   3.4988415e+00
[truncated: 7,606,352 more chars]
