# Supplementary material for: Estimation of stationary and non-stationary moving average processes in the correlation domain
Source: PLoS One. 2025 Jan 27;20(1):e0314080. doi: 10.1371/journal.pone.0314080 (PMC11771944; doi:10.1371/journal.pone.0314080)
Supplement: S4 Dataset — (TXT) [file pone.0314080.s004.txt]

  -4.3451493e+00
  -3.0954625e-01
   1.7404699e-01
  -7.9346237e-01
   1.4246254e+00
   5.2705700e-01
  -7.2192356e-01
   1.8722316e+00
  -2.4065430e+00
   1.6881258e+00
  -2.8474233e+00
   2.1499674e+00
   1.0687569e+00
  -2.0190543e+00
  -8.1551885e-01
   2.4444602e+00
  -1.2607806e+00
  -7.9846403e-01
  -3.6696464e+00
   4.0884122e+00
   3.3202321e+00
   4.3799310e-02
  -1.4305723e-01
  -1.6630456e-01
   1.1334169e+00
  -1.1114910e+00
  -2.0280836e+00
  -1.0785749e+00
   2.5080515e+00
  -1.0317234e-01
   1.0470661e+00
   1.1263358e+00
   2.5126245e+00
  -1.1790346e+00
  -4.2170609e-01
  -4.0321144e-01
   5.8758111e-01
   4.7967164e-01
   2.9227664e+00
   2.5961030e+00
   7.7054192e-01
   5.9156123e-01
  -4.0793385e-01
   3.0428282e+00
   2.7396446e-01
  -2.6048145e+00
   5.1994974e-01
   9.6444738e-01
  -3.0327853e+00
   1.0389080e+00
  -4.7086610e-01
  -1.9176291e+00
   4.6823076e+00
  -2.3894297e+00
  -6.4355436e-01
  -4.1485987e-01
   9.7586377e-01
   3.8971395e+00
   2.9808515e+00
  -1.3770940e+00
   1.6816036e+00
   5.0034502e-01
  -1.8285023e+00
   8.9613945e-01
   3.2543179e+00
   5.2877899e+00
  -2.6813929e+00
  -2.6068007e+00
  -1.1859233e+00
  -5.1553711e-01
   1.8482981e+00
   8.1077301e-01
  -3.5855814e+00
   1.7582674e+00
  -7.1312785e-01
  -9.8859695e-01
  -4.0804975e+00
  -5.1021391e-01
   1.4676995e+00
  -8.4786382e-01
   1.8098454e+00
  -1.3035116e+00
   3.7752064e+00
   2.1100884e+00
  -2.3518245e+00
   9.2907700e-01
   5.1082481e-01
   2.4541338e+00
   2.4739296e+00
   5.0296055e-01
  -1.2794719e+00
   1.8337077e-01
  -2.7264852e-01
  -3.2721418e-01
  -9.4333639e-02
   9.5522967e-01
   4.4004412e-02
   1.2501310e+00
   1.2334346e+00
  -1.5461015e-01
  -2.1523816e+00
   4.1488315e-03
  -6.4255015e-02
  -1.8740012e+00
   4.6581248e-01
  -1.5782026e+00
  -3.5659725e-01
   1.1468302e+00
   5.7607389e-01
  -9.1812378e-01
  -7.7196269e-01
   9.9998998e-01
   8.2020219e-01
  -2.1045851e-01
   2.1680724e+00
  -1.5881378e+00
   2.8604633e+00
   1.2013801e+00
  -6.5872090e-01
   3.0775417e+00
  -2.0496571e-01
   5.7812025e-01
  -4.1618060e+00
  -5.5728196e-01
  -2.6452959e+00
   2.5647131e+00
   3.2148016e+00
  -6.5433015e-01
  -1.5113238e+00
  -7.1608989e-01
   4.1121420e-01
   3.3737596e+00
   2.4640395e-01
   8.2303855e-01
   4.6850747e+00
   1.2057370e+00
  -9.2553509e-01
   8.1780235e-01
   7.8290691e-02
  -3.5983480e+00
   3.8518607e-01
  -8.3747298e-01
   3.8518879e-01
   3.3211614e+00
   5.3992773e-01
  -1.6957339e+00
   1.3031872e+00
  -2.6560997e+00
  -1.6987810e+00
   3.4767012e+00
   4.1625145e-01
   6.8775532e-01
  -1.2310693e-01
  -1.1155563e+00
  -8.7656705e-01
  -8.9162743e-01
  -1.3828763e+00
  -1.4844151e+00
  -1.2892787e+00
   2.4591836e+00
  -3.7662499e-01
   1.8652282e-01
   3.1161091e+00
  -8.4349647e-01
   1.7681078e+00
  -4.1691144e-01
  -1.7808076e+00
   1.1942832e+00
   6.9130173e-01
  -2.2518151e+00
   2.2850975e-01
  -1.1780601e+00
  -1.3595844e+00
  -8.6874014e-01
  -1.9085113e-02
  -7.5407875e-01
  -6.0282333e-01
  -2.6923444e-01
  -3.0180450e+00
  -1.6720439e+00
   1.4156967e+00
  -1.3816931e+00
  -2.5053481e+00
   4.0448066e-01
  -5.6052057e-01
  -5.6440382e-01
  -7.5448407e-01
   1.0766812e+00
  -4.9862400e-01
  -8.8229747e-01
  -4.9981580e-01
  -2.9706869e-01
  -4.2037551e+00
   2.1786482e+00
   7.8212796e-01
   2.2230151e+00
   1.8951182e+00
   7.7756060e-01
  -1.3340657e+00
   1.1973033e+00
   1.0954410e+00
  -4.8680105e+00
  -1.9526722e+00
  -1.5709815e+00
   2.3497209e-01
   4.8007232e-01
  -6.7041211e-01
  -3.0172243e+00
   1.4078036e+00
   3.1051817e+00
  -2.6783426e+00
  -9.7131114e-02
  -9.8261541e-01
   2.4549482e-01
  -1.5359849e+00
   1.1061625e+00
   1.2058508e+00
   3.9232191e+00
  -1.2427593e+00
  -6.4951486e-01
   1.6604440e-01
  -2.3242187e+00
  -1.0707355e+00
   3.4559386e+00
   1.5043887e+00
  -2.4809354e+00
   2.9321250e-01
   2.3756625e+00
   4.1960060e+00
  -1.3944317e+00
   5.9267932e-01
  -1.5870756e+00
   7.7179633e-01
   3.6247757e-01
   6.5049577e-01
   3.9436093e+00
   7.6922828e-01
  -3.3894364e+00
  -3.9345623e-01
  -4.9723166e-01
   3.3223161e+00
   1.1100060e+00
   1.0288124e+00
  -1.1618347e+00
  -1.8333994e+00
  -1.3038248e-01
  -7.9986717e-02
  -5.6629307e-01
   4.9000746e+00
  -8.2244687e-01
   1.6497683e+00
  -1.2420551e+00
   5.0799736e-02
  -5.9049696e-01
  -3.4906925e+00
  -2.3956739e-01
  -1.6729049e+00
   3.1810142e-01
  -7.5975223e-01
  -7.6060458e-01
  -1.0293940e+00
   1.1291125e+00
  -9.4999690e-01
   4.1509310e+00
  -8.9133639e-01
  -2.7360293e+00
   1.1869508e+00
  -4.2397893e+00
  -1.0467930e+00
   2.0655284e+00
  -1.6082983e+00
  -1.6817391e+00
   1.0044334e+00
  -3.1288494e-01
  -9.0652498e-01
   3.0458527e+00
  -2.0819243e+00
  -2.1196066e+00
  -3.5216857e+00
   1.1255663e+00
   2.8314447e-02
  -6.3002061e-01
  -2.0142244e+00
  -1.6667685e+00
   1.3458502e+00
  -2.1482802e+00
   3.7110971e+00
   2.0197795e+00
   1.9003573e+00
  -7.4679340e-01
   2.8431330e-01
   1.3371422e+00
   2.5157537e+00
  -7.5348027e-02
   2.8136269e+00
   1.5811601e+00
   2.5858152e-01
   1.1091798e+00
   3.2189508e+00
   2.2041213e+00
   1.5500414e+00
  -1.6833096e+00
   1.6944507e+00
  -5.0850432e-01
  -8.3698745e-01
  -3.2900659e+00
  -6.5019927e-01
  -1.3288619e+00
   6.3758197e-01
   3.8023055e-01
  -3.2530965e+00
   2.1985786e+00
   2.0024687e+00
  -2.7470285e+00
   2.9483053e+00
  -8.6783428e-01
   1.2507182e+00
  -3.8894578e-01
   1.0371920e+00
   1.7649010e+00
   3.3877390e-02
   2.8174661e+00
  -1.5209221e+00
   1.7660326e+00
   5.2554566e-01
   6.5385928e-01
   1.4353033e+00
  -5.0464575e-01
   4.5263774e-01
  -1.4884108e-01
  -1.1734550e+00
  -1.4114429e+00
   8.1180655e-01
   1.6000517e-01
   7.7671985e-01
   4.0462197e+00
  -5.4459565e-01
   2.1335138e+00
   3.3611370e+00
  -9.6083082e-01
  -3.1057067e-01
   8.3215580e-03
   1.3017925e+00
  -4.2924764e-03
  -2.8761545e+00
   3.4966206e+00
  -2.1134176e+00
  -5.4258866e-01
  -4.4753095e+00
   3.3014052e+00
   1.6495204e+00
   2.7594839e+00
  -2.0172505e+00
  -3.3534463e+00
   1.2627607e+00
   1.5779276e+00
   1.3927277e+00
   2.9630432e-01
  -1.6603046e-02
   1.4571570e+00
  -1.1279091e+00
  -1.4628511e+00
   4.5877891e-01
  -1.8755262e+00
   2.1821426e+00
  -7.3895490e-01
  -2.7089174e-01
   6.4678306e-01
   5.9227716e-01
  -2.7021788e+00
  -2.6571616e+00
   2.4497323e+00
  -1.3347603e+00
  -3.5179029e+00
  -1.8295564e+00
   1.2047059e+00
  -2.3016119e-01
  -1.4489923e+00
   1.2023299e+00
   1.1886504e+00
  -3.2524171e+00
  -1.6827581e+00
   3.0002429e+00
   2.5623915e+00
  -2.5074868e+00
   3.0130085e+00
   1.8760879e+00
   1.2517899e+00
  -2.9817790e+00
  -3.3993874e+00
   1.0729881e+00
  -5.5706895e+00
   1.0940730e+00
  -1.4003434e+00
   2.4657678e+00
   5.9116467e-01
  -1.8975930e+00
  -9.6827267e-01
  -1.7370425e-01
   1.2253737e+00
   5.3976443e-02
  -7.5016526e-02
  -2.8726238e-01
   2.4683257e+00
   1.0075711e+00
  -1.3168600e+00
   1.9726114e+00
   1.8120525e-01
  -3.9892001e+00
  -1.0592514e+00
   6.0731694e-01
   3.6475414e-01
   1.7286649e+00
  -1.1061023e-02
   8.3179560e-01
  -2.3873968e+00
   1.1414882e-01
   1.4817800e+00
   2.1516040e+00
   7.1170259e-02
  -2.3567005e+00
   1.6507739e+00
  -3.2869955e+00
  -4.6297898e+00
  -9.6004429e-01
  -1.1198791e+00
   2.5342374e+00
   2.0655694e+00
   1.9750854e+00
   3.8611542e-02
   5.5500895e-01
  -1.4234451e+00
  -3.9281444e+00
  -1.7610894e+00
  -3.9077902e+00
  -2.7134484e-01
   1.1982521e+00
   2.1529612e+00
  -6.6281995e-02
  -1.3957962e+00
  -5.8236603e-01
   4.5619025e-01
  -2.2719566e+00
   1.4048224e+00
  -5.1315775e-01
   3.4834874e-02
  -8.0829878e-01
   2.6088642e+00
   4.5505015e-01
  -1.1697110e+00
  -7.8688024e-01
   1.2583736e+00
   7.4327159e-01
  -2.2153833e+00
  -1.5274888e+00
  -1.4955406e+00
  -2.2480849e+00
   1.0170155e+00
  -1.9786562e+00
  -4.0022063e-01
  -4.0503794e+00
  -1.2959858e+00
   6.1173124e-01
   1.5415333e+00
  -1.6496206e+00
  -1.2650472e-01
  -8.9720543e-01
   5.9999856e-01
   1.1656504e+00
  -5.4623851e-02
  -7.8349086e-01
   7.0338595e-01
  -7.1278028e-01
  -6.5163216e-01
  -1.2730503e-01
  -2.4512883e-01
  -2.0335520e+00
   1.0415710e+00
  -2.0283060e+00
   3.8958319e+00
  -1.0221156e+00
   1.5178316e-01
  -8.1305279e-01
  -1.2379407e+00
   1.5948765e-01
   2.8795271e-01
  -1.6365113e+00
  -1.8425213e+00
   1.1944509e+00
  -4.7658528e-03
  -1.3707691e+00
   4.6697354e-01
   1.4075003e+00
   9.5496634e-01
   9.4951912e-01
   1.2483813e+00
   2.1988097e+00
   1.5479011e+00
   2.6799297e+00
   3.3584671e-01
  -2.7980660e+00
   1.0921049e+00
  -2.5074133e+00
   3.5013424e-01
   1.2273270e+00
  -8.3082966e-01
   9.3297696e-01
   8.7499293e-01
   1.0417549e+00
   5.4615682e-03
  -2.8965646e-01
  -1.0061638e+00
  -4.7830505e-01
   1.7252194e+00
  -1.0864965e+00
  -2.7899285e+00
   1.4640868e-01
  -3.1990420e+00
  -9.6463737e-01
   2.8795856e+00
  -3.7364839e-02
  -8.7059034e-01
  -1.3817246e+00
  -1.8690602e+00
  -3.0436925e-01
   2.9034940e+00
  -1.9782684e+00
   2.1936985e+00
  -1.2280086e+00
   1.9970920e+00
   1.0119712e-01
  -2.0956004e+00
  -5.6403501e-01
  -6.9506886e-01
  -3.0340995e-01
   9.7265465e-01
   6.0637056e-01
   3.7498571e-01
  -2.1391788e+00
  -8.2770434e-01
  -7.0421236e-01
  -2.3637969e+00
  -1.1334258e+00
   1.6844603e+00
  -1.0896036e-01
   1.6051217e+00
   7.5009747e-01
   1.3452557e+00
   2.2615091e-01
  -3.0943430e+00
   1.1724412e+00
  -1.5245936e-01
  -1.3484779e+00
   2.2968807e+00
  -2.7865095e+00
  -1.3804211e+00
   4.0157827e-01
  -3.2844190e+00
  -1.4401297e+00
   8.3808067e-01
   2.4679448e-01
  -1.8390608e+00
  -5.5530544e+00
   9.9078234e-01
  -8.0623614e-01
   8.9439135e-01
   2.5030950e+00
   3.6670346e-01
  -1.5906829e-01
   9.3029590e-01
   2.2610984e+00
  -9.3803151e-01
   8.2912742e-01
  -7.1179908e-01
  -4.0440224e+00
  -6.8567101e-01
  -5.4258215e-01
  -2.2007227e+00
   1.4166517e+00
   5.1256128e-01
  -1.4448231e+00
  -3.2015643e+00
  -1.1012764e+00
   3.3925329e+00
  -3.7322935e+00
   9.8383760e-01
  -9.1519278e-01
  -4.4793248e+00
   9.4986157e-01
   2.0597966e+00
   1.1141008e+00
   2.3058418e+00
  -5.9346814e-01
   8.9475705e-02
   2.1768656e+00
  -1.9710954e+00
   1.3461888e+00
   1.4945947e+00
   4.8326402e-01
  -3.8718877e+00
  -2.4783267e+00
  -2.8078617e-01
  -5.0850490e-01
  -2.5118574e+00
   7.5579770e-01
  -2.0330365e+00
  -1.9488684e+00
  -1.6768037e+00
   7.9212090e-01
  -1.3561818e+00
   2.4371032e+00
  -4.6283135e+00
  -2.0947855e-01
   8.8876162e-01
  -3.0751004e+00
  -5.0491907e-01
   1.2829178e+00
  -1.8152892e+00
   2.9045852e-01
  -1.8156458e+00
  -4.3794010e+00
  -1.4193945e+00
   7.6061712e-01
  -1.0702921e+00
   4.5843792e-01
  -6.2565701e-02
  -6.7846831e-03
   2.6009302e+00
   4.5391233e+00
  -1.7768520e+00
   4.9493451e-01
  -4.1187808e-01
   5.1773297e+00
   3.1832356e+00
   1.3417895e+00
   6.3123481e-01
  -1.4191910e+00
  -5.3435858e-01
   3.0275276e-01
  -7.1289978e-01
   9.3661323e-01
   4.6076688e-01
   1.7434608e+00
   9.3306036e-01
   2.8608982e-01
  -3.6358115e-01
  -1.0464758e+00
   4.1476258e-01
  -9.6667629e-01
  -2.6401341e+00
   2.5245226e+00
   2.0708960e-01
   1.5152270e+00
   1.1416003e+00
  -3.9678489e+00
   4.6160210e+00
  -1.5757086e+00
   6.3393405e-01
   2.2534953e+00
   2.8169442e+00
  -3.3848464e+00
   1.6576744e+00
  -2.0380923e+00
   3.0586965e+00
   2.1205601e+00
  -2.1428560e+00
  -1.4125721e+00
  -1.0132752e+00
   3.5252718e-01
   2.2677631e-02
   2.8758543e+00
   2.2836765e+00
  -4.5951311e-01
   2.4895414e+00
  -1.4845464e+00
   9.0036047e-02
   7.4414429e-01
  -5.7340304e-01
  -8.7917360e-01
  -9.0901757e-01
   7.6294745e-01
   2.2396021e+00
  -1.5301265e+00
   1.5072315e+00
  -3.4352531e+00
  -1.9408199e+00
  -3.3371075e+00
  -7.2108025e-01
  -5.4282527e-03
  -2.1595853e-02
   1.2518502e+00
   1.6540705e+00
   2.2551797e+00
  -3.5658627e+00
   1.5632441e+00
  -2.0461080e-01
   8.4963458e-01
   2.0776606e+00
  -3.4791380e+00
   6.5627084e-01
   2.6315289e-01
   3.6750161e+00
   2.2167871e-01
   1.7224160e+00
  -2.4227410e+00
   2.8698117e+00
   8.2201944e-02
   3.9427798e-01
   9.5000792e-01
  -1.6765374e+00
   9.6915728e-01
   1.0481176e+00
   3.7928985e+00
  -5.3671518e-01
  -2.0478515e+00
  -1.3382087e+00
  -2.1077241e+00
  -2.6493558e+00
  -3.5909312e-01
   1.3137369e+00
   2.7938965e+00
  -4.1441194e+00
  -1.8441194e-01
   2.8430663e+00
  -2.7326525e+00
  -1.0974895e-01
   1.5264194e+00
  -2.3842711e+00
   1.7158971e-01
  -2.5448708e-01
   1.5282706e-01
  -2.1094315e-01
   4.5911752e-01
   3.1938439e+00
   2.9664831e+00
   1.4281554e+00
   4.0166346e+00
   1.3664533e+00
  -3.9924296e-01
   1.8431453e+00
  -3.7902182e-01
  -1.8964537e-01
  -4.9639321e-01
  -1.8676740e+00
   9.8491938e-01
  -2.4907679e-01
  -1.5547529e+00
  -2.2503129e-01
  -1.7622497e+00
  -8.4715516e-02
   2.3058532e+00
   6.4654751e-01
  -2.9326772e+00
  -6.8809272e-01
  -2.1875320e+00
  -4.0549080e-01
   8.0391935e-01
  -1.6836896e+00
   3.6822024e-03
   2.6842682e+00
  -8.6670205e-01
  -1.8093301e+00
  -1.8614489e-01
  -3.0395200e-01
  -3.6151011e+00
   2.9959128e-01
   7.4782445e-01
  -3.6751649e+00
  -2.1892331e-01
  -1.2079246e+00
  -3.0759266e+00
  -3.4011167e+00
   7.7647141e-01
   1.8970175e-01
  -7.5226251e-01
   1.5923424e+00
  -1.0666036e+00
   2.1111010e+00
   2.1036661e+00
  -1.3207342e+00
  -4.0981477e-01
  -1.4550191e+00
   1.0303167e+00
   2.0556681e+00
  -1.8175002e-01
   1.4081062e+00
  -4.0175452e-01
   2.3133830e+00
   7.7053284e-01
   2.8842452e-01
   1.8904605e+00
  -2.1905619e+00
   3.6718475e-01
   2.4314047e+00
  -2.9230182e-01
   4.2224849e+00
   7.1868514e-01
  -1.7892313e+00
  -2.0451635e-01
   1.1443828e-01
  -2.1168501e+00
   1.8887939e-01
   1.8414204e+00
   9.4794773e-01
   3.2892970e+00
  -4.2849248e+00
   2.6638502e+00
   2.2450932e+00
   4.9704011e-02
  -5.1187070e-01
  -6.9795261e-01
  -2.5566250e+00
  -1.3570242e-01
  -1.5238616e-01
   1.1955165e+00
   3.6182959e-01
  -3.2816350e+00
   1.6507081e+00
  -2.6997997e+00
  -3.8363163e+00
  -6.0757079e+00
  -1.2979782e+00
   2.2400786e+00
   1.7633056e-01
  -2.0565723e+00
  -4.2174549e-02
   2.5627268e+00
   1.6821633e+00
  -4.2500449e+00
  -1.3702988e+00
  -9.6137362e-01
  -1.8932836e+00
  -4.7920644e-01
  -4.7973838e-01
  -1.0530512e+00
  -9.9337071e-01
  -2.7932775e+00
  -2.0893597e+00
  -2.5695838e-01
   3.4536608e+00
  -9.8231990e-01
   1.9145192e+00
  -4.6864939e-01
  -2.8511947e+00
  -1.6416876e+00
  -1.1962206e+00
  -1.2393416e+00
   1.1369204e+00
  -2.8312393e+00
  -1.3948484e+00
   2.5316424e-01
   2.4486045e+00
  -7.5849765e-01
   1.6023105e+00
  -9.1044671e-01
   1.0038157e+00
   3.4361012e+00
   5.6708453e-01
  -2.1645696e+00
   2.5283466e+00
  -3.1597115e+00
  -2.8587871e+00
  -6.1101271e-01
  -2.9579027e-01
   5.7229381e-01
   5.2435184e-01
  -1.1791687e+00
  -1.7818010e+00
  -4.7103485e-01
   2.8423690e+00
   3.2884750e+00
   2.3800824e-01
  -1.4328250e+00
  -2.0690078e+00
  -8.6931540e-01
   9.3092535e-01
   4.5919059e-01
  -2.9623688e+00
   2.4350000e+00
   1.7200484e+00
  -5.1757498e-02
   1.7859234e+00
   1.6956914e+00
   8.4576588e-02
   5.7708984e-01
  -1.7743259e+00
  -2.2309064e+00
   1.3701029e+00
  -1.1739149e+00
  -3.8354968e+00
  -6.9181657e-02
   2.9437098e+00
   1.2816614e+00
  -9.9552331e-01
   2.4911048e-01
  -1.9580897e+00
   1.1533264e+00
  -6.4788547e-01
   1.9574652e+00
   2.3486196e+00
  -4.4423256e-02
  -2.2494053e+00
  -2.5504438e+00
   1.3119560e-01
   1.6836205e+00
   3.7433760e+00
  -4.9416253e-01
   5.2404117e-01
  -1.9505679e+00
  -9.8440691e-01
  -3.7145223e+00
   1.9337299e+00
  -3.0273868e+00
   1.2951348e+00
  -7.4039978e-01
   1.0857969e+00
   9.7300119e-01
   9.7510182e-01
  -7.2117163e-01
  -4.5649090e-01
  -3.2212604e-01
  -1.2031469e+00
   3.2572587e-01
   2.4967103e-01
  -2.4689918e+00
  -3.3917910e-01
  -3.4983997e+00
  -2.5119400e+00
   1.3528950e+00
   2.2544016e+00
  -2.0866283e+00
   4.0109515e-01
  -7.1703026e-02
  -2.6994695e+00
   6.1130785e-01
  -2.5163623e+00
   3.6563000e+00
  -2.8898653e-01
   1.7471596e+00
   3.2182667e+00
  -2.0869938e+00
   1.7779439e+00
   3.7365707e+00
   4.1537455e+00
   7.9904024e-01
   4.1749056e-01
  -1.5857881e+00
  -1.8751956e+00
  -3.1360670e-01
   1.0939164e+00
   1.9254005e+00
  -2.9601526e+00
   1.9770848e+00
  -2.8671856e+00
   7.9537854e-01
   1.4596916e-01
  -4.3745730e-01
   3.7302561e-02
  -2.6721486e+00
   4.3912177e+00
  -3.1680682e+00
   2.3608436e+00
  -1.3053773e+00
  -1.2520787e+00
  -1.4086448e+00
   2.6916711e+00
  -6.9393633e-01
   9.3427715e-01
  -1.4365817e+00
   5.4774674e-01
   5.5296355e-01
   1.9443054e+00
  -1.0595501e+00
   2.5585999e+00
   1.7457251e+00
  -5.8024544e-02
   4.0254953e-01
   3.2511382e+00
   4.6876501e+00
  -3.0903140e-01
  -7.6347433e-01
   2.5199394e+00
   4.9054235e-01
   1.1136439e+00
  -3.6128098e+00
  -1.8741077e-01
  -5.3476116e-02
   1.5693862e+00
   2.3599470e-01
  -1.5975707e+00
   4.7474630e-01
  -3.2188494e-01
   2.8765231e+00
   7.9363962e-01
   4.9943126e-02
   6.8122830e-01
   9.2153299e-01
  -2.6364486e+00
  -4.1619383e+00
  -1.0684641e+00
  -9.8426802e-01
  -8.3192050e-01
   3.8592643e-03
  -1.4027121e+00
   3.2005019e+00
   4.9623979e-01
   2.0027948e+00
  -2.0153109e+00
   2.7931462e-01
  -1.2193386e+00
   1.9866831e+00
  -2.5450772e+00
   7.0545545e-01
   8.3368321e-01
   7.5627447e-01
   1.5519341e+00
   2.2653623e+00
   2.4940937e-01
   1.4155718e-01
  -3.4394964e-01
   1.4818575e+00
   1.2912965e-01
  -9.0867552e-02
  -9.6211415e-01
   2.8649537e+00
  -9.4051290e-01
   1.2203807e+00
   1.0754337e-01
   3.1938246e-01
  -1.5236929e+00
   3.2001383e+00
  -6.1077657e-01
  -9.0472976e-01
  -3.8807210e+00
   7.1511912e-01
   7.5865755e-01
  -2.3994960e+00
  -3.0680422e+00
   1.9091685e+00
  -6.6339285e-01
  -4.1160012e+00
  -1.6058800e+00
   2.4445915e+00
   3.3397196e+00
  -8.0374755e-01
  -2.1214963e+00
   2.6967365e+00
  -6.7732074e-02
  -2.5146081e+00
   4.5614021e+00
  -1.0662271e+00
   1.0345034e+00
   7.3296043e-01
  -5.8236747e-01
  -1.3588204e-01
  -1.5070584e+00
   2.3759211e+00
   3.2709168e+00
   1.2548798e+00
   4.4040301e-01
   3.3022090e+00
  -1.8859941e-01
  -2.8455521e+00
  -1.4179532e+00
   8.6886487e-01
   8.4038791e-01
  -2.0947518e+00
  -8.4547298e-02
  -5.0451515e+00
  -1.2806042e-01
  -1.5122636e+00
  -3.1370559e+00
   5.4577894e-01
  -1.5916334e+00
   2.4713313e+00
  -4.5301490e+00
  -1.2451282e+00
  -2.4211551e+00
   1.5239361e+00
  -5.9273446e-01
  -3.9033240e-01
   2.0360646e+00
   4.7037969e-01
  -1.7924325e+00
   6.0537069e-01
  -4.7588950e-01
  -1.1141130e-01
   1.7762619e+00
  -2.7858789e+00
  -2.6126139e+00
  -1.1389604e+00
  -1.9387133e+00
  -2.7660105e+00
  -2.0570878e+00
   3.0822454e+00
  -3.1400906e+00
  -8.1425170e-01
  -1.8407763e+00
   2.3008672e+00
   1.7947044e+00
   4.8551008e-02
   8.4472182e-03
  -2.3059635e-01
   7.4749959e-01
   1.4726846e+00
  -1.7286973e+00
  -8.3195201e-01
  -7.0919754e-01
  -1.9629371e+00
   3.0012540e+00
  -1.7229149e+00
   3.3850934e+00
  -8.1400788e-01
   7.9837470e-01
   1.6455634e+00
   2.3987524e-01
  -1.5063919e+00
  -1.4417805e+00
  -1.0061324e+00
   1.4881253e+00
  -1.2336485e+00
   1.3936823e+00
   4.2664396e+00
  -1.8210661e+00
  -1.9922179e+00
   2.8655640e-01
  -5.5311765e-01
  -1.9553496e-01
  -1.0121735e+00
   1.1973214e-01
   1.0422258e+00
  -2.7758408e-01
   5.3087133e-01
   1.4389896e+00
   7.4542376e-01
   2.2325562e+00
   1.7347112e+00
   6.2415375e-01
  -1.3729975e+00
   1.5837016e+00
  -1.0147300e+00
   7.8075651e-01
   1.3927512e+00
   1.8927342e+00
   1.1290505e+00
   1.0518124e+00
   2.6935178e+00
   1.1347211e+00
  -2.6566560e+00
  -1.0209598e+00
   1.6742732e+00
   2.4205082e+00
  -3.8608923e-03
   3.2561660e-01
   1.3233200e+00
  -1.2176797e+00
   1.1647992e+00
   3.2555386e+00
   2.6942703e-01
  -2.1587570e+00
   9.2663733e-01
  -2.3970789e-01
   1.5685527e+00
  -9.7327363e-02
  -3.4398548e-02
  -1.2577100e+00
   8.9122641e-01
  -1.6010290e+00
   1.3935542e+00
   2.1341878e+00
  -3.1657917e+00
   2.9422090e+00
   3.1309034e+00
  -3.7637770e+00
  -1.0582137e+00
  -1.4427774e+00
  -1.5739063e+00
  -1.9162474e+00
  -2.1586024e+00
  -7.6306934e-01
   2.0830278e+00
   2.3679211e+00
  -5.2321494e-01
  -1.1882623e+00
  -5.0939446e-01
  -1.6802593e-01
  -2.7299127e+00
  -2.4103309e+00
   5.5582398e-01
  -2.3992748e+00
   4.9818528e+00
  -3.0994971e-01
   1.1406629e+00
   1.3666973e+00
   1.0508892e+00
   1.5570363e+00
  -1.8614935e+00
  -1.2788862e+00
  -2.6695166e+00
  -1.8974935e+00
   1.2310849e+00
   2.7572680e+00
  -9.1198476e-01
   1.3186065e+00
  -1.3658779e+00
   2.1915711e-01
   2.4421660e+00
   1.8041614e-01
   1.6139492e+00
   3.9917832e-01
  -1.2616099e+00
  -1.0639292e+00
   1.4647322e+00
   3.7111872e+00
   2.9297539e+00
   3.5332831e+00
  -8.8285345e-01
   1.0006849e+00
  -8.5306466e-02
   2.3363042e+00
   1.9184956e+00
  -1.5463216e+00
  -1.2891851e+00
  -1.0754988e+00
   1.3585583e+00
  -6.8278535e-01
   2.5692780e+00
  -1.6401594e-03
  -1.5510979e+00
   8.2308350e-01
   8.6414077e-01
   1.7799038e+00
   2.1353399e+00
  -2.4894343e+00
   1.0807820e-01
   1.5150207e+00
   2.9373969e+00
  -2.8942403e+00
  -6.4720928e-02
   2.3626790e+00
   2.0301848e+00
  -2.0527144e+00
   1.3260040e+00
   2.8685328e-01
  -2.0221898e+00
   1.0337935e+00
  -6.7073680e-02
   1.7378704e+00
   5.9944267e-01
  -1.3886525e+00
   4.4585165e+00
  -7.3494455e-01
  -1.3491079e-01
   1.0646410e+00
  -5.7566377e-01
   1.9248028e+00
   1.6868448e+00
   2.4884937e+00
  -8.7956816e-01
  -7.4836829e-01
   3.3092628e-01
  -2.5437110e+00
   4.1633567e+00
   4.2847502e+00
   4.6416175e+00
   2.2324482e+00
   9.1547055e-01
  -1.8916840e-01
   2.8276067e-01
   1.7941454e+00
   4.3439766e-01
  -2.5210373e+00
   1.1893530e-01
  -1.1677421e+00
  -3.4361242e-02
   2.0359206e+00
   1.0212239e+00
  -2.1634438e+00
  -1.0940261e-01
  -1.9466714e+00
   1.2911768e+00
  -1.2180209e+00
  -1.3169300e+00
  -9.0748525e-01
   3.8206166e+00
   9.6319666e-01
   4.4729616e-01
  -2.2295737e+00
  -8.0040238e-01
  -1.5273747e+00
  -1.1546559e-01
   1.1797147e+00
   1.7943715e+00
  -1.3726617e+00
   1.6012156e+00
  -2.8896492e-01
   8.5307798e-02
  -1.0740118e+00
   9.0984896e-01
   4.2524411e+00
   4.1544398e+00
   4.3644831e-01
   2.2403893e+00
   2.6589828e+00
  -1.3658254e+00
  -8.5070101e-01
  -1.3883012e+00
   2.1065269e-01
  -6.4015607e-01
  -7.8925137e-01
  -6.0301135e-01
  -1.4660694e+00
  -1.5526302e+00
  -6.1632820e-01
  -3.0133373e+00
  -2.5771081e+00
  -1.5300255e-01
  -1.8052106e+00
   1.6140159e+00
   4.2470764e+00
  -3.3804827e+00
  -9.1290862e-01
   2.2559302e-01
  -9.0485338e-01
  -5.5199404e-01
  -1.2339120e+00
  -7.0863369e-02
  -1.7677417e+00
   3.1036257e+00
   2.0421909e+00
   1.4174013e+00
  -1.3960798e+00
  -1.1778760e-01
   9.5274042e-01
  -7.6838356e-01
   2.6105470e+00
  -6.1692690e-02
   3.4561922e+00
  -1.3101691e+00
  -4.3571347e-01
   9.2130539e-01
   8.3806110e-01
   1.7115983e+00
   2.9013823e+00
  -1.1964768e+00
  -2.7594780e+00
   2.8732967e+00
   7.3870450e-02
  -1.4889979e+00
  -2.3399536e+00
  -1.0920998e+00
   2.3042862e-02
   2.6860141e+00
  -3.7314592e+00
   3.0824212e-01
  -3.8881794e+00
   1.9385597e-01
  -5.7843578e-02
  -3.2220803e+00
   6.9537132e-01
   1.3947189e+00
  -2.6001864e+00
   4.7909118e-01
   1.1913781e+00
   2.3091214e+00
   8.4561785e-01
   6.5423030e-01
  -2.1795796e+00
  -7.0525395e-01
  -2.2943152e-02
   4.6035404e+00
  -4.7018191e+00
   3.7156719e+00
   3.7063271e+00
   2.3626188e+00
   2.4379485e+00
   7.5646474e-01
   3.3965677e+00
   2.0142912e+00
   3.0655384e+00
   8.3040504e-02
  -3.6622614e+00
   2.0631232e-01
  -4.7876858e-01
   8.2779803e-01
   1.7312004e-02
   4.3295475e+00
  -3.1177131e+00
  -4.4210342e-01
   1.8601801e+00
  -1.8303413e+00
  -6.3138731e-01
  -1.6149260e+00
   1.6746244e+00
   2.7677824e-01
   1.9962477e-01
  -1.4806759e+00
  -2.8189283e-01
   1.7556265e+00
   5.5695710e-01
   3.5997910e-01
  -7.6580508e+00
   2.8916543e+00
  -6.3937295e-01
   6.3786617e-01
   1.6449944e+00
   1.0563024e+00
   8.3698453e-01
   4.5787004e-01
  -1.1331103e+00
   1.7197150e+00
   1.8265872e+00
   1.7062329e+00
   5.0609297e-02
  -7.5075354e-01
   2.2015255e-01
  -2.1685590e+00
  -7.8934002e-01
   1.0758695e+00
  -2.1523600e+00
  -1.1873181e+00
  -4.0566865e-02
  -1.0684800e+00
   7.5416044e-02
  -2.0276647e+00
   2.1083399e-01
   1.4777931e+00
   5.2387136e-01
   4.4613839e-01
  -6.4492432e-01
  -3.4094433e+00
   1.4837709e-01
   1.8932811e+00
  -4.3018960e+00
  -4.3024150e-01
  -5.1096519e-01
  -1.8451254e+00
   2.3367747e+00
   1.1389901e+00
  -4.0385094e+00
  -2.7997975e+00
   2.6669783e+00
   2.0779968e+00
  -4.8087361e-01
   2.4537976e+00
  -5.5971685e-01
   1.2797253e+00
  -5.3934507e-01
   2.3384885e-02
   2.8054447e-01
   1.6281512e+00
   1.8963877e+00
   3.1692024e+00
  -4.1759799e-02
   1.1583440e+00
  -1.3260734e-01
  -5.2147914e-02
   1.1224989e+00
  -1.7985741e+00
  -2.3672043e+00
  -4.0958826e-01
  -3.0909218e+00
  -2.5516435e-01
   7.2345569e-01
  -1.8826414e+00
  -1.3244657e+00
  -8.6301441e-01
   1.2440135e+00
   3.7659904e-01
  -4.7659753e+00
  -9.6947415e-01
  -3.1871561e+00
   2.0469311e-01
   4.4216620e-01
  -6.5965074e-01
  -1.7953945e+00
   2.8271870e-01
   3.9135070e-01
  -5.1030480e+00
   4.1096791e+00
  -3.5141778e-01
   3.0015893e+00
   1.1810402e+00
   2.5192477e+00
   2.8288351e+00
  -2.2696257e+00
  -1.2123149e+00
  -1.2190047e+00
  -4.3586312e+00
  -1.3603642e+00
   2.9967147e-01
   1.7256169e-01
  -8.0332651e-01
  -9.6292751e-01
  -3.6977945e+00
  -5.8300188e-01
   7.6725152e-02
  -1.2309097e-01
   1.6545006e+00
  -2.7770367e-01
  -1.2021822e+00
   2.7034726e+00
  -4.2028407e+00
  -1.7751035e+00
  -2.4098577e+00
   2.1650324e+00
   9.2205016e-01
  -1.3253003e+00
  -2.9971869e-01
  -1.5072263e+00
  -8.2171686e-02
  -1.4825213e+00
  -1.8997333e+00
  -1.8573276e-01
   3.4780630e+00
   2.2932674e+00
   4.1923842e+00
   1.7113130e+00
   9.3904868e-01
  -9.6842586e-01
   2.9356129e+00
  -1.3334675e+00
   9.8041397e-01
  -1.7842080e+00
  -1.2204713e+00
   4.0693108e-01
   7.0302931e-01
   2.3177138e+00
   1.3694068e+00
   9.2714402e-01
  -4.9417844e+00
  -9.0770834e-01
  -3.6008684e+00
   1.5635637e+00
  -1.2140701e+00
   1.0744104e+00
  -1.2555938e+00
  -1.0273320e-01
   1.6024615e+00
  -4.3218285e-01
   2.3374045e+00
   1.8648782e+00
  -3.6536194e-01
  -2.9253300e-01
  -1.1988445e+00
   1.6232652e+00
   3.0382733e-02
  -5.1247137e-01
   3.9884152e-01
   4.1606779e+00
   8.9803280e-01
  -3.9826801e+00
   5.6594632e-01
  -3.3459394e-01
  -3.5651104e+00
   9.6154288e-01
   3.0565428e+00
  -4.0029564e+00
  -2.5733746e-01
  -2.4246145e+00
   2.9290603e+00
  -1.4973998e-01
   8.3044450e-01
  -1.8292473e+00
   7.3528499e+00
   1.8540635e+00
   9.4885004e-02
  -9.0781003e-01
   2.9562066e+00
  -9.9792369e-01
  -5.2459762e-01
   1.4462451e+00
   1.1417426e+00
   1.1194174e+00
   9.7991444e-02
  -4.4524858e-02
  -6.3858399e-01
  -1.0730569e+00
   1.1067406e+00
   2.2339299e+00
   1.9230649e+00
  -3.6585408e+00
   1.6419413e+00
   2.0298196e+00
   3.4183770e+00
  -8.8111091e-01
   3.4420473e-01
  -1.8754329e+00
   1.3673931e-01
  -3.2641970e+00
  -3.4548924e-01
   1.7791063e+00
  -2.1346804e+00
  -6.2761768e-01
  -1.1342251e+00
   1.2589929e+00
  -4.7747548e-01
  -1.7160207e+00
  -4.7240165e+00
  -2.3944164e+00
  -2.1615348e+00
  -3.4553183e-02
  -1.4057142e+00
   2.9300908e+00
   2.2962723e+00
   1.9399954e+00
  -1.2945018e+00
   1.0026113e+00
   2.0813033e+00
   1.6674403e+00
  -6.5228504e-02
  -1.7019188e-01
   1.7963229e+00
   5.3677526e-02
   5.6443569e-01
   2.1360369e+00
  -1.7126197e+00
   4.9955132e+00
  -2.6458296e-02
   3.6195613e+00
  -6.4985832e-01
   3.4149488e+00
   3.0902426e+00
   3.2501198e+00
  -4.1772942e+00
   1.0058452e-01
  -7.3639830e-01
  -1.2934040e+00
   9.4606677e-01
   6.6392774e-01
   7.0775264e-01
   1.3373299e+00
  -4.8038357e-01
  -8.3848038e-01
   1.6097611e+00
   2.0635626e+00
  -4.2571050e-01
   1.1865930e+00
  -2.9550612e+00
   1.7631304e+00
  -6.1867606e-01
   1.6066963e-01
   5.0261299e-01
   9.1063078e-01
   9.4198347e-01
  -2.1988573e+00
  -1.5101685e+00
   1.5417820e+00
  -4.1791242e-01
   1.3758960e+00
   2.5128316e+00
   2.1205394e-01
  -1.1331917e+00
  -1.8705737e-01
   3.0346370e+00
   2.5677260e+00
  -2.7033714e+00
   1.2519017e+00
   1.6820807e+00
  -1.0307549e-01
   9.9388918e-01
  -1.1704944e+00
  -2.7554015e+00
   2.3630701e-01
   1.2152014e+00
   6.9332817e-01
  -3.3369456e+00
   1.5692519e+00
   4.1936643e+00
   8.8038406e-01
  -1.7233821e+00
   1.5112997e+00
  -2.2106089e+00
   6.2211327e-01
  -1.6886457e+00
   5.2698145e-01
  -1.1620121e+00
  -8.9949628e-01
  -4.7900110e-01
   1.5698373e+00
  -1.9365323e+00
   2.4656969e+00
  -4.0118368e+00
   1.4242851e-01
   3.0386674e+00
   2.9655288e+00
   3.5512153e-01
  -2.5691222e+00
  -2.9013948e+00
   4.3052667e+00
   4.6644438e-01
  -2.8125502e+00
   2.6088826e+00
   9.1307870e-02
   1.6946915e+00
  -4.0127685e-01
  -2.4216024e+00
   2.8495733e+00
  -1.9882204e-04
  -2.6297291e+00
  -2.7852574e+00
  -8.1884098e-01
  -1.3376507e+00
   1.8397560e+00
   5.5452588e-01
  -6.6095489e-01
   1.3664122e-01
   4.7274623e-01
  -8.8487113e-01
  -2.4943281e-01
  -2.1813520e+00
   7.0785372e-01
  -1.7170121e+00
  -2.1637715e+00
  -5.4093189e-01
  -5.7471672e-01
  -5.4790894e-02
   2.0699542e-01
   1.6892147e-01
  -1.5636347e+00
  -1.4707716e+00
   4.2355697e-01
   3.8616115e-01
   1.8425721e+00
   1.7895862e+00
  -2.5924002e-01
   9.3001892e-01
   5.4703851e-01
   1.0116387e+00
   2.2530448e+00
   2.2737699e-01
  -1.0255136e-01
   1.5845749e+00
  -8.7673665e-01
  -5.7850291e-01
  -1.3359657e+00
  -1.8928083e+00
  -3.0431608e+00
   3.8519073e+00
   1.6074849e+00
  -4.8471744e-01
  -6.4940535e-01
   1.4401659e+00
   4.3887222e-01
   9.8833821e-01
   2.6950199e+00
  -3.5605774e-01
  -1.0711814e+00
   7.8089350e-01
  -2.8802419e-01
  -1.1630319e+00
  -1.8508889e+00
   2.9530353e+00
   7.8595196e-01
   1.4591002e+00
  -5.3676013e-01
  -1.3325032e+00
   2.9899745e+00
  -1.8945946e+00
  -2.4755060e-01
   1.9127747e+00
  -1.6687501e+00
  -5.1021585e-01
  -3.4538943e-01
   7.1315544e-01
  -4.8046421e-01
   4.7787133e-01
   6.3867769e-01
   1.8419500e+00
   2.6913680e+00
   6.5281055e-01
  -9.1517989e-01
   2.8566141e+00
   3.1420752e-01
   2.9608698e+00
   9.0467814e-01
   8.8123095e-01
  -1.4381052e+00
  -3.2010450e+00
   6.7780992e-01
   3.4007566e-01
   1.9878191e+00
   8.3461785e-01
  -1.5265124e+00
   2.4255341e+00
  -1.7875951e+00
  -7.5598034e-01
  -3.0807524e+00
   2.1778329e+00
   1.1994139e+00
  -3.5733475e+00
   6.9395828e-01
  -2.5444619e+00
  -2.5790338e-01
  -6.7522098e-02
  -5.9627743e-01
   9.5266178e-01
   8.2264570e-01
   2.0807760e+00
  -3.1630492e+00
  -3.3667993e-01
   2.9359787e+00
   4.8028770e-01
   9.1269618e-01
   2.7042930e+00
   8.8848578e-01
  -4.8311584e-01
  -2.5140392e+00
   2.2506649e+00
  -3.5457563e+00
   2.6821938e-01
   2.3269913e+00
  -1.2215692e+00
   2.8420743e+00
   7.1380418e-01
  -3.1582770e+00
   9.1219940e-01
   6.0229700e-02
  -1.8107403e+00
  -6.6878839e-01
   2.9133668e+00
   4.6786253e-01
  -2.3049266e-01
  -2.7140333e+00
  -2.4347677e+00
   4.5710812e+00
   3.3219031e+00
  -2.8146960e+00
   5.0677834e-01
  -4.1742363e-01
   1.4341783e+00
   1.8298563e-01
  -2.8742781e+00
  -2.6838052e-01
   2.3184604e+00
   2.6271400e+00
  -2.8525565e+00
  -8.6125854e-01
   1.6081011e+00
  -1.9898869e+00
   2.5175104e+00
  -8.6547801e-01
  -9.3967835e-01
   2.5195103e-01
   2.4635770e+00
   2.9962339e+00
  -2.3707716e+00
  -1.1849132e+00
  -1.6134641e+00
   1.3924662e-01
   1.6605843e-01
  -2.5773714e-01
  -4.8846736e-01
   3.6809038e-01
   4.3283542e+00
  -2.2354619e-02
   4.3762537e+00
   1.4780670e+00
   2.2420413e+00
  -2.5197812e-02
   3.2325763e+00
   7.5599479e-01
   8.3207044e-02
   1.1268028e+00
  -1.1392306e-01
  -4.2282710e+00
  -1.7944387e+00
   3.1268014e+00
  -1.0308831e+00
   3.0587719e-01
   1.2985640e+00
   1.3945344e+00
  -1.9517340e+00
  -8.5338239e-01
  -1.3650852e+00
   1.3917663e+00
  -5.3438361e-01
  -1.2330448e+00
   9.3394774e-02
  -3.2408100e+00
  -1.3913711e+00
   2.4278778e+00
  -2.2354731e+00
   1.2526714e+00
   2.9436495e+00
   1.0577769e+00
  -8.3486824e-01
  -6.8085684e-01
  -8.9224438e-01
  -9.5420524e-01
  -2.9184076e-01
  -1.7683383e+00
  -3.1572979e+00
   2.2991453e+00
  -4.7271031e-01
  -1.1109170e+00
   2.0061234e+00
  -4.1762782e-01
  -1.2613694e+00
  -2.6224014e+00
  -2.2109474e+00
  -3.5566011e-01
  -8.2193250e-01
   2.2699809e+00
  -1.4817108e-01
  -1.2448447e+00
  -3.0464462e+00
   4.7792929e-01
  -8.2156326e-01
   2.5163663e+00
  -2.8597437e+00
  -1.3267860e-01
   2.6796247e-01
  -1.0955016e+00
  -1.2586536e+00
   3.9961122e-01
  -1.8448042e+00
  -2.9471573e+00
   2.0208096e+00
  -1.7694313e+00
   1.7519391e+00
  -2.5112761e+00
  -1.0315265e-02
   1.8972360e+00
   3.1503028e+00
   5.8306695e+00
  -9.1764970e-01
  -2.3788761e+00
  -7.6140566e-01
  -5.0988533e-01
  -1.7297704e-01
  -2.3214622e+00
   8.4550829e-03
  -7.2071831e-01
  -1.0508753e+00
   2.2524489e+00
  -1.8391237e+00
   2.0479464e+00
  -1.8287691e+00
  -3.1114402e-01
  -1.6488864e+00
  -4.8488846e-01
  -7.6188479e-01
   1.8302669e+00
  -9.1377396e-01
  -2.2955893e-01
  -2.8749717e+00
  -1.4921885e+00
  -2.3960210e+00
  -2.1940071e+00
   3.6669989e-02
   5.1794174e-01
  -1.5840478e+00
  -3.7994103e-01
  -1.2436358e+00
   1.2245661e+00
   1.7095139e+00
  -4.1497614e+00
  -1.0857171e+00
  -3.5557884e+00
  -8.3382046e-01
   1.2158598e+00
   1.1491785e+00
   1.6567282e+00
   2.5118522e+00
  -4.9246245e-01
  -1.3348887e+00
  -1.2506228e+00
  -1.2849410e+00
  -2.7577002e+00
   1.3899858e+00
  -1.3735733e+00
  -4.9606883e-01
  -5.0122674e-01
  -8.4663874e-01
  -1.1521098e+00
   3.4618678e-01
  -1.5426852e+00
   1.9529809e+00
  -7.4881340e-01
   6.6120471e-01
  -5.0525217e-01
  -4.6052249e-01
  -1.6643539e+00
   3.5808066e-03
  -1.2457460e+00
  -3.0189380e+00
   1.4311208e-01
  -1.8151144e+00
   1.9323421e-01
  -1.3117560e+00
   3.4491398e+00
   2.5601811e+00
  -2.6583901e+00
  -7.7748965e-01
   4.6099412e-01
   7.7600912e-01
   1.6845918e+00
   2.6006467e+00
   1.7974428e+00
   1.2607964e+00
  -3.0670502e+00
   7.0574188e-01
  -7.7295296e-01
  -1.8724405e+00
   1.5234112e+00
  -1.0030131e+00
  -8.7454543e-01
   1.0998871e+00
  -2.0149463e+00
  -1.2539075e+00
   1.2261531e-02
   8.3134931e-01
   2.0671680e+00
   2.9488993e+00
   2.0502200e+00
  -3.1779850e-01
  -4.3884570e-01
   1.5864454e+00
   4.2213574e+00
  -1.8312970e+00
   3.6467313e+00
  -1.2529929e-02
   1.4120870e+00
   2.2786842e-01
   2.1037766e-01
  -1.8134596e+00
   2.0341672e+00
  -3.0125798e-01
  -2.7726278e+00
   1.2708010e+00
   6.1840327e-02
  -2.0765448e+00
  -2.7020103e+00
  -4.0826377e+00
  -1.8455248e+00
  -1.3485140e+00
   9.6572534e-01
  -1.9060629e+00
  -9.9234651e-01
  -1.6158083e+00
  -3.6035883e+00
  -6.9966271e-01
  -9.9900522e-01
   1.0453902e+00
   9.1565020e-01
   1.3395326e+00
  -4.0578092e+00
  -7.2575978e-01
  -6.2437345e-01
   1.4985071e-01
   1.2535944e+00
   2.7926677e+00
  -1.7755213e+00
  -2.8129947e-01
  -2.2213119e+00
   2.7067604e+00
   1.1018859e+00
  -2.6996331e+00
  -6.6566270e-02
   1.5429156e+00
  -8.4107711e-01
   3.0312446e-02
  -2.6908605e+00
   2.2379713e-01
  -5.8440489e-01
   1.9922199e+00
  -2.7959296e-01
   3.6047118e+00
  -7.1055690e-02
  -3.1116910e-01
  -2.7235586e-02
  -7.0690591e-01
  -2.1577884e+00
   3.6980185e+00
  -1.2726613e-02
  -1.0317576e+00
   2.1169739e+00
   8.2904985e-01
  -2.0171283e+00
  -7.6895439e-01
   3.8659004e+00
   1.6930583e+00
   1.4456359e+00
  -2.4103855e+00
   2.2878566e+00
  -1.2761629e+00
  -5.4756539e+00
  -2.5388240e+00
   2.1346408e+00
  -1.6075041e+00
  -7.3888330e-02
   4.0808323e-01
  -7.5093283e-01
  -1.8220978e+00
  -1.3660496e+00
  -5.4563883e-02
  -5.7693062e-01
  -1.5174207e-01
   3.2123755e+00
  -3.1913896e+00
   2.0647274e+00
   2.8195426e+00
  -1.1430571e+00
  -8.0991714e-01
   3.7207668e-01
   5.4420784e-01
  -1.0833384e+00
   3.1646058e+00
  -5.6501551e-02
  -1.8037804e+00
   2.1243883e+00
   1.2590635e+00
  -2.7508870e-01
  -6.0019862e-01
  -1.5337006e+00
  -2.0013324e+00
   1.3652396e+00
  -3.9826486e+00
  -1.3688915e+00
  -1.9121417e+00
   4.6532900e+00
  -3.1360393e+00
   3.3452425e+00
  -6.1707455e-01
  -4.1504839e+00
  -1.9999039e+00
   1.3723601e+00
  -9.6901263e-01
  -1.6892730e+00
   2.1661117e-01
   2.1453767e-02
   3.0692382e-01
   5.1235146e-01
   1.0970606e+00
   4.4134722e-01
   1.0296492e+00
   3.7694289e-02
  -6.5356806e+00
   3.0561357e+00
   5.5438817e-01
   2.9982002e+00
   2.6897982e+00
   3.0675774e-01
  -1.5869318e+00
   4.3451964e+00
  -4.1809889e+00
   4.0818196e+00
  -2.9769915e-01
   1.5366087e-01
   2.6353926e+00
  -1.8526702e+00
   1.9916986e-01
   9.1460411e-01
  -1.7418126e+00
   3.2274551e+00
   1.9179171e+00
  -1.3544207e+00
  -9.1175200e-01
   2.0431298e+00
  -2.2405512e+00
   4.8834143e+00
   9.6441168e-01
   9.7633067e-01
   1.3143742e+00
   3.4544681e+00
   2.5867353e+00
  -1.0737352e+00
  -1.1212020e+00
   2.1312346e+00
   9.9736403e-01
  -8.0281577e-01
  -4.7080111e-01
   1.2209668e+00
   2.0854025e+00
  -3.2726334e+00
  -9.4468444e-02
  -2.5235944e-01
   2.6562655e+00
   2.0204212e+00
   1.7239531e-01
   2.9931165e+00
   1.2132308e+00
  -1.0041121e+00
  -1.4441931e+00
   4.5996852e+00
   1.7783255e+00
  -2.3889704e+00
  -6.7335642e-02
  -6.6959096e-01
  -1.9831193e+00
   1.9763557e+00
  -3.3913844e+00
   1.1519992e+00
   2.1159388e+00
  -3.1651696e-01
   1.9055317e+00
  -1.4852919e+00
  -1.9215273e+00
   5.2397627e-01
   1.7549762e+00
  -2.5563587e+00
   9.1629131e-01
  -3.2645606e+00
   9.4526544e-02
   7.9434247e-01
   2.9188573e+00
   3.6978122e-01
   2.9335348e+00
   1.9791730e+00
  -2.2678841e+00
  -8.5761726e-01
  -1.1920577e+00
   1.6150276e+00
  -1.3612506e+00
  -1.7024829e+00
  -1.6120831e+00
   2.6949343e+00
   1.0060264e+00
  -2.3028129e+00
  -1.2348001e-01
  -4.0937287e-02
  -4.7740735e-01
   1.1106190e+00
   1.4238053e+00
   1.8393071e-01
   2.3749592e-01
   1.2752902e+00
  -6.6265483e-01
  -2.1178369e+00
  -6.3104025e-01
   2.6308430e+00
  -1.4338889e+00
   2.0321165e+00
  -2.0434065e+00
   4.3261627e-01
  -1.4166148e+00
  -1.7005738e+00
  -3.1681838e-01
  -1.9389726e+00
  -8.8848468e-01
   2.5563598e+00
   4.5891532e+00
  -7.1561803e-01
   5.8489772e-01
   7.0874737e-01
   3.9463411e+00
   2.5907805e+00
  -8.0516222e-01
   1.7603499e+00
   1.2064629e+00
   2.9711735e-01
   2.5605126e+00
  -1.8398557e+00
   2.9117049e+00
   1.1431147e+00
   1.4465543e+00
  -1.1540864e+00
   2.3425669e+00
  -7.2301931e-01
   1.1408373e+00
   3.3560741e-01
   2.7455015e-01
  -2.6666290e-02
  -6.1654525e-01
   8.6139559e-01
   2.2425088e-01
   3.2225854e-01
  -2.0939540e+00
  -2.5159929e+00
   1.0644484e+00
   1.6684801e+00
   6.7413031e-01
   1.9609416e+00
  -1.6018686e+00
  -1.3755080e+00
  -6.2185397e-01
   2.4018970e+00
   1.9486285e+00
   2.8488543e-01
   1.0167804e+00
  -2.6289328e-01
  -1.8697053e+00
   2.8779862e+00
  -9.6123422e-01
   3.6345505e-01
  -1.5264284e+00
  -8.3837458e-01
  -8.6407448e-01
   1.7908523e-01
   3.3659553e+00
  -1.1431545e+00
  -1.4143792e+00
   1.0302777e+00
   2.7159489e+00
  -2.8306192e+00
   5.2738795e-01
  -2.2264060e+00
   2.2325852e+00
  -2.5048394e+00
  -9.2723046e-01
   4.0035264e-01
  -1.5487795e+00
  -1.4070057e-01
  -2.0205037e-01
  -4.9650532e-01
   2.6409397e+00
   1.7679120e+00
  -3.5052621e-01
  -1.9887021e+00
  -1.4815186e+00
   8.3487640e-01
  -4.7310407e-01
   2.7307722e+00
   1.7022811e+00
   1.9030813e+00
  -3.3625912e-01
  -7.0199286e-01
   1.2406387e+00
   1.7187600e+00
   1.7102839e+00
  -1.8252820e+00
  -5.6204949e-01
  -2.7410030e+00
  -6.7281863e-01
  -4.8956050e-02
  -6.3380839e-02
  -1.7004765e-01
   4.6356062e+00
   4.4651015e-01
  -5.5073829e-01
   1.8713382e-01
  -2.9796441e+00
  -3.4544326e+00
   1.0142133e+00
   9.6019255e-01
  -2.8143115e+00
  -5.2440254e-01
   6.6151501e-01
  -6.5780702e-01
   8.0556830e-01
  -3.7382345e+00
   5.0883909e+00
   3.2082155e-02
   1.6278089e+00
  -1.1839022e+00
   5.3653502e-01
   1.0200569e+00
   9.2817747e-01
  -2.4341646e-01
   4.7152538e+00
  -4.0751451e-01
  -2.5502340e+00
   2.7660729e+00
   3.6299510e-01
   1.7321002e-01
   1.7495978e+00
  -1.7757848e-01
   1.2793080e-01
   1.8209072e+00
   2.0580544e+00
   2.4641103e+00
  -7.4478396e-02
  -7.0774537e-01
  -1.1059777e+00
   3.5077684e+00
  -2.7398810e+00
   3.5717745e+00
  -1.0216584e+00
   5.9097961e-01
   2.1116681e+00
  -1.8491136e+00
  -1.4069029e-01
   3.1035601e+00
   1.5160453e-01
   1.4782797e+00
   2.2264677e+00
   8.3122862e-01
   7.6880150e-01
   7.5138664e-01
  -1.8700477e+00
   4.3453903e-01
   1.5600311e+00
   6.8376445e-01
  -2.5942580e+00
   1.1911388e+00
   3.4927492e+00
   2.9853274e+00
   2.2589941e+00
   3.8560885e-01
   3.1263483e+00
   1.5272854e+00
  -1.1431981e+00
  -3.9512089e+00
   6.5438553e-01
  -1.2786446e-01
  -2.1619819e+00
  -1.3095899e+00
  -3.5238577e-01
   1.7212102e+00
   1.0628029e-01
   1.6099051e+00
  -4.3505681e-01
  -1.0128024e+00
   1.7960915e+00
  -6.6690250e-01
  -4.2346009e-01
  -2.8462328e+00
   5.2324700e-01
   1.1398002e+00
   1.3619773e+00
   3.7911861e-01
  -3.5015146e+00
   1.7023833e+00
  -3.0328409e-01
  -2.3257681e-01
   1.5635703e+00
   3.6394717e-01
   1.5409996e+00
   1.2018260e+00
  -3.2535322e+00
   3.2554229e-01
  -1.9710481e+00
   4.0911047e-01
  -2.2448324e+00
  -6.5843952e-02
  -4.8121545e-01
   7.3704474e-01
   3.1605105e+00
  -1.2810444e+00
  -7.4286973e-01
   5.0512478e-01
  -3.7496028e-01
  -1.4441323e+00
  -2.8320654e+00
  -1.3288071e+00
   1.4831699e+00
  -2.6165551e+00
  -3.1429519e-01
   3.5460678e+00
   2.3211982e+00
   1.2516976e+00
   1.3822304e+00
  -2.6077855e-01
   1.9873101e+00
   4.3533960e-01
   6.9998464e-01
   1.6420024e-01
  -1.2982650e-01
  -6.3079243e-01
   2.1469969e+00
  -3.5192152e+00
   2.3443399e+00
  -9.2501668e-01
   2.2619849e+00
  -3.0829934e+00
  -4.7057248e-01
   4.6902163e-01
  -1.6866219e-01
   1.0716980e+00
  -2.0275300e+00
   3.1941730e+00
  -7.5440289e-01
  -1.8885799e+00
   7.7279618e-01
   6.2450441e-01
  -1.8119519e+00
  -8.6066628e-01
   1.5069691e+00
  -1.6250949e+00
   8.9797245e-01
  -4.5361120e-01
  -9.7272156e-01
  -2.0538268e+00
   7.3033162e-01
   1.0377137e-01
   1.4542226e+00
  -1.7984047e+00
  -7.9373060e-01
  -2.5324277e+00
  -2.7442074e+00
  -7.5954765e-02
   6.2723390e-01
  -1.3487415e+00
  -1.2911698e-01
   3.9642877e+00
   1.7656062e+00
  -1.9874243e+00
   6.1577777e-01
  -1.8572972e+00
  -3.2102350e+00
   1.5522847e+00
   1.7884468e+00
  -8.5449280e-01
  -1.6332167e+00
   5.6337664e-01
  -4.3299775e-01
   2.1806308e-01
  -4.9354930e-01
   3.2448403e+00
   4.7569449e-01
   1.1306469e+00
  -3.6035268e+00
   1.7413668e+00
   1.3305610e+00
   1.7279361e+00
   3.4266361e-03
   4.4209234e+00
  -1.0152636e+00
  -3.1407601e+00
  -1.8103723e+00
   9.4337897e-01
  -1.8190977e+00
   2.1927315e+00
  -1.5681227e+00
  -7.1857857e-01
   2.0073710e+00
   3.2467314e+00
   1.5406078e+00
  -1.0700305e+00
   5.2556075e-01
   1.6451227e+00
  -6.8600589e-01
   1.4313619e+00
  -1.0731005e+00
  -2.8176801e-01
   1.6453362e+00
  -2.5420420e+00
   3.7228117e-01
   1.2522641e+00
   4.3636245e-01
   3.4415591e+00
   1.5998166e+00
   2.9167893e+00
  -2.3988695e+00
  -2.7751142e+00
  -8.3274451e-01
   2.1302848e+00
   2.7371198e-01
   1.4142568e+00
  -7.3275344e-01
  -2.2023113e+00
  -1.3104452e+00
   4.8370776e-01
   6.7351904e-01
   1.7972626e+00
   1.1354258e+00
  -2.8739385e+00
   4.1997538e+00
   7.2631675e-01
  -1.0178596e+00
   1.6433843e+00
  -1.8515203e-01
  -5.8888360e-01
  -1.6150428e+00
  -1.3908027e+00
  -1.9398358e+00
  -1.6819819e+00
   4.9326771e-01
  -1.9786535e-01
   7.7799981e-01
  -4.2561698e-01
   9.4313995e-01
  -3.0012600e-01
   1.3777929e+00
   4.2093763e-01
  -1.4438886e-01
   7.1448787e-02
   1.6116036e-01
   1.3230646e+00
   7.7358649e-01
  -2.7493095e+00
  -1.0862702e+00
  -8.3299562e-01
  -8.2597345e-01
   2.2270085e+00
   1.5860082e+00
  -5.8848550e-01
   2.5642926e+00
   1.3493767e+00
  -1.1029197e+00
  -4.3192214e-01
  -1.6742109e+00
   1.3537345e+00
   1.1372278e+00
   2.6915912e+00
   2.4594227e+00
   8.7773848e-02
  -2.8511901e+00
   3.3230051e+00
   2.3021947e+00
  -1.0646352e+00
   1.2208969e+00
  -3.2127583e+00
  -5.5119484e-02
  -3.3767357e+00
  -4.4910362e-01
  -1.2674242e-02
  -8.4539237e-01
   3.1718007e+00
  -9.5008640e-01
  -2.7973452e+00
   6.2274598e-01
   3.1279112e+00
   4.1787134e+00
  -1.9230881e+00
  -4.1570735e-01
   9.3951372e-01
  -1.5395855e+00
  -1.7078083e+00
   1.6170276e+00
   1.1192981e+00
  -3.3339381e+00
   1.6320834e+00
  -8.0863650e-01
   1.7277684e+00
  -2.3483277e+00
   2.3889147e-01
  -1.4201480e+00
   1.2351502e+00
  -1.2019587e+00
  -1.9962708e+00
   1.9015341e+00
  -2.2466394e+00
  -3.4585786e+00
  -2.3999744e+00
   3.4313604e+00
   2.1116918e+00
   3.7141356e-01
   4.3466572e+00
   3.0559499e+00
  -2.8414327e-01
  -1.7687711e+00
  -3.7158180e-01
  -2.2577900e+00
   1.2272007e+00
  -1.3667820e+00
   1.3440581e+00
  -4.1053033e-02
   8.6139046e-01
   4.1831537e-01
  -2.9688020e+00
  -2.2178334e+00
  -1.0646664e+00
  -6.7884595e-01
   2.5883571e-01
  -2.6145870e+00
   5.0033141e+00
  -1.8917490e+00
  -1.4954826e+00
   6.8044200e-01
  -2.3931730e-01
   7.6366653e-01
  -6.2540080e-01
  -6.2260272e-01
   5.6078610e-01
  -1.9821759e+00
  -3.3645959e-01
  -1.5187453e+00
  -2.0246609e+00
  -2.1967667e-01
  -5.0714555e-02
   1.5260587e+00
   1.8560654e+00
  -4.6737336e+00
  -9.9329680e-01
   2.4974142e+00
   2.0057253e+00
   2.2501686e+00
  -1.4703274e-01
  -3.1781849e+00
  -7.8642047e-01
  -1.0079254e+00
   1.7393875e+00
  -3.1864573e+00
  -4.6147322e+00
  -3.0612892e+00
  -1.4708002e+00
   1.8231544e+00
   1.0854195e+00
   7.1740010e-01
   1.0620525e+00
  -1.9510851e+00
   1.0881253e+00
  -8.0134160e-02
  -3.1664813e-01
   2.4808157e+00
   3.3765564e+00
   4.4788758e+00
   1.3512765e+00
   4.7002023e-01
   4.5362166e-01
   4.3281463e+00
   2.0435032e+00
   9.4809402e-01
  -1.4406841e+00
   8.4682561e-01
   2.0739531e+00
   4.2018892e-01
   2.1413762e+00
  -1.6874702e-01
   2.1281139e+00
   5.4958087e-01
   1.9757757e+00
  -7.4312313e-01
  -1.1236561e+00
   1.3227625e+00
  -8.5416762e-01
  -2.3095587e+00
   2.2684210e+00
   3.5404311e+00
   1.9381708e+00
   3.4205295e+00
   2.9823739e+00
   1.9765988e+00
  -3.3294201e+00
   1.9041072e+00
  -2.0980696e+00
   2.2171143e+00
   1.7225256e+00
   3.0184416e+00
  -1.8996286e-01
  -1.7757137e+00
   2.3265228e+00
   5.2362894e-01
   8.6445394e-01
   1.7496593e+00
  -1.0748705e+00
   1.0385147e+00
   4.5382085e-01
  -3.7545251e+00
  -5.3508707e-01
  -1.1021249e+00
  -1.1409865e+00
  -1.1499962e+00
  -1.4946153e+00
  -3.6998457e+00
   3.3800636e+00
  -4.7151704e-01
   4.6477214e-01
   1.8394818e+00
   1.2599485e+00
   5.1860147e-01
   1.6901183e+00
  -9.8410020e-01
  -3.3360149e+00
   1.1368681e+00
  -1.1181291e+00
   1.8177753e+00
   1.5126908e+00
  -6.0039293e-01
   1.2734366e+00
  -2.0587056e+00
   7.8062128e-01
   2.1668466e-01
   5.2821564e-01
  -3.0088449e+00
  -4.6048250e-01
  -7.9456254e-01
  -7.2435412e-01
   3.0437289e-01
   2.3114931e+00
  -6.9877952e-01
  -4.3562403e+00
   1.1314971e+00
  -9.9317984e-01
  -3.1318395e+00
   1.2472282e+00
   1.2612006e+00
  -2.6273526e+00
  -3.7746964e-01
   1.3655347e+00
   2.7744327e+00
   3.3728957e-01
   1.7180801e-01
  -2.3257366e+00
  -3.6574648e+00
  -1.0007011e+00
  -5.4822036e-01
   1.1733409e+00
   1.9370617e+00
  -1.1657890e+00
  -2.0324545e+00
   2.3807066e+00
   2.3839828e+00
   9.1077063e-01
   2.9865937e+00
   3.3158862e+00
   1.4014997e+00
   1.4242761e+00
  -2.1257554e+00
  -2.2057041e-01
  -4.0672727e-01
   1.1415883e+00
  -3.1398096e+00
   7.5519836e-02
  -7.7676301e-01
   9.4673980e-01
  -3.6514042e-01
  -1.0219315e-02
   3.1087983e+00
   1.2445328e+00
  -2.0993115e+00
   3.4426218e+00
   9.0103247e-01
   1.8855816e+00
  -2.9158301e+00
  -2.6547874e+00
   4.3866400e-01
  -3.4939841e-01
   9.1374471e-01
  -1.6789595e-01
  -4.2149687e-01
  -3.0446649e+00
  -7.1251972e-01
  -1.5958004e+00
  -3.5410313e-02
   1.8073188e+00
   1.1532399e+00
   6.5071573e-01
   1.4477867e+00
  -9.0213670e-02
  -2.7953156e+00
   1.4759307e+00
  -9.4510850e-01
   1.8319455e+00
   1.5885473e+00
  -8.0565689e-01
  -2.3031079e+00
  -1.7666512e-02
   1.0407206e+00
  -1.1628141e+00
   2.7362081e-01
   7.9014316e-01
   2.0276530e+00
   1.0004113e+00
   1.1775294e+00
  -7.8354002e-01
   1.4260807e+00
   6.7705929e-01
   3.7459724e+00
  -1.2796263e+00
   1.4848450e+00
  -1.6953521e+00
  -1.1685469e+00
  -2.7818382e-01
  -2.9416457e+00
  -2.9478229e-01
  -1.8016628e-01
   1.3607543e+00
  -1.9706298e+00
   1.8496915e+00
   1.8833519e+00
  -7.0676576e-01
   2.2307374e-01
   3.8706624e-01
  -3.4144373e+00
   1.4783302e-01
   1.9098698e-01
  -3.8336469e+00
   2.3796703e+00
   1.4624466e+00
  -2.3985739e+00
   2.8654686e+00
   1.2311600e-01
  -1.1845465e+00
   7.4881922e-01
   9.7667202e-01
   1.3024307e+00
  -1.2971520e+00
   3.9567218e+00
  -8.3813180e-01
  -1.8717470e+00
  -1.7795457e+00
   6.2891514e-01
   1.4640038e-01
  -1.6557470e-01
  -5.9202393e+00
   7.9274811e-01
  -4.6145343e+00
  -2.0841454e+00
   3.8402261e+00
   3.5294888e-01
   1.0455695e+00
  -2.1908437e+00
  -7.4474393e-01
   2.9905447e+00
   9.5256837e-01
   8.3788832e-01
   8.9287479e-01
   3.2047659e+00
   1.0525366e-01
  -2.0390698e+00
  -1.4844708e-01
  -3.2681000e-02
  -8.6224652e-01
  -2.0724550e+00
   3.0742224e+00
  -6.4027412e-01
   4.4332602e-01
  -1.0388820e+00
  -9.7177747e-01
  -2.0192693e+00
  -2.7777421e+00
   1.2331173e+00
  -1.4938365e+00
  -1.1853566e+00
  -2.9554862e+00
  -7.0587723e-02
   2.0896075e+00
   8.2276830e-01
   5.6476231e-01
  -6.3214221e-01
  -5.4492161e-01
   8.7698733e-01
   4.3381664e-01
  -3.6845388e+00
   1.4335807e+00
   1.8626842e+00
  -2.3293975e+00
   2.5445898e+00
   1.7653454e+00
  -6.7806131e-02
  -8.6000699e-01
   6.4704426e-01
   9.4346705e-01
  -1.4738179e+00
   2.6765977e+00
  -2.8291065e-01
  -1.3425528e+00
   2.0819034e+00
  -1.0291841e+00
  -3.1881540e-01
  -3.0923858e-01
  -2.3173197e+00
  -1.7893248e+00
   6.2803350e-01
   7.1980804e-01
   3.0682224e-01
  -5.6496919e-01
  -3.3637809e-01
   2.0092614e-01
  -7.7051357e-01
   1.9258573e+00
   3.0127021e+00
   6.7817725e-01
  -6.2407133e+00
   3.0983403e-01
   1.6423852e+00
  -2.6711055e-01
  -5.8448941e-01
   3.1847339e+00
  -9.7129974e-01
  -1.1816786e+00
  -4.3850748e-01
  -3.6212129e+00
  -3.5346939e+00
  -1.3017211e+00
   2.1431503e+00
   5.6534259e-01
  -1.1282429e+00
   1.8726912e+00
  -2.9111524e+00
  -1.0726704e+00
  -2.2960116e+00
   5.4500231e+00
   1.7115359e+00
   1.2769097e+00
  -2.1621485e+00
   1.8180570e+00
  -8.4724519e-02
  -1.5906789e+00
   1.0953473e-01
  -2.3511628e-02
  -4.4639571e+00
  -4.2054588e-01
  -1.7419736e+00
   2.5162332e+00
   6.6494447e-01
  -1.3208756e+00
  -1.2448188e+00
  -1.0331133e+00
   1.0436487e+00
   5.1022020e-01
  -3.6318217e+00
   1.4407048e+00
  -1.1196012e+00
   7.5533239e-01
  -2.9916833e+00
   1.5146216e+00
   4.8730535e-01
   9.0260541e-01
  -2.3572996e+00
   3.9909985e+00
   3.8593846e+00
  -1.2263607e+00
  -1.6661805e+00
   1.4131701e+00
   1.5621605e+00
   1.1747253e-01
  -7.1487809e-01
  -5.3466243e-01
  -1.0851846e+00
  -3.3625904e-01
   1.7820271e+00
  -7.2419596e-01
  -1.4387061e+00
   1.6930068e+00
   2.2646040e+00
  -6.6278523e-01
  -3.1822752e-01
  -1.5880172e+00
   3.9459693e+00
   1.6679563e+00
   1.1565480e+00
   4.1983313e+00
  -5.3935201e-01
   2.5660315e-01
   8.4594120e-01
  -2.2282292e-02
   6.3905759e-01
  -2.5599298e-01
  -5.3293028e-01
   3.3570656e-01
  -3.0292215e+00
  -2.9455233e+00
   3.5982628e-01
  -7.3532989e-01
  -3.0226756e+00
   2.0284935e+00
  -4.0857543e+00
   1.0885531e+00
  -4.0230408e+00
  -1.6877113e+00
   1.1493073e+00
  -2.2487045e+00
   1.5276691e+00
   1.2728735e+00
   1.5706366e+00
  -2.1232817e+00
   1.3791160e+00
   2.3456712e+00
   2.7885572e+00
  -8.4660956e-01
   3.5457743e+00
  -2.5735984e+00
   2.2310799e+00
  -2.2866546e-01
  -1.2923339e-01
  -2.6293159e+00
  -8.6820034e-01
  -3.5385670e+00
  -2.6192544e-01
   2.8746831e+00
  -3.7195722e-01
   3.3435026e+00
   2.0329904e+00
  -1.3800142e+00
   1.4303371e+00
   8.4718411e-01
  -2.2830230e+00
  -5.6428099e-01
  -1.7965996e+00
   3.1607657e+00
  -3.6773687e-01
  -2.8479603e+00
  -2.3220146e-02
  -2.5049319e+00
  -1.9956717e+00
  -2.2389649e+00
   1.8040750e+00
  -1.9977553e+00
  -3.2079341e-01
   2.8891003e+00
  -3.8487346e+00
   2.0523554e+00
   1.2189315e+00
   1.4528511e+00
  -3.7875927e-01
  -8.7287977e-01
  -5.9681428e-01
  -2.1742070e+00
   1.8918382e-01
   1.4951531e+00
   4.4312479e-01
   6.1590822e-02
  -8.7389870e-01
   1.6422474e+00
   5.0330243e-01
   9.4934795e-01
   1.3394596e+00
   9.0738621e-01
   2.3102763e+00
   4.2600062e-01
   7.8370974e-01
   1.6316962e+00
  -1.0973801e-01
  -1.6630274e+00
   8.5860906e-02
   5.2003084e-01
   3.7213367e+00
  -3.7597089e-01
   1.3994480e+00
  -8.1429697e-01
  -2.5555642e+00
   3.3420889e+00
   1.3096280e+00
  -3.0860453e-01
   3.1343463e-01
   2.8274950e+00
   3.1086319e+00
   3.5242976e-01
   2.6786374e-01
  -1.0340561e+00
  -7.3890218e-01
   3.9383183e-01
  -5.9879310e-01
  -1.0663146e-01
  -6.6817036e-01
  -1.1433358e-01
   3.8741517e-02
  -4.7108226e+00
   1.7836337e-01
  -4.5136754e+00
   2.1222336e+00
  -3.0219507e-01
   2.1078447e+00
   1.0081890e+00
   3.2481162e+00
  -1.2914033e+00
   3.1793773e+00
  -1.0504815e+00
   2.1722808e+00
   2.3734598e-01
  -2.0168709e+00
  -8.1922704e-01
  -8.6509160e-01
   1.3924866e+00
  -5.3384360e+00
   2.1784663e+00
   2.9969294e+00
   2.1458355e+00
   9.3226359e-01
  -2.7845774e+00
  -1.5473742e+00
   1.9393881e+00
  -1.5062126e+00
   4.9217086e+00
   1.3661201e+00
  -1.8501249e+00
   2.5903799e+00
   1.5212916e+00
  -1.6226984e-01
  -1.0107820e+00
  -1.4919457e+00
   1.3677821e+00
  -1.2752003e-01
   3.0954345e+00
   2.2221074e-01
   6.8385760e-01
   2.1439840e+00
   5.8948050e-01
  -1.9583590e+00
  -2.1436526e+00
   1.3580025e+00
  -2.6964108e+00
   9.8890690e-01
  -3.6517929e+00
  -1.5659990e+00
   1.2895912e+00
   5.1554615e-01
  -3.3843177e-01
   7.9264120e-01
   6.2144902e-01
   4.3529786e+00
  -2.4764876e+00
  -4.9004067e-01
   2.0399089e+00
   1.8620729e-01
   4.0506140e+00
   1.2183669e+00
   2.5782668e-01
   1.7387035e-01
  -2.2381004e+00
   4.8943925e-01
  -1.7275242e+00
   5.1262114e-01
   9.2650769e-01
   9.4363130e-01
  -1.0855447e+00
   5.5429567e-02
   1.2613072e-01
  -2.5521053e+00
   4.5918393e+00
   2.4710398e+00
   9.5699401e-01
  -2.7601987e+00
   8.2174554e-01
   1.0770094e+00
   1.2847884e+00
  -1.3624632e+00
  -1.4651932e+00
   2.6366734e+00
  -1.9490248e+00
   1.7966231e+00
  -2.0832315e+00
   1.7513001e+00
  -2.1231039e-01
   6.1854257e-01
   1.4262368e+00
   2.7177282e+00
   2.5800315e-01
  -2.2041718e+00
  -2.3707911e+00
   1.6417224e-01
   2.5365687e+00
  -4.0558922e-01
   1.4238437e+00
   1.0494407e+00
  -1.3298855e+00
   1.6530427e+00
  -3.3175065e+00
  -5.0307279e-01
  -1.0331087e+00
   2.2482992e+00
  -1.2681574e+00
   1.9969177e+00
  -1.5630023e-01
  -4.6563829e-01
  -1.2130500e+00
   1.2165284e+00
   2.9910436e+00
   1.6238235e+00
   2.0832187e+00
   7.5713114e-01
  -8.1181300e-01
  -1.1025982e-01
   4.3579662e-01
   8.6736978e-02
   3.7446978e-01
   7.6142189e-01
   2.0833121e+00
  -2.5773166e+00
   1.6178697e+00
   8.9821437e-01
  -2.5007460e+00
   2.9154125e+00
  -4.7817586e-01
   5.0190401e+00
  -3.1254831e+00
   2.6390754e+00
  -3.3686973e+00
   8.2286527e-01
  -2.4450158e+00
   1.7272384e+00
  -2.8634138e+00
  -4.6658801e-01
   7.8872658e-01
   1.9602114e+00
  -3.3709183e-01
  -7.4603509e-01
  -8.0276933e-02
   1.7274520e+00
   2.4736395e-01
  -1.4481203e-01
   1.0842956e+00
  -8.8052844e-01
  -1.0461952e+00
  -2.8608959e-01
  -2.3430187e+00
   1.6764166e+00
  -6.2060369e-01
  -2.3190793e+00
  -2.9863433e+00
   1.4430742e+00
   6.3665324e-01
  -2.0173516e+00
  -8.5919007e-01
   3.3595358e+00
  -2.0699498e+00
  -1.2963541e+00
  -1.0814247e+00
   1.5710803e+00
   1.9586339e+00
  -7.0814236e+00
   2.1676594e-01
  -1.6655209e+00
  -2.2887089e+00
   3.0767983e+00
  -1.5509274e+00
   1.3232086e-01
   2.1858774e+00
  -1.1067157e+00
   4.4747386e-01
   4.2890857e-01
  -1.7603495e+00
   4.2664370e+00
  -1.2762956e+00
  -2.0614974e+00
  -1.6279167e+00
  -4.0487058e-01
   3.4308246e+00
  -1.6653144e+00
   2.6164509e+00
   1.3094514e+00
  -4.5259146e-01
   2.8652827e+00
   2.5677700e+00
  -1.6918640e+00
   1.1347348e+00
   5.6748943e-02
  -3.7362551e+00
  -2.5689742e+00
  -7.0116493e-01
   1.6813426e+00
  -1.5222781e+00
  -1.2589336e+00
  -9.4880413e-01
  -2.4492306e-01
  -4.7679160e-01
   1.3352831e+00
  -1.7295590e+00
  -1.7872854e+00
  -1.9438535e+00
  -2.6528046e+00
   6.9119857e-01
  -7.0286804e-01
   8.0967374e-01
  -1.0196376e+00
  -1.2740039e+00
   1.2734572e+00
  -2.1835282e+00
  -2.8121464e+00
   1.3891163e-01
  -9.6161343e-01
  -1.3228863e+00
   2.9597286e+00
  -1.9424764e+00
   1.4180817e-01
   3.9409930e+00
  -3.7852401e-01
  -1.2301615e+00
   2.9598340e+00
  -5.8321488e-01
  -9.8767724e-01
   1.5199304e+00
  -1.3684179e+00
   2.0316900e+00
  -3.3841594e+00
   6.5883116e-01
  -9.1205889e-01
  -6.1070861e-01
   1.6673372e-01
  -2.0990755e+00
   1.5830621e+00
   2.5563700e+00
  -2.7012731e-01
  -4.5616570e-01
  -1.5902398e+00
   2.5085639e-02
   4.0682185e-01
  -4.0722992e-01
   3.1866189e+00
  -4.0092659e-01
  -5.8788577e-01
   6.9420056e-01
  -8.8855806e-01
   3.1636851e+00
  -2.2703328e-01
  -3.3199573e+00
  -3.1184794e+00
  -3.0775732e+00
   2.1899717e+00
  -1.8776954e+00
  -1.3484166e-01
   1.0150156e+00
   7.6355169e-01
  -1.8600306e+00
  -6.3070063e-01
  -2.1237494e+00
  -2.4065576e+00
  -1.6703468e+00
   7.6555945e-01
  -9.3379048e-01
  -7.8204699e-01
  -4.1587404e+00
  -8.2350666e-01
  -1.3567534e+00
  -1.5708484e+00
  -1.5913492e+00
  -1.7687046e+00
   6.8207329e-01
   1.1940137e+00
   3.1378108e+00
   5.1521420e+00
   1.3056692e+00
   4.2529446e-01
  -2.4822493e-01
  -8.9591455e-01
   2.9726846e-01
   1.2332184e+00
  -2.4049208e+00
  -1.1189879e+00
   1.8321557e-01
   1.5098975e+00
  -1.7601428e+00
  -5.3091806e+00
   1.5180734e+00
   1.4115821e+00
  -7.3990382e-01
   1.6776506e+00
  -5.6841665e-01
   2.9855681e+00
   6.2113641e-01
  -1.6934999e+00
  -1.5220317e-01
  -3.8870082e-01
  -2.1624736e+00
  -2.8414868e+00
  -7.1156413e-01
   1.0054576e+00
   4.6581563e-01
   3.1777607e-02
   5.1397433e-01
   8.1581691e-01
   8.1020222e-01
   4.6920114e+00
   1.9200632e-01
   1.1398759e+00
   3.4759834e+00
   9.1869435e-02
  -3.2563166e+00
   2.8907831e+00
   2.6131524e+00
   6.5904486e-01
   8.4101922e-01
  -9.4741372e-01
  -6.7214864e-02
   4.2756464e-01
   1.6996698e+00
   5.8504482e-01
  -2.2803524e+00
   2.9559774e+00
   4.3576101e+00
  -3.1171079e+00
  -1.1225632e+00
  -3.6267190e-01
  -1.1524270e+00
   7.5853131e-02
   3.0196899e+00
   2.1860367e+00
  -5.1365510e-01
   2.5046743e-01
   2.4620505e+00
  -1.1361103e+00
  -1.2684966e+00
  -3.8187526e-01
   1.8954502e+00
  -8.0306840e-01
  -3.0581866e-03
  -1.6709183e+00
   2.0488813e+00
   9.0581926e-01
   8.9342639e-01
  -1.2393946e+00
  -1.4567278e+00
  -7.3614081e-01
  -1.4851613e+00
   7.5623632e-02
  -1.0283852e-01
  -1.0232222e+00
  -4.3306251e-01
   7.2602593e-01
  -6.9607876e-01
   2.2017725e+00
  -1.7651210e+00
   2.2245552e+00
  -2.0840714e+00
  -3.2719916e+00
  -6.7680135e-01
  -2.7775877e-01
   3.0595893e+00
  -3.3097402e+00
  -2.1442055e+00
   2.8000725e+00
  -1.7570687e+00
  -4.6100909e-01
   3.8695682e+00
  -1.4397333e+00
  -1.1204693e+00
   2.5594888e+00
   1.5892360e+00
  -3.6754603e-01
  -5.7669382e-01
  -3.8357358e-01
  -2.6928955e+00
   1.9318020e+00
  -1.3065801e+00
  -1.2797729e+00
  -6.9934577e-01
   1.7397248e+00
  -7.7738356e-01
   2.2731598e+00
  -6.4845355e-01
  -6.0284841e-02
  -2.4964707e-02
  -2.2684883e+00
   1.5568879e+00
   2.0866081e+00
  -9.0946544e-01
   3.4381208e-01
  -1.8816820e-02
  -9.9001006e-01
   3.1925325e+00
   1.7864397e+00
   1.8423204e+00
  -1.1017004e+00
   3.4490714e+00
  -1.4182915e+00
  -9.1185836e-01
   2.7733088e+00
   1.8779974e-01
   1.7471908e+00
   1.3690212e-01
  -1.4173452e-01
   3.7660365e+00
  -1.6469869e-01
   1.2330422e+00
  -1.6217775e+00
  -1.4610851e+00
   1.0442736e+00
  -1.0559113e+00
  -2.8529714e+00
   3.0263080e+00
  -9.6425601e-01
  -2.3043642e-01
  -9.6690994e-01
  -1.0977884e+00
  -3.2273404e+00
  -1.5031165e+00
  -7.7857806e-01
   4.3085369e+00
  -1.4273144e+00
  -3.7489241e+00
   1.3089454e-02
  -1.4736726e+00
  -8.0553260e-01
  -2.2803054e+00
   8.7677105e-01
  -1.5026409e+00
  -2.5915806e-01
   1.4631392e+00
  -3.6137716e+00
   2.6004994e+00
  -2.1814772e+00
  -3.9365973e-01
  -1.3028966e+00
  -1.9607094e+00
   3.5043817e+00
  -2.6164765e+00
   3.4049621e+00
   3.8997682e-01
   5.2480622e-01
  -1.6279285e+00
   2.0842606e+00
  -3.7210099e+00
  -1.6660263e+00
  -1.4126245e+00
   7.9458384e-01
  -1.3651518e+00
  -3.9775762e-02
  -8.8966944e-01
  -7.2729973e-01
  -2.3542314e+00
  -1.7961365e+00
  -1.5613543e-01
   1.4528862e+00
  -4.1883055e+00
   2.2935308e+00
  -1.9192487e+00
  -8.1060194e-02
   2.6469250e+00
   1.3694416e+00
  -1.2336838e-01
   9.4428541e-01
   6.9092848e-01
   2.4928444e+00
   7.7151189e-01
   3.6954191e+00
  -2.3131716e+00
  -2.4466246e-01
   2.0811117e-02
  -2.3684802e+00
  -3.6841659e+00
  -1.6066648e+00
  -1.5713553e+00
   6.3525209e-01
  -2.8012219e+00
  -3.4870362e+00
   4.2765929e-01
   3.5312980e+00
  -2.0378451e+00
  -2.7065568e+00
  -5.3859923e-01
   1.4287310e+00
  -2.4869786e+00
  -5.6477178e-01
  -1.4180793e+00
   3.2471790e-01
   4.5109779e-01
   5.7732314e-02
   1.7550277e+00
   3.2447295e+00
   7.5335647e-01
   1.9910731e+00
  -1.5580845e+00
  -4.1450139e-01
  -2.9522137e+00
   1.0238680e+00
   1.4654303e+00
   7.5580323e-02
   5.1753137e-01
   1.1467029e+00
  -2.9993997e+00
  -2.5059986e+00
   8.0341411e-01
  -2.3194929e+00
  -1.4710440e-01
  -6.6319908e-01
  -9.1889830e-01
  -7.5583863e-01
   6.3441850e-01
   2.0704972e-01
   3.0807230e-01
   2.1505673e+00
  -6.0983958e-01
   6.5389960e-01
  -1.3382950e+00
   4.5725633e+00
  -3.4065756e+00
  -2.1462540e+00
  -1.8214497e+00
  -2.0383230e+00
  -6.9634150e-01
  -1.1635196e-01
   5.4307601e-01
  -4.1494644e+00
  -4.7195352e-01
  -1.7833397e+00
  -1.3554423e+00
   1.1708479e+00
   1.4937540e+00
   2.8426859e+00
   2.2258214e+00
   1.2467767e+00
   1.0473714e+00
  -1.3115665e+00
   2.1761746e+00
   3.1271904e+00
  -4.4059228e-01
   2.0918097e-01
   7.2818397e-01
  -3.4435474e-02
  -1.4320351e+00
  -1.6158814e+00
   7.9945756e-01
   1.1013400e+00
   4.2545429e-01
  -3.7222570e+00
   2.8729761e+00
   6.2184893e-01
   3.8121078e-01
   8.2890207e-01
   7.0469837e-01
  -1.8937467e+00
   2.1563099e+00
  -3.2180741e-01
   9.3206338e-01
  -3.0227019e+00
   1.2656538e+00
   2.3267373e+00
  -8.3494697e-01
  -2.1172387e+00
  -7.9173452e-01
  -5.7602508e-01
  -4.3193735e-01
  -3.1142497e+00
   2.0404853e+00
  -3.1127198e+00
  -3.9404291e+00
  -1.4305226e+00
   3.6111350e+00
  -2.4732927e+00
   2.3526549e+00
  -5.8079384e-01
   1.8472359e+00
   1.4073703e-01
   4.1519151e-01
  -1.8324001e+00
   8.6167007e-01
   7.5360895e-01
  -2.1355349e+00
   1.3153802e+00
  -7.2721276e-01
   4.0170738e-01
  -6.8257942e-01
   3.8263709e-01
  -3.0551747e+00
  -2.6726018e+00
   5.2859997e-01
   1.6249069e-01
   1.0216091e+00
   2.8227558e+00
  -9.3750932e-01
   6.4571557e-01
   2.9435438e+00
   2.3899267e-01
   1.7213135e+00
   1.4031116e-01
   1.4863347e+00
  -1.2978372e+00
   1.0280457e+00
   1.2146109e-01
   1.7557192e+00
   1.9620079e+00
   1.2713808e+00
   5.6940404e-01
   2.9514568e+00
   1.9104530e+00
  -5.1935101e-01
   2.1633731e+00
   5.6590777e-01
   2.3735965e+00
   1.5359346e+00
   1.4286752e+00
   7.9752737e-02
  -1.8685266e+00
   1.4244748e+00
   1.4556862e+00
   5.5161230e-01
   4.1192112e+00
  -1.0045289e+00
  -1.7436049e+00
   4.3120468e-01
  -4.0874658e-01
  -7.0698951e-01
  -1.3112669e+00
  -3.3966427e-01
  -2.7214357e+00
  -4.3003288e-01
   4.2704490e-01
   1.5986314e+00
   6.6592534e-01
   5.9633796e-01
   2.6851307e+00
   3.0877162e+00
   1.1167074e+00
  -6.1295596e-01
   2.4204674e+00
  -6.4526977e-02
   1.4665496e+00
  -6.3525981e-01
  -1.0142154e+00
   3.6024570e+00
  -1.5506576e+00
   7.1736449e-01
  -1.9115787e+00
  -2.0858737e+00
   1.4028314e+00
   2.9207731e+00
  -3.3168146e+00
  -2.2537468e+00
  -1.4085106e+00
  -2.0269787e+00
   1.0168086e+00
  -7.2830135e-02
  -1.7271777e+00
   1.3971148e+00
   1.6842248e+00
  -7.9294270e-01
  -7.0199507e-01
   6.9618905e-01
   5.5141577e-01
   2.5907233e+00
  -1.4619561e+00
   6.6778232e-01
   1.5211332e+00
  -2.3814250e+00
   2.4579776e+00
  -2.5679364e+00
   3.1424558e+00
   2.1112956e+00
   6.7449740e-01
  -3.3669757e+00
  -1.4744865e+00
  -1.2509286e-01
   2.5537869e+00
  -2.7176279e+00
  -2.8864657e+00
  -2.3216211e+00
   1.8025640e-01
   1.1749148e+00
   7.2275104e-01
  -2.0964073e-01
   2.7033539e+00
  -2.4945146e+00
   5.8886304e-01
   3.2945095e-01
  -7.4595468e-01
   4.5176574e-01
  -7.0664844e-01
  -1.7507474e+00
   2.8370316e+00
   1.6503867e+00
  -3.2211132e+00
   2.0479270e+00
   1.5012897e+00
   3.3331175e+00
  -1.7256240e+00
   6.1409938e-01
   2.6516131e+00
   1.9586252e+00
   1.0729032e+00
  -1.4967537e+00
   4.1174343e-01
  -2.7586098e-01
  -2.0711945e+00
  -8.8661594e-01
   7.2620175e-01
  -1.9487997e+00
  -1.3728357e+00
   8.9994224e-01
  -4.4289515e-01
   1.3195811e+00
   1.2786659e+00
   1.3812819e+00
   1.0087592e+00
  -1.4337967e+00
  -1.1457810e+00
   1.6039379e+00
  -3.7213006e+00
   4.4583901e-01
   4.4614447e-02
   1.7609982e+00
  -2.8620486e+00
   2.9695114e+00
  -4.4357168e-01
   2.5702858e+00
   1.5302202e+00
   5.3589942e-01
  -2.3816734e-01
  -7.1791085e-01
   1.5964185e+00
   5.1097491e-01
  -4.9889623e-01
   3.5105386e-01
   3.6832114e-01
  -1.3086836e+00
   1.7296275e+00
   3.6761624e+00
  -6.8631700e-01
  -1.2816735e+00
  -1.0504859e+00
   2.6956190e+00
  -2.2978729e+00
   2.1845362e-01
   2.2158715e+00
  -8.9004134e-01
   1.8087187e+00
   1.0435647e+00
  -7.2664310e-03
   1.1530446e+00
   9.4417239e-01
   7.8432665e-01
  -3.6954547e-02
   1.5667808e+00
   5.0668150e+00
  -9.1885438e-01
   2.5010665e+00
  -5.7542725e-02
  -8.6937385e-02
  -4.3351394e-01
   9.8354686e-01
  -7.2467659e-01
   1.0610495e+00
  -1.1024148e+00
  -3.2591074e-01
  -2.4483058e+00
  -3.5100522e+00
   1.3095313e+00
  -1.5003594e-01
   8.9991897e-02
   6.6818961e-01
  -7.2463554e-01
   3.2751549e+00
   1.6295724e+00
   2.6174613e+00
   1.0353980e+00
   2.7337571e-01
  -3.1800672e+00
  -1.2186850e+00
  -4.3258726e-01
  -4.5997565e-01
   1.1261671e+00
   8.0365015e-01
  -2.4390698e-01
   1.4524822e+00
   6.6730493e-01
   1.8094025e+00
   2.5027921e+00
   3.3097846e+00
  -2.6558267e-01
   2.1248198e+00
  -3.6671182e+00
  -9.2068812e-02
  -1.2333250e+00
   3.4141203e+00
  -5.5873460e-01
   2.1987280e-03
  -3.1016955e-01
  -1.2661709e+00
  -5.1592188e-01
   1.4508052e-01
  -1.4501977e+00
   5.0595752e+00
   6.0304829e+00
   4.9232593e-01
  -3.7963556e-01
  -9.7650711e-02
  -3.6809211e-01
  -9.1930919e-01
  -2.0755912e+00
   1.1053714e+00
  -7.9622401e-01
   2.9848041e+00
  -1.9516031e+00
  -2.3331212e+00
   1.6168419e+00
  -5.6102340e-01
  -7.2917855e-01
  -2.7825374e-01
  -1.6738445e+00
   1.4680113e+00
   1.9820759e+00
  -7.1176369e-02
  -1.8395306e-01
  -5.2444282e-01
   1.3423740e-01
  -1.5788155e+00
  -5.0118695e-01
  -3.8790204e+00
  -1.2655168e+00
   1.7592485e+00
   4.3509845e+00
   1.7730227e+00
  -2.7807421e-01
   3.4853523e-01
  -9.9569288e-01
  -4.7669615e-01
   2.9302990e+00
  -2.1252186e+00
   2.9187653e-01
   3.5154728e+00
   1.9350450e+00
   4.1711489e-01
  -2.9586328e+00
   1.7499899e+00
  -2.6525607e+00
   2.2088497e+00
   1.1838300e-01
   9.4846693e-01
  -1.1368492e+00
  -2.5248858e+00
   9.3860875e-02
   3.9479577e+00
  -9.3524510e-01
   3.3863372e+00
  -2.1920294e+00
  -1.0841047e+00
   1.8999060e+00
   1.3489732e-01
  -7.5704421e-01
   1.0027842e+00
  -3.2181477e-01
   7.1447265e-01
   7.7420723e-01
  -2.9111490e-01
  -1.0384700e+00
   1.0949351e+00
  -1.0966182e+00
  -5.4964410e-01
   2.1384770e+00
   8.7409684e-01
  -2.4431190e+00
   1.6577853e+00
  -3.5487869e+00
   3.9876789e+00
   1.2677395e+00
  -1.6994968e+00
   1.6612368e+00
  -2.9448588e+00
   6.4976793e-01
  -1.1421398e+00
   1.1985764e+00
   2.3940574e+00
   2.1106462e+00
  -1.0169267e+00
  -2.8756632e+00
  -2.6380209e+00
  -6.9421194e-01
   5.7149429e-01
   3.8476201e-01
  -6.6479759e-01
  -7.8056591e-01
  -8.7552285e-01
   3.2563399e-01
  -2.8152911e-01
  -5.2197295e+00
   2.3603694e-01
  -1.9513339e+00
   3.1813859e-02
   6.5025104e-01
  -5.9529383e-01
  -5.7303556e-01
  -4.4921466e-01
   1.9237184e+00
   4.2029068e-01
  -1.3389579e+00
  -2.6657236e-01
   1.5673623e-01
   8.3859644e-01
  -5.9101033e-03
   1.4759419e+00
   7.9731738e-02
  -6.3507086e-01
   1.6989966e+00
   4.0943463e-01
   6.7281830e-02
   5.8400172e-01
   3.4698060e-01
  -1.6572337e+00
  -1.6958212e+00
  -1.4921853e+00
   2.7818871e+00
  -1.0553106e+00
   6.8495665e-01
   5.8918860e-01
  -6.6755631e-01
   8.8900680e-02
   1.0372237e+00
  -1.5332079e+00
   7.0703831e-01
  -1.7042490e+00
  -2.3431037e-01
  -3.0985967e-01
  -2.3206392e+00
  -5.2558152e-01
   9.3819252e-01
  -3.1642090e+00
  -8.2509280e-01
  -2.0007561e+00
  -2.1070588e-01
  -1.7390327e-01
   2.8568303e+00
  -5.8753403e+00
   2.1324802e+00
   3.4967200e-01
  -2.4836928e+00
   5.5314924e-01
   1.3181494e+00
   1.2953979e+00
  -5.0310770e-01
   2.6597139e+00
  -1.6895418e+00
   5.7987094e-01
  -5.0468596e-01
   3.4280692e+00
  -3.8098583e+00
   6.0276273e-01
  -6.2104674e-01
  -1.8304368e+00
   1.5792430e-01
  -5.2516069e+00
   1.5570789e+00
   5.5506691e-01
  -1.5130150e-02
   2.0447211e+00
   2.1188141e+00
  -1.6262170e-01
  -1.0453447e+00
  -2.5443235e-01
   8.0798523e-01
   5.5714509e-01
  -2.3315834e-01
   1.3212903e+00
   1.8860951e+00
   2.4726307e+00
  -3.4520867e-01
  -1.6928706e+00
  -4.4045782e-01
  -2.5126186e+00
   3.9156894e-01
  -3.3044195e+00
   1.0291932e+00
  -6.6044265e-01
  -5.5264329e-01
  -2.2995358e+00
   2.0127966e+00
  -3.1827370e+00
  -5.2658790e-01
  -2.2030988e+00
   2.5749816e+00
   1.8667060e-01
   1.5232417e+00
  -1.2835651e+00
   1.4721982e+00
  -7.4026691e-01
  -2.7658159e+00
   5.1171109e-01
  -4.8062706e-01
   1.1591975e+00
  -2.5511886e+00
  -3.9379635e+00
   1.0563092e+00
  -1.9888722e+00
  -7.8613891e-01
  -2.9861077e-01
   5.4291264e-01
   2.8194677e+00
  -2.7764947e+00
   8.7122732e-02
   2.9168434e+00
   2.1316118e+00
  -1.3469668e+00
   4.6520297e+00
   8.6263089e-01
  -3.6599499e+00
   3.9198783e-01
   8.7575462e-01
   2.8041954e-01
   1.4284611e+00
   3.5321392e+00
  -4.0608800e+00
  -2.4077321e-01
   9.9591921e-01
   3.1654551e+00
   1.8556321e-01
   9.0334225e-01
  -1.1251873e+00
   2.6052560e-01
   8.7633469e-01
  -2.5808735e+00
   2.5062026e-01
   3.2669137e+00
   4.3235264e+00
  -1.7942732e-01
  -1.4003678e-01
  -1.5804169e+00
   1.2132838e+00
  -9.2748022e-01
   1.8666291e+00
  -2.5406324e+00
   1.0508788e+00
   3.4691768e-02
   3.0784675e-01
   3.3084262e+00
  -1.1813775e+00
   7.1661640e-01
   2.3910623e+00
  -8.4066115e-01
  -2.6706190e+00
  -1.3741565e+00
  -3.6235239e+00
  -7.7811275e-01
   6.9694064e-01
   3.7004255e-01
  -3.5568180e-01
  -2.5442032e+00
   1.8875006e+00
   1.3742354e+00
   2.0529390e-01
  -4.3282920e-01
   4.8211799e-01
   9.9054856e-01
  -2.5591646e+00
  -1.8028742e+00
   1.1644355e+00
  -1.5713342e+00
   2.5028873e+00
  -8.6197170e-01
  -5.6482070e-01
   3.5907198e+00
  -3.3065873e+00
  -1.7165742e-03
  -2.4787984e+00
   3.2497545e+00
   3.0255342e+00
   6.4923430e-01
   1.8856300e-01
   5.0903599e-01
  -1.1717965e+00
  -4.1827186e-01
   9.1925748e-01
  -1.7912762e+00
   4.3036333e-01
  -1.5906037e+00
   1.8541856e+00
   8.6602208e-01
   2.3244281e+00
   4.1125926e+00
  -5.9238897e-01
   3.4227007e-01
  -5.9205771e-02
   1.3354781e+00
   1.2585022e+00
   8.3498041e-01
  -2.5406253e-01
  -7.4381420e-01
  -8.9261297e-01
   9.6738108e-01
  -7.2948631e-03
  -3.8911269e+00
   1.8838737e-01
  -1.0942677e+00
   1.6521218e+00
  -2.2259412e+00
   4.3030380e+00
  -6.1076716e-01
  -1.7347139e+00
   1.4956541e+00
   2.8937756e+00
   8.8943162e-01
   2.8522460e-01
   2.7297069e+00
   1.9924275e+00
   1.6421087e+00
   7.8426177e-02
   1.7887366e+00
   5.5838986e-02
   9.0898128e-01
  -2.5935494e+00
  -3.2956742e+00
  -2.4356833e+00
  -2.6639937e+00
  -3.8796450e+00
  -1.1948168e+00
   4.7664098e+00
   3.1322546e-01
   2.2457285e+00
  -1.3141876e+00
   2.4092861e+00
  -1.5701627e+00
   2.1354821e+00
  -2.1835701e+00
   1.4369824e+00
   5.6051692e-01
   1.6783483e-01
  -3.1545993e+00
  -8.7576939e-03
  -1.5825956e+00
   6.3310972e-01
  -1.7969575e+00
  -9.6496764e-01
   2.3093044e+00
   4.7685528e-01
  -2.8821454e-02
   8.8793247e-01
  -1.1551946e+00
  -1.7664683e-01
   7.2662109e-01
  -5.8998094e-01
   2.7112845e-01
  -1.3322992e+00
   2.1113236e+00
   5.6822898e-01
   2.2092721e+00
  -9.9035607e-01
   1.0623217e+00
   3.5913751e+00
  -2.2075127e+00
   1.5087844e+00
   1.0492528e-01
  -3.3921782e+00
  -1.5225655e+00
  -1.4781396e+00
  -9.8138463e-01
  -3.0995677e+00
  -5.7490480e-01
  -6.5640031e-01
   3.4934432e+00
  -9.4228930e-01
  -2.2845341e+00
  -3.7994116e+00
   7.6476465e-01
   3.4210662e-01
  -6.0844117e-01
  -7.1230959e-01
  -4.6011253e-01
   3.1973824e+00
  -2.6607456e+00
  -1.6841786e+00
  -1.7091930e-01
  -1.9337269e-02
  -2.3518474e+00
   1.3488778e+00
  -1.8346602e+00
  -3.8316833e+00
   3.8746428e+00
  -2.2586075e+00
   1.3938030e-01
   1.5181216e+00
  -1.1275863e+00
   2.8307941e+00
   1.3145486e-01
  -3.3078198e+00
  -6.4712114e-01
   5.2794137e+00
   3.8746408e+00
  -7.6950462e-01
  -1.4228419e+00
   2.1546334e+00
   6.0563505e-01
   6.5150961e-01
  -9.2888747e-01
   2.0401950e+00
   1.6324611e+00
  -2.3066432e+00
  -1.7855821e+00
   3.8980874e+00
  -6.3068488e-01
  -1.1679050e+00
   8.1699326e-01
  -2.1620764e+00
   2.2450591e-01
  -1.5365161e+00
  -1.7323257e+00
  -1.2958961e+00
  -1.0164460e+00
  -3.5794246e-01
  -1.1533778e+00
   2.2399602e+00
   2.1585792e+00
  -8.2664376e-01
  -8.6866016e-01
  -9.7594172e-01
   3.9444712e+00
  -1.5766184e+00
  -3.2236672e+00
   1.9518851e+00
  -3.4937799e+00
   2.1410702e+00
   1.1071196e+00
   5.5893790e-01
   1.3116986e+00
   3.3069729e-01
   8.1848022e-01
   1.9166219e+00
  -2.3961343e-01
   7.7037133e-01
  -1.2103044e+00
   3.9047702e+00
  -4.1686184e-01
  -3.8212203e-01
   4.8088786e-01
  -1.5120943e+00
   3.2337390e-02
   1.2133281e-01
   2.5850984e+00
   1.3994692e-01
  -7.8576465e-02
   1.7948955e+00
   1.8216427e-01
   1.9314226e+00
   3.5420901e-01
  -3.1720887e+00
   2.3547628e+00
  -3.6597881e-01
  -1.4017550e+00
  -1.8784028e+00
  -1.6068827e+00
   2.0169160e+00
  -2.2548908e+00
  -3.7468913e+00
   1.0926741e+00
   6.0357240e-01
  -3.0350320e+00
  -1.0293723e+00
  -2.7411810e+00
   1.1520913e+00
  -2.6537932e+00
   2.7135909e+00
  -1.9876577e+00
   1.3654294e+00
  -1.5204251e-01
  -3.9118299e-02
   9.7180217e-01
  -4.7191966e-01
  -3.3845380e-01
   9.2627115e-01
   2.1565592e+00
  -1.7059562e+00
   1.0350024e+00
  -8.4310602e-01
  -1.0075793e+00
   2.2467019e+00
  -1.1152965e+00
  -2.1620502e-01
   4.8131269e+00
   1.1585132e+00
  -1.7497697e+00
   2.7064457e+00
  -4.6060676e-01
   1.6594354e+00
  -1.5347790e+00
   3.1643854e-01
   4.5139082e+00
  -9.9964263e-01
  -6.4544642e-01
   6.1009281e-01
  -5.4874326e-01
   2.0312442e+00
  -1.0946453e+00
   3.1964779e+00
  -8.4572366e-01
   2.6453290e+00
   1.6346403e+00
   2.8482520e+00
  -3.6227992e-01
   3.3978712e-01
   1.6623075e+00
   1.5869099e+00
  -1.4388925e+00
  -1.4636809e-01
  -4.3949402e-01
   5.7103290e-01
  -2.7730738e-01
   2.2920493e+00
  -1.2716379e+00
   7.4659745e-01
   1.9983017e+00
  -3.8798811e+00
   4.1043564e-01
   3.8525962e+00
  -5.0517396e-01
  -1.5128822e+00
  -1.7834627e+00
   5.0010522e-01
  -3.8632190e+00
   4.6737778e-01
  -1.0064029e+00
  -2.4292495e+00
  -1.7641005e-01
   1.5088767e+00
   7.2590242e-01
  -2.4792779e+00
   2.9708965e-01
   5.4442248e-01
  -2.0509368e-01
  -6.2915576e-01
   1.8266429e-01
  -8.8076641e-01
  -5.0964141e-01
   2.4499836e-01
   1.3510859e+00
  -1.9303943e+00
   1.7526980e+00
  -2.3317929e+00
   2.6353696e-01
  -1.6974026e+00
  -1.6328232e+00
  -9.2512766e-02
   5.8955789e-01
  -1.4616357e-01
  -5.8341138e-01
  -1.9488233e+00
   1.0623519e+00
   2.9572556e+00
   2.6675121e+00
   1.2232844e+00
   2.9213291e+00
   2.3064492e+00
  -2.0182048e+00
  -2.5797705e-01
   6.4405803e-01
  -1.6116394e+00
  -3.2983631e+00
  -1.6837234e+00
   1.2708827e+00
  -2.1622861e-01
  -1.6693907e+00
   4.7503759e-01
  -1.2378757e+00
  -4.9272750e-01
  -4.3569741e-01
   2.9507556e-01
   3.6077475e-01
  -5.9180946e-01
  -6.3359913e-01
   3.0102450e+00
  -2.4662802e+00
  -2.1155420e+00
  -1.2792108e+00
  -1.4912197e+00
  -2.3122782e+00
   3.0175225e+00
   5.2773347e-01
  -4.8914578e-01
  -3.5104445e-01
  -1.3207589e+00
   1.2815799e+00
  -2.9635783e+00
  -1.1878520e-01
  -1.7158754e+00
   1.9056905e+00
  -2.0623191e+00
   2.5491133e+00
  -3.4162657e-02
   1.7352943e+00
  -6.8445831e-01
  -1.9037828e+00
   1.5490809e+00
  -8.7784751e-01
   1.5852867e-01
   7.8085682e-01
   1.5935792e+00
   2.3387950e+00
  -1.4935223e+00
   1.0275459e+00
   1.1677227e+00
   4.8029282e+00
  -2.4355020e+00
   8.0003631e-01
   1.0325746e+00
   2.7374144e+00
  -3.1651842e+00
   1.2697853e+00
   2.1052470e+00
  -6.0510250e-01
  -1.7135524e-01
  -3.8132061e+00
   8.9037981e-01
   1.0942860e+00
   9.1658073e-01
   3.5836103e+00
   1.1842685e+00
   1.9983417e+00
   3.3767024e+00
  -1.8756825e+00
  -8.9520871e-01
   1.1932755e+00
   3.0433841e+00
  -3.4202931e-01
   1.3841082e+00
   1.0160780e+00
   3.3904144e-01
  -1.4923957e+00
  -2.6453178e+00
  -1.2584147e+00
  -1.6303972e+00
   4.2961630e-01
  -1.9040207e+00
   1.7600625e+00
  -8.4088653e-01
  -3.7168190e-01
   1.5457370e+00
  -2.7197546e+00
   3.8016099e+00
  -2.0494799e+00
   2.0200186e+00
   7.3491023e-01
   2.1985175e-01
  -4.8853613e+00
   2.9810395e+00
  -1.7619294e-01
   3.9718637e-01
  -3.1522351e+00
   2.4134919e+00
  -1.2260526e+00
   9.0224826e-01
   1.0604006e+00
   2.2399209e+00
  -3.3584692e+00
  -7.9720691e-01
   4.7040091e-02
  -1.2063776e+00
   1.0505509e+00
   4.4718727e-01
  -4.1377391e-02
   3.5838090e-01
   1.5811892e-01
   1.1734379e+00
  -1.9414259e+00
  -1.4111205e+00
  -1.3382719e+00
   1.8929786e+00
  -2.8626938e+00
   3.1798391e-01
  -2.0113000e+00
  -4.3985520e-01
   1.9711819e+00
  -2.4261808e-01
   2.9849893e-01
   2.6427233e+00
  -1.7844288e+00
  -7.6649821e-01
   1.0424383e+00
  -6.4373011e-01
   1.2355705e-02
  -1.5489306e+00
  -3.1726872e-01
  -2.0434858e+00
   2.0790327e-01
  -1.5565358e+00
   8.1301091e-01
   7.0851345e-01
   9.6754430e-01
  -2.0881283e+00
  -2.3230138e+00
  -2.1736000e+00
   2.9033574e+00
   1.6180948e+00
  -2.3000688e+00
  -4.7996535e+00
  -7.5234240e-01
   1.1714639e+00
   1.6595662e+00
   2.5183158e-02
   3.8041279e-01
  -2.4676988e-01
  -2.7403267e+00
  -3.3789095e+00
   1.0507381e+00
   1.7139468e+00
   1.6853270e+00
  -2.4135634e-01
  -1.7770064e+00
   4.8008239e-01
   1.7675039e+00
   1.4584913e+00
  -1.0273595e-01
   3.3384793e+00
  -2.8471864e+00
  -1.0229883e+00
   1.9873216e+00
  -2.3402349e+00
   7.2070847e-01
   2.7610156e+00
  -2.9299877e+00
  -6.7494153e-01
  -9.8926540e-01
   3.2353127e+00
  -6.3788228e-01
   5.0057383e-01
   3.4543878e-01
  -1.5812598e+00
  -1.4849163e+00
  -3.0077965e+00
  -1.3710193e+00
  -1.9699259e+00
  -1.0493454e+00
  -2.0013930e+00
   1.0289508e+00
   9.8499834e-01
  -4.7173416e+00
   1.0980946e+00
  -7.3395221e-01
  -2.1905220e-01
  -1.9806483e+00
  -1.4368252e+00
  -3.4063004e-01
  -1.7167732e+00
   1.0887485e+00
  -1.3804545e+00
  -2.9926705e+00
  -1.4778558e+00
   6.0340258e-01
  -1.6068854e+00
  -9.6780417e-01
  -3.2584411e-01
  -1.0305779e-01
   4.2492539e-01
  -2.3475452e+00
   3.3120145e+00
  -2.3705747e+00
  -1.3596959e+00
   3.6290146e-01
   1.7869012e+00
  -3.7353307e-01
   1.5926370e+00
   3.8338069e+00
   6.3205217e-01
   1.1295636e+00
   1.1124875e+00
   4.6475102e-01
  -1.1563959e+00
  -3.8086814e-01
   2.0572681e+00
   4.5043402e+00
  -1.7416529e+00
  -2.7896786e+00
  -1.1533171e+00
  -2.0650859e+00
   1.4693448e+00
   4.8963619e-01
  -4.9383232e-01
  -9.7787885e-01
   2.0020948e+00
   3.5550848e-01
   8.2497152e-01
   1.9100727e+00
   1.3758488e+00
   2.3208044e+00
  -5.3070426e-01
  -7.5965291e-01
  -1.6766712e-01
  -1.8838561e+00
  -9.5148001e-01
  -8.3898601e-01
   2.1838442e+00
   1.2767088e+00
  -1.2632688e+00
  -8.2065697e-01
  -1.5689220e-01
  -2.2218629e+00
  -4.6267375e+00
  -6.8597552e-01
   1.0401071e-01
   3.0410630e-01
  -2.2453840e+00
   1.6905615e+00
  -1.1809330e-01
  -4.7899294e+00
  -3.3474610e-01
  -2.3945512e+00
   2.5484132e+00
  -2.4255448e+00
  -1.9315619e+00
  -1.8794945e+00
  -2.6756632e+00
   1.1539899e+00
   5.3242685e-01
   9.4600981e-01
   2.7378211e+00
   4.1434702e-01
  -1.6509778e+00
  -2.0555400e+00
   1.1099927e+00
   9.6859228e-01
  -2.5132247e-01
   1.5989622e+00
  -6.1067505e-01
  -7.4852323e-03
   8.4168225e-02
  -1.6126916e+00
   2.7030127e-01
  -2.0276725e+00
  -2.5927998e+00
  -2.8413008e+00
  -5.4624497e-01
   3.6119961e+00
  -5.3877162e-01
  -2.8977515e+00
  -1.8037366e-01
   2.2998163e+00
   1.1188075e-01
   3.2925426e+00
   3.4015510e+00
   5.0076366e-01
   1.1066332e+00
   5.9225335e-02
   4.8960113e+00
   1.5850544e-01
   9.0198537e-01
  -6.3681086e-01
  -9.7136081e-01
   1.6119620e+00
  -3.4152709e+00
  -6.7324630e-01
   3.3090099e+00
  -1.6454475e+00
   2.4887388e-01
   1.8907114e+00
  -9.7334264e-01
  -1.2693819e+00
  -7.9900390e-01
  -1.0447690e+00
   7.9943806e-01
   2.6454258e+00
  -5.7957191e-01
   1.1358497e+00
   8.9073026e-01
  -2.9805644e+00
  -5.1975122e-01
   2.0241598e+00
   7.8586824e-01
   1.4252900e+00
   1.4147300e+00
   2.0943862e+00
   2.9396373e+00
  -3.5145239e-01
   3.7931346e-01
   1.2848932e+00
  -1.4768981e+00
  -3.3592078e-01
   4.2190019e-01
  -1.1472119e+00
   2.4508178e+00
  -1.1172029e+00
   8.1669172e-01
   9.0047977e-01
   1.6069866e+00
   7.7961375e-01
  -1.0084865e+00
  -1.0691004e+00
   5.1233356e-01
   1.6151081e+00
   3.4289018e+00
   1.2656283e-01
  -2.8032118e+00
  -1.3909868e-01
  -1.8576977e+00
   6.8115395e-01
  -2.7617219e-01
   2.1744872e-01
   1.1167962e+00
   8.1645752e-01
  -5.6181726e+00
   3.8813276e-01
  -3.4351977e-01
  -1.2326513e+00
   4.3794184e-01
   6.7084929e-03
  -5.9964895e-01
  -2.7612420e+00
   1.2930098e+00
  -2.1089672e+00
  -2.2355542e+00
  -2.9569734e+00
  -7.4825180e-01
   1.2258343e-01
  -2.9724991e+00
   4.7837489e-01
  -3.8712002e+00
   2.0940726e-01
   1.5932641e+00
   2.8000431e+00
   3.9971651e+00
   9.6773881e-01
   1.6378792e+00
   9.3620567e-01
  -1.4162078e+00
   2.1504897e+00
  -1.3837466e+00
  -3.0947763e+00
   1.5970996e-01
  -1.0410523e+00
   2.8057185e-02
  -6.2007455e-01
   2.8130130e-01
   5.1882109e-01
  -2.7049943e+00
  -2.0431850e+00
  -2.4259215e+00
  -8.1428405e-02
  -2.2643591e-02
   3.1186340e-01
   3.6176780e+00
   4.3398116e-02
   8.1129201e-01
  -2.4545705e+00
  -1.2769810e+00
  -1.8097385e+00
  -2.7416970e+00
  -5.0994698e+00
  -1.5404061e-01
   1.9512423e+00
   1.9892071e+00
   1.4990279e+00
  -1.6771650e+00
  -1.5229431e+00
  -1.1108535e+00
   2.0616753e+00
  -5.1101883e+00
  -3.3817702e-01
  -1.4375523e-01
  -1.9739496e+00
   7.2072614e-01
  -1.9882185e+00
   7.6315242e-01
   2.8819835e-01
  -3.4426860e-01
  -2.1074307e+00
   3.1935922e+00
  -2.7280345e-01
   1.8581063e+00
   1.5845942e+00
  -1.9966518e+00
   3.7553925e-01
  -1.1642469e+00
   1.5232301e+00
  -1.9215234e-01
   1.4054760e+00
  -3.0269350e-01
   8.2736888e-01
  -1.5498905e+00
  -2.1530061e+00
   6.5712739e-01
   9.8577950e-02
  -1.0399677e-01
  -1.7113978e+00
  -4.3932616e+00
   1.3955211e+00
  -1.0427956e+00
   2.0699591e+00
   5.7455298e-01
   2.7146010e-04
  -2.6013508e+00
   1.5816895e+00
  -1.3353865e-01
   1.7053484e-01
  -1.2749792e+00
  -3.8633373e+00
  -2.0817849e+00
  -2.7990609e+00
   1.9154212e+00
  -1.4685551e+00
   5.6082671e-02
  -5.9207987e-01
   2.7329254e+00
   3.3027484e+00
  -1.3446349e+00
   5.8861609e-01
  -1.7928302e+00
  -3.4665333e-01
   1.0802540e+00
  -1.6807046e+00
  -1.3618616e+00
  -1.6805178e+00
  -4.1241713e-01
  -3.8917705e+00
   1.4130784e+00
   3.5151188e+00
   7.4554693e-01
   2.6250079e-01
   4.7135523e-01
  -8.0523035e-01
   4.7777699e-01
   2.3229378e+00
  -2.7211844e+00
  -1.7849108e+00
  -1.3696741e+00
  -1.3284023e+00
   1.5505688e+00
  -1.5439052e+00
  -9.5924269e-01
   4.4336838e+00
   1.7832447e-01
   3.8662829e-01
   1.8669483e+00
   1.8689676e+00
  -2.6003929e+00
  -2.4185743e+00
   2.0416370e-01
   1.6122973e-01
  -2.3186164e+00
   1.4800657e+00
   8.8615519e-01
   9.2284902e-01
   3.7275036e-01
   1.3540565e+00
  -2.9148491e+00
  -8.1379386e-01
  -2.8503040e+00
   2.3740891e+00
   1.6753879e+00
  -7.4104915e-02
   1.3818489e+00
   9.4517290e-01
  -3.5027157e+00
   3.2304176e-01
  -1.2001004e+00
   1.1854361e+00
   1.9653436e+00
  -2.0054110e+00
  -5.6105443e-01
   1.9315910e+00
   3.0791340e-01
   1.5227388e+00
   3.6610649e+00
  -1.7639801e+00
  -2.0748735e+00
   1.0030018e+00
  -2.7631179e-01
   9.4205416e-01
  -1.8676615e+00
  -1.9792741e+00
   1.8850520e+00
  -1.8610889e+00
  -8.4188417e-01
  -4.0715917e+00
   1.8020308e+00
  -1.4906974e+00
   1.4330447e+00
  -2.6220716e-01
  -2.6511099e-01
  -6.9367096e-01
  -1.6726926e+00
   1.0320632e+00
  -2.0288455e+00
  -2.6020977e+00
  -4.4216694e-02
  -9.4822266e-01
  -2.0591228e+00
   1.2351709e+00
  -8.6411542e-01
  -1.0410253e+00
  -2.4835363e+00
   2.4989763e+00
  -1.7317920e+00
  -1.8131357e+00
   7.8875574e-02
   1.5088650e+00
   2.0685668e+00
  -2.0871199e+00
   1.5319508e+00
  -1.1950010e+00
  -2.0006745e+00
  -3.5067411e-01
   1.6778794e-01
  -1.0520551e+00
   2.1582975e+00
   3.0931311e+00
  -1.6114491e-01
  -8.1226796e-01
   2.3528849e+00
   1.6893831e+00
   2.6646639e+00
  -2.8946466e+00
   3.4173123e+00
  -1.3715202e-01
  -7.8941498e-01
   8.8386261e-01
   1.1111954e+00
   9.9418857e-01
  -1.4464241e+00
  -1.5396997e+00
   3.2304432e+00
  -7.1973160e-01
  -3.3035382e+00
   1.2623367e+00
   4.1263436e+00
   2.2361466e+00
  -5.7577424e-01
   2.9709115e+00
  -4.9108433e+00
  -9.3089334e-01
  -1.4673545e+00
  -4.2941989e+00
   8.5164130e-01
  -1.0022986e+00
   1.5911066e+00
  -9.7381689e-01
  -2.1378978e+00
  -8.3093213e-01
   1.1490272e+00
  -2.2294847e+00
   2.2986318e-01
  -1.6732312e+00
  -4.2294419e+00
   2.8039469e-01
   3.0588251e-01
   7.4478034e-01
   6.9292936e-01
  -2.2060736e-01
  -2.6343721e+00
   1.0138131e+00
  -2.2321836e+00
   7.8216908e-01
   1.0068342e+00
   1.7186001e+00
  -3.2044366e+00
   1.5207426e+00
   4.1939328e-01
  -3.5387200e-01
  -7.7381994e-01
   7.4459454e-01
   3.3556389e+00
   4.5701670e-01
   2.5279822e-03
  -3.4499707e+00
   2.1733809e+00
   1.8125457e+00
   5.6128064e-01
  -4.0271277e+00
  -2.7433772e+00
   2.6716167e+00
  -1.3861095e+00
  -5.4419991e-02
  -8.2970700e-01
  -2.4508077e+00
  -3.5280832e+00
  -3.0479844e-01
   9.4000348e-01
   1.6842272e+00
   1.7112627e+00
   5.4092611e-01
  -1.0283157e+00
   2.9311713e+00
  -2.4117068e+00
  -5.3903432e+00
   4.5869181e+00
   5.3698759e-01
   6.6512513e-01
   7.4303901e-01
  -7.9045904e-01
   2.9757144e+00
  -1.4800456e+00
   1.1613847e+00
   1.1527439e+00
  -9.8455480e-01
   5.9870772e+00
  -2.7764468e+00
   2.5142926e+00
  -8.4007983e-01
  -4.4471579e+00
  -1.4660057e+00
   4.3903540e-01
   5.9009798e-01
  -3.1086712e-01
   3.5042299e+00
   6.2945556e-01
  -2.3844442e+00
   1.1288698e+00
   1.1876542e-01
   4.1598305e-01
   1.6305418e+00
  -5.4868182e+00
   6.2900133e-01
   1.8876456e+00
  -1.1741710e-01
   1.6353878e+00
   1.0037578e+00
   1.8252545e+00
  -1.5608119e+00
   1.4002045e+00
  -5.5955053e-01
   1.2480570e+00
   7.6263273e-01
  -1.6721517e-01
   1.5746770e+00
  -5.7941698e-01
  -1.6034267e+00
   1.2486798e+00
   2.4942059e+00
   9.2464336e-01
  -1.6344087e+00
  -1.7527996e+00
   8.8878771e-01
   4.6525129e+00
  -1.8278075e+00
   5.7242235e-01
   1.5667248e+00
   1.4204811e+00
   6.8563500e-01
  -6.1014115e-01
   1.0542218e+00
   1.2853962e+00
   1.5000125e+00
  -1.6403863e-01
  -2.6540782e+00
   2.6295452e+00
   1.0141371e-01
   1.0062391e+00
   2.3081570e+00
   6.3892240e-01
   2.2575220e+00
   7.2136389e-01
   6.2033411e-01
  -1.0458542e+00
   1.2610070e+00
   9.0400942e-01
  -1.1229829e+00
   4.2849735e-01
   8.6221975e-01
   2.3069591e+00
  -2.3467855e+00
   1.2699962e+00
   1.3757130e+00
   2.6193083e+00
  -2.1497521e+00
   2.2850606e+00
  -3.9734012e+00
  -2.8021936e+00
   1.4067239e+00
   1.5111073e+00
  -1.5853606e+00
   3.3633655e+00
   2.1084256e+00
  -5.3507037e+00
  -4.2272715e-01
  -9.3631812e-01
   1.5653796e-01
   3.7753074e-01
   4.0241965e-01
  -2.5271208e+00
   1.6293148e+00
   1.4740232e+00
  -2.8272690e+00
  -1.1339500e+00
   9.1045776e-01
  -1.0854528e-01
  -1.6040926e+00
   4.5797660e+00
   1.5087144e+00
  -2.6351908e-01
   2.6672659e+00
  -2.2788565e+00
   7.2519918e-02
   1.8417110e+00
  -1.6480913e+00
  -1.4936523e+00
  -4.3896809e-01
  -4.8035384e-01
  -9.6463328e-01
  -5.0842743e+00
   2.1644745e+00
   2.2856292e+00
  -3.6245133e+00
   2.8893245e+00
  -1.9570801e+00
   2.5678706e+00
  -1.1347944e+00
   8.4760107e-01
   2.4992621e+00
   1.8003893e+00
  -1.8576062e+00
  -1.0161639e+00
   3.0580845e+00
   9.5606617e-01
   3.2523213e-01
   1.3675370e-01
  -2.4364646e+00
   2.1695644e+00
   7.9284380e-01
  -1.3281292e+00
  -8.1341122e-01
   1.2218247e+00
   2.9816062e-01
  -1.2361994e+00
  -1.0245661e+00
   8.8064907e-01
  -4.2200066e+00
  -1.4669459e+00
  -5.3172014e-01
  -2.3510143e+00
  -3.8412145e+00
  -2.6095504e+00
  -1.1926676e+00
   1.3850511e-01
  -5.8083298e-01
  -4.1949987e+00
   9.3270505e-01
  -3.9772198e+00
   6.4829736e-01
  -3.0285816e+00
   1.4120608e+00
   1.9440683e+00
   2.9985193e+00
   1.4553516e+00
  -4.0343291e+00
  -1.8355713e+00
  -3.9286074e-01
  -2.5900773e+00
   3.7426596e-01
  -2.4203972e+00
   1.1477993e+00
   2.6405429e+00
  -5.5797040e+00
   3.0945784e+00
  -6.7292664e-01
   3.0910172e+00
   6.4298519e-01
  -1.3690276e+00
   1.3990746e+00
   7.4190735e-01
   2.7886554e+00
   2.3535960e+00
   9.8600540e-01
  -1.4852626e-02
   2.4965152e-01
   2.2850463e+00
  -1.6535974e+00
  -1.3767104e+00
  -1.1862870e+00
  -1.0371197e+00
   6.5127143e-01
  -1.8910043e+00
   5.3297042e+00
   9.1535283e-01
   2.5192449e+00
  -6.5097047e-01
   1.5887948e-01
   1.1121358e+00
   1.2222550e+00
  -2.5296842e+00
  -1.9559016e+00
  -9.4096846e-01
   1.5414308e+00
  -2.3435818e+00
  -2.9072108e+00
   1.8774277e+00
  -1.5067154e+00
  -1.1984348e+00
   1.5088200e-01
   2.1829446e-01
   7.4137797e-01
   3.3424706e-01
   2.2358081e+00
   3.1539038e+00
   8.1767874e-01
  -2.3878018e+00
   6.8373036e-01
  -1.9291764e+00
   7.8439382e-01
  -1.5954041e-01
   2.7188708e+00
   3.6051005e+00
  -2.2757906e+00
   1.3917314e+00
  -5.8100145e-02
   6.7728118e-01
   1.1604048e+00
  -4.4753647e-01
   1.9062050e+00
  -3.5352342e-01
   1.4975284e+00
  -8.2139154e-01
  -1.0139095e+00
  -1.5885576e+00
  -3.1000432e+00
  -8.9127825e-01
  -1.0548123e+00
   9.8560670e-01
  -3.2888652e+00
   3.3589209e-01
   4.0919282e-01
  -2.6752070e+00
   3.7106773e+00
  -1.7704761e+00
   3.3772252e+00
  -7.4555791e-01
   1.9283538e-01
   5.5614199e-01
  -2.0602076e-01
  -4.1318753e-01
   2.4885407e+00
   5.3173937e-01
  -2.2313154e+00
  -2.5302784e+00
  -3.5402196e+00
  -9.1826034e-01
   2.1198162e+00
   2.0734192e+00
   2.2450349e+00
  -3.4048597e+00
  -1.8444009e+00
  -4.4583074e+00
  -3.5153514e-01
  -9.7950798e-01
  -7.6186526e-01
   1.0470808e+00
  -2.1421395e+00
  -4.7217774e-01
  -4.8463785e-02
   1.5474297e+00
  -2.7800866e+00
   5.0250611e+00
  -1.0653264e+00
   3.2011598e+00
   1.1681943e+00
   1.3008984e+00
  -2.7568989e+00
  -9.0146664e-01
   5.4543359e-01
   9.0773510e-01
  -1.7700030e-01
  -6.2983036e-01
   3.7719137e+00
   9.2507951e-02
   3.0693955e+00
  -4.3215928e-01
   2.8927038e-01
   2.5946520e+00
  -2.2873358e+00
   3.2090519e+00
   2.0028830e+00
  -4.2607182e-01
  -1.5674538e-01
  -1.2186171e+00
   2.2124651e+00
  -3.8192507e+00
   1.2834008e+00
   7.0410846e-01
  -6.4363447e-01
  -2.5090824e+00
  -9.3406227e-01
  -5.9307496e-03
   1.2568672e+00
  -9.5633716e-01
  -2.2898469e-01
  -4.1789129e+00
   3.1152307e-01
  -5.6226897e-01
   2.5878684e+00
  -5.5924110e-01
  -4.0048016e+00
  -2.4779219e+00
  -1.7947454e-01
  -9.9008438e-02
   1.9104464e+00
  -9.2801994e-01
   9.0654344e-01
  -2.4928135e+00
  -1.8431688e+00
   2.8797797e+00
  -1.7902215e+00
   4.3973380e+00
   3.7196089e-01
  -1.2655071e+00
  -3.6638037e-01
   1.9283742e+00
  -2.9036850e+00
  -2.7969020e+00
  -1.6246462e+00
  -1.1747425e+00
   2.2399073e+00
  -2.9476845e+00
  -8.9533855e-01
   1.1480486e+00
  -1.8727005e-01
   2.1432839e+00
   7.4520583e-01
   3.5201310e-01
  -9.8604864e-01
  -3.1854302e+00
   2.6687611e+00
  -1.8837749e+00
   1.5395156e+00
  -1.2397234e-01
   1.7168238e+00
   3.0793456e+00
  -2.0830129e+00
   1.8407049e+00
   1.1489775e+00
   2.3281065e+00
  -1.7325586e+00
   1.0546677e-01
   3.6549646e+00
   2.3217898e+00
   7.1908609e-01
   6.4044470e-01
  -1.4042473e-01
  -1.6402221e+00
  -2.3688141e+00
  -1.1997655e+00
   6.9627036e-01
   2.3983986e+00
   1.4240693e+00
  -1.5534025e+00
   1.0654852e+00
  -1.1027463e+00
   1.2754214e+00
  -1.0673374e+00
   9.4824704e-01
   1.6599061e-01
  -1.2286363e+00
  -1.8143241e+00
   1.3454645e+00
   1.7140394e+00
  -3.3912050e+00
  -3.2729193e+00
  -1.0732723e-01
  -7.9685518e-01
  -5.9805659e-01
   8.2689259e-01
   3.4595083e-01
   1.6606752e+00
   1.8286664e-01
  -1.5244210e+00
  -1.6094078e-01
  -5.2767163e+00
  -7.6800757e-01
   9.0049052e-01
  -1.8113090e+00
   3.2125798e+00
  -1.0959770e+00
   3.4796476e-01
  -1.1258094e-01
  -1.0274662e+00
   1.3016183e+00
   8.3272820e-03
  -1.7246829e+00
   1.2021607e+00
   6.7423192e-01
  -2.8050133e+00
   2.3984735e+00
  -2.3064097e+00
   4.0272159e-01
  -3.5390345e+00
   3.4919334e-01
  -6.1154358e-01
   6.6183827e-01
   1.4257664e+00
  -1.4550705e+00
   1.2561204e+00
  -1.1968084e+00
  -1.7039258e+00
  -1.0193146e+00
   6.1037429e-01
   1.7069268e+00
  -1.3042934e+00
  -5.0399716e-01
   4.6977498e-01
   3.0873623e-01
   2.4295507e+00
   1.3519347e+00
   2.9978532e+00
  -1.5388585e+00
   6.5970922e-01
   5.6317415e-02
   2.1331166e+00
   3.9216788e+00
  -3.2445525e+00
   6.3909866e-01
  -2.0239167e+00
   2.9729022e+00
   2.6287203e+00
   4.4078321e+00
  -4.6820456e-01
   1.8308274e+00
   8.8089958e-01
   3.3534329e+00
  -1.0883002e+00
  -1.2432469e+00
   5.4275302e-01
   2.7156864e+00
  -1.7235223e+00
  -4.2381719e+00
  -6.7182929e-01
  -2.2959552e+00
   1.0437287e+00
  -1.8539398e+00
   2.7769747e+00
   1.2412358e+00
   1.4300843e-01
   2.9068639e+00
  -2.3295206e+00
  -2.4501003e+00
   5.5920300e+00
  -1.6768057e-01
   4.5611269e+00
  -4.1431714e-01
  -4.0969568e-01
  -2.0429707e+00
   1.1462098e-01
   3.5430163e+00
   1.2198599e-01
  -1.8609472e+00
   4.7934477e+00
   1.3215875e+00
  -2.4879511e+00
  -3.9924032e+00
  -3.2716756e+00
   3.4128994e+00
   8.2471338e-01
   1.1347624e+00
   7.3389235e-01
  -1.1540589e-01
  -1.7671196e-01
  -2.5288036e-01
   1.0323126e+00
   1.2723080e+00
  -3.0044067e-02
  -1.3858401e+00
   5.2981242e-01
  -3.4147334e+00
  -3.6276389e+00
   2.5630093e+00
   3.0104670e-01
  -3.6850514e+00
   5.6847341e-01
   3.0624464e+00
  -1.2910001e+00
   2.3557967e+00
   1.4265015e+00
  -8.1050334e-01
   2.7349114e+00
   3.1178540e-01
  -1.6292822e+00
  -1.1523283e-01
  -2.6796408e+00
  -8.3791997e-01
   2.4568972e+00
   3.3779984e+00
  -2.0047216e-01
   2.4224438e+00
  -1.1449774e+00
   2.1296899e+00
  -3.7985421e+00
   3.7892684e+00
   1.9525687e+00
   4.3569842e-01
   1.9341259e+00
   3.0257061e+00
  -1.6764975e+00
  -3.6103750e+00
  -1.5738588e+00
  -2.5732284e+00
  -2.4558651e+00
  -2.0170309e+00
  -2.7357470e+00
   1.9575587e+00
  -9.1195551e-01
  -7.6056060e-01
  -2.3907323e+00
  -1.1106441e+00
   2.2668708e+00
  -1.8587922e-03
   9.5153645e-02
   1.5481753e+00
  -1.8639459e+00
  -1.1486827e+00
  -1.3571507e+00
   1.8429975e+00
   1.0996134e+00
   2.7376089e-02
   5.9529585e-01
  -8.3007746e-01
  -1.9161883e+00
  -6.3838309e-01
  -2.7554875e-01
  -5.9717810e-01
  -1.3679979e+00
  -7.5955149e-01
  -2.8311337e+00
  -1.7773783e+00
  -1.0329725e+00
  -2.9833419e+00
  -1.5292168e+00
   1.0917177e+00
  -1.7473852e+00
  -2.4402146e+00
  -2.8470395e+00
  -1.9252741e+00
  -3.8267168e+00
   2.1647372e+00
  -1.4166631e+00
  -3.8210307e+00
  -1.5714098e-01
  -1.3502841e-01
   9.7686807e-02
  -2.7943976e+00
  -1.5561908e-01
   2.2825307e-01
  -4.1674958e+00
   2.9282168e+00
   8.3872901e-01
  -3.2402539e+00
   2.5935237e+00
   3.9013947e+00
  -2.3668386e-01
  -1.4894750e+00
   6.7728457e-01
   2.3750506e+00
  -2.6442254e+00
  -8.0752823e-02
   3.9038420e+00
  -6.3229384e-02
   1.5482633e+00
   1.4097177e+00
  -3.7189481e+00
  -3.8900220e+00
   3.4238979e+00
   2.2595169e+00
   8.5510487e-01
   3.8123610e+00
   3.2402469e+00
  -7.7585088e-01
   1.5870433e+00
  -9.4608795e-01
   5.6679145e-01
  -5.6453987e-01
  -5.1155214e-01
  -2.4772535e+00
  -2.4238076e+00
   2.1187549e+00
   2.8325044e+00
  -5.2526118e-01
   9.5901794e-02
   2.3233789e-02
  -2.1091293e+00
   1.7418573e+00
  -2.3125958e+00
   1.9369330e+00
  -2.6767373e-02
  -9.8916888e-01
   3.1337347e+00
   2.5966923e+00
   2.9738568e+00
   1.4831972e+00
   1.3101387e+00
   1.5105808e+00
   6.4037619e+00
   1.2460188e+00
  -3.5790860e+00
  -2.1205779e+00
  -6.0912655e-02
   1.4956295e+00
   9.5577009e-01
  -2.6093981e+00
   2.0371502e-01
   2.4939256e+00
   2.8873986e+00
   2.0987396e+00
   1.1123365e+00
   6.3650238e-01
   6.0074111e-01
  -6.7889564e-01
  -3.7880224e+00
  -2.6238156e+00
  -1.0327005e+00
   1.5972663e+00
  -3.1707924e+00
  -9.8876965e-01
  -3.0247581e+00
  -3.5535736e+00
  -1.8715957e+00
   2.5005376e+00
  -4.3501307e+00
   1.9494925e+00
  -9.9957127e-02
  -6.4553596e-01
  -6.9876785e-01
   4.2691049e-01
  -5.3424653e-01
  -2.7187880e+00
   7.9184928e-01
   1.9635764e+00
   1.1628591e+00
  -1.4027108e-01
   1.9076684e+00
   3.1883990e+00
   6.1626672e-01
   1.6497524e+00
   4.9266433e+00
   1.3933581e+00
  -9.9857307e-01
  -2.2337237e+00
  -8.4060511e-02
   3.1411345e-01
   2.9648330e-01
  -6.3477851e-01
  -3.3782298e-01
   5.2812849e-01
   2.2851509e+00
  -1.1498984e+00
  -4.9943120e-01
  -1.4825455e+00
  -1.3898923e-01
  -3.5733565e+00
  -2.1385772e-01
  -2.5984810e+00
   8.9680595e-01
   1.7916842e+00
   1.9690351e-01
   3.8994787e+00
  -3.2053627e+00
  -2.9929815e-02
   6.9362896e-01
   2.0337697e+00
  -1.1191649e+00
  -9.1651589e-01
  -1.4293246e+00
   2.3534498e-01
  -1.0322811e+00
  -2.4298957e+00
  -1.9042153e+00
   1.4844260e+00
  -5.5293863e-01
  -2.6353454e+00
   5.3177891e-01
   2.4131650e+00
   5.7122696e-01
  -5.5249592e-01
   6.5703588e-01
   4.8572540e-02
   1.4827468e+00
  -3.3423465e+00
   2.6722161e+00
  -1.0130988e+00
  -1.5465366e-01
  -2.2213693e+00
   7.2532127e-01
   3.4285163e+00
  -3.7116245e+00
  -1.3727797e+00
  -9.0737296e-01
  -3.0248814e+00
  -1.6416582e+00
   1.6460593e+00
  -2.5785883e+00
  -1.7511060e+00
  -5.7475052e-01
   2.5313108e-01
   1.3487121e+00
  -1.0604012e+00
   2.4062436e+00
   1.1220709e+00
   9.2245936e-01
  -3.0069608e+00
   3.1070268e+00
   2.4392942e-01
   6.8274551e-01
  -3.7882862e+00
   9.9577102e-01
   3.5314104e-01
   2.6646811e+00
  -1.8537039e+00
  -2.4618773e+00
   7.2028150e-01
   1.3895944e+00
  -3.5327785e+00
   1.1994763e+00
   4.1089633e-01
  -1.0710979e+00
   6.6346088e-01
   3.6503175e+00
  -8.4222489e-01
  -3.6191762e+00
   1.7800363e+00
   2.9110603e+00
   3.5621757e+00
  -6.4801863e-01
  -1.5568820e+00
  -2.5567457e+00
   2.5453306e-01
   9.8281919e-01
   7.4981611e-02
  -1.2882990e+00
  -3.4499173e-01
   5.8669104e-01
   2.0470027e+00
  -1.8596515e+00
  -3.5485390e-01
   1.7728424e+00
  -3.5105187e-01
  -8.2899795e-01
   1.9590683e+00
   2.4377652e+00
  -1.3946518e+00
   2.5835405e+00
  -2.0961521e+00
   9.7473911e-01
  -2.6426515e+00
   2.2134495e+00
  -1.3143329e-01
   2.8454308e+00
   8.1512752e-01
   2.1555850e+00
   2.0362727e+00
   3.5598010e+00
   2.1631219e+00
  -1.4804675e-01
  -2.6716031e+00
   1.1762602e+00
  -6.8649844e-02
   5.1450904e-01
  -1.4746874e+00
   4.1736908e-01
  -1.8873765e+00
   4.9437049e-03
   2.6081366e+00
  -2.0375681e+00
  -1.5056646e-01
   3.0084545e+00
  -1.1563480e+00
  -1.4085512e+00
  -2.2150984e-01
  -6.0708508e-01
   3.2485936e+00
   4.2217131e+00
  -1.0526660e+00
  -2.3010123e+00
   5.1152589e-01
  -1.2974672e+00
  -2.5462357e+00
  -1.0197612e-01
   5.9709160e-01
   7.8200367e-01
   6.9314957e-01
   7.7543801e-01
   7.9492823e-01
   6.1534179e-01
   1.5305767e-01
  -3.6534578e+00
  -1.6024945e+00
   1.3688476e+00
   1.9085347e+00
   3.5814792e+00
   3.8225143e+00
  -3.5257253e+00
  -2.7814460e+00
  -2.6392006e+00
  -2.2655022e+00
  -6.0324895e-01
   1.3034839e+00
  -1.9203601e+00
   3.3372740e+00
  -9.6868630e-01
   1.0702111e+00
   4.8608335e+00
  -2.8026385e+00
  -7.6600242e-01
  -2.2709328e+00
  -5.1697176e-01
   1.2346347e+00
   3.6153081e-01
   3.8911236e-02
   1.3398906e+00
  -6.5674414e-02
  -7.3727864e-01
  -1.4964716e+00
  -6.0362328e-01
  -1.4456814e+00
   2.4941340e+00
  -2.7292256e+00
   2.2828117e+00
  -1.2919750e+00
  -2.7138188e+00
  -3.8263547e-01
  -2.1323773e+00
   1.5513149e+00
  -1.4483681e+00
  -8.6429442e-01
  -4.9029827e+00
  -1.8288691e+00
   2.6871056e+00
   2.8183537e+00
   8.6128924e-01
   1.6618445e+00
  -1.3583729e+00
  -8.9456459e-01
  -3.9315563e+00
   3.3813563e-01
  -3.1164872e-01
  -1.6433778e+00
   3.0017517e-01
   1.1102585e+00
  -1.2686355e-01
  -2.5256904e+00
  -1.5920342e+00
   3.3112116e-01
   2.8397091e+00
  -6.0658662e-01
  -1.1378765e+00
   1.6943088e-01
   3.4952027e+00
   7.3450303e-01
  -2.3140629e+00
  -2.1065311e+00
  -4.1468690e+00
  -2.0769493e+00
  -3.9383009e+00
  -7.5229442e-01
   6.1814307e-01
  -1.5168220e+00
  -1.7779991e+00
  -2.4506216e+00
   2.5762908e+00
   1.5779535e+00
  -3.2038733e+00
  -4.5958510e+00
  -1.1724782e+00
   2.5548968e+00
   2.1590468e+00
  -1.4716098e+00
  -1.6577293e+00
  -1.8844416e+00
  -1.2117995e+00
  -5.3568376e-01
  -2.2928280e+00
   8.9954047e-01
   2.0767012e+00
  -3.0303596e+00
  -2.1561116e+00
   1.9470432e+00
   3.9317076e+00
  -2.2777979e+00
  -1.1696200e+00
  -7.9548625e-01
  -7.3435398e-01
   3.5894418e-01
  -5.4437244e-01
  -2.4678561e+00
  -4.1659561e-01
  -8.6535344e-01
   9.6822383e-01
   1.5400598e+00
   5.5724737e-01
   2.7306961e+00
   1.6132273e-01
   2.7968045e+00
  -2.5364139e+00
   3.1462554e+00
   2.3912463e+00
   4.5566379e-01
  -1.2107562e+00
  -4.6569454e-01
   4.5719832e-01
   2.9143818e+00
  -3.1752111e-01
  -5.9229230e-01
  -2.6701817e-01
  -1.9334828e+00
  -2.4210087e+00
  -4.8937551e-01
  -8.0230072e-02
   9.7405667e-01
  -4.3104049e-02
  -3.1790698e-01
   2.0713106e+00
   6.4359676e-02
   8.4422123e-01
  -1.4457938e+00
   7.3758829e-01
  -1.3423215e+00
   2.7541306e+00
  -3.1181919e-01
  -1.9079911e+00
  -4.7743370e+00
  -5.8793722e-01
   1.0805967e+00
  -1.8618977e+00
  -1.3242188e+00
   7.9518723e-01
   1.2767191e+00
   2.2120390e+00
  -3.6343089e-01
  -2.2581788e+00
  -1.2917738e+00
   1.5099622e+00
   8.5104272e-01
   2.4602802e+00
  -6.7602869e-01
  -1.5677932e+00
  -1.6704292e+00
   1.2590529e+00
  -2.1536795e+00
   1.8258199e+00
   1.1206126e+00
  -2.8994311e+00
   1.6578912e+00
   6.8275394e-01
   3.3135434e+00
  -2.9785059e+00
   4.5266239e+00
   1.8754376e+00
  -1.3317260e+00
   3.0235266e+00
  -8.2289182e-01
   3.6293785e-01
   1.2219264e+00
   2.6535725e+00
   1.3697453e+00
  -1.8146396e+00
  -3.7714686e-01
   3.6075862e+00
  -9.8592238e-01
  -2.4842490e+00
   6.7963069e-01
  -1.3666627e+00
   1.7135152e+00
  -3.8524845e+00
   1.9277997e+00
  -2.9530553e+00
  -1.6297850e+00
   4.1501033e+00
  -7.4615046e-01
  -2.4866671e+00
  -3.2069355e+00
   2.6835991e+00
  -1.4360319e+00
  -8.1022586e-01
  -2.5003682e+00
   9.5179759e-01
   1.4683024e+00
   4.3879411e+00
  -1.3888337e+00
  -9.9536834e-01
  -1.6374612e-01
   4.3059554e-01
  -3.0562284e-01
   3.4317511e-01
   2.2251682e+00
   1.8945763e+00
  -9.3696854e-01
   6.9679328e-02
  -8.5116892e-01
  -2.5710670e-01
   1.9885649e+00
  -2.9853881e+00
  -2.5603823e+00
  -1.1201068e+00
  -2.3119172e+00
   3.4339278e+00
  -1.2118550e+00
   2.7364922e+00
   2.6642533e+00
   2.4904355e+00
  -1.7612827e+00
   1.4238683e-02
  -1.1624521e+00
   1.9094423e+00
  -6.6395783e-02
   3.7590080e+00
   3.0042219e-01
   2.0466400e+00
   1.9843382e+00
  -3.2199010e+00
   1.5566143e+00
   1.5567333e-01
   2.6190903e+00
  -1.7670710e+00
  -9.6522216e-02
   9.6400760e-01
   9.1485071e-01
   1.2553245e+00
   1.3512030e-01
   3.4088526e+00
   3.2164459e+00
   1.0048792e+00
   8.7846724e-01
  -7.0950333e-01
   5.5630948e+00
  -2.2926803e+00
   2.8399220e+00
  -4.7085266e-01
  -2.8427135e+00
  -1.7414306e-01
   1.2629033e+00
   2.5494592e+00
   1.5334959e+00
  -1.3480125e+00
   2.6904044e+00
   3.5252279e-01
   8.4419266e-01
   6.3025974e-01
  -1.2628884e+00
  -1.3890228e+00
   2.8567328e+00
  -1.9710973e+00
  -1.4837218e+00
   1.4422516e+00
  -3.9482817e+00
   3.4763765e+00
  -8.5377044e-01
  -5.2749881e+00
   1.2619193e+00
   1.1049422e+00
   1.0255629e+00
   8.4835243e-01
  -5.7169786e-01
  -1.4364249e+00
   4.6258438e-01
   3.0939634e-01
   5.5677708e-01
  -1.8345138e+00
   1.1859030e+00
  -1.6268496e+00
   3.4714305e+00
   1.6853698e-01
  -3.4685066e+00
  -3.8346747e-01
   2.7178660e-01
   3.7561216e+00
   1.6891061e+00
  -2.8312123e+00
   3.5672424e+00
   3.1049714e+00
   2.0338696e-01
  -1.5063510e+00
   9.6730769e-01
  -2.5167935e+00
   8.5572135e-01
   1.2649554e+00
   3.8202361e-01
   8.8687385e-01
  -1.2606299e-01
  -2.6041263e-01
   1.0213187e+00
  -3.6070784e-01
   2.1888772e+00
  -3.3882498e+00
  -1.1439273e+00
  -3.2199239e+00
   9.3233039e-01
  -4.9609084e+00
  -4.7993162e-01
  -2.9025675e+00
  -1.6559780e+00
   1.2362914e-01
   7.7026212e-01
  -1.1872645e+00
   1.5175473e+00
  -2.0828831e+00
   1.6370030e+00
  -1.4105350e+00
   1.3554860e+00
   1.0411543e+00
   4.3110540e-01
   9.0926944e-01
   1.1512024e+00
  -1.5684920e+00
   3.6280046e-01
   2.5893253e+00
  -7.4673112e-01
  -2.4731105e+00
   1.2127150e+00
   6.6812443e-01
   1.7692113e+00
  -2.6968978e+00
  -1.2788518e+00
  -4.8426956e+00
   8.9045625e-01
  -4.1407526e-01
  -6.9514154e-01
   2.8520656e-01
  -9.2540031e-01
  -2.1111645e-01
  -2.0530639e+00
  -2.2850105e+00
  -3.9279350e-01
  -3.5193073e+00
  -3.8430435e+00
   2.9230220e+00
   2.0500139e+00
   6.8903797e-01
   1.3295102e+00
  -5.2294814e-02
   2.7573605e+00
  -1.5405997e+00
  -5.3600230e+00
   1.7386953e-01
   9.1667158e-01
   1.3712167e+00
  -1.5264048e+00
  -1.5724271e+00
   6.7375107e-01
  -1.8569689e+00
  -1.3777932e+00
   5.0787241e-01
  -1.0973731e+00
   3.5191229e+00
  -2.0182355e+00
   2.6955286e+00
   2.5311819e+00
  -2.6412930e+00
   3.2431442e-01
  -8.6606417e-01
   1.8957570e+00
   4.8585243e-01
   2.3646485e+00
  -2.6504143e+00
  -1.8732753e+00
   2.9941969e+00
  -2.0032517e+00
  -2.6133271e+00
  -1.5143513e+00
   1.0326760e-01
  -2.4916219e+00
  -6.2882288e-01
  -7.7119359e-01
   5.6465906e-01
   1.4678935e+00
  -2.5043106e-01
  -1.6981649e+00
  -4.2384189e+00
   7.8652638e-01
   3.7255632e+00
   2.4743098e+00
   2.0036680e+00
   3.5279923e-01
  -1.3780721e+00
  -2.6591961e+00
   3.3489325e+00
  -6.2066975e-01
  -1.8825544e+00
  -1.6104730e+00
   4.1862621e+00
  -1.3906875e+00
   1.0567714e+00
  -9.3959801e-02
  -2.7400415e+00
  -9.1920870e-01
   1.6312064e+00
  -2.0263576e+00
  -3.8391560e-01
  -1.1708434e+00
   4.3784421e-01
  -6.9387296e-01
  -9.9917799e-01
   8.4872065e-01
  -3.1888020e+00
   9.5059143e-01
  -3.5528537e-01
   3.2544536e-01
  -8.3836734e-01
  -2.4627167e-01
   1.5577796e+00
   8.5218841e-01
  -7.7203999e-01
  -7.5274988e-02
   6.6809324e-01
   1.1914964e-01
  -4.3510868e+00
  -2.1507252e+00
  -9.4634460e-01
  -9.2961546e-01
  -8.6978206e-01
  -2.2628548e+00
   1.7265658e-01
   7.8336029e-02
   2.2485206e+00
   9.7293526e-02
  -3.3271935e+00
  -1.4064703e+00
   6.2406210e-01
  -1.4768653e+00
  -1.0419203e-01
   5.4821804e+00
  -2.7346908e-01
   3.8020920e-01
   1.0647334e-01
   2.0117264e+00
  -5.0720481e-01
   4.9499288e-01
  -1.5573303e+00
   6.7844395e-01
  -7.4052491e-02
   2.0597094e+00
  -1.2253316e+00
  -1.1431460e-01
  -3.5268180e-01
   2.4548692e+00
  -3.5568538e+00
   1.8323209e+00
  -2.9625639e-01
   2.2164111e-01
  -1.1572305e+00
   1.3551869e+00
   3.5914998e+00
  -4.9409093e-01
   1.4152623e+00
   6.0154587e-01
   1.9875376e+00
  -2.8303505e-01
  -2.6588651e-01
  -1.9775324e+00
  -1.9802324e+00
  -2.6135803e-01
  -7.1299860e-01
   8.4300300e-01
   2.9987621e-01
  -1.9410915e-01
   4.2732320e-01
  -1.6157030e+00
   1.0165069e+00
  -1.9660940e+00
  -1.4216594e+00
  -2.6670369e+00
  -1.7584256e-01
   2.2066950e+00
   2.4102363e+00
   4.7885454e-01
  -7.5189706e-02
   1.0382566e+00
   1.3898076e-01
  -1.2698396e+00
   1.8072519e+00
   4.1652304e-01
  -3.3305398e-02
  -1.4732989e+00
   3.1336139e+00
  -7.5046188e-01
   3.9027611e+00
   1.7797408e+00
  -1.0500538e+00
   2.9060910e+00
  -2.1046317e+00
  -1.9701263e+00
   1.2000445e+00
  -1.8423009e+00
   6.4412461e-01
  -6.4925994e-02
  -4.1563495e-01
  -1.3859469e+00
   5.5948050e-01
   2.6659727e+00
   2.8012030e+00
   7.9035024e-01
  -1.4364218e+00
  -8.5430498e-01
   1.6862264e-01
   1.9155499e+00
  -2.4765647e-01
   6.9367463e-02
   1.3635995e+00
  -1.6958690e+00
   3.8671697e-02
  -5.8239527e-01
   8.7016186e-01
   3.1439864e+00
  -8.3182430e-01
   1.6160005e+00
  -3.4041009e+00
  -1.8233970e+00
  -2.5023014e+00
   5.5212315e-01
   1.4060459e+00
  -2.3072457e+00
  -1.0546367e+00
   3.1613518e-01
   1.1393505e-01
  -2.3496713e+00
   5.1723231e-01
  -3.3609344e+00
  -3.5528565e+00
  -1.8737770e+00
   1.2736171e+00
   1.6874991e+00
   9.4602530e-01
  -2.7201030e+00
  -1.7436126e+00
   2.4097808e+00
  -1.1313797e+00
   1.5744343e+00
  -1.4355000e+00
  -2.4032991e+00
   9.3036659e-01
  -1.4512853e+00
  -3.0560975e+00
  -3.0739629e+00
   1.5149263e+00
   1.1093362e+00
  -1.2120384e+00
   3.1475308e+00
   1.1087277e+00
   3.1423593e+00
  -1.0922233e+00
   3.9882952e+00
   3.1307536e+00
   1.5806429e+00
   2.1897502e+00
   3.8392657e-01
  -3.8914198e-02
  -9.5433345e-01
   2.6208498e-01
  -2.9880782e+00
  -1.5786939e+00
   1.1915226e+00
   2.2610739e+00
  -1.2426538e+00
  -1.7631543e+00
   2.3971056e+00
  -9.7570064e-01
   3.4449651e+00
  -2.7067951e+00
   1.2419201e+00
  -2.0845462e+00
   2.2707232e+00
  -6.8341205e-01
   3.1798211e+00
  -2.1855519e-01
   1.8642960e+00
   4.3622014e-01
  -2.5412616e-01
   1.6126346e+00
  -2.4612477e+00
  -6.2333359e-01
   2.7729199e+00
  -2.2432118e-02
  -4.2364897e-01
   9.3169615e-01
  -2.5679421e-01
  -1.6116101e+00
   1.4434168e+00
  -8.4470366e-02
  -1.6552323e+00
   8.1863975e-01
   1.1723120e+00
  -5.8234267e-01
   1.3658789e-01
   2.3702882e+00
  -2.6564422e+00
  -4.1569490e-01
   4.1746910e+00
   1.4884130e-01
   6.3383303e-01
  -6.4289285e-01
   9.0239977e-02
   8.1303250e-01
   1.0619745e+00
   1.4633976e+00
  -2.8491056e+00
  -3.4364907e+00
  -1.3607137e+00
   1.9454266e+00
   4.2192263e-01
  -2.2066968e+00
   1.6395221e+00
  -1.8097606e+00
  -2.8870653e+00
  -1.2226385e-02
   1.3562163e-01
  -1.2683488e+00
  -2.0249722e+00
  -3.5751629e-01
  -2.3913971e+00
   1.8823986e+00
  -1.3937400e-01
   1.6545325e+00
   2.2437244e+00
   5.4517249e+00
  -3.9432256e+00
  -1.5762226e+00
  -4.9407326e-02
  -8.4250428e-03
   1.3654089e+00
   8.0577297e-01
  -1.4414494e+00
  -1.0938369e+00
  -1.2019686e+00
  -1.1431506e-01
  -2.1588191e+00
   3.2427212e-01
   2.1349835e+00
   1.4716322e+00
  -2.2549770e-02
   1.3849054e+00
  -1.3797431e+00
  -6.4614298e-01
   2.5869869e+00
   3.3221626e-01
   2.9868591e-01
  -5.2613206e-01
  -2.3144828e+00
   2.2760355e-01
  -2.1922400e+00
   4.1138946e-01
   3.5697518e+00
   7.1743743e-01
  -1.7171453e+00
   2.1064315e+00
   1.5358739e+00
  -5.1537476e-01
  -3.7271059e-01
  -3.0090388e+00
  -1.3018330e+00
   8.1607140e-01
   2.1819800e+00
   1.5996094e+00
  -9.9260449e-01
  -2.2639214e+00
   2.5309772e-01
  -8.9688711e-01
   1.6263350e+00
  -1.7535086e+00
   7.1883094e-01
  -3.5584503e+00
   1.1213889e+00
  -6.1814014e-01
  -5.0135845e-01
   3.8959629e+00
  -5.7339966e-01
   8.4872931e-01
  -2.1719198e+00
   3.0453268e+00
  -2.5272148e+00
  -2.0795821e-01
   2.0127785e-01
  -9.1055311e-01
   4.7473190e-01
  -1.0899352e+00
   3.1502107e-01
  -3.5204972e+00
   3.4368791e+00
  -3.4210608e+00
  -1.0972922e+00
   5.0470902e-01
   1.8517846e+00
   1.9354824e+00
   7.7361281e-01
   1.5156853e+00
   8.1531845e-01
  -1.0575272e+00
   6.5586353e-01
   2.3025654e-02
   1.6072687e+00
  -3.3247141e+00
   1.1145864e+00
   5.1431197e-02
  -6.5124321e-01
   2.3614916e+00
  -2.2146843e+00
  -8.4652125e-01
   1.1298040e-02
  -1.3475622e+00
   3.0596452e+00
   1.2194206e-01
   1.3920339e+00
  -8.0860738e-01
   2.9685868e+00
  -8.6680517e-01
   1.0801660e+00
  -1.3639649e+00
   1.0801999e+00
   4.7302250e-01
   2.6930018e-01
   1.7515261e+00
   2.9417164e+00
  -4.5752316e+00
   2.4243476e-01
  -2.1416951e+00
  -5.2172546e+00
  -2.5064522e-01
   1.0352483e+00
   9.8245144e-01
  -6.7006930e-01
   1.5281486e+00
  -7.7192574e-02
  -3.7093511e+00
   3.0641904e+00
   2.7480337e+00
  -5.5257933e-01
   2.2484478e+00
   2.6398153e+00
  -4.1776442e-01
   5.1303496e-02
  -2.4196116e+00
   1.9401224e+00
  -1.1532053e+00
  -1.7726156e+00
   1.8251177e+00
  -1.7269375e+00
   5.2468794e-01
  -5.6166995e-01
   1.3907845e+00
  -1.5930079e+00
   1.5520978e+00
   2.9966927e+00
  -2.6761429e+00
   3.4420953e-01
  -1.2493268e-01
  -1.8958766e+00
  -2.4160861e-01
   1.9914930e-01
   1.7128010e+00
   1.7644011e+00
  -1.3819678e+00
  -2.5030007e+00
  -1.4867387e+00
  -1.6415819e-01
   2.6329486e+00
  -2.1172283e+00
  -3.1354024e+00
  -2.3693033e+00
   1.0673563e+00
  -1.3851283e+00
   2.1276785e+00
  -1.2472970e+00
   3.2901980e+00
   4.3355272e-01
  -8.0739753e-01
  -2.4318981e+00
  -9.1625435e-01
  -9.8600883e-01
   5.4410608e-01
  -2.9942616e+00
  -3.2488462e+00
   2.3938178e-01
  -9.5059877e-01
  -1.7333195e-01
  -2.1752001e+00
   8.1443640e-01
  -1.3760011e-03
   1.5208359e-01
   5.6595621e-01
  -2.9327224e+00
  -6.6730448e-02
   7.3306529e-01
   1.1002688e+00
   1.6651770e+00
  -9.0004164e-01
  -2.1567908e+00
   2.9537379e+00
   6.8563447e-01
   1.2080862e-01
   3.8516386e+00
  -1.2005244e+00
  -3.3342124e+00
   1.6755001e+00
  -2.1446600e+00
  -9.3410914e-01
  -3.7187291e+00
  -2.0690764e+00
   6.7189535e-02
   4.8100538e-01
   1.1276961e+00
   1.7877261e+00
   5.5474864e+00
  -2.2514406e+00
  -2.3262350e-01
  -1.6478079e+00
   1.1351161e+00
  -2.7925907e+00
  -1.0640992e+00
  -2.5049090e+00
  -3.9686481e+00
  -2.8285676e+00
   1.1774104e+00
   1.3289011e+00
   1.0717221e+00
   1.4165682e+00
  -2.7474525e+00
   7.6465744e-01
   9.2526161e-01
  -8.2501592e-01
  -9.7726654e-03
   1.2015542e+00
   2.4144871e+00
   3.7279629e+00
  -7.5200792e-01
  -1.2269867e+00
  -2.0817915e+00
   1.3151531e+00
  -1.2611028e+00
  -7.0337193e-01
  -6.5555848e-01
  -3.0211341e+00
   4.5930115e-01
   1.0734835e-01
  -2.2398940e+00
   6.5536518e-01
  -3.1184964e+00
  -4.9799287e-01
  -1.6318828e+00
  -5.7293832e-01
  -2.2404632e+00
  -2.2056278e+00
  -3.4867804e-01
   1.5016749e+00
   3.0221725e+00
   3.0701621e+00
   6.1011469e-02
   4.2305048e+00
   1.2646023e+00
   1.6341863e-01
  -1.9855509e+00
  -1.2596327e+00
  -5.5255595e-01
  -9.6828067e-01
   1.8038031e+00
   1.2002514e+00
   3.3627129e+00
  -1.9447886e+00
   1.4775880e+00
   1.5394603e-01
   1.9496215e+00
   2.1716946e+00
  -1.4849300e+00
   2.7670334e+00
   1.6738743e+00
  -3.9015428e+00
  -1.9363406e+00
  -1.3165197e+00
  -1.1713507e+00
  -8.0607893e-01
   9.9754426e-01
   1.4637385e+00
   5.7363058e-01
  -7.8696498e-01
  -3.4944999e-01
   1.7550377e+00
   1.4314362e+00
   3.2964573e+00
   1.1338922e+00
   2.0952101e-01
  -4.2187791e-01
  -1.0953108e+00
  -2.6627223e+00
  -1.0917569e+00
   8.6690856e-01
   2.9905493e+00
  -2.4650117e+00
   4.0482325e+00
  -5.5594320e-01
   9.9607590e-01
   8.5735156e-01
   2.6488815e-02
   7.7638302e-01
   6.6066695e-01
   1.5798267e+00
  -2.0615432e+00
   2.0379222e+00
   1.5803899e+00
  -7.4733968e-01
  -1.2235833e+00
   3.0217351e+00
  -1.6107930e+00
  -2.8371080e-01
  -4.1635030e+00
   2.4843324e+00
  -1.0875894e+00
  -2.9597593e+00
   8.2747224e-01
   1.6101124e+00
   7.0640016e-01
  -8.6274213e-01
   8.8515033e-01
  -1.4555101e+00
  -5.2970036e+00
   1.4725178e+00
  -2.2863117e+00
  -1.4710987e-01
  -1.3517354e+00
  -2.0155198e+00
  -3.4348728e+00
   2.6372938e-01
  -1.2394036e+00
  -9.4690568e-01
  -3.9765223e-01
  -1.0364947e-01
   6.7204400e-01
  -8.3933268e-01
  -2.0405208e+00
  -6.9248022e-01
   6.8081293e-02
   7.7815044e-01
  -2.6027538e+00
  -1.0021142e+00
   1.9580031e+00
   2.9875330e+00
  -1.1356505e+00
   1.5333678e+00
   1.3196044e+00
   8.9534218e-01
   3.8105035e+00
  -1.2746009e+00
  -3.8784812e+00
  -1.2205732e+00
   2.6224447e-01
   6.4682829e-01
   5.8035579e-01
  -2.1146534e+00
  -2.9175876e+00
   1.0520659e+00
   3.3476318e+00
  -1.6553676e+00
  -3.8221149e-01
   1.2062061e+00
   2.6199831e+00
   1.6967202e+00
   5.8527135e-01
   3.1558194e-01
   1.7922358e+00
  -2.8580625e+00
   1.0319896e+00
  -3.5535613e+00
  -2.6387153e+00
   3.2913118e-01
  -3.3311153e-01
  -3.7617487e-01
  -2.1068171e-01
  -1.1964087e+00
  -2.3446646e+00
  -3.9382892e-02
  -8.4405735e-01
  -1.3320831e+00
  -5.2952717e-01
  -2.0990761e-01
   3.4796624e-01
   2.9782058e-01
   3.1548755e+00
   1.5203685e+00
   1.1338817e-01
  -8.3367718e-01
  -3.1364779e+00
  -3.5656283e+00
  -2.8692572e+00
  -2.4966169e+00
   1.2211080e-01
  -1.0070042e+00
  -1.0826374e+00
  -7.1284366e-01
  -1.8450604e+00
   8.1978653e-02
  -2.5580175e-02
   2.4516087e+00
   1.9008677e+00
  -3.7100451e+00
  -1.2971078e+00
  -1.2958066e+00
   7.1901335e-01
  -5.9222112e-01
  -2.0911411e+00
  -7.1942896e-02
  -1.8566177e+00
   6.7175941e-01
  -2.6433814e+00
   6.7343583e-01
   1.1679606e+00
  -1.1195041e+00
  -1.4472922e-01
   2.2825912e+00
  -1.7344375e+00
   1.1475389e+00
   1.1485237e+00
   1.5351404e-01
  -1.9948043e+00
  -4.5792145e-01
   1.5302559e+00
   1.0921945e+00
   3.8853837e+00
  -8.0702674e-01
   2.2758676e+00
  -9.4575869e-01
   2.8448209e+00
  -5.0785316e-01
  -1.5385898e+00
  -1.8671138e+00
  -1.5558275e+00
   2.0305735e+00
   8.1546853e-01
  -1.0290509e+00
   9.8331136e-01
  -1.3592182e+00
   2.5969979e-02
  -2.9294386e-01
   7.1417537e-01
  -7.3998049e-01
  -2.3929684e+00
  -1.4655055e+00
  -2.3509946e+00
  -3.0089432e+00
  -4.7851541e-01
  -6.9796920e-01
  -3.7362550e+00
   1.8714088e+00
   3.3708890e+00
  -1.1741173e+00
   4.4378761e-02
   1.6806433e+00
   3.5837101e+00
  -9.9398254e-01
   1.1491663e+00
  -1.9133199e+00
  -2.4819952e+00
  -1.4893330e-01
  -2.6788587e-01
   1.1197903e+00
   1.8136220e+00
  -2.3986248e+00
   4.0435620e-02
  -5.6444404e-01
  -1.5871036e+00
   1.1364070e+00
   1.1938492e+00
   2.7347075e+00
   2.5298805e+00
   1.4795179e+00
  -1.1630836e+00
   7.2670850e-01
   1.1920912e+00
   5.3882629e-02
  -1.0589001e+00
  -4.0202450e-01
   4.3361485e+00
   1.4859980e+00
  -6.2482127e-01
  -1.5549769e+00
  -1.4032379e+00
  -1.6195561e+00
   2.4482040e+00
  -1.0356029e+00
  -1.1898501e+00
  -5.3572705e-01
  -7.0897596e-01
   1.4630406e+00
   6.4139458e-01
  -1.9612570e-01
  -4.3557324e+00
   1.6854113e+00
   1.9180014e+00
  -6.9260507e-02
   6.3822394e-02
  -1.1712884e+00
   1.6521179e+00
  -3.5146374e-01
   1.2447119e+00
  -9.4203654e-01
   7.2073183e-01
   1.4265675e+00
   1.7367737e+00
   3.3341311e+00
  -3.2844910e+00
  -4.9099166e-01
   3.6688636e-01
   1.5594912e+00
   1.4144677e+00
  -6.2070670e-01
   1.2663673e+00
   2.7150292e+00
   1.8087911e+00
   2.9526975e+00
  -2.1036657e+00
  -8.2187696e-02
   1.7476546e-05
  -5.8615625e-01
   1.7968712e-01
  -1.4652690e+00
   6.3009610e-01
  -2.6706432e+00
  -6.2233324e-01
  -1.4424495e+00
  -3.3393038e+00
  -1.1352261e+00
  -1.1121475e+00
   8.8104031e-02
  -2.7961951e+00
  -6.5112024e-01
  -9.8573794e-01
   2.7565091e+00
   1.8680204e+00
  -1.0539828e-01
  -1.9344752e+00
   8.9359430e-01
  -1.4411156e+00
  -5.0220153e-01
  -1.1950398e+00
   1.4748942e-01
  -3.7917762e-01
   3.5619022e-01
  -2.9197269e+00
  -4.5392879e-01
  -6.6659297e-01
  -1.1789042e-02
   2.1286801e+00
   1.0372340e+00
  -2.0325674e+00
   3.1694119e+00
  -1.2723011e-01
  -1.6223645e-01
  -1.6475083e+00
   1.1888972e+00
  -1.4632375e+00
  -2.1219242e+00
  -3.7483390e-01
  -2.0860607e+00
   1.8847248e+00
  -8.1395976e-01
  -3.7026659e+00
   9.7029441e-01
  -2.7545281e+00
   1.7198656e+00
  -1.0241866e+00
   1.5370926e-01
  -4.1291168e+00
  -7.7760396e-01
  -1.5609551e-01
  -2.4504658e+00
   1.3397525e+00
  -2.2747874e+00
  -2.7064841e+00
  -1.2127979e+00
  -2.5442095e+00
  -1.1663614e+00
   4.7053220e-01
   1.2903906e+00
   2.1075475e+00
  -2.6162636e+00
   8.8317895e-01
  -2.3231296e+00
  -1.6272245e-01
   9.4580030e-01
  -3.1398561e-01
   2.9691402e-01
  -1.9344394e+00
   3.1906192e+00
  -9.5942296e-01
  -1.2467708e+00
   1.4272747e+00
   9.7659170e-01
   4.0796963e+00
   3.5445829e+00
  -4.8877489e-01
   6.0832462e-01
   4.0136680e-02
   2.1639016e+00
   9.9714187e-01
  -8.1388799e-01
   6.7243972e-01
  -6.5979691e-01
  -1.3168808e+00
   2.1221951e+00
   8.4904640e-01
   1.3211701e+00
  -7.8787825e-01
  -6.4540463e-01
  -2.9881532e-01
  -7.4605031e-01
   1.7625660e-02
  -2.5635712e+00
  -7.8341787e-01
   2.2724172e+00
   6.9933840e-01
  -1.5245385e+00
  -5.1923381e-01
   1.3300124e+00
  -3.4427447e-01
  -1.2088221e-01
   1.1785923e-01
   1.0527007e+00
   1.6937223e+00
  -5.0005612e+00
  -9.5636021e-01
  -1.5274409e+00
  -1.3132590e+00
  -1.5612599e-01
  -7.8730987e-01
  -2.4215472e+00
   2.2046939e+00
  -1.9372720e+00
   2.5493964e+00
  -3.9589720e+00
  -4.0778076e-02
   3.9857990e-01
   2.9557188e+00
   2.1537747e+00
  -2.1801475e+00
  -5.4368068e-01
   2.4670822e-01
   1.9781035e+00
  -1.6324197e-01
   1.4365941e-02
   1.8950879e+00
  -2.4986737e-01
  -4.6765173e-01
  -1.8744659e+00
  -2.1538788e-02
   1.4190710e+00
   7.9015684e-02
  -2.0842300e+00
  -3.5438193e-01
  -7.6718196e-01
   2.4017857e+00
  -8.4878670e-01
   1.8255436e+00
  -1.9929899e+00
  -3.2140002e-01
   1.1894440e-01
  -2.3207329e-01
   6.3905248e-01
   3.4135564e-01
  -2.7082383e+00
  -1.7556304e+00
   1.1379343e+00
   1.4938145e+00
  -1.5256424e+00
  -1.7706065e+00
  -7.9281647e-01
   5.3209763e-01
  -1.1879490e+00
  -1.7463585e+00
  -1.7322708e+00
  -2.5494571e-01
  -5.4187873e-01
  -2.7607259e-01
  -7.1647754e-01
   1.6663255e+00
   4.0108044e-01
   2.2578283e-01
   2.7849245e+00
   5.7437674e-01
  -8.3654818e-01
  -2.1945858e-01
  -4.5949496e-01
  -7.7650489e-01
   2.6592960e+00
  -8.6747820e-01
  -2.6521716e+00
   1.3752277e+00
  -1.0290453e+00
   7.6744882e-01
   2.1800697e+00
   2.9050761e+00
   6.1861103e-01
  -1.5091862e+00
  -8.6209280e-02
   1.1118807e+00
  -6.4407571e-01
  -1.3184431e+00
   1.7065152e+00
   1.4172598e+00
   9.6500187e-01
   2.8455151e+00
  -1.0817630e+00
   4.3554743e-01
   1.1491018e+00
   1.6779008e+00
  -4.9567123e-01
  -1.5956500e+00
  -1.0894231e+00
  -2.0603258e+00
  -1.2820742e-01
   8.1738464e-02
   4.6860240e-01
  -5.9739787e-01
  -1.2530510e+00
  -2.6209060e+00
  -1.8871118e+00
   1.0156929e+00
  -2.5954647e+00
  -3.8505994e-02
   1.1287117e+00
  -1.3902853e+00
   1.9569149e-01
   5.6449535e-01
  -6.4898334e-01
  -2.0214761e-01
  -2.9994902e+00
   1.1935641e+00
   3.0141489e+00
  -6.0301444e-01
   1.7213585e+00
   5.8030066e-01
  -6.3292291e-01
   2.9935549e+00
   9.7997752e-01
   1.0764957e+00
  -3.7613388e-01
   2.0167023e-01
   5.3476615e-01
  -4.2299091e-01
  -3.0826054e-01
  -1.1984006e+00
  -4.8201647e-01
  -7.5506886e-01
  -2.4402153e+00
  -1.7314338e+00
   3.1016308e+00
  -4.7137010e+00
  -1.6489945e+00
   2.1898576e+00
   1.3372840e+00
  -3.0830917e-01
   1.5453862e+00
  -1.0384620e+00
   4.3895930e-01
   7.6024897e-01
  -3.2978702e-02
   4.1618897e-01
  -1.6222828e+00
   2.2864861e-02
  -1.2309567e+00
  -1.1665395e+00
  -6.2676461e-01
  -4.3166706e-01
   2.9053633e+00
   1.0036882e-01
   9.3123121e-01
   5.4736389e-01
   8.6312960e-01
  -1.3494994e+00
   1.9457763e+00
  -2.8706806e+00
  -2.4484764e+00
   2.6384685e+00
  -1.5494326e-01
  -4.1319010e-01
   2.3942261e+00
  -2.1249318e+00
   8.0803254e-01
   6.8990922e-01
   4.2764389e-01
   2.8689754e+00
  -1.9261669e+00
   3.3368718e+00
   1.3034776e+00
   2.4217092e+00
  -4.7830639e-02
  -2.9492147e+00
  -1.4277955e+00
   3.8156238e-01
   1.0591193e+00
  -1.0853941e+00
  -4.7929041e-01
  -1.1273789e+00
  -1.6169999e+00
   1.8935047e+00
  -2.0238307e+00
   2.0308955e-01
  -2.0945559e+00
  -2.4754129e+00
  -1.4352298e+00
   1.3396363e+00
  -6.4612975e-01
  -2.1326653e+00
  -6.6993255e-01
   1.6043608e+00
  -8.4503312e-01
  -3.9765337e+00
   4.1256078e-01
   6.4916818e-01
  -2.4503121e+00
  -2.2517066e+00
   1.0982479e+00
  -8.2528727e-02
  -1.7527658e-01
  -9.0412997e-01
  -3.4260497e-01
   6.3065639e-01
   7.3130081e-01
  -1.7468135e+00
   1.2859095e+00
   1.6488114e+00
  -2.2223582e-01
   4.6877227e+00
   1.3593675e+00
   1.7610649e+00
  -5.4663375e-01
  -9.0390448e-01
   2.5803125e+00
   8.1365344e-01
  -3.0867260e+00
   1.2334234e-01
   1.7011732e-01
  -5.2811491e-01
  -2.2385699e+00
   6.0257978e-01
  -1.9582663e+00
  -2.1791578e+00
   1.1929214e+00
   9.7021658e-02
   2.2659258e+00
   3.2161077e+00
   2.3609100e+00
  -1.4506928e+00
  -2.3799236e-01
   5.3290428e-01
  -2.1768066e-01
  -1.5979657e+00
   2.6709796e-02
  -1.7510105e+00
   3.2376386e-02
   3.7256938e-01
  -3.4292014e+00
  -4.5809003e-01
  -5.1923874e-01
   4.3090657e-01
  -2.4862224e+00
   7.8102610e-02
  -2.0860674e+00
  -5.5757230e-01
   1.7730368e-01
   4.4516924e-02
   2.7580050e+00
   8.1246492e-01
   1.7221897e-01
   3.7806372e+00
  -7.9879502e-01
   1.0796422e+00
  -1.9958579e+00
   1.7487258e+00
  -1.4152784e+00
   1.3534805e-01
   1.3375949e+00
  -9.5341578e-01
   1.6008259e+00
  -1.4337848e-01
  -3.9895469e-03
  -8.3085732e-01
   5.7770045e-01
   3.0143590e+00
  -2.2687916e+00
   4.7289940e-01
   1.4459936e+00
  -8.3528318e-01
  -2.6185675e+00
   3.4760880e+00
  -1.8819836e+00
  -4.0284469e-01
   2.0907751e+00
   1.9115071e+00
  -1.0109601e-01
   1.7247913e-01
  -7.1154723e-01
   2.7067620e+00
  -2.9778958e+00
  -7.4074739e-01
  -1.9300968e+00
  -1.3616172e+00
  -2.7677515e-01
  -8.4923229e-01
   4.0264488e-02
  -5.0169720e-01
  -1.0392257e+00
   1.2278145e-01
  -1.1239890e-01
  -1.4673129e+00
  -1.7669954e+00
   2.1511485e+00
  -2.3932557e+00
   1.6823443e+00
   5.5639277e-01
  -8.6977455e-01
  -2.2770607e+00
  -6.3727201e-01
  -3.2704874e+00
   3.7937342e-01
   3.1553081e+00
  -1.3145541e-01
   5.1646722e+00
   1.5270525e+00
   6.8874877e-01
  -4.2605515e+00
   1.5213223e+00
   2.5317018e+00
  -2.6158842e+00
   7.6021845e-01
   3.2680244e+00
   2.3835661e-01
  -2.7260946e+00
   2.0193896e-01
  -2.6406968e-01
   1.3840169e+00
  -2.1113521e+00
   5.5769308e-01
  -1.5450838e+00
   7.8455993e-01
   2.9762431e-01
  -2.1959296e+00
   1.7620550e-01
   1.9198082e+00
  -2.3871240e+00
   2.4188976e+00
  -1.1763014e+00
  -2.3960619e-01
   2.6831823e-01
  -2.0383236e+00
  -2.5129622e+00
   6.1733438e-01
  -1.9984935e-01
  -1.6718008e-01
   2.3953178e+00
   2.4955039e+00
   1.8350004e+00
  -2.2817054e+00
  -2.0646931e-01
   1.3827725e+00
  -1.3482933e+00
  -2.1744464e+00
  -1.4403747e+00
  -2.4461112e+00
  -2.7026616e+00
   9.5331388e-01
  -1.5969245e+00
   3.0780794e+00
  -8.3794250e-01
  -1.5986235e+00
   1.2123982e+00
   2.3691300e-01
  -7.5639957e-01
  -2.1705702e+00
  -3.1060930e+00
   1.9995350e-01
   1.8457454e-01
  -4.6744086e+00
  -2.7210189e+00
  -8.5278832e-01
   3.4459384e-01
   2.0165430e+00
  -1.1301470e+00
  -2.7203154e-01
  -2.8667276e+00
   1.8579299e+00
   1.6528170e+00
   9.1543495e-01
   2.9200676e+00
  -3.2879792e+00
   7.8924273e-01
  -2.4486522e+00
   2.4287343e+00
   2.8452964e-01
   1.2969243e+00
  -2.6063528e-01
  -5.6644105e-01
  -2.4617229e+00
   1.4960745e+00
  -7.9142084e-01
   8.2767818e-01
   1.7481378e+00
   3.0547785e+00
  -3.2030634e+00
  -4.0035303e+00
  -1.3446802e+00
   1.5102727e+00
   4.2345926e+00
   1.1267825e+00
   3.1936761e-01
  -1.7618824e+00
  -5.7483002e-01
  -2.3253183e-01
  -4.1160685e-01
   7.6124831e-01
   2.0395228e+00
   9.5126459e-01
  -6.5182015e-01
   1.4096423e+00
  -1.0805846e+00
  -9.1019026e-01
   9.4607361e-01
  -1.4628101e+00
   7.4477410e-01
  -2.0677253e+00
   4.5859950e-01
  -6.6277428e-01
  -1.5856491e+00
  -2.1267432e+00
  -2.6310251e+00
   4.5644227e-01
  -1.0138606e+00
   3.1071349e+00
   4.0718032e-01
   1.6064496e-01
   2.5676513e+00
  -1.3843319e+00
  -4.5104780e-01
   7.8065858e-01
   7.4370037e-01
  -2.9807564e-01
   1.3743831e+00
  -1.1910872e+00
   2.9640820e-01
  -1.5717776e+00
  -1.3817682e+00
   2.8074488e-01
   1.2657962e+00
   2.8924064e+00
  -6.7769965e-01
   1.7271261e+00
  -6.8576205e-01
   8.4431910e-01
   1.7205809e+00
  -1.2886783e-01
   6.0585405e-02
  -1.1437789e+00
   1.9279999e+00
  -2.5652122e+00
  -1.6905639e-01
  -5.3802018e-02
  -1.9163264e+00
  -5.0194369e-01
   1.2780273e+00
   6.0766052e-01
   6.1052781e-01
   1.3675141e+00
   4.3524960e-01
   8.3455765e-01
  -1.6536922e+00
   5.1394401e-01
  -1.9478721e+00
  -7.3505273e-01
  -2.6777341e-01
   2.0188273e-02
   9.9270735e-01
   3.2240973e+00
  -1.4848804e+00
  -2.3629352e+00
   8.9480226e-01
   1.0429129e+00
  -4.6612682e-01
   1.4434262e-01
   1.5684543e-01
   9.2099507e-01
   2.1711810e+00
   8.5081197e-01
   1.5392166e+00
   2.9836192e+00
  -3.9553713e+00
  -1.8018577e+00
  -1.3299939e+00
  -1.2508230e+00
  -6.0683418e-01
   2.4068525e+00
   4.7535383e-02
   8.4597275e-01
   9.0476681e-01
   1.7110524e+00
   8.5275425e-01
  -2.0288224e+00
  -1.5077802e+00
   2.6085605e-01
   1.2124262e+00
   8.9625793e-01
  -1.6484391e+00
  -4.2392043e-02
   1.1060638e+00
  -2.9075409e+00
   2.5039131e+00
   8.0816566e-01
  -1.4538982e+00
   2.4707039e+00
   3.1619303e-01
   7.4761437e-01
   2.6614232e+00
   1.7802872e+00
   6.1761296e-01
  -5.3116839e-01
  -1.3074569e+00
  -2.4875618e-03
  -1.4091275e+00
   1.1687799e+00
  -3.0886456e-01
   2.1350562e+00
  -2.9873356e+00
   2.5445350e+00
   2.2971655e-01
   1.7308420e+00
  -1.5749562e+00
   2.2446718e-01
   8.2807241e-01
  -1.4501388e+00
  -4.9892757e-01
  -2.3427032e-01
   2.1337767e+00
   8.1740819e-01
  -8.4888034e-02
  -2.5488558e+00
   6.1759819e-01
  -2.0186412e+00
   2.5490909e+00
  -1.5390929e+00
  -2.7610860e+00
   3.9992732e+00
  -2.7221835e+00
   1.7206801e+00
   2.5309431e+00
   2.7126011e+00
   2.9083304e+00
  -1.2283012e+00
   8.7185155e-01
  -2.3246485e+00
   9.2570047e-01
  -2.6664617e+00
   1.4789759e+00
   1.6145266e+00
   2.2402607e+00
  -2.9504045e+00
   1.1567385e+00
  -1.6078483e+00
   1.1598720e-01
   1.8488702e+00
   1.7725441e+00
   1.8683191e+00
   2.0417572e+00
   2.3714212e-04
  -6.7962941e-01
   3.7152055e-01
  -1.6411269e-01
   8.3875806e-01
   7.4415948e-01
   1.8508985e+00
   1.0039941e+00
  -7.4070096e-02
  -9.9546256e-01
   1.9998075e+00
   2.8216686e+00
   5.9062601e-01
  -2.2275894e-01
  -1.6471936e+00
  -2.3784883e+00
  -9.5735832e-01
  -1.9996858e+00
   1.1178599e+00
   3.7056543e-02
   3.2654749e+00
   2.6709746e+00
   1.8634254e+00
   7.2745383e-01
   6.3305764e-01
  -3.3347632e-01
   4.8998667e+00
   1.3468619e+00
  -2.3928014e-02
  -6.7770890e-01
  -1.9298129e+00
  -1.5440739e+00
   1.1346934e+00
   2.0257481e+00
  -2.8625629e+00
  -4.1459860e-01
   2.9865170e+00
   2.8215886e+00
  -2.4943389e+00
  -4.7974991e-01
   4.5620354e+00
   4.8061913e-01
   8.0544628e-01
   1.7679164e-02
  -3.0140924e+00
  -1.4980750e+00
   2.0129783e-01
   1.9388684e-01
  -1.0070483e+00
  -7.1599905e-01
  -1.5552812e+00
  -7.7516638e-01
  -1.2537928e+00
  -2.0902238e+00
  -1.2876126e+00
   2.9950549e+00
  -4.7286912e-01
  -3.0547932e+00
   3.1326699e-01
  -3.1711351e-01
   1.5927281e+00
   6.3186612e-01
  -2.6550473e-01
   1.0664906e-01
   1.1765184e-01
  -1.6569316e+00
   6.8103985e-02
  -2.3070413e+00
   2.7985946e+00
   1.8634272e+00
   5.2119440e-01
   2.1683637e+00
  -3.8650748e-01
   2.1737816e+00
  -7.3844168e-01
  -2.3343069e-01
  -3.0561286e-01
   1.1245565e+00
   1.8583315e+00
  -1.2473138e-01
   4.7709789e-01
   6.9417699e-01
  -1.9073884e+00
   2.5050821e+00
  -3.1203661e-01
   5.1892099e+00
  -1.2414198e+00
  -1.4736866e+00
   1.3334646e+00
   1.9434293e+00
   2.0631633e+00
   1.4849593e+00
   1.2149876e-01
   2.9041126e+00
  -1.8209081e+00
   2.7818471e+00
  -9.2196292e-01
  -6.7856306e-01
   1.3761082e+00
  -8.6623783e-01
  -2.1551695e+00
   6.9628422e-01
  -8.4312142e-01
  -8.6128168e-01
   2.5633062e-01
   1.6491456e+00
  -2.2276148e+00
  -1.8341043e-01
  -4.7960820e+00
   1.7348885e+00
  -1.0793652e+00
   2.0196897e+00
   2.3227974e+00
  -5.1225245e-01
   6.2882593e-01
   7.4753427e-02
   5.2794161e-01
  -1.3809302e+00
  -1.1406523e+00
  -1.2397742e+00
   1.1776335e+00
   1.0282006e+00
   1.7503026e+00
  -9.0874701e-01
   1.9208028e-01
   8.6816596e-01
  -4.5268100e-02
  -1.9181604e+00
  -1.1886241e+00
   2.4115992e+00
   1.8401939e+00
   1.3976884e+00
  -8.7008775e-01
  -2.9892594e-01
  -1.7572455e+00
   3.1645925e-01
  -3.5675895e+00
  -1.1194726e-01
   6.7089002e-01
   2.5663829e+00
  -1.8621508e+00
  -1.6027566e-01
   9.1247362e-02
  -2.1113763e+00
   2.4035864e+00
   3.0716859e+00
  -6.3331417e-01
   1.0279223e+00
  -6.0282226e-01
   1.7192784e+00
   5.5827734e-01
  -1.0505070e+00
  -1.1472508e+00
   4.2920968e-01
   9.8726838e-01
  -1.0389102e+00
   1.3493963e+00
   7.6312280e-01
  -6.7913259e-01
   2.3807054e-01
  -5.0584381e+00
   7.7411778e-01
   2.3078244e-01
   1.0543170e+00
  -1.8870352e+00
  -1.7704929e-01
   5.3469546e-01
   1.6203775e+00
   7.2993140e-01
  -1.8389635e+00
  -2.8825203e+00
   2.6657429e+00
   2.0671482e+00
  -5.8579204e-01
  -6.0297307e-01
   3.8073929e-01
  -2.3556252e+00
  -6.3904415e-01
  -2.1113837e+00
  -9.6208478e-01
   9.3824569e-01
  -6.6256632e-01
  -1.4366356e+00
  -1.8832361e-01
   2.3518972e-01
  -2.5530754e+00
  -5.4159095e-01
  -2.1194666e+00
   2.3816601e+00
   2.0572959e+00
  -5.2527614e-01
  -9.9694434e-01
  -2.8087052e+00
   2.8969502e+00
   1.5838513e+00
  -3.0712260e+00
   1.4603164e+00
   2.1136882e+00
   5.0937135e-01
  -6.1560530e-03
  -6.4658606e-01
   1.9339579e+00
   7.4050925e-01
   2.2840210e-01
  -7.2449716e-02
  -1.3974183e+00
  -3.4944634e+00
   1.3103168e+00
  -1.0024563e+00
  -2.0121637e+00
   9.2464645e-01
  -5.0314122e-01
  -1.5684297e+00
  -2.7723670e+00
  -2.8093147e+00
  -9.4996499e-02
   2.2004467e+00
  -1.0836111e+00
  -2.1913954e+00
  -6.4449678e-01
   2.2302111e+00
  -1.3252931e+00
  -1.2069202e-01
   9.2200961e-01
   2.7982512e+00
  -1.9856467e+00
   8.4088231e-01
   1.1941810e+00
  -2.2737033e+00
   2.7874086e+00
  -2.5736945e+00
  -8.8816331e-01
   4.0513536e+00
   1.1513913e+00
  -1.6979590e+00
   4.5649500e-02
  -6.6331763e-01
   2.5353450e-01
  -1.2714861e+00
   2.9358984e+00
  -4.0331942e+00
  -9.7674473e-01
  -2.1129954e-01
   8.8043787e-01
  -1.7340952e+00
   1.0779298e-01
   1.2332763e+00
  -1.8917778e+00
   1.4540864e+00
   2.1728067e+00
  -3.2524423e+00
   2.1230124e+00
   4.7668250e-01
  -1.7015463e+00
  -1.8299295e+00
  -1.8887112e+00
  -1.0158734e+00
   1.5367761e-01
  -3.1110680e-01
   3.8083385e+00
   1.5058935e+00
   5.2078059e-01
  -2.1324404e-01
   8.8413594e-01
  -1.3238493e+00
   8.2066537e-01
  -1.2373716e+00
  -1.3754753e+00
   1.0899837e+00
   2.9804578e+00
  -4.0420902e+00
  -5.2713090e-01
  -2.4249962e-01
  -1.4666743e+00
   5.1907794e-01
  -1.8342873e+00
   2.9236566e-01
  -1.0543694e+00
   1.0913829e+00
  -1.0982198e+00
  -3.5895937e+00
   5.0298329e-01
   1.4971582e+00
   5.0219713e-01
   5.7916097e-02
  -1.1791751e+00
   1.9562909e+00
  -1.9292949e+00
  -1.7529039e-01
   5.9498852e-01
  -6.9901009e-02
  -2.5745293e+00
  -2.3560839e+00
   6.5747602e-01
  -1.9054261e+00
  -1.4757294e+00
   1.2880524e+00
   2.1116082e+00
   1.9530206e+00
   1.0070315e+00
   1.4245863e+00
  -4.4422095e+00
  -4.8271215e-01
   1.1778491e+00
   1.2375232e+00
  -4.9030649e-01
   1.6437548e+00
  -1.9271889e+00
  -1.3589037e+00
  -1.0572097e+00
   6.7677440e-01
   1.5995256e+00
   3.7671361e-01
  -2.4130726e-01
   2.9896107e+00
  -2.3862469e+00
   1.0066340e+00
   6.9889550e-01
   4.9329977e-01
  -2.9234483e+00
   7.1243708e-01
  -2.3636683e+00
  -5.3526198e-01
  -1.4525510e+00
   2.8475023e+00
  -1.9708779e-01
  -4.9483487e-01
   8.4072025e-01
  -1.2646400e+00
  -3.4764548e-01
   1.0408131e+00
   1.8088813e+00
   3.2508812e-03
   1.8249237e+00
   2.7204477e+00
  -2.5236772e+00
   9.2397529e-01
  -4.0613173e-01
   2.5500326e+00
   2.0085576e+00
  -6.0807780e-01
  -1.9407334e+00
   3.7560962e-02
  -1.4342804e+00
   3.2293303e+00
   1.1127131e+00
   1.8279324e-02
   1.3259216e+00
  -1.6490227e-01
  -1.0911970e+00
   7.1360147e-01
   4.1423690e-01
   1.0115993e+00
   1.1234181e+00
   2.3023929e+00
   3.5222751e-01
   1.8637813e+00
  -2.7598527e+00
   2.9652255e-02
  -1.1039461e+00
  -1.6223326e+00
   8.8296096e-01
  -4.7012391e-01
   1.3898965e+00
  -1.4615212e+00
   1.2372600e+00
   6.2536752e-01
  -2.1176724e+00
   2.0594677e-01
  -9.0609082e-01
  -9.6989452e-01
  -5.0324329e-01
  -2.6985524e+00
  -8.5868816e-01
   1.4919787e+00
  -1.2114999e+00
   3.1795809e-01
   5.0573168e-02
  -1.5463551e+00
  -9.7135031e-01
   1.8224011e+00
   7.1231215e-01
   3.1528736e+00
  -7.5126621e-01
  -7.4967820e-01
  -2.5026787e+00
   1.9518581e+00
   3.4143357e-01
   7.2683382e-01
   1.6700988e+00
   4.4146141e+00
   1.6614029e+00
  -1.2068092e+00
   2.2685910e+00
  -2.7021295e+00
  -4.1224519e+00
   3.5669946e-01
   1.0622402e+00
   4.9144331e-01
  -2.3588670e+00
  -4.1361341e-01
  -2.1146575e+00
  -1.5509773e-01
  -2.1752312e+00
   1.9392729e-03
  -4.3224189e+00
  -1.7144627e+00
   6.9348646e-01
  -2.3313898e+00
  -1.0803015e+00
   1.0883151e+00
   6.2627181e-01
   7.2024953e-01
   8.6799699e-01
   1.0332891e-01
  -1.5156566e+00
  -8.3037138e-01
   1.4662086e-02
  -5.1717546e+00
  -4.5091122e-01
   1.1079380e+00
   1.6579437e+00
  -1.9270945e+00
   4.2719293e-01
   3.5886609e-01
   8.2813117e-01
  -1.7153034e-01
   3.8590455e+00
  -2.4751121e+00
   2.3119314e+00
  -2.1084293e+00
   2.4205554e+00
   3.7515542e+00
  -7.1595701e-01
   9.7964742e-01
  -1.6506671e+00
   1.4319168e+00
   1.4081036e+00
   9.0128277e-03
   2.5861992e+00
   1.0803464e+00
   1.1248560e+00
  -2.0024629e+00
   1.1973617e+00
  -7.8145976e-01
   3.3883134e+00
   5.7499332e-01
  -2.1317693e+00
  -6.3656541e-01
  -2.1207878e+00
  -4.8330704e+00
   2.2436169e-01
   1.8573780e+00
   2.8526518e-01
   2.0462634e-01
  -1.8292987e-01
   3.6755232e+00
   1.2203339e+00
  -2.2835748e+00
   1.9854784e-01
   1.1605183e+00
  -8.8355397e-01
   2.7089740e+00
   1.4911028e+00
   1.3411913e+00
   2.0776818e-01
   1.5165343e+00
   5.6899520e-01
  -8.7063172e-01
  -1.0580324e+00
  -3.9418176e+00
  -2.2178456e-01
   6.1685086e-02
  -9.4191780e-01
  -1.2949409e+00
   1.0970977e+00
   2.6428628e+00
   2.3599467e+00
   1.0886547e+00
  -2.0871268e+00
   6.5788151e-01
   2.3361347e+00
   9.3412241e-01
   7.0085211e-01
   1.8714620e+00
   6.4493923e-02
   2.8072294e+00
   1.2775461e+00
  -1.7802527e+00
   1.7331643e+00
   3.4944216e+00
   2.3312122e+00
  -2.5032846e+00
  -1.9114395e+00
   5.1062188e+00
   1.6607600e+00
  -1.4128672e-01
  -2.3577682e-01
  -3.4465994e+00
  -1.3543249e+00
   1.8023540e+00
  -3.2944110e+00
  -2.2350658e+00
  -6.6749902e-01
   4.1129822e-01
   2.6151263e-01
  -9.3762271e-01
   5.7751400e-01
  -2.1500053e+00
   2.2178850e+00
   1.7578028e-01
  -2.2129694e+00
  -3.9765135e-01
  -3.0450025e+00
  -2.0713792e-01
  -2.8610571e+00
   2.3340720e+00
  -1.4275470e+00
   2.0421627e+00
  -2.1874676e+00
   1.7738487e+00
  -3.7984214e+00
   6.4204027e-01
   2.1829915e+00
  -2.7300141e-03
   1.6259013e+00
  -5.9674807e-01
  -4.6740708e-01
   1.5127108e+00
  -1.2647767e+00
  -1.5182767e+00
   2.5429053e-01
   2.3469288e+00
   2.1682859e+00
  -5.3271770e-01
   2.4148226e+00
   1.5166416e+00
  -1.6525551e+00
   1.1891352e-01
   5.1892594e-01
  -4.8512023e+00
  -9.4595970e-01
   1.2877166e+00
   2.5206166e+00
  -1.4057542e+00
   1.3936603e+00
  -2.9595150e+00
   1.6246895e+00
   4.3689862e+00
   6.1580963e-01
  -2.2092879e+00
  -2.5847824e+00
  -1.0233354e+00
   2.9595815e-03
  -6.8761893e-01
  -2.4341343e+00
   1.9007719e+00
  -1.2724455e+00
  -2.3309846e+00
  -1.3245023e+00
  -2.1834097e+00
  -2.4600022e+00
   2.3425492e+00
  -3.6991611e+00
  -2.8802550e+00
   1.5111518e+00
  -5.4871296e-01
   2.6291674e-02
   1.3749876e+00
   1.8358143e+00
   1.7550804e+00
   1.2060937e+00
   6.5479448e-01
   2.1531866e+00
  -6.6173688e-01
  -8.1900268e-01
   1.6595162e+00
   3.9653811e-01
   1.7302649e+00
   1.4723934e+00
  -2.2444984e-02
  -1.0149280e+00
  -2.2018751e+00
  -8.3849936e-01
  -2.1062867e+00
  -3.5927147e+00
  -2.4968339e+00
   9.1703983e-01
  -2.7312503e-01
  -4.4829691e+00
   7.7466827e-01
   1.3831995e+00
   2.7094210e+00
   4.2509332e+00
  -2.4919097e-01
   7.9954006e-01
  -2.8019255e+00
  -1.0906560e+00
   3.0468911e+00
   5.5072060e+00
  -2.3584750e-01
   1.0547583e+00
   2.7524578e-01
  -2.8239637e+00
   1.3458551e+00
   4.8144199e-01
   1.3562775e+00
  -3.6236783e+00
  -7.3403600e-02
   1.5786705e+00
   3.6748890e-02
   1.1373836e+00
  -1.0435486e+00
   6.2463827e-01
   2.7404224e-01
   7.9067627e-01
  -2.1004925e+00
  -9.4119943e-01
  -1.1088197e+00
   3.1667603e+00
   3.4787600e+00
  -3.9561938e+00
  -1.3638856e+00
  -1.7285500e-01
   2.0425773e+00
  -2.9679570e+00
  -3.7718963e-01
   1.5450531e+00
   1.2954106e+00
  -1.7957167e+00
   1.3773084e-01
  -3.1814591e+00
   3.5050314e+00
   1.8082054e+00
   2.8946495e-01
   1.6185817e+00
  -7.8747281e-01
  -1.4734987e+00
   1.2936702e+00
  -1.3015492e+00
  -1.7656420e+00
   1.8005633e+00
  -1.5682832e+00
  -2.4664590e+00
   5.7340681e-01
   1.2910769e+00
   2.0489505e+00
   3.7260493e+00
  -4.2352767e-01
  -8.8194987e-01
   2.7031512e-01
   1.3764256e+00
  -6.1069564e-01
  -9.8024587e-01
   1.6986327e+00
  -1.0974676e+00
   1.6623628e+00
   1.3501498e+00
   1.3305465e+00
   1.5091955e+00
   2.6230138e+00
  -1.4526163e+00
   1.1329861e+00
   1.7983681e+00
  -2.8977921e-01
   5.5735677e-01
   4.6868084e-01
  -9.1944060e-01
   2.4968046e+00
  -1.1860837e+00
   8.0107761e-02
  -3.8139234e+00
  -2.2133102e+00
   1.6926499e+00
   4.0751246e-01
   3.2401546e-01
  -1.1242968e-01
  -1.7683487e+00
   2.5380020e-01
  -1.6160489e+00
  -3.7948101e+00
  -2.0719796e+00
   4.1201494e+00
   6.4548985e-01
  -1.0893278e+00
  -8.6326710e-01
   1.3680127e+00
  -2.6704691e+00
   1.4611092e+00
   2.7202220e-02
   6.8883139e-01
  -1.2179405e+00
   2.2148993e+00
   7.6899933e-02
   7.3638259e-01
   1.5752760e+00
  -2.8157733e+00
  -1.3364886e+00
   3.2621497e+00
  -2.8890934e+00
   4.4642951e+00
  -7.8317248e-01
  -1.8177610e-01
   1.3140917e+00
   1.7560015e+00
   3.5936092e+00
  -1.8929021e+00
   2.0440492e+00
  -2.5269837e+00
   2.8647498e+00
   4.4570736e-01
   9.9099364e-01
   2.2403270e+00
   1.6302957e-01
  -9.7337124e-01
   1.4405947e+00
  -5.7896360e-01
  -3.0562137e+00
   1.2792138e+00
  -1.8097427e-02
   8.1342957e-01
   9.7320702e-01
  -2.1108767e+00
   3.5849585e+00
  -1.1515098e+00
  -3.1718752e+00
  -1.6475531e+00
  -4.9701505e-01
  -1.1340589e+00
  -2.2515553e+00
   2.9379366e-01
   2.0593025e+00
  -1.8018905e-01
   2.8718850e+00
   1.1293164e+00
  -4.5800725e-01
   9.6540811e-01
  -1.7808220e+00
   1.6828218e+00
   3.4231541e-01
  -1.9411738e+00
   3.2475362e+00
  -1.4044171e+00
   1.3072504e+00
   2.9301561e+00
   2.4791079e-01
  -6.3273109e-02
   4.9077306e-01
  -2.1692201e-01
  -2.7524283e+00
  -1.4078478e+00
  -1.5701720e+00
   7.7478697e-01
   1.3982461e+00
   4.0402385e-02
   1.8880134e+00
   2.9999885e+00
   1.2987113e+00
   2.9777214e+00
   1.0420310e+00
   2.5761865e+00
   5.9626737e-01
   2.4748521e+00
   5.2036914e-01
   6.8523013e-01
  -4.4932281e-01
   1.0888607e+00
   1.9382894e+00
  -2.5053293e+00
   2.0604234e+00
  -5.9018852e-01
  -5.2556520e-01
   1.6501512e+00
   1.1501031e+00
   1.6737109e+00
   8.3535776e-02
   1.9637947e+00
   6.2014516e-01
  -4.2895768e-01
   1.1345222e+00
  -4.3241100e+00
  -4.8214880e-02
   1.1344536e+00
   3.8333491e-01
   1.0110691e+00
  -1.6362731e+00
  -7.6889405e-01
  -3.4189861e-01
  -1.4459609e+00
   2.9906641e-01
  -2.5562080e-01
  -1.6919865e+00
  -7.4280682e-01
   9.8145383e-01
   4.4417644e-02
   8.1610122e-01
   4.1905598e+00
  -4.2639307e+00
  -1.6649424e+00
   1.3287469e+00
  -2.6029729e+00
   7.8342780e-01
   4.0408787e+00
  -5.8839571e+00
   8.5165568e-01
   3.6996832e+00
   3.0841585e+00
   1.3175654e+00
  -1.5498697e+00
   2.9121695e-01
   3.2393639e+00
   2.6605315e+00
  -1.2177547e-01
  -6.1640203e-01
  -2.6466009e+00
  -1.3114286e+00
  -1.1690395e+00
   3.1648761e-01
  -1.3747924e+00
  -1.9475465e+00
   3.8208318e-01
  -1.9044947e+00
  -2.5699029e+00
  -1.3295567e-01
  -7.9641215e-01
   1.8350777e-01
   2.6078174e-01
   3.3990690e+00
  -1.0958623e-01
   6.8123985e-01
  -5.8739120e-03
  -8.4376237e-01
  -3.1427878e+00
  -4.9621957e-01
   2.0987173e-01
  -6.3007669e-01
  -1.2359645e+00
   3.1184510e-01
   9.2898716e-01
   5.3813225e+00
   2.5767884e-01
   1.7033402e-01
   4.7133313e-01
   3.1030459e+00
  -1.4739762e+00
   6.9724700e-01
   2.2275929e+00
  -2.0969080e+00
  -2.5124012e-01
   9.7793893e-01
  -1.8279531e-01
   2.1368276e+00
   2.2039448e+00
  -1.8834589e+00
   1.9899206e+00
   1.4253357e+00
  -4.2332017e-01
   7.1090076e-01
   2.5214103e+00
   6.1685436e-01
   2.1866977e-01
  -1.5372789e-01
  -9.1315584e-01
  -3.5240694e+00
  -1.5303211e-01
   2.5314128e+00
  -4.5307120e-01
  -1.4435381e+00
   3.0356865e-01
   2.6386752e-01
  -7.5770720e-01
   1.9503201e+00
   3.4358133e+00
   4.1647496e-01
   5.6090655e-01
   2.1551890e+00
   1.9526738e+00
  -3.0688294e+00
   5.7461866e-01
  -9.5548556e-01
   4.5626561e-01
  -3.1485769e+00
   6.6844553e-01
   1.8295270e+00
   3.6899404e+00
  -1.2649525e+00
   3.2889600e+00
   8.5319495e-01
  -8.6491771e-01
  -2.2629877e+00
  -2.2276739e+00
   2.6285379e-01
  -1.3566183e+00
  -3.8368719e+00
   1.4885727e+00
  -4.2710779e+00
  -3.4206701e+00
   8.8360014e-01
   2.1795590e+00
  -3.7024806e+00
   2.8780745e+00
  -1.0130528e+00
  -1.9047097e+00
  -4.0027443e-01
  -1.7687496e+00
  -3.3551769e+00
   9.1261412e-01
  -4.3797487e+00
  -2.0186594e+00
   8.4957918e-01
  -9.7504170e-01
  -2.9094745e-01
  -3.7611012e-01
  -1.2055416e+00
   1.3139944e+00
   2.3536987e+00
  -1.3995495e+00
   4.9872431e-01
  -1.4639970e+00
  -5.6716568e-01
  -1.2322090e+00
  -1.0087404e+00
  -1.9339785e+00
   2.4554480e-01
   2.4030306e+00
   2.1122579e+00
  -9.3460240e-01
  -3.8675545e-01
   1.7669077e-01
  -9.5510062e-01
   2.3894000e+00
  -2.0427664e+00
   1.7627853e+00
  -3.3836329e+00
   9.1053043e-01
   2.7863602e-01
   1.7843394e+00
  -6.7821427e-03
  -1.0027767e+00
   2.9283001e-02
  -5.4527452e+00
   3.0586927e+00
   2.2027428e+00
  -2.8035254e-03
   2.3581874e+00
   6.7037417e-01
  -3.4524503e-01
   2.9928980e+00
  -1.7126341e+00
   2.7125130e+00
  -1.0925602e+00
   3.5204094e+00
  -2.6996328e+00
  -6.9145397e-01
   1.7693536e+00
  -1.6546368e+00
   4.2231070e-01
  -1.6506838e+00
   1.6742255e+00
   1.7821184e+00
  -5.9133360e-01
  -2.0505937e+00
   2.1363058e+00
   3.7490777e+00
  -2.9039535e+00
   1.7658576e+00
  -5.0932293e-01
   2.5170827e+00
   1.1121846e+00
  -3.9527135e+00
  -5.2847055e-02
  -8.8382315e-01
   5.2195843e-02
   2.5190652e+00
  -4.1528315e+00
   2.2458178e+00
   3.4503146e+00
   2.8628548e-01
   1.5598616e+00
  -3.2333609e+00
  -1.6446348e+00
  -1.6937200e+00
   4.8930398e-01
   4.4912560e+00
   4.1989702e-01
   1.5677348e+00
  -1.3888024e+00
  -1.1406686e+00
  -4.0259028e-01
  -5.5349535e-01
  -4.0394557e-01
  -1.7886796e+00
  -4.7532277e+00
  -1.0568415e+00
   1.2116456e+00
  -6.9928896e-01
  -1.2159405e+00
   5.7652560e-02
  -1.1627071e+00
  -5.5100549e-01
   1.0489688e-01
   1.2758040e+00
  -3.6097189e-01
  -2.8911340e+00
   2.5955102e+00
   8.8264937e-01
   3.6870084e-01
   1.4189106e+00
   1.7793886e+00
  -1.9664804e+00
  -2.2855891e+00
   1.9219802e+00
  -1.3719399e+00
   1.4120250e-01
  -2.7451505e+00
  -3.9180916e-01
   1.7193960e+00
  -4.5251035e-01
   5.8541363e-03
  -2.8242858e-01
   1.0023423e+00
   9.0033746e-01
   1.6215770e+00
  -1.3130551e-02
  -1.3376601e+00
   2.7689150e+00
  -1.9798557e+00
   1.8732891e+00
  -7.7139530e-01
   5.9655337e-01
   3.9852466e+00
  -8.9198359e-01
   6.2711550e-01
   7.6841274e-01
  -2.3088177e+00
  -5.4738710e-01
   5.8145582e-01
  -7.8192371e-01
  -1.5961302e+00
  -3.4608511e+00
  -8.4860355e-01
  -1.4158315e+00
  -5.7232720e+00
   4.1601716e-01
   3.5824568e+00
   1.4168308e+00
   1.6925794e+00
  -3.2141877e+00
  -1.6139223e+00
  -2.2409923e+00
   6.4481490e-02
  -3.8466954e-01
  -7.1940682e-01
   9.7574932e-01
  -7.3714742e-02
   1.0099021e+00
  -7.4242772e-01
  -1.1384119e+00
   3.3132514e+00
  -5.0002870e+00
  -1.8874961e+00
   1.2709968e+00
   2.7435743e+00
  -2.1902573e+00
  -2.3541435e-01
  -2.4359287e-01
  -3.2393676e+00
  -1.8106990e+00
  -2.6157075e+00
  -8.0970920e-01
  -3.2510641e+00
  -3.0898347e+00
  -2.7044872e-01
  -1.0947345e+00
  -1.4152366e+00
  -1.3316948e-01
  -3.1012119e+00
  -6.3453114e-01
   4.8316481e-01
  -2.5215167e-01
   3.6393342e-01
  -1.1154727e+00
   3.8674756e-01
   1.1183460e-01
  -2.9286226e-01
  -7.5719558e-01
  -7.0184837e-02
  -4.9390777e-01
  -1.9430896e+00
   2.1135323e+00
  -1.8548212e+00
   2.0673857e+00
   4.4668458e+00
  -3.4502257e+00
   2.6364777e+00
   3.1476164e-01
  -2.9855115e+00
   3.2486049e-01
  -9.0685312e-01
   2.8523576e+00
   3.9051856e-01
  -6.0333651e-01
   1.6486669e+00
   1.8222855e-01
  -1.7741468e+00
   1.4689377e+00
   3.4303820e-01
  -1.2803321e+00
   1.7002553e+00
  -2.8968310e+00
  -2.8741610e+00
   8.9162520e-01
   2.8990050e-01
   1.7768564e+00
  -1.0592201e+00
  -2.2097938e+00
  -4.8683785e-01
  -3.7580970e+00
   2.6240230e-01
   8.8995904e-01
   4.1194657e-01
   2.0860804e+00
  -1.0691916e+00
  -2.0583628e+00
  -6.2715066e-01
   1.8729436e+00
  -1.2665280e+00
  -1.1444779e+00
   2.8260502e+00
  -2.4074923e+00
   7.4094353e-01
   2.1716680e+00
  -2.2691065e-01
   6.0906026e-02
  -7.1379144e-01
   3.6979641e+00
  -1.2162069e-01
  -2.4231523e+00
   3.3502858e+00
  -6.7302063e-01
   7.9802186e-01
   4.0309319e-01
   3.3096873e+00
  -1.7409754e+00
  -1.5538735e+00
   5.5835963e-01
  -1.6208444e+00
   1.8094355e+00
   3.2893513e-01
   6.4900478e-01
  -8.1396168e-03
   1.2545630e+00
   6.8991659e-01
  -4.7522870e-01
  -4.0068672e-01
   2.6201675e+00
  -2.1314804e+00
   1.8923534e+00
  -6.1270791e-01
  -2.6024652e+00
   2.1192983e+00
  -2.7927222e+00
  -1.9188588e+00
   1.3759607e+00
  -9.1339735e-01
  -1.1548535e+00
  -3.1177806e+00
   1.5326958e+00
  -4.4975284e-01
  -1.6038053e+00
  -2.3730352e-01
   5.8463043e-01
   1.3332557e+00
   1.5436453e+00
   9.2319871e-01
   4.4070451e-01
   2.2035225e-01
  -2.5019256e+00
   8.1068904e-01
   8.4504534e-01
   1.8188307e+00
  -3.1052754e+00
  -3.1765922e+00
   7.2100636e-01
  -1.4271921e+00
  -6.0991042e-01
  -2.2116025e-01
   9.6787144e-01
   1.0908716e+00
  -4.7182831e-01
  -1.1557600e-01
  -4.2169038e-01
   5.4712917e-01
   1.7359202e-01
   1.1396809e-01
   1.1496214e+00
  -6.1496007e-01
  -1.6292531e+00
  -3.3946543e-01
   4.9766978e-01
   2.3681136e-01
  -5.8908833e-01
  -1.3465679e+00
  -3.1812258e+00
   2.2008931e+00
  -9.6611212e-01
  -4.7724112e-01
   4.0731620e-01
  -3.4534388e+00
   1.0274482e-01
  -5.2350767e-01
   8.0784943e-01
  -5.4566156e-01
  -6.8113307e-01
   1.6507459e+00
   5.3099184e-01
   8.3748520e-01
   4.3440366e-01
   4.0334561e+00
   7.0844511e-01
  -9.9674050e-01
  -2.2580872e-01
  -6.8625071e-01
  -1.4418819e+00
   6.3673306e-01
   3.8668556e+00
  -4.3606472e-01
   2.1131187e-01
  -1.9839382e+00
   1.0505347e+00
   5.5784275e-01
   3.5936207e+00
   6.9412521e-01
  -1.9840152e+00
   1.8638639e+00
  -7.3764078e-01
  -1.1959087e+00
  -1.0922910e+00
  -3.5651972e-01
   1.5771606e+00
   1.5964796e+00
   7.1918906e-01
   5.1710462e-01
  -5.9434964e-01
   2.3997495e+00
  -2.3129874e-01
   1.8658711e+00
  -1.7004029e+00
  -7.3405455e-01
   8.7656624e-01
  -9.3285085e-01
  -1.8058656e+00
   1.2163470e+00
  -4.7714703e+00
  -1.0693804e-01
   4.1023772e-01
   1.7848339e+00
   3.5061313e-02
  -1.0944885e+00
   7.1188925e-01
  -2.3999022e+00
   1.7335127e+00
  -1.4185495e+00
   2.8025600e+00
  -1.0409696e+00
   2.9475375e-01
   1.2283406e+00
   1.2513762e+00
   2.1383639e+00
  -2.5886167e+00
   1.0992983e+00
   1.6298947e-01
   1.2163518e+00
   1.8672934e+00
  -4.1922379e-02
   5.4522362e-03
  -3.4406143e+00
  -2.5136586e+00
  -7.7856094e-01
   1.6249950e+00
   2.5999527e-01
  -2.6508450e-01
  -1.1148442e+00
  -9.7376639e-01
   9.1886514e-01
  -1.0947143e+00
  -5.5406179e-01
  -9.9239615e-01
   4.9007039e-01
  -4.7105683e-01
   2.0195278e-01
  -2.4722106e+00
  -1.4784551e+00
   4.0223233e-01
   2.3538966e-01
   3.3493961e-01
   2.4770792e-01
  -5.1245456e-01
   4.7513131e+00
   5.8738288e-01
   1.4259272e+00
  -1.1240453e+00
   1.4342241e-01
   1.1787593e+00
  -8.4738482e-01
  -2.6836949e+00
   8.4301632e-01
   2.1859877e+00
   9.0817539e-01
   2.9437840e-02
   1.9433980e+00
   8.7113246e-01
  -1.1186753e+00
  -1.1510182e+00
   1.1294266e+00
   1.0760388e-01
   7.5105320e-02
   6.9765717e-02
  -9.1697413e-01
  -1.9148786e+00
   2.4272822e+00
  -8.3554208e-01
   8.8707810e-01
  -1.7713205e+00
   1.6381599e+00
  -7.8597782e-01
   1.5962612e+00
   1.0999057e+00
   2.4298541e+00
  -6.0362566e-01
   3.4412618e+00
   6.4473338e-01
  -1.1612363e+00
  -1.2270022e-02
  -9.6963031e-02
   4.0903693e+00
   3.2163441e-01
  -1.4343881e+00
   1.3690518e+00
  -2.7052118e+00
   1.1898720e+00
   4.6381630e-01
  -9.0345633e-01
  -1.1650322e+00
  -8.7432235e-01
  -3.3261071e-01
   1.4474511e-01
   8.2217662e-01
  -1.7024954e+00
   1.5994348e+00
  -6.7244346e-01
  -1.4963173e+00
  -1.9613485e-01
   2.4749628e+00
  -4.1432663e+00
   1.6005549e+00
   2.0186339e-01
  -2.7941571e+00
   1.4389796e+00
   3.4994418e+00
   2.5443087e+00
  -8.9363273e-01
  -1.1791594e+00
   2.0818824e+00
   1.9170996e+00
  -1.0164173e+00
  -3.0090250e+00
  -3.2948186e+00
   2.3285366e+00
  -1.5344439e+00
   1.2854281e+00
  -1.8870074e+00
   3.2395656e+00
   1.0436691e+00
  -1.2470304e+00
  -2.8569212e+00
   1.2790405e+00
   1.7822201e-01
  -7.5999220e-01
  -8.3615144e-01
  -2.4776678e+00
  -1.3045678e+00
   2.7209530e+00
  -1.1471212e+00
  -6.4594469e-01
  -1.3105711e+00
   1.7784511e+00
   2.8234638e+00
  -3.5930764e+00
   1.1950915e+00
   5.2774235e-03
   1.3954771e+00
  -2.8389597e+00
   1.4986421e+00
   1.7205947e+00
  -3.3956223e+00
  -8.1373834e-01
  -2.0370409e+00
   2.2605028e+00
  -1.5849802e+00
  -1.9464929e+00
   2.2366181e+00
  -4.2193608e-01
   6.8220552e-01
   2.8040805e+00
  -9.2200528e-01
  -1.9004484e+00
  -1.3194230e+00
   1.4916501e-01
   2.5808857e+00
  -1.5247995e+00
   5.2252754e-02
  -1.2435307e+00
   1.0198506e+00
   8.5779779e-01
   6.4475535e-01
  -2.3024417e+00
  -1.1027978e+00
  -1.2111518e+00
  -1.3751196e+00
  -4.5616232e+00
  -2.7231986e+00
   3.3468294e-01
   4.7332298e-01
   5.8869175e-01
  -1.8967799e+00
  -1.3135526e+00
  -2.3018996e+00
  -1.9772959e-01
   1.4139791e-01
   9.0853237e-01
   1.5843609e-02
  -7.7961542e-01
   6.8305435e-02
   8.0526567e-01
   1.7882629e+00
  -5.5440945e-01
   4.3395092e-01
   4.9315051e-01
   9.8962518e-01
   1.8411246e+00
   1.8476348e+00
   2.8602839e+00
  -7.0314389e-01
  -2.8739875e+00
   2.3407213e-01
   3.5411491e+00
   6.5890048e-01
  -1.9594421e+00
  -6.0566338e-01
   2.7480009e-01
   2.6450362e+00
   6.3883018e-01
  -5.2754924e+00
  -3.4516150e-01
  -2.0117074e-01
  -3.5349108e+00
   3.6979996e-01
  -7.0136502e-01
  -2.5204990e+00
  -1.9716998e+00
   7.0915124e-01
  -1.1424772e+00
  -3.5288885e-01
  -3.3752198e-01
  -1.2451896e+00
   2.1216821e+00
   4.9428026e-01
  -3.2100498e+00
   1.5034949e+00
  -9.9338597e-01
   1.1424429e+00
   1.9880738e+00
   1.6958265e+00
  -6.1715828e-01
   9.6818031e-01
  -1.2791822e+00
   3.6131089e+00
  -3.0560429e-01
   1.5794786e+00
   1.5560593e+00
  -2.2301624e-02
   2.1560441e+00
  -1.2801767e+00
   6.8825699e-01
   3.3396887e-01
   3.2639005e+00
   2.6383623e+00
  -9.3017962e-01
   1.6621503e+00
  -1.6685195e+00
   5.6842734e-01
  -2.3647738e+00
   1.3874842e+00
   9.4751885e-01
  -6.0368321e-01
  -1.2401568e+00
   1.0840994e+00
  -6.2395142e-01
   1.6262031e+00
  -9.4363493e-01
   1.0729866e+00
   1.6756084e+00
   2.7752241e+00
  -7.7754984e-01
   2.3977213e+00
   1.5994050e+00
  -5.4348726e-01
   1.4858042e+00
   8.1864094e-01
  -7.5197676e-01
   8.3428946e-01
   1.7789062e+00
   1.8943979e+00
  -4.9520253e-01
  -1.9660582e+00
   1.2472203e+00
  -2.7748662e+00
   1.2717676e+00
  -5.0954329e+00
   2.4707419e+00
   1.9840359e+00
  -7.7523502e-01
   3.1301852e+00
  -1.8943168e-01
  -2.4877235e+00
   2.1611607e+00
   1.4361279e+00
   2.2584411e+00
   2.5405925e+00
  -8.8530783e-01
   1.2454272e+00
  -8.0220146e-01
   6.9526669e-02
  -2.9683105e-01
  -1.7723233e+00
  -3.8484238e+00
   2.8146141e+00
   1.1392783e+00
   2.0901657e+00
   7.4895592e-01
  -3.5143505e+00
  -6.7455810e-01
  -7.2861682e-02
   1.7505950e+00
  -1.1745293e+00
   2.1805417e-01
  -2.6270427e+00
  -2.7578650e+00
  -8.5461245e-01
   1.4528962e+00
  -8.8630713e-01
   2.4626377e+00
  -3.1878566e+00
  -1.6943292e+00
  -5.5266862e-02
   1.9229255e+00
  -1.3998963e-01
  -6.5855035e-01
  -2.2930603e+00
   2.2027343e+00
  -1.8561441e+00
   1.1967182e-01
  -1.8662509e+00
   2.1991852e-01
  -2.9205903e+00
  -1.6161851e+00
  -3.6274801e+00
   2.0418638e+00
  -1.6326323e+00
   2.7470439e+00
   1.7216327e+00
  -2.2707648e-02
  -3.0637284e+00
   2.2497417e+00
  -7.2206907e-01
  -1.9811312e+00
   1.5474066e+00
  -4.0384698e+00
   7.2411985e-01
  -5.2749521e-01
   2.1760275e+00
  -3.1485928e-01
  -2.2874257e+00
   1.9479602e+00
  -9.1019615e-01
   2.3640524e-01
  -2.9375026e+00
   1.4749661e+00
  -4.1852874e+00
   8.1769347e-02
   1.2725295e+00
   1.7865606e+00
   2.8624675e+00
  -1.1518678e+00
   7.7505689e-01
   2.2652706e-01
   1.5584470e+00
   2.3841162e+00
   2.6550398e+00
  -3.8476282e-01
   2.2130316e+00
   6.0945509e-01
   5.1234737e-01
   3.3980549e+00
  -7.8570017e-01
   5.5407966e-01
   2.0111359e-01
  -2.6799761e+00
   3.8932515e+00
   2.6912290e+00
  -2.9418464e+00
   1.3311743e+00
  -1.1381437e+00
  -5.5710151e-01
   1.3722581e+00
   2.1572188e+00
  -3.8509874e+00
  -1.8690024e+00
  -1.3005020e+00
  -3.3326137e-01
   5.9250961e+00
   1.2826864e+00
   1.7404473e-01
  -1.6450670e+00
   3.6881921e-01
   2.3538018e+00
   1.8591678e+00
   1.5635059e+00
  -1.4880883e+00
   2.5885011e+00
  -2.8253609e+00
  -3.8191410e-04
  -4.1133442e+00
   4.6549078e-01
  -3.3039628e+00
   4.1099686e+00
  -1.2674534e+00
  -1.9798454e+00
   5.0537430e-01
  -8.0696497e-01
  -1.5099431e+00
  -8.8822855e-01
  -6.5796621e-01
  -2.8068642e+00
  -1.3224801e+00
   2.1167981e+00
  -6.1493973e-01
   1.9952714e-01
   1.3620675e+00
   1.3472421e+00
   8.2375802e-02
  -1.0521893e+00
  -4.7553298e-01
   2.4398748e+00
  -3.2853463e-01
  -8.5083988e-01
   1.7222995e+00
  -8.3085976e-02
   2.2510021e+00
  -1.9537686e+00
  -4.1761515e+00
   3.8156680e-01
   2.9962611e+00
   2.3078381e+00
   5.9196594e-01
  -6.9398197e-01
   1.9248545e+00
   1.4480996e+00
   3.6676746e+00
   9.8645301e-01
   2.7032950e-01
  -1.8842538e-01
   8.7289336e-01
  -4.9427340e-01
  -2.9895501e+00
  -1.1408084e+00
  -8.9644776e-02
  -5.4895166e-01
  -1.5324864e+00
   5.0125752e-01
   2.3257821e+00
   1.0559363e+00
   1.2255614e+00
   1.4529135e+00
  -3.3371009e+00
  -4.5017706e-01
  -4.8104412e+00
  -2.6975779e+00
   1.8737196e+00
  -1.4791569e+00
  -1.5102664e+00
  -6.0723352e-01
   1.2833532e+00
   1.1887910e+00
   5.1305733e-01
  -1.0135533e+00
  -2.9788912e+00
  -1.0603234e+00
  -2.3620468e+00
   1.0806761e+00
  -9.9208931e-01
   2.2667403e+00
  -1.5639915e+00
   1.1832435e-01
   1.7294955e+00
  -5.2645002e-01
  -1.6964247e+00
  -1.0345819e+00
   1.6119957e-01
  -8.6905700e-01
   2.0320858e+00
   2.4354532e-01
  -4.4056072e+00
   1.1302280e+00
  -2.2679391e+00
   1.4560688e+00
  -8.8945061e-01
  -4.1213050e-01
   1.1645132e+00
  -1.8087500e+00
   5.6942618e-01
  -1.2128123e+00
  -1.7050712e+00
   4.0028905e+00
   4.2327083e+00
  -6.0475997e+00
   9.0803900e-01
  -1.5214132e+00
  -2.3386858e+00
  -4.4517005e-01
   2.0705956e+00
   3.2410194e+00
  -1.2261086e-01
   4.9257358e-01
  -1.0428763e+00
  -6.2692703e-01
  -1.0591271e+00
  -2.2782891e+00
   9.1381524e-01
   8.3731192e-01
  -2.0759867e+00
  -3.1600536e+00
   5.4360809e-01
  -9.5811223e-02
  -1.5076213e+00
  -1.5309411e+00
   3.9258221e+00
  -1.2500368e+00
   9.4464873e-01
   1.3901956e+00
  -1.1442153e+00
   5.7115148e-01
   1.5521150e+00
   1.7072684e+00
   1.8309572e+00
  -1.8666241e+00
   5.7701335e-01
  -1.7956260e-01
   2.5611215e-01
   2.2603679e+00
  -2.8978463e+00
   1.3252745e+00
  -1.1185939e+00
   1.0052388e+00
   2.0910856e+00
   9.7628768e-01
  -1.7958685e+00
  -1.8174393e+00
   1.5563635e+00
  -2.1509249e+00
   4.1525195e-01
  -1.0125786e+00
   3.0398690e+00
   5.3169608e-01
  -1.1007235e+00
  -1.0777296e-01
  -1.8695620e+00
   1.9705900e+00
  -7.0369546e-02
   8.3734965e-02
  -8.2822076e-01
  -1.4151209e+00
  -2.7694671e-01
   1.8955183e+00
  -1.1556052e-01
  -4.8717113e-01
  -2.6648303e-01
   9.3350437e-02
  -2.2617481e+00
  -6.0804517e-01
  -3.9729621e+00
   2.8573239e+00
  -2.7774733e+00
  -4.5706832e-01
  -1.0621343e+00
   6.0671293e+00
   5.5392830e-01
  -1.4842687e+00
   1.5008583e+00
  -4.6145980e-01
  -5.7916362e-01
   5.4435198e-01
  -3.9930104e+00
  -8.2355770e-01
   6.0954031e-01
  -2.0860557e+00
   1.9645122e+00
   1.4222665e-01
  -6.0146608e-01
  -9.8385684e-01
   1.8210038e+00
  -7.9844064e-01
   2.0829633e+00
  -3.5072247e+00
   2.9051051e-01
   1.3501808e+00
  -3.7855509e-01
  -1.9794136e+00
   8.3981258e-01
  -5.7529073e-01
  -1.0697421e+00
   7.3301820e-01
  -1.4524980e+00
   3.8650939e+00
  -2.7744553e+00
   1.1301489e+00
   2.7149567e+00
   6.2190317e-01
   2.0274123e+00
  -5.5429263e-01
  -1.7159724e+00
  -7.5346126e-01
  -1.8970087e+00
  -5.0324996e-01
  -1.4575060e+00
  -1.6498692e+00
   3.0548694e+00
  -2.5113722e+00
   1.8390487e-01
  -5.3421000e-01
  -9.0866264e-01
  -2.6518268e+00
  -8.8748013e-01
   4.0858271e-02
   1.0290569e+00
   1.1122285e+00
  -1.5114236e+00
  -1.6779841e+00
  -3.2228826e+00
   1.5881661e+00
   3.5959352e+00
   2.4347198e+00
   4.7487556e-01
  -1.3534478e+00
  -1.4557001e+00
  -1.1474238e+00
   3.0996657e-02
  -1.2121114e+00
   2.6666295e+00
   1.5449021e+00
   1.4814128e+00
   1.3537996e+00
  -4.0083170e+00
   2.2063753e+00
  -2.0860918e+00
   6.6222102e-01
   8.4639172e-02
  -7.8469626e-01
   2.1145534e+00
  -1.9939557e+00
   1.5044058e-01
  -2.0169343e+00
  -7.2017357e-03
   3.9166555e-01
   7.9885677e-01
  -7.4745603e-01
  -7.4261204e-01
   4.1555192e-01
   4.0982550e-01
  -1.9579854e-01
  -7.1776951e-01
  -1.9816940e-01
   4.1856825e+00
   2.9862905e+00
   2.0939182e+00
  -5.4384932e-01
  -2.3097578e+00
  -8.9063011e-01
  -5.5291604e-01
  -9.3025089e-01
  -2.4500943e+00
  -1.2165238e+00
   1.9201183e+00
   6.0286845e-02
   2.5062740e-01
  -8.9104819e-01
  -3.1893607e-01
   2.0067727e+00
   1.1806444e+00
   1.2114544e+00
   1.3245868e+00
   1.5908752e+00
  -3.5338804e+00
  -3.5631757e+00
  -3.8291073e+00
   5.2134033e-01
   2.1699464e-01
  -1.2711258e+00
  -1.5972216e+00
   6.1246106e-01
   6.3291378e-01
  -2.1301896e-01
  -1.3961668e+00
  -1.2814440e+00
  -1.1586926e+00
  -3.0202794e+00
   1.1554963e+00
   1.1115468e+00
  -2.4199646e+00
  -1.8840205e+00
  -1.9919318e+00
   4.0808316e-01
  -5.9387289e-01
   2.1258017e+00
   1.0358306e+00
  -4.1488075e-01
   1.8831776e+00
   1.2751732e+00
  -2.4288308e+00
   2.9054615e+00
  -2.5267055e+00
   5.9206977e-01
  -3.4814436e+00
   1.8454501e+00
  -2.2787553e+00
   5.4484070e-01
   5.9123438e-01
  -2.2093474e+00
  -1.5120861e+00
  -1.5362039e+00
  -4.3498130e-02
   6.7515304e-02
  -1.5572049e+00
  -1.0395219e+00
   1.5485214e+00
  -4.8831797e+00
  -2.6643574e+00
   4.4293756e-01
  -1.7832233e+00
   1.9846360e+00
   3.1535214e+00
   3.1526450e+00
  -1.0456583e+00
  -6.0429685e-01
  -4.7083220e-02
   2.8193380e+00
  -1.5104976e+00
   1.2194344e+00
   7.6928067e-01
   3.6657039e+00
   2.2933638e-01
  -1.2559143e+00
  -1.8231344e+00
  -1.1275394e-02
   5.6523855e-01
   3.6764256e-01
  -1.0844718e+00
   2.6051524e+00
  -2.9110170e-01
  -6.0789520e-01
   5.0273482e-01
  -1.2616816e+00
   2.5293713e-01
   2.2252212e+00
  -1.8411984e+00
   2.5820293e+00
   5.9296257e+00
   3.9866766e-01
  -3.3972794e+00
   1.1162308e+00
   2.0343550e+00
  -1.1669064e+00
  -1.6725001e-02
  -1.0305116e+00
   2.6303504e-01
  -1.8829781e+00
  -1.9245342e+00
   9.6820978e-01
  -3.0735828e+00
   6.9649825e-01
   5.1275359e-01
  -2.0896607e+00
  -8.4812217e-01
  -9.1578591e-02
  -3.7395358e+00
   1.1664953e+00
  -4.5535563e-01
   1.4193826e+00
  -8.0639930e-02
  -2.9499404e+00
   3.2642362e+00
  -2.6033675e+00
   3.1322263e+00
  -4.5105167e-01
   1.2237612e+00
  -7.1782892e-01
  -4.5967234e+00
   2.0070146e+00
  -4.5957898e-01
   9.5454694e-02
   1.6843437e+00
  -1.8186461e+00
   5.5650282e-01
   4.2174187e-01
  -3.6705173e+00
  -6.1721338e-01
   8.2893365e-01
   1.1427070e+00
   8.1668856e-02
   1.6114318e-02
  -3.9160046e+00
   1.2606986e-01
  -3.8630541e+00
   2.6727206e-01
   1.2954212e+00
   3.9491318e+00
   8.6574397e-01
   2.6035166e-01
   9.1800729e-01
  -2.0756412e+00
  -4.2360332e+00
  -3.7011118e+00
   1.9622735e+00
   5.7401192e-01
   5.4048630e+00
   5.3123891e-01
   2.2477121e+00
   2.9099228e+00
  -3.4697483e+00
   3.8809442e+00
  -7.7508601e-01
   3.7908722e+00
   4.8281552e-01
  -8.3998226e-02
  -1.6322804e+00
  -3.2965470e+00
   1.5296703e+00
  -2.8955518e-01
  -1.8005275e+00
  -9.8513538e-02
   2.7768854e+00
  -1.7545056e-01
   2.5427010e+00
  -5.6372924e-03
  -1.3337964e+00
   7.8061520e-01
  -2.9104374e+00
  -2.9612155e+00
   6.0858951e-01
  -3.6124196e+00
  -2.8061660e+00
   2.0901899e-01
   1.8342871e+00
  -2.5453852e+00
   3.0177864e+00
  -2.3995449e+00
   2.2899400e+00
  -2.6023122e+00
  -4.6110778e-01
  -1.1377167e+00
   8.5693039e-01
   1.6843856e+00
   3.8549750e-01
  -3.6298095e-01
  -8.1066115e-01
  -9.4603368e-01
   4.1817048e+00
  -9.3944391e-01
  -2.8491703e+00
  -3.2307145e+00
   6.1187030e-02
  -1.7777385e+00
  -4.5152499e-01
  -1.2728044e+00
   5.5008915e-01
   3.6514985e+00
  -1.9686656e+00
  -3.2467897e+00
  -4.1367541e-01
   1.8872815e+00
  -3.2396892e+00
   5.8927522e-01
   3.0353918e+00
   1.0445259e+00
   2.1694767e+00
   2.3580050e+00
   2.9274725e+00
   3.9980842e-01
   6.0629120e-01
   1.1198886e+00
  -7.1495230e-01
   2.5356427e+00
  -1.8019358e+00
   1.3582036e+00
   2.1590436e+00
  -1.0809809e+00
   2.2470714e+00
   2.6573210e+00
  -2.0616442e+00
  -2.2410932e+00
  -2.7778995e+00
   2.7049635e+00
   7.3209352e-01
  -1.6186520e+00
   1.6254731e+00
   3.9393195e-01
   5.1221017e+00
   3.6007814e+00
  -6.7460571e-01
  -7.1093444e-01
   6.4058506e-01
  -1.9047444e+00
   7.3288877e-03
  -2.4178638e+00
   1.2768956e+00
   1.9773008e+00
  -1.8106657e+00
  -1.7345050e+00
   2.1069786e+00
  -2.5019039e-01
  -4.4001289e+00
  -1.7030164e+00
  -5.6883643e+00
   3.4350179e+00
   1.4390424e+00
  -2.1913368e+00
   1.5138397e+00
   1.4672641e-01
   2.3598828e+00
  -6.0098135e-01
   2.1114426e+00
   1.4404815e+00
   4.6952175e-01
  -1.4751236e+00
   9.2590525e-01
  -4.3712899e-01
   1.3698026e+00
   1.8311804e+00
   5.6851194e-01
   6.6685430e-01
   3.9008469e-01
   3.5426461e+00
   2.3704893e+00
  -2.8672564e+00
  -5.0255239e+00
  -3.8522661e+00
  -2.3833939e+00
   1.3807372e+00
  -3.0222172e+00
   3.0778376e+00
   1.2861187e+00
  -2.6992394e+00
   5.3062567e-01
   9.4903392e-01
  -4.0713035e+00
  -1.6952269e+00
   2.9631252e+00
   1.6336739e+00
   2.5784847e+00
  -5.7909563e-01
   2.8315581e+00
   1.3812832e+00
   3.0436955e+00
  -2.8927168e-01
   4.4795648e+00
  -3.8384499e+00
  -1.5161391e+00
  -1.6727655e+00
  -3.0360320e+00
  -5.1711122e-01
  -1.0407941e+00
  -1.0199974e+00
  -2.3598815e+00
   9.9790426e-01
   2.9768171e+00
   7.1205391e-01
   1.1547239e+00
   2.0650923e+00
   3.6533003e-01
  -4.2452155e-01
  -2.6491912e-01
  -9.7485567e-01
   1.6539449e+00
   1.3255976e+00
  -1.7035348e+00
   9.0071734e-01
  -5.6507277e-01
   9.0554762e-01
   6.3795781e-01
  -2.6095687e+00
   2.1961486e+00
  -1.7119516e+00
  -1.8697487e+00
  -1.0710649e+00
  -7.0732047e-01
  -7.9343040e-01
   5.6383346e-02
  -4.1797068e-01
   3.0986193e+00
   2.7039273e+00
   1.7386802e-01
   3.0011222e-01
  -8.7448318e-01
   2.1850035e+00
   2.0601322e+00
   1.1104143e+00
   1.3890395e+00
  -2.0063729e+00
  -1.0170148e+00
  -1.8975464e+00
  -3.1623807e+00
  -5.1932222e-01
  -1.6519888e-01
   1.7355188e+00
  -1.0948144e+00
  -2.5086299e+00
  -5.8396654e-01
   3.0943332e-01
   1.7694878e+00
   4.0992364e+00
   3.4874836e+00
   1.4379207e+00
   1.6625803e+00
  -2.0323253e+00
   1.0788730e+00
  -1.9100303e+00
   9.4582408e-01
   3.1166135e+00
   2.1667713e+00
  -1.2487937e+00
  -3.9492474e+00
  -9.6073130e-01
  -7.0243005e-01
   1.2173854e+00
  -9.4609959e-02
   4.7232425e-01
   9.3201372e-01
  -1.6977225e+00
  -1.0668732e+00
   8.7326810e-01
   2.8426758e+00
  -1.4459745e+00
   7.2909884e-01
   4.6017936e+00
  -1.7793529e+00
  -1.9780568e+00
  -2.2194410e-01
   1.8937823e+00
   2.3555461e-01
   4.5548572e-01
  -1.4014052e+00
  -2.6657652e+00
  -1.4681416e+00
   1.6287562e+00
  -1.5769602e-01
   2.5169840e+00
  -1.3304513e+00
  -3.0124795e+00
   1.5267429e+00
   9.1321491e-01
   3.2638336e+00
   8.4503181e-01
  -1.7486013e+00
   6.5083274e-01
  -2.1409254e+00
  -7.7739955e-01
   4.7651926e-01
  -2.1595067e+00
   1.3478849e+00
  -6.5132108e-01
   1.9919022e+00
  -1.3514957e-02
   7.1491980e-01
  -5.0815961e-01
  -5.3550733e-02
   1.5784134e-01
   1.2175128e-04
   3.0902096e+00
  -1.3542212e+00
  -7.6726646e-01
  -2.0336441e+00
  -1.1993448e+00
   2.6378393e+00
   1.6225387e+00
  -9.1827429e-01
   1.4484180e+00
  -1.1004545e+00
   1.1077946e+00
  -2.3610971e+00
  -2.8767431e+00
   3.0376775e+00
  -2.0992829e-01
  -2.1311977e+00
  -8.1891601e-02
   1.8719911e+00
   8.7906763e-01
  -2.1036045e+00
  -1.0488557e+00
  -8.5039802e-01
   9.5335023e-01
   2.3735264e+00
  -8.0921430e-01
   3.0749415e+00
  -6.9836533e-01
  -2.0656933e+00
  -3.9875935e+00
   3.5308621e+00
  -4.9050369e-01
  -3.3808483e+00
   4.8700820e+00
  -4.6612035e-01
  -7.9904489e-01
   4.1275350e+00
  -3.3791048e+00
  -6.7147661e-02
  -1.3705667e+00
  -1.5975428e+00
  -1.9145366e-01
  -1.5133473e+00
  -2.3332515e+00
  -2.0693961e+00
   1.0014864e+00
  -1.2806471e+00
   3.0623982e+00
  -1.2157138e-01
   4.9672393e-01
  -4.2100526e-01
   1.0703405e+00
  -3.8174376e-01
  -1.1023132e+00
   2.5853137e+00
  -1.4619206e+00
   1.6131466e+00
   3.0964683e-01
   5.2882095e+00
   1.5442735e+00
  -6.1271786e-02
  -1.0785279e+00
   1.6378539e+00
   1.9584594e-01
   1.6592217e+00
   2.4723089e+00
   1.7464701e+00
  -5.7798702e-01
  -1.7444610e+00
  -7.2970444e-01
   9.2380503e-01
  -1.0695671e+00
   3.9363511e-01
   7.3242891e-01
   5.4666574e-01
  -2.0038392e+00
   4.6468517e-01
  -1.5304044e+00
  -4.2839018e-02
  -1.6216090e+00
  -2.2608512e+00
   5.6791201e-01
  -1.6954807e-01
   1.6229489e+00
   1.0105380e+00
  -2.3239893e+00
   2.3034232e+00
   1.9166985e+00
  -3.8671852e+00
   2.6657956e+00
   6.2708537e-01
   4.9341004e-01
  -1.8504311e+00
   1.8158127e+00
  -2.0946917e+00
   1.6645601e+00
   2.6593944e-01
   4.3356799e-01
   3.5304880e+00
   1.3444213e+00
  -1.1885769e+00
  -2.8746308e+00
   2.0565309e+00
   5.7519863e-02
   5.9924695e-01
  -2.3779261e+00
  -4.5950262e-01
  -4.8437518e-01
  -3.1436052e-01
  -2.1095252e+00
   2.1583977e+00
   5.7726986e-01
  -2.1666951e+00
  -1.2194571e+00
   4.3934900e-03
   2.3668857e+00
  -4.0041285e-01
   3.7862149e-01
   1.0242273e+00
   2.7552069e+00
   4.2340257e-01
  -2.1859346e+00
   4.0329561e-01
  -1.7577523e+00
  -1.0096285e+00
   1.7855415e-02
  -1.4445867e+00
   6.4726561e-01
   2.0403318e-01
  -1.3031052e-01
  -2.9099992e+00
   5.6297558e-01
   2.9872479e-01
  -1.2795036e+00
  -1.5732808e+00
   1.1776519e+00
  -3.4406103e-01
   2.1693010e+00
   3.0139588e+00
  -1.0484888e+00
  -3.1066728e+00
   2.0194285e+00
   5.0528382e-01
  -1.8587698e+00
  -5.2576885e-01
  -2.5730919e+00
   8.9510323e-01
   2.5752681e+00
  -1.5151072e+00
   1.4052536e+00
  -2.7517628e+00
  -1.0647058e+00
  -1.3996580e+00
  -8.9547698e-01
  -1.8956037e-01
   2.8936699e+00
   1.7133435e+00
  -1.1976680e+00
   1.5164773e+00
   9.4834876e-01
  -9.9282095e-01
   3.4772683e+00
   1.5596403e+00
   9.2567339e-01
   2.5488440e+00
   2.2176942e+00
  -1.3293074e+00
  -2.2914938e-01
  -3.1411598e+00
   4.6390188e-02
  -1.5694085e+00
   1.0879460e+00
  -2.1380250e+00
  -3.9773475e-01
   1.4489799e+00
  -1.5477263e-01
  -1.4136318e+00
  -9.9845717e-01
   1.1428876e+00
  -7.3801194e-01
   1.6468860e+00
  -2.2489809e+00
   4.4931024e+00
   1.7086658e+00
   3.4997719e+00
  -3.5590926e+00
  -1.6678368e+00
  -4.0292550e+00
   1.4226045e+00
  -1.5350560e-01
  -1.8102864e+00
   3.3854657e+00
  -2.7075818e+00
   1.9741510e+00
   1.3331423e+00
  -2.0683975e-01
  -1.0636154e-01
   3.4527945e+00
  -1.9870535e+00
   9.5535228e-01
  -1.1453314e+00
  -1.1105482e-01
  -1.0636978e+00
   2.4455882e+00
   1.1625245e+00
  -2.2083664e+00
   2.0738737e+00
   1.3275223e-01
   8.6244972e-01
   1.8619331e+00
   2.7921363e-01
   5.7094663e-01
   1.1110458e+00
   2.6629155e+00
  -1.0251925e+00
   9.5125811e-01
  -9.4067603e-01
   3.8722959e-01
   1.9537059e+00
   9.4827898e-01
  -9.0068409e-01
   1.0620598e-02
   1.0525521e+00
  -3.7877697e+00
   9.3682176e-01
   1.5597725e+00
  -2.2721447e+00
   1.6028006e+00
   1.9347127e+00
   2.5969178e+00
   8.4195903e-01
  -1.5009277e+00
  -3.7330952e+00
   1.7686780e+00
  -1.1769461e+00
  -9.0556092e-01
   6.2276247e-01
  -2.1328891e+00
  -1.9317804e+00
  -2.1385518e+00
   1.7153144e-01
   1.1734997e+00
   8.5355752e-01
   2.0501317e-01
  -1.7835806e+00
  -3.5532772e-01
  -1.9804314e-01
   2.8428415e+00
  -1.3909526e+00
  -1.3129422e-01
   1.7456537e+00
   1.7492119e-03
   3.3784659e-01
   5.6224796e-01
  -2.2224287e+00
  -8.8023782e-01
   1.9794216e+00
   1.3166900e+00
   4.0015025e-01
  -3.2973058e-01
  -2.9812218e+00
  -1.7129954e-01
  -6.2105021e-01
   1.8232243e+00
   1.5216522e+00
  -1.5836086e+00
  -5.3392051e-01
  -1.4732372e+00
  -3.7067919e+00
  -1.1500637e+00
  -2.9519177e+00
   1.4432373e-01
  -1.7662604e-01
   1.8145550e+00
   1.6705740e+00
   1.7086955e-01
   1.9766689e+00
  -1.5154330e+00
   2.8380937e-01
   2.5007345e-01
  -1.8631596e+00
   1.4224600e+00
   9.1677210e-01
  -1.3584810e+00
   1.4654263e+00
   3.3477033e-01
  -6.3403967e-01
   1.9566759e+00
   1.9347060e+00
   4.5638798e-01
   4.6364398e+00
   8.8493195e-02
  -1.3622218e+00
  -8.7500908e-01
  -1.7363218e+00
  -4.1029616e-01
   1.2582591e+00
   1.6435238e+00
  -1.3936922e+00
   6.9401407e-01
   6.3057006e-01
  -2.8587217e+00
   1.7963128e-01
   1.5086738e-01
  -1.6532132e-01
  -2.9633193e+00
   3.0141915e+00
   1.0365011e+00
  -1.4319047e+00
  -1.9150321e+00
   4.5478074e+00
  -2.9258056e+00
  -5.3666664e-01
   1.3866023e-01
   3.1143322e-01
  -1.4671514e+00
  -2.0593655e-01
  -1.1330091e+00
   1.1957546e+00
   1.4642182e+00
   1.0074275e+00
  -1.1582762e+00
   2.0535907e+00
  -6.3258116e-01
   1.3699350e+00
   5.1740663e-01
  -7.6260035e-01
   2.7248713e+00
  -1.2891301e+00
  -3.6693190e-01
   1.6385150e+00
  -5.0030314e-01
   8.8899975e-01
  -3.2165334e-01
   1.5556529e+00
   2.9347054e+00
   2.3932736e+00
   1.7247760e+00
  -2.4907010e-01
  -7.5055793e-01
   1.4627555e+00
   2.9639099e-01
   3.0245181e+00
   1.1077554e+00
  -6.9520760e-01
   2.7713229e+00
   3.7841450e-01
  -1.6771579e+00
   1.9859218e+00
  -2.0700627e+00
  -4.4798934e-01
   2.8748707e-02
  -7.7071012e-01
  -2.8871962e+00
   7.9754051e-01
  -2.2005436e+00
   3.0634000e-01
   1.0954157e+00
  -5.5156302e-01
  -3.1507248e-01
  -2.6766692e+00
   2.7695551e+00
   8.8338923e-01
   2.3075947e+00
  -3.5003477e+00
  -6.0628710e-01
  -1.6275863e+00
  -2.9633212e-01
   1.0540574e+00
  -1.4735169e+00
   1.3306305e+00
   6.8963385e-01
  -2.7248649e+00
  -7.6811621e-01
   9.4443606e-01
  -1.4893242e-01
  -7.9031734e-01
   1.6303342e+00
   1.7567447e+00
  -2.9687277e-01
  -2.4803451e-01
   3.2524098e-02
   6.6456486e-01
   1.6694456e+00
   1.0535334e+00
  -1.1404519e+00
  -6.7070947e-01
  -9.6610762e-01
  -1.9291647e+00
   1.0890392e+00
   1.9962676e-01
  -1.4163667e+00
  -3.0742435e+00
  -3.0408925e+00
   4.5247574e-01
   7.8974069e-01
   3.4935080e-01
   1.0594412e-01
  -1.9325574e+00
  -4.9381986e+00
   1.1641971e-01
   1.7149158e+00
   2.1835056e-01
   2.6698244e+00
  -4.6837325e+00
  -2.4650438e+00
  -5.8293631e-01
   1.9766207e+00
  -1.0671080e+00
  -2.6636399e+00
  -3.6664287e-01
   1.9136360e+00
   1.9924531e+00
  -1.2740046e+00
   2.8479318e+00
   5.1527794e-02
  -5.0854055e-01
  -4.2279451e-01
  -4.1598967e+00
   1.9735184e+00
  -1.2486618e+00
   1.3831079e+00
   6.8762695e-01
   2.1955997e+00
  -1.3109554e+00
   5.9405275e-01
   1.1718157e+00
  -1.7168548e+00
   1.3134789e+00
   1.6674775e+00
   8.5764575e-01
  -1.7393102e+00
  -1.5598483e+00
   2.9137157e+00
  -3.3046330e+00
   1.7403230e-01
   1.0256554e+00
  -3.3984005e-01
   4.2567630e-01
  -1.3658461e+00
   3.2510035e+00
   2.0996943e+00
  -1.4716327e+00
   4.7586876e-01
   7.1854202e-01
  -2.1060783e+00
  -1.7015207e+00
  -1.3743502e+00
   1.4646949e+00
   2.1844838e+00
  -5.4847937e-01
  -1.8686972e+00
   3.1639665e-01
   2.6634773e-01
   5.2353269e-01
  -7.3489093e-01
   1.5029789e-01
  -1.7221911e+00
  -5.8892246e-01
   5.3295412e+00
   9.8432539e-01
   3.0189100e+00
  -3.0868657e+00
   8.0697592e-01
  -3.5858305e+00
  -4.5177272e+00
   1.9289902e-01
  -5.9321852e-01
   5.8329086e-02
   1.1476426e+00
   2.0156290e-01
  -1.2503707e+00
  -9.1294659e-01
  -1.3826702e+00
   7.7813433e-01
  -2.3762425e-01
  -7.3353519e-01
   6.9983672e-01
  -1.7527291e+00
  -4.1545007e+00
   1.1390862e-01
   3.2622241e-01
   5.7407833e+00
  -3.1103036e-02
   2.1736861e+00
  -2.5008363e+00
   8.7442784e-01
   5.7586994e-01
   7.2622691e-01
  -2.0636812e+00
   3.9802839e+00
   1.3129688e+00
   2.1958624e+00
  -1.2727079e+00
   1.0568607e+00
  -1.8698322e+00
   5.3187318e-01
   1.2827166e+00
  -6.7557397e-01
  -1.5118963e+00
   2.0992015e+00
   8.3668467e-02
   1.0676649e+00
   6.1988212e-01
  -1.3315030e+00
   1.5428309e-01
  -4.2840750e-01
   6.8779027e-01
   4.2523519e+00
   2.0489397e+00
   3.8384596e-01
   1.1056513e+00
   1.0529857e+00
  -1.0156879e+00
  -2.7276039e-01
  -1.8307301e-01
  -9.6229643e-01
   8.7028626e-02
  -6.6722894e-01
   4.9914105e+00
   1.2933980e+00
  -1.5198228e+00
   1.1661390e+00
   2.5014367e+00
  -6.0825119e-01
   1.6011517e+00
  -3.5803630e-01
   5.9937806e-01
   9.3382270e-01
   7.2698454e-01
   2.6005033e+00
   3.9084977e-01
   2.5622927e+00
  -2.2347987e+00
   3.3135622e+00
   1.6942701e-01
  -5.4785884e-01
   2.1986766e+00
   2.7993632e-01
   4.1950743e+00
  -3.2611391e-01
  -3.8202372e+00
   2.4377792e+00
  -3.3429710e-01
  -5.6327548e-01
   5.4192385e-01
  -1.5268885e+00
   1.1996821e+00
   1.9156794e+00
  -1.2668210e+00
   1.6444535e-01
  -4.1946211e+00
   3.7673634e-01
   1.3229491e+00
   7.3195094e-01
  -8.4941531e-01
   8.5642449e-01
  -6.9198909e-01
   2.9193129e+00
  -1.1511110e-01
   3.0474804e+00
  -1.4078829e+00
  -5.4911783e-01
   6.8027068e-01
  -3.2366512e-01
   6.2502857e-01
   2.3307956e+00
  -1.8308267e-01
  -1.4604273e+00
  -1.0012085e+00
  -8.0178095e-01
  -3.4709712e-01
  -1.3146842e+00
  -2.6957241e+00
   2.3168161e+00
  -1.3179974e+00
  -2.7614082e+00
  -2.1592533e+00
  -9.6551395e-01
  -1.5370021e+00
   1.9873964e+00
  -3.7311725e+00
  -1.6294334e+00
   1.4030427e+00
  -3.8622875e+00
  -2.1175334e+00
   5.1361233e-01
  -9.1425177e-01
  -6.2519546e-01
  -1.1185918e+00
   2.2026841e+00
  -1.1283854e+00
   1.3686375e+00
   8.0409064e-01
   1.0330324e+00
   6.2160356e-01
  -8.9505814e-01
  -1.3612012e-01
  -8.5915677e-01
  -1.9554418e+00
   1.3296730e+00
   2.3728752e-01
  -4.6912664e+00
   5.8771216e-02
   3.0043352e+00
  -1.9883744e-02
  -9.1948644e-02
   1.0709048e-01
   9.7444120e-01
  -1.1481425e+00
   1.9009391e+00
   3.2663285e-01
  -4.3696527e-01
   4.1590640e+00
   4.2996891e+00
  -2.5416040e+00
  -2.1045633e+00
  -6.9022533e-02
  -2.8768604e-01
  -6.0380666e-01
   2.1751520e+00
   2.4815612e+00
   3.1417000e+00
   2.5768853e+00
   2.3417330e+00
  -3.9610886e+00
   2.2687626e+00
  -7.8757889e-01
  -9.3843718e-01
   2.7368984e-01
  -3.2297856e+00
   2.2996087e+00
  -2.9862051e-01
   3.5628130e+00
   7.2700604e-01
  -4.9474094e-01
   5.9866517e-01
  -1.0554143e+00
  -9.9339118e-01
   1.1792429e+00
   1.6725859e+00
   2.3489250e+00
   3.1600517e+00
  -2.3648958e+00
  -2.0907410e+00
   2.9243241e+00
  -5.4428957e-02
  -6.8594904e-01
   3.9710836e-01
  -1.5431749e+00
  -3.2724590e-01
   1.3649491e+00
   2.8561682e-01
  -2.3808974e+00
  -8.0546498e-01
   3.7094835e+00
  -9.1349638e-01
  -1.3273404e+00
   3.5684909e+00
  -1.7694092e+00
  -1.1448387e+00
   2.3025446e+00
   1.9163601e-01
  -5.2451174e-01
  -6.2293731e-01
   1.7484562e+00
  -1.1034463e+00
  -1.4967586e+00
   4.1439762e+00
  -2.3441824e-01
  -1.2893959e+00
  -7.6935043e-01
  -1.8233022e+00
  -1.2551684e-01
  -4.4378859e-01
  -1.4160774e+00
   6.8253883e-01
  -1.8797794e+00
   3.4566181e+00
  -3.5879222e-02
   1.6531001e+00
  -3.9878010e+00
   7.4249066e-01
   9.0651705e-01
  -2.9340630e+00
   6.9746609e-01
   3.6433218e+00
   2.7706550e+00
   3.3292579e-01
  -4.2502113e+00
  -1.0182044e+00
  -1.5759605e+00
   2.4408908e-01
  -5.3575645e-01
   3.8660705e+00
   8.0690893e-01
   3.5310376e+00
  -7.4349202e-01
  -3.6640014e-01
   8.7012251e-01
   1.0501722e+00
  -7.6944535e-01
   2.5941592e+00
   6.1928102e-01
   6.0317594e-01
   4.4296217e-01
   2.2710406e+00
   8.7023244e-01
  -1.5756778e+00
   1.4437182e+00
  -1.6908337e+00
  -4.7207433e-01
   1.9512056e+00
  -9.6414935e-01
   1.2167022e+00
   3.1388004e+00
  -5.0113685e-01
  -1.5783681e+00
  -1.7320987e+00
  -4.3268775e+00
  -2.9672912e-01
   2.8419513e+00
  -8.2476396e-01
   2.6951786e+00
   1.7240287e-01
  -2.1486930e+00
  -1.3168245e+00
  -5.7401141e-01
  -1.1511197e+00
   4.3764293e+00
   1.0343716e+00
   4.8424758e-01
  -6.5914663e-01
   2.2199819e+00
  -1.7740514e+00
  -4.3928498e+00
   5.4476596e-01
   3.6415956e-01
  -1.0099075e+00
   1.0709275e+00
   2.2826525e-01
   4.2199749e-01
  -9.7799381e-02
   2.0656395e+00
  -1.4163780e+00
   6.1500705e-01
   2.0362596e+00
  -4.2523182e+00
  -1.4517094e+00
  -1.1932869e+00
  -6.0079046e-01
   4.8535394e-01
  -3.0816928e+00
   2.3894064e-01
   2.2957481e+00
   2.4315067e+00
  -1.7525527e+00
  -6.8229503e-01
   2.3624425e+00
   3.3665746e+00
  -1.6258763e+00
   3.2536157e-01
   1.8194390e+00
   9.5602160e-01
   5.2060515e-01
   1.7080355e+00
  -1.5170812e+00
  -2.6123473e+00
  -3.3979007e-01
  -1.1255540e+00
   1.7774238e+00
   2.3579116e+00
   1.7643237e+00
  -3.3789851e+00
   1.4335714e-01
   3.3494003e-01
   2.3227146e+00
  -2.0033187e+00
   8.7386520e-01
  -3.5499450e+00
  -1.5430044e+00
  -1.1245970e+00
  -2.8446772e+00
   8.9317787e-01
  -2.7162677e+00
  -2.9400175e+00
  -3.0212420e+00
   1.7945174e+00
  -7.4173201e-01
  -3.4308666e+00
  -1.4668004e+00
   3.6857497e-01
   1.9065303e+00
   2.0421422e+00
  -5.5984201e-02
   1.5828952e+00
  -3.6946151e+00
   2.0251276e+00
  -1.8408728e+00
  -8.4073072e-01
   6.3200930e-01
   4.9686307e-01
  -1.4406185e+00
   5.1117248e-02
  -1.0427834e+00
  -7.5972706e-02
  -1.0338131e+00
   2.5697394e-01
   1.1026411e+00
   7.2454524e-01
  -3.9588515e-01
   1.0916306e+00
   1.8238431e+00
   1.4093344e-02
  -2.5911372e+00
   3.7591642e-01
  -2.6956580e-01
  -1.6700207e+00
  -1.9823275e+00
   1.3987125e-01
   8.5611740e-02
   5.2602492e-01
   1.2497489e+00
   9.2582847e-01
  -2.3828807e-01
   2.9250904e+00
  -1.1491440e+00
  -1.1597222e+00
   9.4771313e-01
  -6.2282685e-02
  -8.4120475e-02
   1.7384540e+00
  -1.8083995e+00
   5.4088102e-01
  -4.0003559e+00
   9.3793384e-01
   1.0046448e+00
   5.3788457e-01
  -1.4486975e+00
   1.1166149e+00
   3.1576833e+00
   3.9780014e-01
   1.8518835e+00
   2.7610610e-01
   1.1917908e+00
   2.4314319e+00
  -3.4814385e+00
   8.8631344e-01
  -5.3221712e-01
   1.5351758e+00
   1.0802759e+00
  -1.2701767e+00
   1.9212897e+00
   3.8977570e+00
  -1.8743472e+00
  -7.0157750e-01
  -1.1080280e+00
  -3.1879799e+00
  -1.0011023e+00
  -1.2835035e+00
   1.1884112e+00
   1.8761865e+00
   1.6778271e+00
   3.0768445e+00
  -5.5383177e-01
   1.0914959e+00
  -4.1477305e+00
  -1.2170046e-01
   1.2645764e-01
  -3.7575526e+00
  -1.3844104e+00
   8.5869815e-01
   3.2785212e+00
   1.5265347e+00
  -2.1314928e+00
   3.3748236e+00
  -2.7351150e+00
  -2.4684355e-01
   4.1884923e+00
  -1.3126115e-01
  -3.0849129e+00
   7.9172449e-01
  -6.3700683e-01
  -2.6410313e+00
   3.5184719e+00
   1.3882014e+00
  -2.3621480e+00
   9.3394986e-01
   2.8365481e+00
   2.6191753e+00
  -1.8719711e+00
   3.2221126e+00
  -6.4789944e-01
   1.1485849e+00
   2.9985196e-01
  -1.2446802e+00
  -5.5987713e-01
   1.7269717e+00
   2.5454181e-01
   4.3937873e-01
   1.2982613e+00
  -4.8330160e-01
   3.4289110e+00
   2.0571495e-01
  -1.8760407e+00
   4.3819720e-01
  -6.7273934e-01
   1.3715466e+00
  -2.8980969e+00
  -5.7463011e-01
   2.3360909e+00
  -2.6910998e+00
  -3.7557604e+00
   1.8078818e+00
   1.5589922e-01
  -1.4244937e-01
  -8.4780895e-01
  -7.3165259e-01
  -4.3633310e-01
  -4.6340295e-02
  -1.9015535e+00
  -3.6409045e-01
   3.0016592e+00
   9.7140982e-01
  -1.3364653e+00
   2.6514402e+00
   8.3240936e-02
   1.7136775e+00
   4.6595052e-01
  -2.4393721e+00
   2.2614330e-01
   1.3403460e+00
   2.4942498e+00
  -2.7625238e+00
  -8.3461970e-01
  -3.7472784e-02
   2.1933558e+00
   2.0815863e+00
   1.2693560e+00
  -7.4711759e-01
   1.6066762e+00
  -3.5874326e+00
  -1.0423562e+00
  -1.9894049e+00
  -1.1595440e+00
   2.2984029e+00
   8.4043730e-01
  -2.9062230e+00
   4.0687023e+00
   2.1794372e-01
   2.2274935e+00
   7.5827202e-01
   1.3780493e+00
   7.5201761e-01
   3.6382916e+00
  -2.1454533e+00
   6.8716496e-02
   2.3885119e-01
  -1.7520016e+00
   2.9438698e+00
  -2.3526892e-02
  -3.0218136e+00
   1.1763783e+00
  -1.0923591e+00
  -5.8485970e-01
   1.6580646e+00
   1.5930836e+00
  -3.1744065e+00
  -9.5115961e-01
   1.5181563e+00
  -1.1506293e+00
   6.8148631e-01
   1.6541104e+00
   2.8307868e-01
   1.4941403e+00
   3.4827941e+00
   1.6282653e+00
   2.7152894e-01
  -6.6907311e-02
  -5.5122458e-01
  -1.5277771e-02
   3.4729133e+00
   9.6850197e-01
  -5.6062027e-01
  -3.8992216e+00
  -1.7026321e+00
   7.8769430e-01
   3.6856613e+00
   1.6254708e+00
   2.5857750e-01
  -1.4736402e+00
  -4.0099438e+00
  -2.8306830e+00
   4.7462855e-01
  -2.9183378e+00
  -2.1730871e+00
   1.8063486e+00
   1.8118549e+00
  -1.2039838e-01
   3.5707837e+00
   2.6362870e+00
  -2.9687731e+00
  -1.1447624e-01
   1.0375836e+00
   3.5159223e+00
  -1.9739771e+00
   3.1934378e+00
   3.3397348e+00
   3.7839841e-01
   1.8126475e-01
   6.4514441e-01
   1.8953392e+00
   2.9678178e+00
  -8.8940413e-01
   7.8514866e-01
  -9.3887060e-01
   3.7104530e+00
   3.6616339e-01
  -6.6613543e-03
  -1.8184164e+00
   1.1570851e+00
   8.8609324e-01
   3.2077535e+00
  -1.5765105e-02
   1.8175683e+00
  -1.8665128e+00
  -2.4549086e+00
  -1.3343713e+00
  -7.6442094e-02
   2.4024355e+00
  -6.0405039e-01
   5.4109009e-01
  -8.3594871e-01
   2.6491327e-01
   2.4716513e+00
   1.1001985e+00
   2.6489981e-01
   1.9889277e+00
   1.2580685e+00
   4.9206092e-01
   2.2000163e+00
   2.9573753e-01
   2.3179611e+00
  -2.9890506e+00
  -1.1521575e+00
   1.3522909e+00
   1.3198342e+00
   2.6388431e+00
  -2.2341094e+00
   8.8101904e-01
  -2.0268441e+00
  -1.5694117e+00
  -2.8433767e-01
   7.8046909e-01
  -8.3025978e-01
  -4.4892554e-01
   2.3664030e+00
   1.9061407e-02
   4.5663411e-01
  -4.3728518e-01
   1.4238165e+00
  -2.7609446e+00
   2.9054474e-01
   2.6772997e+00
  -1.5726176e+00
  -5.1086468e-01
   6.2004586e-02
   8.4361468e-02
   1.6944633e+00
  -2.9389058e-01
  -2.5029706e-01
  -3.1185859e-02
   2.1409369e+00
  -1.9451619e+00
   1.4186420e+00
   1.2835304e+00
   1.4789044e+00
   1.5600010e+00
  -1.2581859e+00
  -8.6438576e-01
   1.0328195e+00
   6.7671563e-01
   3.3796187e+00
   1.2338104e+00
  -1.6673734e+00
   2.1454834e+00
   1.0313053e+00
  -3.2714823e-01
  -6.0886372e-01
  -1.8031457e+00
  -7.8351454e-01
   5.6593524e-01
   2.7275412e-01
   2.2513697e+00
  -3.3600688e-02
   8.3802261e-01
  -1.9033371e+00
   1.2010822e+00
  -5.8495357e-01
   3.2871656e+00
  -2.6455975e+00
  -2.1686576e+00
   8.3920470e-01
   3.1525597e+00
  -6.7960505e-02
  -2.8420359e+00
   3.4735397e+00
  -3.3861960e-02
  -3.4529858e+00
  -2.4683509e-01
   1.6568622e-01
   8.7948644e-01
  -6.2260189e-01
   9.9503565e-01
  -3.0997199e-01
  -6.3063451e-02
  -5.9690590e-01
  -2.5078026e+00
  -3.0182844e+00
  -2.8663955e+00
  -1.0886813e+00
   2.7034525e+00
  -3.3977363e-01
  -4.0161230e+00
  -9.8191797e-01
   2.1354432e+00
  -2.1335052e+00
  -3.3010908e+00
  -8.0528097e-01
   6.0338197e-01
  -3.8937216e+00
  -8.9854154e-01
   2.8318429e+00
   1.7083612e+00
   1.5518963e+00
  -2.3025677e-01
   5.6147385e-01
  -1.3316848e+00
   1.6755728e+00
  -4.7886902e-01
   1.2844858e+00
   9.8241518e-02
   1.5929439e+00
  -1.4106077e+00
  -8.5307031e-01
  -2.4710103e+00
   3.2090794e+00
   1.4133669e+00
  -1.2164935e+00
  -1.3156340e+00
   5.3784659e+00
  -2.5344922e+00
   6.8244939e-01
   8.1985253e-01
  -1.0762916e+00
  -1.0192329e+00
   1.2907663e+00
  -4.6421350e-01
   4.1747248e-01
  -2.3004725e+00
   2.5356898e+00
  -3.8693884e-01
  -9.1603627e-01
  -3.3248643e+00
  -1.8146042e+00
  -5.5997780e-02
  -2.2356843e+00
  -1.6515392e+00
  -2.2008317e-01
  -2.5036139e+00
   1.8634028e+00
  -1.7855605e+00
   1.4509355e+00
  -9.6446934e-02
   3.6884736e+00
   2.0942379e+00
  -7.3994989e-01
   8.2804675e-03
   1.2672463e+00
   8.4101010e-01
   2.5590724e+00
  -2.0988325e+00
  -1.4764041e+00
  -2.1340901e-01
  -2.2036940e+00
  -1.2797496e+00
   1.3482175e+00
  -1.0424990e+00
  -9.3356768e-01
   1.7604553e+00
   1.0917513e+00
  -1.0043170e+00
  -7.5737584e-01
   2.6433962e-01
  -6.6120704e-02
  -1.0223983e-01
   2.4720008e+00
  -2.3949002e-01
   6.7045690e-01
  -1.3546979e+00
   1.7271708e-01
   1.8508627e-01
   1.9495782e+00
  -1.0039360e+00
  -1.3486898e+00
  -3.3555741e+00
  -1.0927547e+00
   8.3759031e-01
  -1.1169239e+00
  -3.8757029e+00
  -1.8793314e+00
   5.6009164e-01
  -2.0592502e-01
  -1.3960000e+00
   9.3499905e-01
   1.5965234e+00
   1.4340211e+00
   3.0426400e+00
   1.1344385e+00
   1.9498145e+00
   2.3608297e+00
   4.1756317e-01
  -2.6102419e+00
  -2.3425209e+00
   5.5683935e-01
  -2.7693665e-01
   1.7449177e+00
  -1.6701787e+00
  -1.4007386e+00
   3.7356294e+00
   8.5359531e-01
   1.0864840e+00
  -7.7313633e-01
   1.4379291e+00
  -3.4237248e+00
  -1.8286440e+00
   1.8247983e+00
   3.2778859e+00
  -7.4003881e-01
   1.5911073e+00
   2.6925059e+00
   4.3766471e-01
   8.4433649e-01
   1.2365832e+00
   1.7264326e+00
   1.8828940e+00
   9.7157689e-02
   3.3692224e+00
  -6.8701721e-01
  -1.8614978e-01
   9.2979858e-02
   2.2244334e+00
   1.0523037e+00
  -1.3003021e+00
  -1.9484852e+00
   8.7691582e-01
   1.0909643e+00
   1.1793153e+00
   9.8348047e-01
  -1.7269114e+00
  -9.2738361e-01
  -3.0370910e-01
  -3.3163273e-01
   2.1422706e+00
  -2.0333179e+00
   4.4894594e-01
   1.6960634e-01
   3.1405210e+00
   1.6209014e+00
   1.8794109e+00
   7.3799664e-01
  -3.8792951e+00
   2.5081616e+00
  -6.7426735e-02
  -1.1244359e+00
   1.6397274e-01
   2.9681806e+00
   9.1673011e-01
  -2.1792127e-01
   2.6551469e+00
  -7.5459864e-01
   5.7656963e-01
   8.5174668e-01
   1.6806511e+00
   4.6447563e+00
   3.4066384e+00
   6.3553721e-01
   3.0996521e-01
   3.3853141e-01
   1.2513459e+00
   9.8026739e-01
  -3.7110454e-02
   5.2271399e-01
   9.4727002e-01
  -1.0712350e+00
  -2.0277943e+00
   2.5536743e+00
  -3.3917046e+00
   1.3597425e+00
   1.7556194e+00
   3.5984906e+00
  -4.1323790e+00
   4.0092437e-01
   1.8486395e+00
   8.4231544e-01
  -8.6095270e-01
  -3.8057641e+00
  -2.9025788e+00
  -6.9160515e-02
   7.3346397e-01
  -3.0524607e-01
  -1.0555918e+00
  -3.2520621e+00
   2.0417751e+00
   4.2692421e+00
   7.4739949e-01
  -1.6492878e+00
   2.6018071e+00
   2.3294185e+00
   1.8149439e+00
  -3.3042431e-01
   1.1167371e+00
  -9.1921140e-01
  -8.6335094e-01
   5.9390955e-01
   2.9152224e+00
   2.2126027e+00
   2.3766051e-01
  -1.6051937e+00
  -2.2926576e-01
   7.6184794e-01
   1.9484517e+00
  -7.6294414e-02
  -1.0063189e+00
   2.6400756e+00
   3.1815359e+00
  -4.4395126e-01
  -1.3349360e+00
   3.5457972e-01
   1.4273808e+00
   6.9630689e-01
   1.1162286e+00
  -3.3544405e-01
   1.6814070e+00
   2.2671876e+00
   7.4732856e-01
  -1.2075366e-01
  -1.3125310e+00
   3.5035801e+00
  -9.9928106e-01
   4.1729633e+00
   2.0550883e-01
  -2.7721204e+00
  -3.9001116e+00
   3.1191456e+00
   1.4857556e+00
  -1.9495714e+00
  -2.8186843e-01
   9.6331650e-01
  -6.1815546e-01
  -1.5580427e-02
  -2.0113666e+00
  -7.1223098e-02
  -1.2553909e+00
   2.3232583e+00
  -2.7305321e-01
   9.5116448e-01
  -2.2539816e+00
   1.7227242e+00
  -2.1918093e+00
  -1.8849818e+00
  -1.0914568e+00
   1.3479578e+00
   2.6242264e-01
   2.5214613e+00
  -2.3672192e-01
   4.1482998e-01
   1.4040856e+00
  -1.3388011e+00
   9.8799238e-01
  -2.6941827e-01
  -1.2631152e+00
   2.0857520e+00
  -3.7011833e-01
   9.0056801e-01
   1.1746935e+00
  -1.6796007e-01
   1.5138927e+00
  -4.3488905e+00
  -1.2159232e+00
   5.8609879e-01
  -3.4306189e+00
   9.5850135e-01
  -5.3128117e-01
   4.8022153e-01
   8.8152480e-01
  -2.0196142e+00
   1.5427579e+00
  -1.7555789e+00
   1.3946929e+00
   9.4458647e-01
   3.5323107e+00
  -2.1828210e+00
  -1.6184738e+00
   8.7402363e-01
  -1.5399534e+00
   3.5450061e-01
   2.8668322e+00
   8.3556838e-01
   1.0201971e+00
  -2.0072517e+00
  -5.2960190e+00
   3.4390962e-01
  -2.7741250e+00
  -9.0672798e-02
  -3.6064393e-01
   2.9729961e+00
  -2.8675342e+00
   1.5021403e+00
   2.4762769e-01
   1.3012087e+00
  -4.3621927e-01
  -8.2333141e-01
   1.5242201e+00
   7.3086496e-01
  -1.0639705e-01
   1.8176628e+00
   8.2846345e-01
   1.4852572e+00
  -5.4992205e-01
   1.1627981e-01
   3.0268437e+00
   9.7625170e-01
   2.8053395e+00
  -4.7941556e+00
  -1.2469960e+00
   2.3140350e-01
   2.5526061e+00
   1.8793448e+00
  -2.5755157e+00
  -1.2602119e+00
  -5.1892550e-01
   9.2975303e-01
   1.2237009e+00
  -2.4487488e-01
   1.7103097e+00
   7.0769216e-01
   1.4576295e+00
  -8.3677962e-01
   7.7644574e-01
   2.9251198e+00
  -1.9469794e+00
   7.0823473e-01
   4.9470915e-01
  -1.1255169e+00
  -1.4924469e+00
  -2.0121462e+00
   1.6245900e+00
  -1.3121719e+00
  -1.5126771e-01
  -1.1598840e+00
  -2.4673835e+00
  -1.9086349e+00
   7.1775938e-01
   5.7182785e-01
  -4.0353587e-01
   2.4723929e+00
   4.2710104e+00
  -1.7512111e+00
   5.2739088e+00
   3.0484569e+00
   2.5352158e+00
  -2.2084014e+00
  -6.4425059e-01
   1.0266951e+00
   1.3120953e+00
   1.6983497e+00
  -6.3563834e-01
  -2.2290079e-01
  -9.0708500e-01
   1.2080438e+00
   1.0174509e-01
   1.8159092e+00
   5.2346099e-01
  -1.4914958e+00
  -1.2953025e+00
  -2.7090562e-01
  -7.8420623e-01
  -2.2568106e+00
   5.6801204e-01
  -1.6787520e-01
   2.0568231e+00
  -2.6880899e+00
  -8.7091487e-01
  -1.1378506e+00
   1.9715403e+00
   1.5899460e-01
  -7.7140840e-01
  -7.6640319e-01
  -1.2434132e+00
  -2.6988956e+00
  -3.1214260e+00
   7.2119240e-01
   3.8596043e+00
  -2.3032990e-01
  -6.8348674e-01
   2.2722924e+00
  -7.8399156e-01
  -2.1731347e+00
   1.0313567e+00
  -2.3561011e+00
  -2.6747369e+00
  -1.9520313e-01
   1.0600495e+00
  -1.1516665e+00
  -1.5261932e+00
   6.4752494e-01
   1.5186633e+00
  -2.1762817e+00
   1.1993090e+00
   2.0647693e-01
  -1.2104348e+00
  -3.6400540e+00
   1.8047762e-01
  -1.2182314e+00
  -2.5248346e+00
   8.2914443e-01
   1.5695789e+00
  -1.0629607e+00
   1.5864953e+00
   4.1466597e+00
   2.3028754e-01
   1.3174724e+00
  -1.3277218e+00
   9.4275836e-01
   2.4978202e-01
   1.2848208e+00
  -1.7642852e+00
   3.9581735e-02
   1.5350210e+00
   3.2664257e-01
   1.1585264e+00
   9.7524007e-01
   2.8531586e+00
   2.4396102e+00
  -2.3678448e+00
   1.7693441e+00
   3.0180928e+00
   4.2032150e+00
   5.1072891e+00
   9.1987840e-01
   2.5142697e+00
  -2.3875341e+00
  -3.0321006e+00
   2.1552771e+00
  -6.1610524e-01
  -2.7249105e+00
   3.6401638e-01
  -1.0001285e+00
  -1.0164280e+00
  -2.9941068e+00
  -3.1180401e+00
   8.7513787e-01
  -2.3630836e+00
  -1.2777481e+00
  -3.5561996e+00
  -2.1857310e+00
   7.3856277e-01
  -1.8011177e+00
   1.4831556e+00
  -1.4316516e+00
  -3.6436320e+00
  -1.0663549e+00
  -1.8996747e-01
   1.3971882e+00
  -5.6510842e-01
   1.1353508e+00
   9.1494403e-01
   4.3632321e-01
   1.8352187e+00
  -1.6246466e+00
   3.7013916e-01
   4.1763073e+00
   3.6074113e+00
   3.5184033e-01
  -6.5361626e-01
  -4.8692593e-01
  -9.4717049e-01
   1.1903812e+00
   2.6103239e+00
   4.2592059e+00
  -2.8475078e-01
  -2.0161795e+00
  -2.8196473e+00
   1.4678083e+00
  -2.3321121e+00
  -2.7127930e+00
  -1.2554708e+00
   3.1256144e+00
  -1.6338811e-01
   4.2717985e-01
  -7.3567257e-01
  -1.3221568e+00
   1.3986075e-01
   8.2045345e-01
   2.9521245e+00
  -1.2700663e+00
  -1.3416797e+00
  -1.2666163e-02
  -6.5035255e-01
  -3.9736684e-01
   1.0998887e+00
   7.6501458e-01
   2.5514393e+00
   2.5289630e+00
   2.3551919e+00
   1.8339301e+00
   2.1865605e+00
   8.8187124e-01
  -3.2725405e+00
  -8.2187118e-01
   1.5127036e-02
   1.2405081e-01
   2.5724567e+00
   1.3243780e+00
  -5.3682082e+00
   2.7706139e+00
   6.5553973e-02
   9.6297944e-01
  -3.2935171e+00
   3.1284370e+00
   2.6147891e+00
  -2.1798943e+00
  -2.1845743e+00
  -2.4135681e+00
  -8.3548669e-01
  -4.2423660e-01
  -3.2804212e+00
   1.3757388e+00
   1.2183225e+00
  -1.4071624e+00
   1.0797227e+00
   3.5095168e+00
  -2.2026126e+00
  -1.8513169e+00
   1.5032058e+00
  -2.7228150e+00
  -1.7015378e+00
  -1.5953198e+00
   1.8764737e+00
   7.0972841e-01
  -1.3116050e+00
   2.0260439e+00
   1.6420871e+00
  -1.0919403e+00
   1.7421511e+00
  -3.6424457e+00
   7.1011147e-01
  -4.6790060e+00
  -1.9237740e+00
   1.2148965e+00
   2.4950430e+00
   1.8002489e+00
   2.4249044e-01
   2.7424806e+00
   8.3594937e-01
   2.6556327e+00
   7.4070802e-01
  -1.3059512e+00
  -2.0549995e-01
  -9.7655663e-01
  -3.1236095e-01
   5.9586516e-02
  -4.1791700e+00
  -6.1452128e-01
   1.2208098e+00
   1.7260812e+00
   4.1261997e-01
   5.2484555e-01
  -4.0620571e-02
   1.3674559e+00
  -2.9314482e+00
   2.2372401e+00
   7.4966757e-01
   1.7144609e+00
  -2.1725264e-01
   2.0643643e+00
   4.7572719e+00
   8.8327608e-01
   8.2384834e-01
  -6.8426298e-01
   2.8994880e+00
   1.5644302e-01
  -1.2696195e+00
   7.2109996e-01
   1.1932725e+00
  -2.2453469e-01
   1.3164610e+00
   1.9505909e-01
   1.7294003e+00
  -1.5269407e+00
  -7.9642599e-02
  -2.7848814e+00
   1.1312706e+00
   2.7920902e+00
   2.2113558e+00
   1.0047546e+00
   4.7643268e-01
  -5.8172254e+00
  -2.3315282e+00
   2.2949541e+00
  -5.2083219e+00
  -3.5716473e+00
  -1.7788517e+00
   2.2278981e-01
   1.4455275e+00
   3.3258441e-01
   2.0573598e+00
  -6.9753611e-01
   3.4900404e+00
   1.5591188e+00
  -2.5615381e-01
   2.4772202e+00
   2.9428064e+00
   8.0805122e-01
   2.9251511e+00
   1.1139136e+00
  -1.3615451e+00
   8.9845438e-01
  -8.1005778e-01
   1.3289560e+00
  -2.7676203e+00
  -7.9353929e-01
  -2.0927871e+00
   1.9632666e+00
   4.1435312e-01
   1.9378282e+00
   1.1323541e+00
   2.7594858e+00
   1.2408506e+00
   1.1126761e+00
   5.5485113e-01
  -3.0113708e+00
   1.6369165e-01
  -2.3879275e-01
  -9.3996839e-01
  -2.6068959e-01
  -5.2823381e-01
   3.0925486e+00
  -4.5471390e+00
  -7.4820472e-02
   3.2893747e+00
  -2.2315674e+00
  -2.4855442e+00
  -1.8422207e+00
   8.2490023e-01
   2.6963096e+00
  -7.0477551e-01
   7.4343077e-01
  -7.0154051e-02
  -1.1420675e+00
   1.3006435e+00
  -3.6159730e+00
   1.6069931e+00
  -1.8199366e+00
  -6.2177327e-01
   5.0328217e+00
   2.0695548e+00
   5.2306047e+00
  -5.3019334e-01
  -2.1029265e+00
  -3.3488292e+00
  -2.1295967e+00
   8.3290132e-01
  -7.3799305e-01
   2.2284485e+00
  -2.5570072e+00
  -5.4302847e-01
  -2.0408686e+00
  -2.3162430e+00
   2.1914556e-01
  -2.4097186e+00
   2.1201134e-01
   3.3605210e+00
  -5.4232164e-01
  -9.3272871e-01
  -1.3960769e+00
  -2.3294459e-01
   1.0560477e+00
  -1.2257115e+00
  -2.5837736e+00
   2.0983906e+00
  -2.4545630e+00
   2.9165080e+00
  -6.1806619e-01
   2.4531747e-01
   2.8909301e+00
   8.0373517e-01
   1.1530456e+00
   2.2252281e-01
   5.2491168e-01
   2.5086927e+00
  -4.1769890e+00
   1.9285963e+00
   1.7191523e+00
  -3.3241043e+00
   3.7734633e-01
   4.1612980e+00
  -2.5965797e+00
  -1.1835654e+00
  -2.8383263e-01
   1.0216603e+00
  -3.4924974e-02
   1.8192727e+00
  -8.0411900e-01
  -5.8596566e+00
  -5.4888152e-01
  -2.3507116e+00
   6.6482542e-01
   1.4080070e+00
  -1.5454643e+00
  -1.9380101e+00
  -6.9162688e-02
   1.1377682e+00
  -7.4204898e-01
   1.3869563e+00
  -6.3688010e-01
  -1.6755005e-01
  -2.5559111e-01
  -3.4209234e+00
   1.7720976e+00
  -1.5985835e+00
   1.0940734e+00
   2.9752206e+00
   2.2764077e+00
   1.5524705e+00
   3.8911652e+00
   9.8813308e-01
   1.8175201e+00
   1.8068115e+00
  -1.4209484e+00
  -2.5932320e+00
   1.9793041e+00
  -2.4961353e+00
   2.4092849e+00
   4.7296073e+00
  -1.3826008e+00
  -2.1239418e+00
  -3.7064569e-01
   2.8575161e+00
  -1.5281364e+00
  -4.0843070e-01
   1.5143366e+00
   1.0985448e+00
  -3.1771972e+00
   1.1357934e-01
  -2.3644582e-01
  -2.0395462e+00
   2.9094918e-01
  -1.6168670e-01
   3.8170614e+00
   7.9039171e-01
   1.1601677e+00
   1.4325844e+00
  -1.3157094e+00
   1.9026459e-01
  -5.3326541e-01
  -2.3165257e+00
  -2.6825434e+00
  -7.2508713e-01
   1.2610233e+00
  -2.7831255e+00
  -3.7505779e+00
  -6.6124703e-01
   3.6730292e+00
   3.9651492e-01
   1.7169558e+00
  -2.7752956e+00
  -1.5716508e+00
   3.2210137e+00
   3.3520968e+00
   1.2354202e+00
   5.8437423e-02
   6.7895659e-01
  -1.6879580e+00
   2.2661302e+00
  -1.6193703e+00
  -1.1079033e+00
   4.0042440e-02
   1.0791364e+00
   1.4306630e+00
  -2.7484625e-01
  -2.3157111e-01
   2.2995429e+00
  -2.1025723e-01
  -3.6414440e+00
  -8.6524471e-01
  -8.0739201e-03
   8.4510022e-01
   8.5771696e-01
  -2.2590349e+00
   3.5489234e+00
  -1.1956020e+00
  -1.8432653e+00
   3.6162439e+00
  -2.0907660e+00
   6.1942783e-01
  -7.1048772e-01
  -1.4163692e+00
  -1.7911904e+00
   5.0698226e+00
  -9.9775428e-01
  -3.8855977e-01
   1.5382585e+00
  -1.2237560e+00
  -2.2887605e+00
  -1.2877275e+00
   1.8083162e+00
   2.3007291e+00
   5.0296442e-01
  -2.1322512e+00
  -7.0395584e-01
  -8.8327953e-01
  -3.7554799e-01
  -1.3518638e+00
  -3.7456690e+00
  -3.6917458e+00
   7.4422986e-01
   6.9098774e-01
  -7.2658331e-01
  -9.2286611e-01
   2.5133205e-01
   1.0632841e+00
  -3.3730546e-01
  -2.4315197e+00
   8.5733812e-01
   3.9167676e+00
   2.1407389e+00
  -2.0290462e+00
   2.2537421e+00
   1.8867706e+00
   2.1561430e+00
  -8.5384780e-01
   1.3161485e+00
  -2.1607748e-01
   1.3371530e+00
  -8.4203454e-01
  -9.8666634e-01
   4.3351308e+00
   3.0961287e+00
   1.6035677e+00
   6.4557321e-01
  -4.1172554e-01
  -7.5612309e-01
  -2.5010595e+00
  -2.4653381e+00
   2.7806497e-01
   3.7095223e+00
   1.5454512e+00
   3.4720355e+00
   1.1471373e+00
  -2.1040427e-01
  -1.8144151e+00
   9.4707859e-01
   2.9160107e+00
   2.1726422e+00
   4.1068720e-01
   1.6392294e+00
   1.7368423e-01
   2.0724308e+00
   8.7648752e-01
  -1.6400767e+00
  -5.7864954e-01
   1.0381707e+00
  -2.0809562e+00
  -2.0241234e+00
  -8.3287612e-01
  -1.5426483e+00
  -4.6312051e+00
   1.1294064e+00
   1.4958568e+00
  -2.5726104e-01
   1.4470048e+00
  -4.4289716e+00
  -3.0276135e-01
  -5.3856872e-01
  -2.8314478e+00
  -3.1456745e-01
  -1.9953439e-01
   2.5021430e+00
  -2.3091948e+00
   7.0534822e-01
  -3.4687460e-01
  -6.0265116e-02
  -2.0233779e+00
  -1.5053160e-01
   1.6965218e+00
   7.9786991e-01
   1.0544791e-01
  -3.8207873e-01
   3.0612570e-01
  -9.9683783e-01
  -2.8837895e+00
  -2.3575165e+00
  -2.2742814e+00
   1.3942745e-01
  -2.8519151e+00
   2.2547227e-01
  -3.8240540e-01
   3.3602215e-01
  -1.1026753e+00
   2.3704758e+00
   3.0728333e+00
   1.2529928e+00
   1.4418409e+00
   2.9808410e+00
  -7.7735783e-01
  -4.5721924e-02
  -3.3175560e+00
   1.2848929e+00
  -2.1001620e+00
  -2.9991916e+00
   1.8183590e+00
  -7.2550175e-01
  -2.7638431e+00
   1.3740345e+00
   1.1807725e+00
   1.2570626e-01
  -6.3921973e-01
  -1.1320340e+00
  -1.2226580e+00
   1.3081485e+00
   1.1901579e+00
  -3.9184354e-01
   2.3760087e-01
  -3.2744170e+00
   1.8613931e+00
   1.5927678e+00
   5.4404951e-01
   1.6605272e+00
  -5.1009904e+00
   7.7618985e-01
  -2.9657616e+00
   3.8013082e+00
  -2.2438757e-03
   1.3278196e+00
  -5.4231911e-01
  -1.4461906e+00
   7.5717900e-01
  -1.9150815e+00
   3.1807832e+00
   2.4126343e+00
  -1.0129615e+00
  -4.6025482e-02
   1.3421386e+00
  -2.3437952e-01
   9.5336097e-02
  -1.3621934e+00
  -1.2189503e+00
  -1.1579543e+00
   1.1929055e+00
   8.1823322e-01
  -2.5081351e-01
  -5.9646109e-01
  -2.9905650e-01
  -3.5214073e-01
   1.3665408e+00
   4.2489492e-02
  -2.6012323e+00
   2.1762299e+00
  -2.0157422e+00
   2.8922342e+00
   6.5202226e-01
   1.8998945e+00
   1.1157109e-01
  -2.2613899e+00
   1.2924027e+00
   4.5355606e-01
   2.5552973e+00
   1.6841449e+00
  -1.3139671e+00
  -1.6877398e+00
   3.9457843e-01
  -7.3146938e-01
   8.9986978e-01
  -2.6063944e+00
   1.1123087e+00
   5.7943722e-01
  -1.6165663e+00
  -1.4005958e+00
   3.7686919e+00
  -9.7395201e-01
   4.5540218e-01
  -1.9538688e+00
  -1.6545578e+00
   4.5132429e-01
  -2.3004051e+00
   7.7260931e-02
   7.6074427e-01
  -3.3991882e-01
   5.8801582e-01
   3.1884964e+00
  -1.2524609e+00
  -1.2561566e+00
   3.3766083e+00
   1.0487432e+00
   5.1732227e-01
   1.6089085e+00
  -8.8838072e-01
   1.9636613e+00
  -1.3504163e+00
   8.7412163e-01
  -2.3664329e+00
   5.9523552e-01
  -4.4419791e+00
  -2.1527275e-01
   1.4045497e+00
   1.9906939e+00
   1.8849428e+00
   3.6001776e+00
   3.3045090e+00
   3.1427093e+00
   2.5810742e-01
   4.8753794e-01
  -2.5032271e+00
   2.9628448e+00
  -2.1912508e+00
  -1.2523402e+00
   4.0154505e+00
  -6.3363893e-01
   4.1863690e+00
   1.9564104e+00
  -2.0922976e+00
   1.4045408e+00
  -1.0481716e+00
  -3.6014873e+00
  -1.4975567e-01
   2.7354662e+00
  -1.1167411e+00
   6.5022685e-01
   4.5363733e-01
   3.4216277e-01
   1.0353823e+00
  -3.0474644e+00
  -5.7837553e-02
   1.8236528e+00
   2.2491495e+00
   2.7735515e+00
  -1.9726403e+00
   1.5490113e+00
  -3.0928092e+00
   1.1726279e+00
  -4.5342580e+00
   6.5760261e-01
   7.5429190e-01
  -5.0710115e+00
   5.3151090e-01
  -1.4001156e+00
  -1.8534594e+00
  -2.6012794e-01
   3.4117739e+00
   7.4610554e-02
   2.0019199e+00
  -1.5192665e+00
   1.5169399e+00
  -9.5239809e-01
  -9.4238067e-01
  -2.3318526e-01
  -8.9998082e-01
   7.4276590e-01
  -2.3613370e+00
  -2.3208459e+00
   3.2749311e-01
   1.6044167e+00
   2.3350137e+00
   1.3130118e+00
   1.0416493e+00
   6.1914870e-01
  -1.6846153e+00
   3.4710236e-01
  -1.3085092e+00
   5.0690315e-01
   2.7026927e+00
  -9.8648591e-01
  -8.0481266e-01
   1.9175494e+00
   1.1920730e+00
   6.2386685e-01
  -5.4104299e-01
   1.7842955e+00
   2.7440193e+00
  -4.9839325e-01
   8.2671147e-01
  -3.8479561e+00
   2.1569104e+00
   1.9341073e+00
  -1.3856773e+00
  -9.3589884e-01
  -1.6148756e-01
  -1.0176982e+00
   1.8997345e+00
   2.2055213e+00
   9.7890989e-02
   1.1027625e+00
  -7.4198799e-01
   7.0654663e-01
   3.6679634e-01
  -1.5445164e+00
  -7.8685654e-01
   1.8308965e+00
  -2.2664555e+00
   3.5458317e+00
  -1.1320105e+00
  -1.8465035e+00
  -4.9580885e-02
   1.9082489e+00
  -6.0611086e-01
  -1.1080267e+00
   1.9140435e+00
   3.8384456e+00
  -1.0903632e+00
   2.5986934e+00
  -1.5950109e+00
   1.7652866e-01
  -1.8241225e+00
   2.1374388e+00
  -1.4015150e+00
   1.6463698e+00
   1.8543331e+00
  -1.2904722e+00
  -1.0820397e-02
  -2.1782475e+00
   1.3850613e+00
  -3.7012276e+00
  -4.4061468e+00
   1.0676034e-01
   2.2923569e+00
  -1.7613723e+00
  -3.1171673e-01
  -3.2918059e+00
   4.5525906e-01
  -2.6735441e-01
  -1.1897527e+00
  -1.9393192e+00
   2.4460441e+00
   2.6749160e-01
  -2.9377819e+00
  -3.3958970e+00
   6.0519965e-01
  -3.8526904e+00
   1.5742528e+00
  -3.9673875e+00
  -1.4182172e+00
   5.4694649e-01
   1.9337850e+00
  -3.0887726e+00
  -1.0020627e+00
  -4.9341849e+00
   4.4997241e-01
  -1.1951727e+00
  -8.8609808e-01
   2.5412192e-01
   1.6643656e+00
   2.2731035e-01
   5.3064731e-01
   1.0579800e+00
   2.3530212e-01
  -3.2478407e-01
  -2.9862137e+00
  -2.0709824e+00
  -6.5527241e-01
   8.0446636e-02
   1.9511191e+00
   3.2328075e+00
  -8.3020209e-01
  -1.6723642e+00
  -2.6722099e+00
   1.0267527e+00
   2.4599867e+00
   3.8675509e+00
   2.2416586e+00
   1.7916724e+00
  -8.7510142e-01
  -3.5346950e+00
   1.9493943e+00
  -9.0591476e-01
  -1.6351554e+00
   6.0525796e-01
   2.6988324e-01
   6.9157188e-01
  -1.7936951e+00
  -2.2937452e-01
  -8.4358749e-01
   3.2729174e+00
  -7.4238871e-01
   1.2111905e-01
   1.0028424e+00
  -3.4006186e+00
   5.7601580e-01
   4.7606879e-01
   4.0951585e-01
  -1.3400304e-01
   1.6748038e+00
   1.4521614e+00
  -5.0130744e-02
  -9.9128082e-01
  -1.1622553e+00
  -1.9463922e+00
  -1.0566240e+00
   1.5242209e+00
   1.3492018e+00
   2.3076391e+00
  -1.2145197e-02
   2.2184457e+00
  -8.2886556e-01
  -7.6332669e-02
   2.2603622e+00
  -2.4297919e+00
  -3.9808295e+00
  -3.5078886e-01
   3.7464338e+00
   1.3732678e+00
  -1.9689192e+00
  -8.0585988e-01
   2.9784550e-01
   8.1672834e-01
  -1.0584238e+00
  -1.9000266e+00
  -4.6448563e-01
  -1.5756867e+00
  -9.7982232e-01
  -2.7031645e+00
   2.6043835e+00
   2.5978302e+00
   1.1185633e+00
  -2.7559283e+00
   9.3980791e-01
   1.4673700e+00
  -6.5049895e-01
  -4.1440153e-01
  -1.8783437e+00
   5.6088779e-01
   1.8793031e+00
   3.7724525e+00
   2.0849650e+00
  -1.7805080e+00
  -7.7738555e-01
  -3.8235757e-01
   7.6656604e+00
  -1.3765707e+00
   2.7278253e+00
  -2.8810456e+00
  -1.8221405e+00
   3.1749311e+00
   1.5361910e-01
   2.0704336e+00
   2.8179981e+00
  -1.6223400e+00
  -3.9151012e-01
   6.4853072e-01
   1.9932379e+00
   9.4110618e-01
  -1.3445003e+00
   7.0840100e-01
   2.7628121e-02
   5.9208087e-01
   5.2199263e-01
   2.0482301e-01
  -1.4598760e+00
   7.4074701e-02
   9.7584474e-01
  -1.8890044e+00
   2.4188350e+00
  -2.3297963e+00
  -2.6570682e-01
  -3.6360157e-01
  -9.7407404e-01
  -1.8379403e+00
   1.9850295e+00
  -1.7288918e+00
  -3.3309094e-01
  -2.5595909e+00
   6.7939821e-01
  -2.6280180e+00
   8.6242279e-01
  -7.6910813e-01
  -6.7049290e-01
   3.8076050e-02
  -2.1900014e+00
   1.4173249e+00
  -2.4811930e+00
   4.0383564e-01
   1.2646401e+00
  -3.3611094e-01
   1.0964400e+00
  -2.3085951e+00
   2.5494621e-01
  -6.1744234e-01
   1.4401033e+00
   5.1928337e-01
  -9.9540857e-01
   7.0029052e-01
   2.8614970e+00
  -2.5564249e+00
   4.2114699e+00
  -1.6820695e+00
  -8.4335804e-01
   1.0852334e+00
   1.1804852e+00
  -4.4761244e+00
   2.3162758e+00
   1.2032437e+00
  -1.2807952e+00
   2.3340409e+00
   1.4594325e+00
  -1.6698160e+00
   1.3399482e+00
   2.2378243e+00
  -3.2831689e+00
  -2.9004863e-01
   1.8835693e+00
  -1.4772461e+00
   3.3024406e-01
   2.2348120e+00
   1.1905804e+00
   2.0784910e+00
   1.3884152e+00
   3.7309704e+00
  -3.2214730e-01
   3.2237858e+00
  -1.5852368e+00
   2.6410083e+00
   2.0002614e+00
  -5.9776634e-01
   1.1019889e+00
  -2.8959882e+00
  -1.6865777e+00
  -2.7463118e-02
  -2.5177018e-01
   8.9674730e-01
   2.4252607e+00
   1.6277805e+00
   9.0903083e-01
  -1.7888144e+00
  -1.3150772e+00
   9.8186247e-01
   2.6114598e+00
   2.2301994e-01
   1.2912794e+00
   1.9897772e+00
  -1.6578802e-01
   1.5849439e+00
   8.3932152e-01
  -7.1079538e-01
  -6.3994511e-02
   1.1441849e+00
   4.7509023e+00
   2.4451609e+00
  -2.0632796e-02
  -9.1018396e-01
   3.1572475e+00
   8.5585619e-01
  -1.0555924e+00
  -1.2478022e+00
   3.3641841e+00
   3.3571773e+00
  -3.5990159e+00
  -1.5834470e-02
   6.4325404e-01
  -3.1201341e+00
  -4.2719598e+00
  -2.8332350e+00
  -1.5677136e+00
  -1.9838803e+00
  -7.2746556e-01
  -3.9026665e+00
   4.1512597e-01
  -4.2916274e+00
   4.3427375e-01
  -1.5286801e+00
  -1.3607787e-01
  -1.2473669e+00
   1.9611303e+00
  -1.1112888e+00
   2.2209977e+00
  -1.5860794e+00
   2.4553281e-01
   1.4262124e+00
  -9.3007446e-01
   2.4085993e-02
  -1.2725525e+00
  -1.5132933e+00
   1.1857578e+00
  -5.6902952e-01
  -6.0133076e-01
  -2.5238122e+00
   1.8886882e+00
  -3.0720763e+00
   1.0010999e+00
  -7.7457902e-02
   2.0680774e+00
   3.1475233e+00
  -5.2472502e-01
   1.2656033e+00
   2.1882022e+00
  -1.0156205e+00
  -1.2758368e+00
  -2.0213917e+00
  -9.4744893e-02
   1.6635473e+00
  -1.4098303e+00
  -1.3972639e+00
   1.2411430e+00
  -3.2407837e+00
   1.1212382e+00
   1.6677370e-02
  -5.5853732e-01
  -3.8671611e-01
   1.7308734e+00
  -1.1678095e+00
   1.2500740e+00
   3.5807983e+00
   2.6654733e+00
  -3.6136558e+00
  -4.2543830e+00
  -1.7770056e+00
  -5.6861933e-01
   3.0058719e+00
   2.8142144e+00
   8.4641813e-01
   2.8566098e+00
  -4.2298108e+00
  -4.7330880e-01
   1.3635277e+00
  -2.4516205e+00
   5.3761283e-01
  -3.0045858e+00
  -2.2580719e-01
   9.6280849e-01
  -6.7590806e-02
   9.4682298e-02
  -1.8335872e+00
   3.9586410e-01
  -1.9350350e+00
  -2.8907238e+00
   8.6141108e-02
   1.3950424e-01
  -4.0232670e+00
  -9.3493380e-01
   2.2093856e+00
  -3.0597450e+00
  -2.3101725e+00
   2.0114313e+00
   2.2940440e+00
   1.0129101e+00
   4.9019459e+00
   1.7582068e+00
   1.6142126e+00
  -5.9890859e-02
   1.8372057e+00
   2.1372428e+00
  -2.1284038e+00
   3.5898370e+00
   3.1775432e+00
  -2.1595598e-02
   5.5670209e-01
   1.1544730e-01
  -4.4135070e-01
  -7.8104120e-01
  -9.4929217e-01
  -7.3671682e-01
   1.9749967e+00
   4.6707942e-01
   3.1055592e+00
  -1.0999752e+00
   2.2552109e+00
   6.7992197e-01
   2.1209261e+00
  -1.4537816e+00
   2.8273765e-01
   8.5435754e-01
   4.8772123e+00
  -1.3221201e-01
  -1.8072824e+00
  -1.4659307e+00
   2.0368953e+00
  -5.5964388e-01
  -1.3739030e+00
   1.2588732e+00
   5.5611124e-01
  -1.7950167e+00
   1.1361639e+00
  -1.1424607e+00
  -1.7655000e+00
   4.2152259e-01
  -2.9528147e+00
   4.7198516e+00
  -1.7984221e+00
   1.1140370e+00
   2.8008520e-01
  -1.1632815e-01
  -3.0384841e-01
   2.6076343e+00
  -2.2245289e+00
   2.4511853e+00
  -2.0357493e+00
  -8.5983700e-01
  -5.6947243e-01
   1.2305754e+00
  -1.8537462e-01
  -1.0023685e+00
  -3.9129207e+00
   1.1784667e+00
  -5.2999578e+00
  -1.2772001e+00
  -1.4743473e+00
  -4.1882500e-01
  -2.9646678e+00
   3.4681360e-01
  -7.0566066e-01
   9.4162099e-01
   2.2275809e+00
   7.8662910e-01
   2.0512027e+00
  -1.0171306e+00
  -2.4409163e+00
   2.5284386e-01
   1.9629433e+00
   9.9265497e-01
  -2.2332334e+00
   1.7111594e+00
  -3.2366235e+00
   6.6211982e-01
   7.8875937e-01
  -1.6573249e+00
   4.6302058e-02
  -2.7207474e-01
  -9.7094040e-01
  -7.0926714e-01
   3.2725569e+00
  -4.3971035e-02
   3.3779789e+00
   4.1411130e+00
  -1.3652121e+00
  -9.6736466e-01
  -1.6162093e+00
   1.8836277e+00
   1.0923607e+00
  -1.4822379e+00
   3.0212693e+00
  -2.0566308e+00
  -6.4115253e-01
   4.1735739e+00
   4.8303439e-01
   3.6938335e+00
   9.3048347e-01
   1.2521409e+00
   6.6374923e-01
   3.0772644e+00
  -1.2718047e+00
   9.5651552e-01
  -1.9958788e+00
   3.7921855e-01
   2.4924162e+00
  -1.9246924e+00
  -4.6939805e-01
   2.9702988e+00
  -2.3559407e+00
   2.0903073e-01
  -2.2942859e+00
  -1.6062982e+00
   7.6107019e-01
   2.3505530e-01
  -3.0829690e-02
  -3.9058913e-01
   1.3235269e+00
   2.7689587e-01
   6.5794378e-01
  -2.1309866e+00
  -1.2916937e+00
  -1.4468569e+00
   2.3897534e+00
   8.4399829e-01
   7.9505563e-01
  -5.3180650e-01
  -1.5978640e+00
  -1.2849250e+00
   1.6601238e+00
  -7.7568551e-01
  -4.2992969e-01
  -6.6507756e-01
   2.6213269e-01
   3.3574203e-01
  -5.6077435e-01
  -2.2895677e+00
  -1.0820970e+00
  -2.7861169e+00
  -2.1159108e+00
   1.8633537e+00
  -5.1278263e+00
  -1.6788841e+00
  -6.4897656e-01
   1.3782343e+00
  -1.4111707e+00
  -4.7037469e+00
   4.1932291e+00
   3.2826291e-01
   2.0118577e+00
  -3.1730870e+00
  -4.0452467e+00
   5.3439613e-01
   1.9996277e+00
  -2.1467107e+00
  -1.5508615e+00
   1.6146217e+00
  -2.2756326e+00
  -1.8182484e+00
   6.9841616e-01
   2.5216968e+00
   3.5808250e+00
  -1.6692006e+00
  -1.4484214e-02
  -2.1445087e+00
   1.1261024e+00
  -6.5006054e-01
   1.9389023e-01
   1.4743341e-01
   4.2396253e-01
  -1.7662603e+00
  -4.4996925e+00
  -1.4574889e+00
   2.3745350e+00
   1.3053299e-01
  -2.1107673e+00
   2.2646938e-01
  -7.9448371e-01
  -8.1803101e-01
   1.9670325e+00
  -1.7588146e-01
  -2.6343929e+00
  -1.3882006e+00
   1.1016058e+00
  -1.3351229e+00
   4.0551963e+00
   2.1730652e-01
   2.3894918e-01
   7.8751478e-01
   3.1289981e+00
   2.9110623e+00
   1.6790485e-01
  -1.0432540e+00
  -4.2701765e+00
  -6.6463477e-01
   2.9794054e+00
   3.2406675e+00
   1.6119662e+00
  -3.0747015e+00
   1.1312606e+00
  -1.6133800e-01
   1.2710063e+00
  -1.2925104e+00
   1.2687190e+00
  -1.5016752e+00
   2.0498807e+00
   5.2919834e-01
   4.5809729e-01
  -8.4418628e-01
  -1.7857041e+00
   1.9635076e-01
   1.6383502e+00
  -4.7041137e-01
  -3.3809015e-01
  -5.7477577e-01
   2.0919028e+00
  -3.3404038e+00
   8.6338309e-01
   7.7025264e-01
   3.2949421e-01
   1.6221622e+00
  -2.2365133e+00
   2.3061446e+00
  -2.8273641e+00
   3.8640811e-01
   2.2902236e+00
   3.1569804e-01
   1.1124589e+00
  -2.3171025e+00
  -1.7467927e-01
  -1.7487704e+00
  -6.0304831e-01
  -2.7186239e+00
   4.0034291e-01
  -8.7918335e-01
  -2.9463884e+00
  -2.6307597e+00
   4.6475867e+00
  -1.5606458e+00
   1.9481487e+00
   3.8464924e+00
   2.0195906e+00
   1.8757780e+00
  -2.3537063e-01
  -2.3520877e+00
  -5.2767483e-01
  -1.3515122e+00
   4.0390191e+00
   1.7076569e-01
   1.8563078e-01
   5.4493511e-01
  -8.0409268e-01
  -5.7901389e-01
   2.0060309e+00
   1.7762382e+00
  -8.0891835e-01
   2.3627309e+00
  -1.4186109e+00
   2.3492300e-01
   1.9577899e-01
   1.6755725e+00
  -5.2023771e+00
  -1.4345035e+00
  -3.6321734e-01
  -1.7689424e+00
   4.2945663e+00
   1.9417853e+00
   3.6510394e+00
  -1.7145796e+00
   2.3445381e+00
  -6.0838581e-01
   4.2552131e-01
  -2.1680833e+00
   2.7612644e+00
   1.1043956e+00
  -1.3722013e+00
  -2.0897140e+00
  -3.7939141e-01
  -1.3628445e+00
  -2.8884286e+00
  -1.5653985e+00
  -1.6823869e-01
   1.8332158e+00
   1.4842765e+00
   1.6991931e+00
  -4.0435948e+00
   1.9650914e+00
  -3.7727966e+00
   7.1173309e-01
   2.0817623e+00
   1.4305637e+00
  -1.5198874e+00
  -8.7465418e-01
  -2.5540862e+00
   1.3075605e+00
  -2.5005950e+00
   6.2008565e-01
   5.8619722e-01
   2.4357867e+00
  -1.2561869e+00
  -7.2700448e-01
  -1.8415099e+00
  -1.6741095e+00
  -1.5088659e+00
  -1.7528516e+00
   4.2420470e-01
   4.2996644e-01
   2.0195619e-01
  -1.4335898e+00
   7.6542374e-01
   3.8134814e-01
   3.5301872e-01
  -2.2244813e-01
  -3.3572194e+00
   3.2140302e+00
   1.7360895e+00
   4.0889283e+00
  -7.4894810e-01
   2.5731061e-01
  -5.8051893e-01
   9.4640572e-01
  -4.6082143e-01
   9.6808610e-01
  -2.1932253e+00
  -2.3667911e-01
   1.4702566e+00
  -3.2190439e+00
   3.3344207e+00
   1.1607830e+00
  -7.5887855e-01
   1.1366198e+00
   3.0960870e-01
   8.2331575e-01
   3.1995657e-01
  -1.7502574e+00
   1.1142523e-01
   6.2405855e-01
   6.7085196e-01
   3.4404046e-01
  -1.6727651e+00
   6.0120158e-01
  -4.4928183e-01
   1.3856474e-02
   2.7954757e+00
  -8.8825157e-01
  -1.7115193e+00
   1.4964646e-01
  -4.1693603e-01
   8.2603474e-01
  -2.4835148e+00
  -6.8168582e-01
   9.4748420e-02
  -1.7659495e+00
   9.6970251e-02
  -4.8360288e-01
  -1.3404690e+00
  -2.4845804e-01
  -3.9642644e-01
   3.5342386e+00
   1.8897174e+00
   1.9667475e+00
  -5.0468140e-01
   2.1129250e+00
   3.4303556e+00
   3.7980665e+00
   7.0001611e-01
   2.0244636e-01
   1.1903620e+00
  -6.5729669e-01
  -9.8205932e-01
  -5.1866847e-01
  -2.7363754e+00
  -2.4524327e+00
   2.9432440e+00
  -3.2437533e+00
   1.7683274e+00
   1.0069134e+00
  -3.2929335e+00
  -4.9837346e+00
  -3.5003755e+00
  -2.2123162e+00
  -4.5822858e+00
   1.4759763e+00
   1.0671308e+00
   2.3355641e+00
   1.4703985e+00
   5.1274710e+00
   1.5431506e+00
   5.3045305e-01
  -6.2618098e-01
   3.8205635e+00
   1.5963087e+00
   8.9872735e-02
   1.9038637e+00
   3.3131517e-01
   3.0975614e+00
   2.6375761e+00
  -1.2208535e+00
   6.1864183e-01
   2.9206952e+00
   3.3778343e+00
  -4.8691335e-02
   7.2335518e-01
   1.5772384e+00
   4.6369917e+00
   9.1263021e-02
   1.2419346e+00
   1.6799600e+00
   9.2259778e-01
  -3.2587837e+00
   5.3051150e-01
  -2.5487562e-01
   2.3107306e+00
  -4.0669299e-01
   1.8308001e+00
   1.8650882e+00
  -1.3450578e+00
  -2.0591844e+00
  -3.2329373e+00
  -2.4636393e+00
  -2.0951955e+00
   2.0701566e+00
  -3.6880694e+00
   1.6197739e-01
   3.1749206e-01
  -3.2113375e+00
  -3.7789593e+00
  -2.3088843e+00
   2.9611750e+00
  -1.7224468e-01
   2.5119144e-01
   3.2117625e+00
  -4.3243765e+00
   1.4325501e-01
  -3.4824881e-01
  -9.1692383e-01
   5.9196813e-01
   3.6839097e-01
  -5.0712150e-01
  -6.9416018e-01
  -2.8420271e+00
   9.1914947e-03
   5.3968701e-01
  -6.2688025e-01
  -2.8310496e+00
  -3.8009352e+00
   1.1434626e+00
  -1.0363039e+00
  -5.3327795e-01
   3.5011749e-02
   1.6653566e+00
   5.3085079e-01
   1.6302831e+00
  -2.2766009e+00
  -6.6265751e-01
   3.9548444e+00
  -3.7157177e+00
  -7.1863183e-01
   1.2042444e+00
   1.8834933e+00
  -1.0178108e+00
   9.9497890e-01
  -1.4898129e+00
   2.0402827e+00
  -9.3379047e-01
  -1.0261470e-01
  -1.7812674e-01
   6.5725624e-01
   2.5161750e+00
  -1.2038601e+00
   1.9323560e+00
  -2.6127918e+00
   3.9981429e+00
   5.4289900e-02
  -2.5832515e+00
  -7.3263322e-01
   2.0749367e+00
  -5.8999830e+00
  -3.1132610e+00
   1.0170093e-01
   2.7503537e+00
  -2.6533908e+00
   1.7471052e+00
   3.0403842e-01
  -1.7069414e+00
   1.9138403e-01
  -1.0941347e+00
   2.9025574e+00
   2.2248980e+00
  -7.1450155e-01
  -6.0419904e-01
  -1.0095716e+00
  -1.5068867e+00
  -2.8152655e-01
  -2.0608773e+00
  -1.3649115e+00
  -2.0300789e+00
   1.4010237e+00
  -4.6531815e+00
  -9.3484559e-01
  -2.6933814e+00
   9.9195415e-01
   2.2990412e+00
   1.4817832e+00
  -3.5139369e-01
  -1.9393153e-01
   3.9772763e-01
  -1.3223336e-01
   2.1921143e+00
  -4.9602944e-01
  -1.8283650e+00
   3.3059248e-01
   9.2878182e-01
   2.2486570e+00
   1.0162507e+00
  -4.9361199e-01
   1.5064475e+00
  -2.7854549e+00
   4.8082666e-01
  -1.1798175e+00
  -2.2324881e-01
  -3.1844811e+00
   3.4908018e-01
   1.1450608e+00
  -5.6626936e-01
  -1.7236396e+00
  -8.0902152e-01
  -4.7193822e+00
   1.3486558e-01
   3.0955010e+00
  -1.9603068e-01
   9.7521170e-01
  -2.3824881e+00
   1.1245176e+00
   2.9220833e+00
  -2.7118709e-01
  -1.9615317e+00
  -2.8940775e+00
  -2.9142169e+00
   1.8800688e+00
  -4.0404138e+00
  -1.3106157e+00
   2.1706185e+00
  -9.9013747e-01
   1.7105459e+00
   2.9561574e-02
  -1.6685292e+00
   1.8381274e+00
  -4.8847187e-01
  -1.5253614e+00
  -6.2228022e-01
   2.2251009e+00
  -9.5179615e-01
  -1.1474712e+00
   6.5067106e-01
  -3.5525469e-01
  -3.2730593e-01
  -2.3110792e-01
   1.2993271e+00
  -4.0159477e+00
   7.3377530e-01
   2.8638828e+00
  -1.4107742e+00
  -3.1787709e-01
  -1.0330823e+00
  -1.8319427e+00
   9.2382547e-01
  -7.6185753e-01
  -1.5792720e-01
  -1.5971364e+00
  -1.6695631e+00
  -2.6819377e-01
   8.0498191e-01
  -3.3495682e+00
  -2.5038210e+00
  -8.1420015e-01
   2.9823636e+00
   1.1652096e+00
   5.9552029e-01
  -4.8347765e-01
   6.8632682e-01
  -1.5100947e+00
   4.3541273e+00
   2.9290172e-01
  -3.1310356e+00
   2.5029284e+00
   1.3566639e+00
  -5.0666254e+00
   3.5330031e-01
  -8.3720696e-01
   9.5613160e-02
  -2.4395711e-01
  -2.2373319e+00
  -6.5261218e-01
   3.9787448e+00
  -1.0646510e+00
   1.7906282e+00
   3.0539615e+00
  -2.0426311e+00
  -3.5632588e-01
   1.6201035e+00
  -3.7872359e+00
   1.2068794e-01
  -8.6443386e-02
   3.0880784e-01
   9.8899158e-01
  -4.2596983e+00
   3.9614901e-01
   7.2094423e-03
   2.9186782e-02
   2.5703126e+00
   1.6760083e+00
   2.3408183e+00
  -2.5361643e+00
  -1.3835022e+00
   3.2242362e+00
   7.2164476e-01
  -1.6320417e+00
   6.3716326e-01
  -5.5291060e-01
   1.9353190e-01
   3.2338061e-01
   7.1610903e-02
  -3.2391056e+00
   4.4655500e-01
   2.7788746e+00
  -5.4254147e-01
   3.4119098e+00
   2.8685403e-01
   6.3572397e-01
   4.8929607e-02
   8.5853373e-01
   3.8823688e+00
   1.4420541e-01
  -4.3213184e-01
  -3.6935261e+00
   3.6765348e+00
   2.1663643e-01
  -1.4778762e+00
  -2.2193920e+00
   1.2460609e+00
  -1.5143965e+00
   1.1152548e-01
   1.8367784e+00
   7.4096473e-01
  -5.0284733e-01
   5.0252944e-01
  -1.2427165e+00
  -3.9207998e-01
  -1.4208070e+00
  -2.2987296e+00
  -1.1226654e+00
   1.7012970e+00
  -1.1398488e+00
  -2.4595996e+00
   2.2191369e+00
   1.6175388e+00
  -1.3179550e+00
   1.1387884e-01
   1.7360010e+00
  -1.7812613e+00
   6.5636518e-01
  -2.9275630e+00
  -5.4822645e-01
  -3.7996090e-02
  -5.6935352e-01
  -1.3210102e-01
   2.2892162e+00
  -1.0950483e+00
   3.0732356e-01
  -7.3272633e-01
   1.4506138e+00
  -1.1333797e+00
   7.0091060e-01
   3.5100820e-01
  -1.0456025e+00
  -2.3536062e+00
  -2.7384051e+00
  -2.4164314e+00
   3.3916095e+00
  -2.2178430e+00
   9.2929381e-01
  -2.0237296e+00
  -1.8571775e-01
  -5.0451412e-01
   4.2171598e-01
  -4.2235582e+00
  -9.8466428e-01
   2.0953091e+00
   1.3259172e+00
   1.1990655e+00
   3.6466638e-01
  -5.4328428e-01
   3.2572807e-01
  -2.9706989e+00
   9.7762191e-01
  -1.2567386e+00
   3.7650258e+00
   2.2740383e+00
   1.5726949e+00
   6.1916823e-01
   1.7323910e+00
  -2.4834289e+00
  -2.7989717e+00
   6.4607739e-01
   3.3852220e-01
  -1.5647298e+00
  -1.1795504e+00
   7.6860287e-01
  -1.0529992e+00
  -5.5244753e-02
  -1.1401455e+00
  -2.8978888e-01
  -6.7181520e-01
  -1.9592243e+00
   8.0632676e-01
  -4.5776143e+00
   2.2228909e+00
   2.5468430e-01
   6.1535796e-02
   1.0923839e+00
  -4.7320346e-01
   3.3162179e+00
   4.5475496e-01
  -3.9508536e+00
   2.3847611e+00
  -3.5785789e+00
   5.0992033e+00
   1.7224336e+00
   1.3946818e+00
  -3.4864926e+00
  -3.6882313e-01
   5.2453067e-03
  -3.3755291e+00
  -1.2637146e+00
   1.1460652e+00
   5.9035665e-01
  -1.8354191e+00
   2.0022931e+00
  -2.1666705e+00
   2.2573668e+00
  -7.1959494e-01
   1.1931777e+00
  -1.1927378e+00
   3.1044455e-01
   4.6023361e+00
   2.5571551e+00
   2.3510297e+00
  -4.0328001e-01
   1.9975310e-01
   3.0457870e-01
  -5.3515734e-01
   2.0720787e+00
   7.6730006e-01
  -4.2241846e-02
   1.6412576e+00
  -6.0009441e-02
  -1.8443222e+00
   1.1591968e-01
   4.0706212e-02
   3.7332282e+00
   1.8356627e-01
   2.0711513e+00
   1.4644620e+00
  -1.0636790e+00
   4.4210151e+00
   1.7709760e+00
  -2.0994693e-01
   1.4876222e+00
   1.5770779e+00
   3.8866997e-02
  -3.2050714e+00
  -5.0087271e-02
   1.2590352e+00
   2.6023193e+00
  -2.7800245e+00
   4.0915929e-01
   2.2077604e+00
   9.5993709e-01
   1.1602348e+00
  -3.1104581e+00
   2.8188899e+00
  -3.5374228e+00
   5.3755293e-01
  -1.2714202e+00
   3.1339448e+00
   2.0044511e+00
  -2.3141331e-01
  -1.0265373e+00
  -7.3747874e-01
  -1.2121103e+00
  -1.3625364e+00
   1.8737748e+00
   3.6967756e-01
   1.3649800e+00
   2.2803876e+00
  -1.6874935e+00
  -1.0831406e+00
  -5.0379372e+00
  -1.6946561e+00
   1.6115633e+00
  -3.3482584e+00
   1.3654285e-01
  -2.8188934e+00
  -6.8718257e-01
   1.7219635e+00
   2.1029036e+00
   3.2714438e-01
  -2.5916167e+00
   9.7893981e-01
   3.5060923e-01
  -3.8571171e+00
   9.8645429e-01
  -1.1281298e+00
   1.5787957e+00
   1.3012911e+00
   1.1549580e+00
   2.4180629e+00
  -3.2000592e+00
   7.0766473e-01
  -3.4684667e+00
   3.2119983e+00
   4.3646400e-03
  -1.6810694e+00
  -1.3317396e+00
  -1.1802464e+00
   5.9544374e-01
   1.6549171e+00
   2.0519303e+00
  -1.3245338e+00
  -3.2321492e+00
   1.4643152e+00
   1.4899776e+00
  -1.2127485e-01
   2.2939673e+00
  -2.3387208e+00
   5.2557282e-01
   1.2501634e+00
   1.2014474e+00
   2.2134783e+00
  -5.8058684e-01
   9.4746887e-01
   3.1399850e-01
  -3.4138534e+00
  -2.3265750e+00
   2.5459100e+00
   1.0378169e-01
   9.9186277e-01
  -4.3180217e+00
  -1.2126363e-02
   3.1229010e+00
   1.6567322e+00
   2.9883438e-01
   9.8824729e-01
   7.4078391e-01
  -2.9405553e+00
   6.5573667e-01
  -1.5546373e+00
   1.0590729e+00
   9.1323241e-01
   9.3370798e-01
   1.4059770e+00
   4.9355558e-02
  -6.6292538e-01
   3.9912578e+00
   9.6514540e-01
  -4.2838824e-01
  -5.6114469e-01
  -4.1917208e+00
  -2.0043936e+00
  -2.5950761e+00
   2.4592345e+00
   1.1232644e+00
  -1.9609637e+00
  -2.5787498e+00
   1.3268872e-01
  -2.5081609e+00
  -1.2337756e+00
  -5.6965702e-01
  -7.2308124e-01
   1.4928941e+00
  -2.3073724e-01
  -1.6002638e+00
   1.6949466e-01
  -3.0455725e+00
  -2.1171181e+00
  -8.4710092e-01
   2.4436484e+00
  -2.0451441e+00
  -3.4595464e+00
  -1.0393608e-01
  -2.4018944e+00
  -1.5321226e-01
  -1.7202812e+00
   1.3690045e+00
  -8.8707848e-03
   2.6020320e+00
   1.4525207e+00
   7.1297247e-01
  -1.2274489e+00
  -1.0445274e+00
  -7.7160439e-01
   3.2671123e+00
   3.7228923e-01
  -1.5290130e+00
   1.7304871e+00
  -1.5179783e+00
  -3.4895226e-01
  -9.0088922e-01
   7.8366619e-01
   4.0093988e-01
  -3.3798139e+00
   1.5098598e-01
   1.6842343e+00
   1.1605637e-01
   2.0284178e+00
  -1.9985432e+00
  -1.0997606e+00
  -4.6332110e+00
   5.9043386e-01
  -2.0607579e+00
  -8.5989149e-01
  -2.5263120e-01
  -4.2505984e-02
  -7.9553556e-01
   7.8703031e-01
  -1.6757759e+00
  -1.6238745e+00
   4.8968839e-01
   6.6261945e-01
   1.2949836e+00
   3.7468352e-01
   5.2031154e-01
  -1.2874645e+00
  -1.4102823e+00
  -1.0397829e+00
   1.7503446e+00
  -2.8862394e+00
  -2.1129646e+00
   1.4181821e-01
  -2.3653209e+00
   1.3357117e+00
  -1.1400908e+00
  -1.5539516e+00
   2.3071894e+00
   2.3650022e+00
  -2.4516241e+00
   9.7288372e-01
  -1.1575156e+00
  -3.2976378e+00
   1.8384270e+00
   2.9224407e-01
  -9.4507300e-01
   8.5248666e-01
   2.4578599e-01
   1.0635210e+00
  -4.2140010e-01
   1.6586871e+00
  -5.9993658e-01
   1.0795483e+00
  -2.0435452e+00
  -9.8280625e-01
   4.2367233e+00
   4.8920400e-01
  -3.0024762e+00
   1.2242625e-01
  -1.9121336e+00
   1.9496764e+00
  -3.2626614e-01
  -9.1151994e-01
  -2.5419664e+00
  -1.0853470e+00
   1.6766708e+00
  -1.6798411e+00
  -4.9076516e+00
   6.0928366e-01
  -8.7308917e-01
   2.7606452e+00
  -7.0814815e-01
   2.2456300e+00
   7.2100530e-01
  -3.0850774e+00
   2.2875542e-01
  -2.4428333e+00
  -2.5386806e-01
   2.0411868e+00
   1.3442276e+00
   2.8400234e+00
   3.7141276e-02
  -3.7937596e+00
  -2.9440994e+00
   5.5514823e-01
   8.3031113e-01
  -1.0163515e+00
   2.9489929e+00
   3.2277725e+00
   6.4470489e-01
  -5.4995189e-01
  -4.6128208e-01
  -2.0568320e+00
  -4.9894119e+00
  -2.1786564e-01
   2.7329521e-02
  -2.0215690e-01
  -1.7553235e+00
  -2.9424564e+00
   2.3765340e+00
   1.5973821e+00
  -1.2587606e+00
   3.0737266e-01
   3.6221104e+00
  -1.4781828e+00
   3.7477510e+00
   1.1123228e+00
  -2.7976745e+00
   5.7023936e-01
   8.8543844e-01
   1.5700263e+00
  -9.8196071e-01
  -7.7902008e-01
  -1.0001285e+00
  -2.6837903e+00
  -2.3805911e-02
  -3.0146558e+00
  -5.3265490e+00
   1.1920161e+00
   4.8558670e-01
  -3.0075811e+00
  -2.1841803e+00
   4.0053024e+00
  -2.4049300e+00
   1.8089895e+00
   9.6742881e-01
   7.9862609e-01
   7.3544390e-01
  -1.0258984e+00
   2.3325800e+00
  -1.5778827e+00
  -2.0166683e+00
  -5.3518296e-01
   2.6985404e-01
  -5.2988967e-01
  -9.1919788e-01
   3.6164261e+00
   5.9231082e-01
   1.0285738e+00
   3.6312415e-01
   4.5374202e+00
   1.0218559e+00
   8.5194491e-01
   3.6282307e+00
   2.3264551e+00
   2.3720656e+00
  -4.8641545e-02
   8.3622868e-01
   2.7523374e+00
  -2.8028496e+00
  -8.1428004e-01
  -7.5370375e-01
  -1.1673134e+00
   5.5321423e-01
  -2.1841487e+00
   1.6776719e+00
  -1.5361995e+00
   7.9462725e-01
   7.4870181e-01
   1.8868957e+00
   1.5179564e+00
   7.7999773e-01
  -5.5772385e-01
  -7.3317231e-01
   2.4321912e+00
  -5.9581056e-01
  -2.6374041e+00
   2.9930563e-01
  -2.8568771e-01
   8.1082411e-01
  -3.5302899e+00
   3.7690087e-01
   2.6020730e-01
  -2.5133890e+00
   9.2681663e-01
  -6.5648541e-01
  -2.5032691e+00
   1.1876394e+00
  -9.9470952e-02
  -2.0863343e+00
   2.5634233e-01
  -1.0525572e+00
  -3.9025870e+00
   1.9685773e+00
   1.1501277e+00
   1.2771897e+00
   4.1061624e+00
  -2.9096713e+00
   2.5564927e+00
  -7.0633217e-01
   1.3839725e-02
   1.6248749e+00
  -5.7216937e-01
   1.0790394e+00
   1.4783071e+00
  -1.3691803e+00
  -1.7761960e+00
   9.5900225e-01
  -3.5165628e+00
   2.0304595e+00
   1.0067893e-01
   2.7772342e+00
   5.4992607e-01
   1.9754466e+00
  -1.3546765e+00
  -3.2898592e+00
  -1.7247796e+00
  -1.9548432e+00
  -1.6041604e+00
   2.4477758e+00
  -2.3963183e+00
  -2.0937334e+00
  -1.3450879e+00
  -2.0809873e-01
   4.1699744e-01
  -5.3752719e-01
   1.0226078e+00
   3.2912221e-01
   1.2004538e-01
   4.8795581e-01
  -1.9810920e+00
  -8.1562011e-01
  -1.5221458e+00
  -2.8441751e+00
  -1.2202268e+00
   2.0565416e+00
  -1.6107943e+00
  -3.4813572e+00
   1.5179116e+00
  -1.1355013e+00
   1.8177013e+00
  -2.0455668e+00
   4.3486464e+00
  -1.1691344e+00
   1.0812488e+00
  -2.5239061e+00
  -3.0398883e+00
  -1.0862854e+00
  -1.9576168e+00
  -2.2807118e-01
   4.9045766e-01
  -2.5672387e-01
   1.5298237e-01
  -2.0178541e+00
   2.1288942e+00
  -2.1275883e-01
   1.5932236e-01
  -5.8433426e+00
  -1.4928483e+00
   9.5578588e-01
   1.1037052e+00
  -5.2668332e-02
  -1.8781787e+00
   7.3420874e-01
  -1.4753227e+00
  -3.2467350e+00
   8.5028148e-01
  -2.5884251e+00
   3.6863710e+00
   1.5887746e+00
   1.9865317e+00
  -1.8179038e+00
  -2.6477524e+00
   1.5816354e+00
  -1.3185939e+00
  -7.6326638e-01
   8.1720328e-01
  -3.3787727e+00
   9.8510211e-01
  -1.2933064e-02
  -1.3353300e+00
   1.2414611e+00
   1.3479849e-02
   2.6391093e-01
  -4.0136364e-01
  -1.6613073e+00
   1.3710975e+00
  -7.3679849e-01
   9.7910753e-01
   1.4118107e+00
  -5.7807673e-01
  -7.8750425e-02
   1.4072336e-01
   8.0879946e-01
   1.9081703e+00
  -2.8380582e+00
   2.1667930e+00
   4.8871528e-01
   1.1132259e+00
  -3.5098461e+00
   3.2510229e-01
   1.5119144e+00
   1.9592705e+00
   1.5464152e-01
   8.9717652e-01
   2.7933512e+00
  -1.3750532e+00
  -2.4078471e+00
  -4.4068268e-02
  -1.5084197e+00
   1.9443751e+00
   1.5943669e+00
  -3.8288130e+00
   8.2258959e-01
  -1.8370059e+00
  -2.0044737e+00
  -5.5440479e-01
  -1.7847001e+00
  -6.8194332e-01
  -2.6836687e+00
  -3.1325751e+00
   4.3568030e-01
   3.4598225e+00
   3.5031206e-02
  -1.0798630e+00
   2.5786822e+00
   2.2579505e+00
   2.1317794e+00
  -1.7499587e-01
   1.1995517e+00
  -2.7467273e-01
   9.0105151e-01
  -8.9228696e-01
   2.1048727e-01
  -8.7224004e-01
  -1.9271473e+00
  -1.4854530e+00
  -4.3951397e-02
  -1.5772441e+00
   7.9254139e-01
   1.1417133e+00
  -2.2070995e+00
  -2.7784023e+00
  -3.6219604e+00
   1.0400241e+00
   9.6105821e-01
  -2.0799318e-01
  -8.8210597e-01
  -8.8068672e-01
  -5.1694946e-01
   1.0102536e+00
  -3.4902547e+00
  -3.4470354e+00
   2.6436387e+00
   2.2239384e+00
   7.7917309e-01
  -2.2882176e+00
   5.7371407e-01
   8.3181903e-01
  -2.4269696e-01
  -1.3948542e-01
  -3.5814190e-01
  -3.0363971e+00
   4.3259444e-02
   1.1071448e+00
  -6.8105474e-01
  -6.2679783e-01
  -1.4855941e+00
   4.6816635e+00
  -2.2533126e+00
  -2.4438961e+00
  -2.3609938e+00
  -6.7807921e-01
   1.5444568e+00
  -1.7760945e+00
   1.6204819e+00
  -7.1417779e-02
  -1.8912710e+00
   3.0065748e+00
   2.3218917e+00
  -4.1889879e-01
  -1.7970569e+00
  -2.1029227e+00
   8.0996278e-01
  -3.7560027e+00
   3.2180022e-01
  -1.8126681e+00
   2.0625570e+00
  -1.3774271e+00
   1.9820813e+00
   4.7069905e+00
  -1.5157778e+00
  -2.7577630e+00
  -1.4868584e+00
   7.8688150e-01
   1.7527346e+00
   4.1742083e-01
   1.0384212e+00
   1.5142136e+00
   1.8302490e+00
  -1.6468967e+00
   3.3684996e+00
   9.9219755e-01
  -8.3718456e-01
   1.0754277e+00
  -4.1469379e+00
  -8.6910556e-01
  -2.3331802e+00
   1.4050849e+00
  -1.7120496e-01
  -2.5337461e+00
  -2.1983945e-01
  -2.2406707e+00
   1.7047601e-01
   1.7363355e+00
  -1.4343061e+00
  -8.9731984e-01
   1.5091212e+00
  -1.2494991e+00
  -1.3790167e+00
  -3.8528671e+00
   2.0006739e-01
  -2.2710903e+00
   7.9959944e-01
  -4.7957148e-01
  -4.8758002e-01
   3.6553602e+00
   5.2325010e-01
  -2.1125104e+00
   3.4030302e-02
   4.5951617e+00
  -3.9992195e-01
   9.7330838e-01
  -1.4274430e+00
   2.7724342e+00
   1.4510707e+00
   9.2304659e-01
   1.4501766e+00
   2.8041208e+00
  -4.9967540e+00
   3.4641208e-01
  -1.7190631e+00
   5.0712827e-02
  -3.7722992e+00
   2.3598097e+00
   1.0886951e+00
  -1.2278353e+00
   9.3325198e-01
   1.3689912e+00
   8.8074466e-01
   4.6730491e-01
  -1.6754292e+00
   3.4871980e+00
   3.8212996e+00
   1.2424977e+00
  -4.1268869e+00
  -1.5216977e+00
   3.0755658e-01
   1.1563293e+00
  -2.1498003e+00
  -1.5054281e+00
   4.1983776e-02
   3.4993302e+00
   2.4007037e-01
  -9.0619628e-02
  -1.3797201e+00
  -3.0800598e-02
  -1.2990869e+00
   4.9966876e+00
   8.7898480e-01
  -1.1305082e+00
   2.6507012e+00
   2.6646732e+00
   5.7661485e-01
  -5.5956257e-01
   1.9440682e+00
   1.3875473e+00
   1.9588374e+00
   7.6160682e-01
  -2.0104723e+00
  -1.5634046e+00
  -1.1469596e+00
   6.1227748e-01
   1.5455778e+00
   2.9107169e-01
  -6.1996414e-01
  -1.2638425e-01
  -2.7224783e+00
  -2.3943257e+00
   8.5839860e-01
  -7.1673548e-01
   7.4357434e-01
  -1.8869615e+00
  -4.8301395e-01
   2.5200828e+00
  -9.4605957e-01
  -2.2189227e+00
  -6.7448061e-01
  -9.9438334e-01
  -2.0711827e+00
   1.2822468e-01
   1.9235644e+00
  -1.1179187e+00
   1.2029873e+00
   1.4264049e+00
  -1.3325238e+00
  -1.0448857e+00
   5.1941854e-01
   1.5266486e+00
  -7.9813137e-02
   1.3972610e+00
   9.8237771e-01
   9.0930127e-01
   1.0852769e-01
   8.0433525e-01
  -1.8809327e+00
  -2.9294073e-01
  -1.9123849e+00
   3.0816166e-01
  -2.1269746e+00
   1.1269785e+00
   2.0414793e+00
   8.5760390e-01
  -1.0731182e+00
  -2.1632263e+00
   2.8278562e-01
  -2.1452818e+00
  -2.7158056e+00
  -1.3426960e+00
  -4.6280901e+00
   1.3849572e+00
   1.6148539e+00
   4.0529137e+00
  -1.2438455e+00
  -9.6511898e-01
   1.4347935e+00
   2.2719096e+00
   2.7870197e+00
   1.0777987e+00
   3.2755546e+00
  -1.4107340e+00
   1.8092977e+00
  -1.9959016e+00
  -1.8844526e+00
  -3.0664198e+00
  -3.0232499e-01
  -3.8278098e-01
  -2.0491923e+00
  -4.0709244e+00
   3.2047182e-01
  -1.0027215e+00
   1.6243025e+00
  -3.5246028e+00
  -3.3649799e+00
   4.2146788e-01
   2.8269080e+00
  -9.5825171e-01
   1.1040494e-01
  -3.1331888e+00
   1.5851894e+00
  -2.3578811e-01
  -9.7414508e-01
  -1.6158057e+00
   1.9199893e+00
   4.0775168e+00
   1.7357167e+00
  -1.9225922e+00
   2.5061600e-01
   1.2557333e+00
  -3.5607796e+00
   7.3133443e-01
  -1.4797028e+00
   3.1004247e+00
  -4.0603066e-01
   1.7363235e+00
  -3.1439423e-01
  -2.9406075e-01
  -1.8629249e+00
  -1.6355581e+00
   8.4872548e-02
   1.4231344e-01
   4.6299402e+00
   4.4586581e-01
   2.7945217e+00
  -6.3070497e-02
   2.4095636e+00
   1.7666413e+00
  -1.3728451e-01
  -4.1076508e+00
  -3.4454096e+00
   2.3148332e+00
  -6.3955094e-01
  -8.2848834e-01
   1.2055852e+00
  -1.1918283e+00
  -3.2151901e-01
  -3.2945812e+00
  -4.5955009e-01
   5.2545418e-01
  -3.9962790e+00
   5.2773712e-01
  -2.5291135e-01
   1.1237352e+00
  -1.1137050e+00
  -1.2123206e+00
  -1.9565094e+00
  -3.2292172e-01
  -9.4307157e-01
   3.2493231e+00
  -2.2971649e+00
  -3.0413396e-01
   3.2030625e+00
   6.2556570e-01
  -3.0346825e+00
   1.4903838e-01
  -1.3371341e+00
  -9.3159770e-01
   2.6836931e+00
  -4.8675330e-01
   1.2526315e+00
  -2.1936479e-02
   2.0960552e-01
   2.5066269e-01
   1.9924400e-03
  -4.9832198e+00
   6.0021553e-01
  -2.3267530e-01
   3.5524394e+00
   4.2287742e-01
  -8.9091007e-01
   4.8682975e-01
   9.1347808e-02
  -1.0393073e+00
   1.2303824e+00
   1.4769996e+00
   2.2229663e+00
   2.4723157e+00
   1.0771170e+00
  -2.0161795e+00
  -9.6987470e-01
   4.5296601e+00
  -2.1819234e-01
   7.9055082e-01
  -1.8764228e+00
  -3.5321252e-01
  -3.3460017e-01
   1.8101834e+00
  -1.4757127e+00
  -1.3360778e+00
   3.6694777e+00
  -1.0316927e+00
   1.0185752e+00
  -1.5661206e+00
   2.6822695e+00
  -2.0082667e+00
  -1.8202356e+00
   5.2070980e-01
   4.6885064e-01
  -3.3096976e-01
   3.0430202e+00
  -3.5879217e-01
   1.3204210e+00
  -4.0137546e-01
   2.6981499e+00
  -1.0981003e-01
   3.7392443e+00
  -5.0942211e-01
   3.0917813e-01
  -1.1412442e-01
  -3.8276427e+00
  -2.2631171e+00
   2.0396351e+00
   1.3750284e+00
   8.2252039e-01
   8.4554804e-01
  -1.2002850e+00
  -1.5146227e+00
   1.0220473e+00
   8.4916248e-01
   2.7948624e+00
  -3.4424051e-01
   4.7357289e-01
   4.5191472e-02
  -1.4655321e-01
   5.6924327e-01
   1.0052778e-01
   2.2583667e-01
  -8.4254946e-01
   3.4277843e+00
   3.0470988e+00
  -1.1812610e+00
   1.7765122e+00
   8.6109855e-02
   9.8063193e-01
  -4.4575829e-01
   6.6040247e-01
  -5.6445024e-01
   2.5790516e+00
  -9.6555378e-01
  -3.9454930e-01
   1.8548290e+00
   5.2258409e-01
   3.1618750e+00
   8.2373504e-01
   1.8946250e+00
   2.2370027e+00
  -1.3366938e-01
  -6.2696897e-01
  -8.2784425e-01
  -6.9820441e-01
   1.3472325e+00
   3.6989155e-01
  -1.2438269e+00
  -5.1363985e-01
   1.8263827e-01
   1.0398594e+00
   2.8402374e+00
  -2.5303871e+00
   1.1494853e+00
  -5.3586678e+00
  -3.3286184e+00
   6.9569485e-01
  -1.4087068e+00
  -3.5046460e-01
  -1.7013702e-01
   2.0289854e+00
  -9.5065978e-01
  -1.1157746e+00
  -2.9616501e-01
   2.9992070e+00
   5.5728915e-02
  -2.0402245e-01
   1.8153613e+00
  -4.5080267e+00
   4.7095951e-01
   2.0765348e+00
  -3.0443823e+00
   1.2000390e-01
  -5.0672688e-01
  -2.8855493e+00
  -2.9049864e+00
   1.6772435e+00
   3.0591106e-01
   6.7028293e-01
   1.9801687e+00
  -2.5469383e-01
   4.6582743e-01
   1.4268004e+00
  -2.4606888e+00
  -3.9604976e+00
  -1.0786436e+00
   2.0410153e+00
  -2.8166358e+00
  -2.7203432e+00
  -2.1278578e+00
   1.3810649e+00
  -1.2422193e+00
  -1.2450976e+00
   6.5313711e-01
   7.7339576e-01
   1.1604958e+00
   1.5107183e+00
   1.3198994e+00
  -1.1689614e-01
  -1.6041905e+00
   2.5868370e-01
   1.4351799e+00
   1.5697975e+00
   1.2015766e+00
   5.3031349e-01
   1.4786065e+00
   3.0411030e+00
  -2.1035665e+00
   1.2375868e+00
  -9.6910394e-01
   1.8666030e+00
  -2.0025086e+00
  -6.0031571e-01
  -2.1659822e+00
  -2.3871815e+00
   2.4261384e+00
   2.3954263e+00
  -4.6348808e-01
  -1.1281155e+00
  -1.5298879e+00
  -2.6237142e-01
  -1.4035244e+00
  -6.7570691e-01
  -1.2059744e+00
  -7.2695946e-01
  -1.5462939e+00
  -4.0050515e+00
  -5.8782471e-01
  -6.9229015e-01
   4.5646050e+00
   8.7179209e-01
   2.9150646e-02
   8.4846727e-01
  -6.4388284e-01
   2.1984533e+00
  -4.9720917e-01
   1.8572748e+00
  -1.6842953e+00
  -7.2353652e-01
  -1.9135243e+00
   3.5220156e-01
  -1.0757887e+00
   1.0446556e+00
  -8.9525119e-02
  -6.4183893e+00
  -1.0153446e+00
   1.7397237e+00
  -1.3743402e+00
   3.0055154e+00
  -5.8785113e-01
  -6.5073907e-01
  -1.9270798e+00
   1.9070859e+00
  -1.2785752e+00
  -1.4204122e+00
   5.2430815e-01
  -6.5185846e-01
   1.9606928e+00
  -8.9489001e-01
  -5.3714517e-01
  -5.5842597e-02
   1.2534908e+00
  -7.6769526e-01
  -4.0003798e+00
  -3.0211458e+00
  -8.5454475e-01
  -2.4319523e+00
  -1.0793105e+00
  -1.7701023e+00
   3.4396556e-01
   1.6714875e+00
  -5.9904174e-01
  -4.4537283e-01
   1.5813279e+00
  -5.3016907e-01
   3.3809948e+00
  -5.1453105e-01
  -2.3087294e+00
  -6.4178675e-01
   1.1669038e+00
  -1.6971513e-01
  -1.3383999e+00
   2.8848834e+00
   1.9670767e-01
  -2.3326691e+00
  -1.7901057e-01
   7.0522390e-01
   7.5712018e-01
   1.0524893e+00
  -5.9893008e-01
  -1.4391923e+00
  -1.3075010e-01
   3.1503053e-01
  -1.1802155e+00
  -2.6631978e+00
  -1.8987705e+00
   1.1603581e+00
  -8.5543290e-02
   4.0247263e-01
  -8.4839325e-02
   1.5191046e+00
  -4.5578295e+00
  -4.9798869e-01
   1.5518302e+00
  -1.0896054e+00
   2.5027932e+00
  -1.3249767e+00
  -2.5167220e+00
   3.3227994e+00
   1.1438140e+00
   5.2862644e-01
  -3.0275937e+00
   6.4446792e-01
  -1.0914954e+00
  -1.6486893e-01
   1.3870012e+00
  -1.4491008e+00
  -9.2917078e-01
   5.6458631e-01
   3.6009915e+00
   1.2165721e+00
  -4.3986405e-01
   4.2103547e-01
   8.3302663e-01
   1.4122547e+00
   1.6332775e-01
  -8.9309498e-01
  -1.4964584e+00
  -8.2466257e-01
   8.4310739e-01
   1.4962663e+00
  -4.1824028e+00
  -4.6012764e-01
  -2.2470759e+00
   2.9907982e+00
  -3.9767104e-01
  -8.5704367e-01
   6.8533106e-01
   2.2735926e+00
   8.7212594e-01
  -2.1513895e+00
  -1.0783828e-01
  -1.3371423e+00
   1.3543871e+00
   8.5531989e-01
   1.1397835e+00
  -3.3186663e+00
   1.7714390e+00
   3.8027523e-01
  -8.0532559e-01
  -2.4651463e+00
   9.3444606e-02
   1.4774593e+00
  -7.7510438e-01
  -9.6369010e-02
   2.9612912e-01
  -3.6280664e-01
   5.6990998e-01
  -4.8571131e-01
   6.9153402e-01
   2.3330840e+00
   3.2995241e+00
   3.2786944e-01
   9.5238131e-02
  -1.4207093e+00
   1.9862607e+00
   2.4925866e+00
   1.5118316e+00
  -1.7614903e+00
  -3.9355399e+00
  -6.4968679e-01
  -2.1597464e-01
  -4.4857039e+00
   5.2475222e-01
   3.9697080e+00
   2.6332174e-01
   9.0639263e-01
  -2.4848108e+00
   3.0094075e-02
  -5.7884819e-01
   4.2272791e-01
   2.8831974e+00
   2.6626242e+00
  -2.4240341e+00
   1.0907863e+00
  -2.4180263e+00
   3.5566917e+00
  -2.0262918e+00
  -4.4807819e-01
   1.2824060e+00
   1.5799986e+00
  -1.0754442e-01
  -2.2739532e+00
   2.8834937e+00
  -3.6383327e+00
  -1.4643701e+00
   2.7067889e+00
  -1.2309093e+00
   2.1796674e+00
  -4.9435623e+00
   1.8091583e+00
   1.1137308e-01
   9.7195620e-01
   1.5029573e+00
   3.3123701e-01
  -2.7259481e-01
  -3.6782078e-01
  -1.2293702e+00
  -7.9728945e-01
   1.0652398e+00
  -5.2061254e-01
  -1.1984913e+00
  -2.9333116e+00
   4.9287307e-01
  -1.0316291e+00
  -2.7413152e+00
   8.3218179e-01
   2.6352679e-01
  -9.8466246e-02
   3.4101259e+00
  -7.3005973e-01
   2.4784615e+00
   1.6343982e+00
   2.1073478e+00
  -8.9477213e-01
   3.3181129e+00
   9.0116107e-01
   1.3655335e+00
  -1.5238165e+00
   9.2471658e-01
  -9.0553509e-01
   1.6620439e+00
  -5.7309892e-01
  -1.4577744e+00
  -1.1144912e+00
   1.5732020e+00
   1.0951549e+00
   1.9130740e+00
   1.4306801e+00
  -1.5313865e+00
   2.3477637e-01
   1.9106624e+00
  -5.2761716e-01
   1.7831291e-02
   7.3498553e-02
   1.3697966e+00
   1.3745058e+00
  -3.9553525e+00
  -1.9358475e+00
  -1.0688976e+00
   1.2803505e+00
   7.6848441e-01
   3.4972630e+00
   5.7638650e-01
   3.0144628e+00
  -6.3762995e-01
   5.7363750e-01
   5.1886899e-02
  -1.6482808e+00
   3.0703096e+00
   2.2044538e+00
  -1.9352393e-02
  -5.6033542e-01
   1.7077357e+00
  -2.7078136e-01
  -1.2221637e+00
   9.3686490e-01
  -2.5856703e+00
   2.7469786e+00
  -2.4974461e+00
  -1.2968638e+00
  -2.6536046e-01
   1.8623913e+00
   2.4600187e+00
   7.4928952e-01
  -2.7823572e+00
  -7.5314593e-01
  -1.8586222e+00
   8.6149522e-01
   2.9459026e+00
  -2.2635158e+00
   4.2107015e-01
   3.0505730e-02
   1.9405132e+00
  -3.2564019e+00
  -8.3079910e-03
   8.9007077e-01
   3.3629288e+00
   1.0726860e+00
   1.8358920e+00
  -2.8810465e-01
   1.4960103e+00
  -6.7025936e-01
   1.3123202e+00
  -1.4529258e-01
  -7.4101560e-01
  -5.3759169e-01
   3.8226209e-03
   6.8136187e-01
  -2.4540074e-02
   2.0663478e+00
  -1.8599066e+00
  -1.1675880e-01
  -5.6042539e-01
   8.8620133e-01
   9.4395346e-01
   5.0855511e-01
   2.5101867e+00
   1.1251571e+00
  -1.2969944e-01
  -1.7584807e+00
   8.5328724e-01
  -1.3624415e+00
   2.5641662e+00
   1.6870642e+00
   1.0207773e+00
  -4.6186615e-01
   6.4394039e-01
   1.8076279e+00
  -3.3721025e+00
  -2.6689390e+00
   2.1213583e-01
   3.0151795e+00
  -1.3380552e+00
  -1.3213420e+00
  -2.1923906e+00
  -3.0310247e-01
   2.7451908e+00
  -8.7857212e-01
  -2.0974118e+00
   5.7606703e+00
   1.4141272e+00
  -4.2971272e+00
  -1.4337858e+00
   4.0058140e+00
  -4.3797934e-01
   7.4712548e-01
   1.6799362e+00
  -1.5500531e+00
  -1.9212557e+00
   3.1797518e+00
   4.7510444e+00
   1.0629459e+00
  -1.3552041e+00
  -1.1728905e+00
  -3.7880070e-01
  -1.5219273e+00
   2.6162267e+00
  -5.6318570e-01
   1.7471178e+00
  -2.2070073e-01
  -1.3488790e+00
   2.7220828e+00
   2.7926795e+00
  -2.1189759e+00
   4.0823291e+00
  -1.7946565e+00
   3.6917880e+00
   6.4163522e-01
  -3.3322275e-01
  -2.8086038e+00
  -1.2071059e+00
  -4.0870084e+00
  -1.4885097e+00
   5.1985784e-02
  -2.3094412e+00
  -2.2646682e+00
   5.0574690e-01
   6.5703442e-01
  -2.8977463e-01
   8.5825357e-01
  -2.1104846e+00
   5.0157206e-03
  -3.5048201e+00
  -1.4414948e+00
  -2.2336402e+00
   2.4978473e+00
  -8.0288263e-01
   4.4585047e-01
  -2.1934238e+00
  -2.3137634e+00
   1.1103222e+00
   5.4018926e+00
   1.7399544e+00
  -1.1549588e+00
  -1.7114510e+00
   3.9226279e+00
   1.2638273e+00
   1.0690461e+00
   7.1536575e-02
  -2.2662761e+00
   1.9464972e+00
   5.2515437e-01
  -2.2090825e+00
   1.4512261e+00
  -5.3232050e-01
  -6.7904445e-01
  -2.5851335e+00
   1.5441647e+00
  -2.1564144e+00
   1.2287654e+00
  -3.8450886e+00
   2.6119868e+00
  -2.0268569e+00
   2.5307058e+00
   9.3185539e-02
  -3.2417374e-02
   3.8210256e+00
   2.5118831e+00
  -5.9057862e-02
   1.9332553e+00
  -1.6495360e+00
  -2.3799939e+00
   3.0444003e+00
   1.1180740e+00
  -2.3913779e+00
   2.1299379e+00
   4.7956808e-01
  -8.8635186e-02
  -2.8548494e+00
  -2.0498232e+00
   4.6607341e-01
  -1.6780598e+00
   9.5648189e-02
  -4.5296687e-01
   7.6445149e-01
   2.7722381e+00
  -3.2944703e+00
   1.0949338e-01
  -6.0387696e+00
   1.9670806e+00
   7.7736996e-01
   5.0978690e-01
   3.0267540e+00
  -5.5422873e+00
   3.8372940e-01
  -1.9960982e+00
   3.8046105e+00
   4.5175125e-01
  -2.5854942e-01
   1.8694665e-01
   2.3117047e+00
  -1.2889125e+00
  -2.4277499e+00
  -1.1353632e+00
   8.0866672e-03
  -2.6831960e+00
  -4.3042628e-01
  -2.6524671e-02
  -2.3180848e+00
  -5.5810879e-01
  -2.6010889e+00
   1.4023327e-01
  -5.1476495e-01
  -1.9161766e+00
  -6.8580244e-01
  -6.0663851e-01
   1.0212025e+00
  -2.9347157e+00
  -9.7692260e-01
  -1.4352177e+00
   1.2795245e+00
   2.9074955e+00
  -2.3308990e-01
  -4.3139405e-02
  -2.4670549e+00
  -1.8185530e+00
  -4.9826404e+00
  -1.5013116e+00
   2.2765218e+00
   6.3813503e-01
  -4.4764468e-01
   1.1451415e+00
   5.8201221e-01
   1.9370721e+00
  -4.7818258e-01
   1.3356377e+00
   8.8834610e-01
   4.9313947e-01
  -2.3366960e+00
  -2.7403601e+00
  -2.5934830e+00
   9.3158204e-01
  -1.2568740e+00
  -1.1603803e+00
  -9.0469338e-01
  -1.1720952e+00
   7.6378799e-03
   1.4730110e+00
   1.0398828e+00
  -2.0724281e+00
  -4.8048022e-02
   2.4475751e+00
   2.5177889e-01
  -8.7737585e-01
  -2.4152644e-01
   4.1618876e+00
   4.2816291e+00
  -3.7718300e-01
  -1.9202282e+00
  -1.6422909e-01
   9.9488973e-01
   3.2054182e-01
  -2.3373678e-01
   2.0282118e+00
  -1.5119142e-01
  -9.4170429e-01
   2.0769016e+00
   3.2605429e+00
   5.6205256e-01
   1.3537395e+00
  -1.2259776e+00
   9.9832952e-01
  -4.1804852e+00
  -2.3791805e+00
   8.5053669e-01
   1.5382287e+00
   2.1472091e+00
   1.3934337e+00
   1.3663214e+00
  -5.7711331e-01
   5.2536727e-01
  -6.8624957e-01
   3.6459695e-01
  -1.3039753e+00
   1.6923285e+00
   3.1285237e+00
  -1.2850531e+00
  -8.1354117e-01
   3.2960146e+00
  -1.2591325e+00
  -4.0924838e-01
   1.5830503e+00
   3.2141408e+00
  -4.2772899e+00
  -2.5863403e+00
  -1.0296523e+00
   2.1478635e+00
  -4.0325022e-01
   1.7283517e+00
  -1.4733002e+00
   3.7731567e+00
  -4.0843257e+00
   1.5092797e+00
  -4.6474864e-01
   1.2804869e+00
   2.1573881e+00
  -1.0415856e+00
  -1.2257967e-01
   4.1994723e-01
  -1.2203283e+00
  -5.4771430e-01
  -1.6820122e+00
   1.1031576e+00
   2.2877196e-01
  -2.0045094e+00
   5.3673040e-01
  -3.2202883e-01
  -6.6329843e-01
  -5.8042405e-02
  -5.5104039e-01
   1.8783228e-01
   1.9699176e+00
   2.1823652e+00
   1.0340022e+00
   3.6684380e+00
   5.1136587e-03
  -4.0887954e-01
   3.0430338e+00
  -2.6008418e+00
  -1.2805290e+00
  -6.4525822e-02
   1.3144146e-01
   1.4878176e+00
   3.1886458e-01
   9.0972529e-01
  -1.1787043e+00
  -1.5400169e+00
   2.1222675e+00
  -2.2978536e+00
  -2.1901943e+00
  -3.5935586e+00
   1.5094930e+00
  -9.3896934e-01
   6.9031465e-01
  -2.1965215e+00
   1.2754640e+00
  -2.2157726e+00
  -7.9657709e-01
  -1.3548421e+00
  -1.4987449e+00
  -8.4010436e-01
  -6.5132069e-01
  -2.5293896e-02
   6.0954696e-01
   1.8454458e+00
   2.2512153e+00
   7.3787581e-01
  -3.4685713e-02
  -3.2355151e-01
   1.8967057e-01
  -2.3600567e+00
  -2.4001027e+00
  -1.3691704e+00
  -8.6416080e-01
   2.0762146e+00
   3.0958477e+00
   1.0263700e+00
  -5.5741747e-01
   1.0077660e+00
  -1.2489928e+00
  -3.2020649e+00
  -3.1187554e+00
  -9.6516331e-01
   1.8178403e+00
  -3.0957001e-01
  -3.9949599e+00
   3.7274371e+00
  -1.8851878e+00
  -1.0005086e+00
  -1.2638909e+00
  -1.3079238e+00
  -1.1373074e+00
   1.4442826e+00
  -2.8207157e+00
  -1.2609273e+00
  -1.5277501e+00
  -3.1990381e-01
   5.5068497e-01
   2.0411590e+00
   1.4807473e+00
   7.9581176e-01
   1.6336378e+00
   1.7833959e-01
  -1.7925204e+00
  -1.4167438e+00
  -2.2824073e+00
  -6.9100142e-01
  -2.9322954e+00
   1.3955021e+00
  -3.1284346e+00
   2.2686611e+00
   1.1222711e-01
  -2.0172791e+00
   2.0321492e+00
   1.2478696e+00
  -8.8279638e-02
  -2.1391506e+00
   1.5721284e+00
   1.6040221e+00
  -4.2549008e-01
   1.1475592e+00
  -1.1001208e+00
   1.7784148e+00
  -2.2727022e+00
   2.0394745e-01
  -2.4651998e+00
  -1.0414731e+00
   1.1162807e+00
   5.9240986e-01
  -2.5085376e+00
  -5.6586573e-02
   2.7196813e+00
   6.1645659e-01
   1.3743811e+00
  -7.2049671e-01
  -2.6468390e-01
  -1.7636190e+00
  -1.2372854e+00
  -3.4179912e+00
   9.3854411e-01
   4.8401613e+00
  -3.3714882e+00
   8.7141842e-01
  -1.6035261e+00
   5.3524164e-01
  -2.5324959e+00
  -1.6802044e+00
  -1.0159085e+00
   1.1994264e+00
   6.1988189e-02
   7.3914125e-02
  -4.2385550e-02
   4.0879345e-01
   1.8823473e-01
  -2.8979676e+00
  -2.1555430e-01
   1.8505815e+00
   7.6276421e-01
   1.1507036e+00
   2.4487852e-01
   3.3990943e-01
   1.6420315e+00
  -4.7822435e-01
  -2.0052958e+00
  -4.9706867e-01
   1.4749833e+00
  -1.9911008e+00
   4.3188581e-01
  -1.4533998e+00
  -1.7665010e-01
  -2.9173323e+00
  -3.7781962e-01
  -1.8918320e+00
   1.4315288e+00
  -6.5297237e-01
  -2.5445301e+00
  -2.3912788e+00
  -2.2449863e-01
  -1.7191008e+00
   1.2150450e+00
   1.6874601e+00
  -3.5586899e+00
   2.3210138e+00
   1.2661691e-01
  -1.4150420e+00
   3.2604409e+00
   9.7922078e-01
   1.7354620e+00
  -4.6071457e-01
   8.9236936e-01
  -8.5201181e-01
   7.0634725e-01
  -3.4715799e+00
  -3.5374346e+00
  -7.6693154e-02
   3.7262658e+00
   1.7158734e+00
   1.6542890e-01
  -3.2573830e-01
   1.4746942e+00
  -2.0021331e-01
   2.7442313e+00
   4.2160391e+00
  -3.8754545e-01
  -1.2020251e+00
   1.9967964e+00
  -1.7553584e+00
   4.9254091e-01
  -1.7891031e+00
   1.0335647e+00
  -3.3298438e+00
  -1.9473166e-01
  -7.3333709e-01
   4.6210864e+00
  -3.0445956e+00
  -4.2977624e+00
   3.0782250e+00
  -3.2466820e+00
   1.0273045e+00
   1.5346802e-01
  -3.0928699e-01
   8.1349170e-01
   6.9316183e-01
  -2.6557622e+00
  -2.0616004e+00
   3.6133675e+00
   3.2124548e+00
   9.7015198e-01
   1.5154755e+00
   2.9819104e+00
  -1.1796535e-01
   8.9727370e-01
   9.8942313e-01
   1.9155352e+00
   3.2687458e-01
  -5.0458801e-02
   4.4228588e+00
   2.0709005e+00
   2.1495266e+00
  -2.7280970e+00
   6.5164662e-01
   1.2714271e+00
  -1.1388449e+00
   4.2907653e+00
  -3.3351025e-01
  -1.1481765e+00
  -2.6961986e-01
  -2.6340133e+00
  -3.2038040e+00
   2.5066310e-01
   1.1462436e+00
  -4.1033561e-01
   2.5549341e+00
   1.3276559e+00
   1.4282360e+00
  -5.3159871e-01
   1.0307908e+00
   2.0465176e+00
  -7.9786755e-01
   1.0352395e+00
  -7.3224652e-01
   1.9614507e+00
  -3.1982527e+00
  -1.5906370e+00
  -1.0270720e-01
   8.0922254e-01
   2.0267339e+00
  -2.6723572e+00
  -5.0982684e-01
   1.6789809e+00
   4.2063475e+00
   1.0661714e+00
  -6.7710152e-01
  -1.4788426e+00
  -4.2364568e+00
  -3.3538717e+00
  -6.6924138e-01
  -4.1190229e+00
   1.7840290e+00
  -2.8323284e+00
  -8.9985927e-01
  -6.4235472e-01
  -2.3730183e+00
   2.1862502e+00
  -2.7485638e-01
  -4.1095911e-01
  -2.4941801e+00
   1.0474662e+00
   2.1495695e-01
   2.7430021e+00
   1.1159182e+00
  -4.0789016e+00
   1.0445441e+00
  -5.8973748e-01
  -2.2135311e-01
   1.0942846e+00
  -4.7045252e-01
   1.0267018e+00
   2.7488473e+00
  -1.2401506e+00
   2.7285566e+00
  -9.9808461e-02
  -1.9667516e-02
   1.2371533e+00
   3.2106308e+00
   1.9688906e-01
   2.2290373e+00
  -1.3632644e+00
  -2.4185685e+00
  -1.7143081e+00
  -1.8920204e+00
  -1.7054560e+00
  -1.1940262e+00
  -5.0334369e-01
   1.5165281e+00
  -1.4126818e+00
   2.7842887e+00
  -2.8764583e+00
   7.7782728e-01
   3.5240963e-01
   2.8125299e-01
  -6.2418665e-01
  -3.4393670e+00
   3.4384721e-02
  -1.0987568e+00
   4.5833540e+00
   2.7475350e+00
   2.2656511e-01
   5.7889582e-01
   8.9934733e-01
  -2.0453615e+00
  -1.7484194e+00
   1.8555244e+00
   5.9232163e-01
   3.1662545e+00
  -4.2542977e-01
  -7.9827437e-01
  -1.9451759e+00
   1.5003241e+00
   2.6430628e+00
   2.6661723e+00
  -4.8107103e-01
  -5.4607964e-01
   1.5351502e+00
  -2.5536679e+00
   1.5273233e+00
  -4.3321610e-01
  -3.0082813e+00
  -2.5969620e-01
  -2.1048052e+00
   2.7152131e+00
   3.1191973e+00
   3.3585520e-01
   1.4323812e+00
   2.3173279e+00
   3.5047749e+00
   6.7748965e-01
   2.3380818e+00
  -6.5650345e-01
  -1.6043847e+00
  -1.8313700e+00
  -7.7541930e-01
   3.7241493e+00
  -5.5304964e-01
  -9.1826868e-01
   1.2718661e+00
  -1.1562188e-01
  -1.4033222e+00
   2.2302802e+00
  -1.6316483e-01
  -6.7785866e-01
  -1.0367933e+00
  -1.4323457e-01
   2.7655223e+00
   3.9627710e-01
   3.7794243e-02
  -2.0901397e+00
   1.9210660e+00
  -1.7119464e+00
  -1.7036970e+00
  -9.5771392e-01
   2.0186153e+00
  -2.2539469e-01
   1.1792669e+00
  -5.8029535e-02
  -1.1156793e+00
   1.0996615e-01
  -1.4876919e+00
   1.0837718e+00
   2.5204126e+00
   9.9142433e-01
  -5.3774994e-03
   2.2847648e+00
  -7.4234318e-01
   2.3668469e+00
   1.1820705e+00
   6.9553616e-01
  -9.7663075e-01
  -4.0141895e-01
  -9.6175030e-01
   3.5061641e-01
  -3.0614240e+00
   5.4373240e-01
  -9.6231553e-05
   7.7095781e-01
   1.0772510e+00
  -1.9203093e+00
  -2.0738377e+00
   1.8161536e+00
  -2.9450799e+00
  -1.5769687e+00
  -9.6007444e-01
   2.0479276e-01
   2.1254862e+00
   5.8372100e-01
  -2.0844198e+00
  -1.1561233e+00
  -2.0308508e+00
  -1.1883261e+00
   1.0952868e+00
   2.0548782e+00
   7.6224108e-01
   1.2591539e+00
   8.9993571e-02
   2.9700575e-01
   7.4580216e-01
   1.1216775e+00
  -1.4628779e+00
  -1.0363438e+00
   2.9211764e+00
  -8.3643283e-01
   9.7071398e-01
   7.1317251e-01
  -1.1288821e+00
   1.2711041e-01
  -2.9337704e+00
  -1.5483408e+00
  -1.4888567e+00
  -1.4018731e+00
  -1.6014591e+00
  -2.8100146e+00
  -1.1575575e+00
   1.5131824e+00
  -8.4814276e-01
  -3.5146033e-02
   2.5607916e+00
  -1.2426352e+00
   2.4719731e+00
   1.5940946e+00
   1.6335760e+00
  -2.7730952e+00
  -1.2480579e+00
   1.5144469e+00
  -6.2644618e-01
  -2.4217294e+00
   1.0341156e+00
   2.0671375e+00
  -1.8921485e-01
  -6.0751742e-01
   2.3890102e+00
   2.6752829e+00
  -3.0001901e-01
  -9.0678112e-01
  -4.4413150e-02
   1.7880621e+00
   1.4956395e-01
  -9.2864303e-01
   1.1048174e-01
  -1.1359591e+00
  -4.2929229e+00
   1.4154711e+00
  -1.5838047e+00
  -4.3380571e-03
  -3.4850836e+00
   1.7277742e+00
   1.0653349e+00
   6.4701963e-01
   6.8690464e-01
   2.0178670e+00
  -2.9979600e+00
   1.2466050e+00
   6.8029808e-01
  -2.8019816e+00
   1.0896289e+00
  -2.2047926e+00
  -8.4302702e-01
  -6.5371146e-01
   7.3095987e-01
   2.2843888e+00
  -2.2773685e+00
   3.4579218e+00
  -6.7202484e-01
  -1.1135453e+00
  -1.4167069e+00
   1.1205436e+00
   1.1058328e+00
   1.9105095e+00
  -2.3172564e+00
   1.2403370e+00
  -1.3099037e+00
   1.4646328e+00
  -7.4592515e+00
   9.2337521e-02
  -1.5520752e+00
  -1.4059184e+00
   1.2903342e+00
  -2.5495815e+00
   1.1209985e+00
   2.0083154e+00
   1.1697313e+00
  -9.1167396e-01
   1.5561023e+00
  -6.3359968e-01
  -2.5630925e+00
   1.4544143e+00
   2.0911071e+00
   4.0904835e-01
   1.5836870e+00
   1.4374696e+00
   2.7863533e-01
   3.1933671e+00
   1.1552233e+00
  -7.5852889e-01
  -1.8037237e-01
   1.7773292e+00
   2.0621118e+00
   7.9219959e-01
   1.2468778e-01
  -2.4376596e+00
   4.1600963e+00
  -8.5745372e-01
   1.0207045e+00
   2.9968255e+00
  -1.2860822e+00
  -8.0537941e-01
   4.4302455e+00
  -2.8271350e+00
  -2.0185118e-01
  -8.2171570e-01
  -1.7621823e+00
   1.8815135e+00
   2.1406250e+00
   1.4457007e+00
   4.2923352e+00
   3.3652933e-01
  -5.3689567e-02
  -9.6593083e-01
  -1.0409461e+00
   4.3171163e-01
  -3.8393021e+00
  -5.8437230e-02
  -6.5965317e-01
  -2.7347609e+00
  -3.2286157e+00
  -1.9024025e+00
  -3.9558425e+00
  -7.2137176e-01
  -2.0030579e+00
  -1.1884376e+00
   2.8473768e+00
   2.8484549e-01
  -1.0123780e+00
   2.5959434e+00
   7.8823195e-01
  -2.1551052e+00
  -1.6802826e+00
   6.6286762e-01
   1.5880913e-01
   1.1872818e+00
   7.8308342e-01
  -5.7245571e-01
  -2.6843636e-01
   1.6524560e+00
  -3.8789867e-01
  -1.6128633e+00
   3.2371545e+00
   2.0737508e+00
  -1.3739444e+00
  -1.0083977e+00
  -1.2786516e-01
  -1.2668698e+00
  -2.5220721e+00
  -3.6284404e-01
  -2.4714553e+00
  -3.7726036e+00
   3.5021634e+00
  -4.1110814e-01
   6.4952241e-01
   5.8047673e+00
   9.0597225e-01
  -6.2987324e-01
   2.3691044e+00
  -4.6904497e+00
  -9.6660953e-01
  -4.4882069e-02
   4.2486839e-01
  -2.5637529e+00
  -3.5970888e+00
  -8.6020418e-01
   1.5955214e+00
   1.4370203e+00
   5.3275986e-01
   1.0851563e+00
   9.1380730e-01
   6.5478416e-01
   5.9021054e-01
  -2.2072552e+00
  -7.5422986e-01
  -1.0222774e+00
  -1.6630955e+00
  -1.0770901e+00
  -1.7433617e-01
   1.4823860e-01
  -1.8814622e+00
   1.0817727e+00
   2.1937740e+00
   1.7099608e+00
   3.1316000e-01
  -8.5089251e-01
  -1.2025284e+00
   2.5661357e+00
   1.1402391e+00
  -1.1171405e+00
  -1.1440939e+00
  -3.9214111e-01
  -5.4653750e-01
   6.1698925e-02
  -5.9488282e-01
   1.3923672e+00
  -1.7462257e+00
  -1.8169020e+00
  -1.1094629e+00
   2.1009044e+00
   9.2224079e-01
   3.3495339e+00
   1.5153131e+00
   8.9425598e-01
   8.4356876e-01
   1.8447614e+00
  -1.2434982e+00
  -1.2370015e+00
   7.3813704e-01
   1.4797629e+00
  -1.1658373e+00
  -1.5730245e+00
   1.8196179e-01
  -2.8608832e+00
  -1.5059083e-01
   1.3517556e-01
  -5.7006539e-01
   2.7913986e+00
   6.3129740e-01
   3.6849346e-01
   2.5000545e+00
  -2.4021363e+00
   1.3581146e+00
  -2.3144719e+00
  -1.4915882e+00
  -2.3915184e-01
   1.9761942e+00
   8.7972693e-01
  -5.9414960e-02
   1.3706820e+00
   1.6651483e+00
  -2.4462177e+00
  -1.2880669e+00
  -2.9317602e-01
   1.3856328e+00
   2.3197853e-01
   3.0278309e+00
   1.2559230e+00
  -3.2604587e+00
   3.3553960e+00
   5.8538600e-03
   4.4188247e-01
   1.7635919e+00
  -3.7876602e-01
   1.2321232e+00
   2.1182906e+00
  -2.0410411e+00
  -2.4851653e+00
  -2.0601086e+00
   8.6174133e-01
  -7.3587861e-02
  -1.1148433e-01
   7.9673085e-01
   5.4432300e+00
  -2.6356786e+00
   1.3597064e+00
  -7.3018533e-01
  -1.6687212e+00
   2.6754340e+00
  -2.1037237e-01
  -1.5676097e+00
  -2.8146473e+00
  -2.9941378e+00
   1.3550979e+00
  -9.9986036e-01
  -4.5136431e+00
   1.2674048e+00
   2.3399966e-01
  -2.0643672e+00
   1.3573208e-01
   2.8489384e+00
  -2.5057562e+00
   1.2403304e+00
  -3.4080030e-01
  -1.5882154e+00
   6.3338832e-02
   7.4769869e-01
   7.0848718e-01
   5.3791549e-01
  -1.1210911e+00
  -1.1279800e-01
  -5.4077986e-01
   1.1410808e-01
   1.0182195e+00
   1.7382097e+00
   1.1238640e+00
  -1.5129347e+00
   3.0795436e+00
   1.7749960e+00
  -4.4753856e+00
  -4.6396080e-01
  -1.0720890e+00
  -2.9120292e+00
   5.6640056e-01
   3.2004162e+00
  -3.3052310e+00
   2.2495230e+00
   2.6957266e+00
   3.6016528e-01
  -1.4553982e+00
   2.1533650e+00
   2.4718002e+00
   1.7890332e+00
   2.5493376e+00
   5.1285588e+00
   3.1284988e+00
  -1.6702394e+00
  -2.0907265e+00
   1.3360313e+00
  -9.0969169e-01
  -1.5283929e+00
   4.9190366e-02
   1.5840994e+00
  -3.2833624e+00
   2.7377155e+00
   4.1404930e+00
   3.3994079e+00
   1.1877793e+00
  -1.1841508e+00
  -1.7343255e+00
  -2.1003864e+00
   7.0345503e-01
   4.1098578e+00
  -2.1952769e+00
  -5.9434100e-01
  -1.3194459e-02
   1.7621364e+00
   2.4025009e+00
   2.5593426e-02
   2.4518520e+00
  -5.3084495e-01
   2.3722496e+00
   8.9135445e-01
   3.3664995e-01
  -1.5988163e-01
   1.6499281e+00
  -1.1822938e+00
   8.4243606e-01
   2.0504786e-01
  -2.1520541e-01
   1.5189364e+00
   6.7848498e-01
   3.2832335e+00
  -2.3357505e+00
   1.2822586e+00
  -1.0431246e+00
   1.9822194e+00
   1.3536594e+00
  -1.5708116e-01
   3.9904630e-01
  -2.0065972e+00
   1.1867522e+00
   1.5575019e+00
   3.9760905e+00
  -1.6952488e+00
  -8.4343454e-01
  -5.3296098e-03
  -9.5216309e-01
  -1.2273423e+00
   9.4125729e-01
  -1.1425543e+00
   2.9093654e-01
  -8.2817686e-02
  -3.2173879e-01
  -1.8992343e+00
  -8.2411481e-01
  -2.2345132e+00
   2.0022897e+00
  -1.6159450e+00
  -1.9392514e+00
   1.3110907e+00
  -1.5818264e+00
  -1.3278801e+00
  -1.3858429e+00
   1.3298645e+00
   1.1051703e+00
  -1.6723244e+00
   3.4557979e+00
  -1.1677783e+00
  -9.8515565e-01
   1.0042920e+00
   2.5954935e+00
   1.3582818e+00
   9.7571516e-01
   1.3393553e+00
  -9.8015433e-01
  -3.1905482e+00
   1.6179130e+00
   6.9177106e-01
   2.7254472e+00
  -3.4598970e+00
   3.8325844e-01
   2.4815569e+00
   1.6020511e+00
  -2.1692891e-02
  -1.5688085e+00
   6.2940434e-01
   4.8279351e-01
  -2.4275531e+00
   8.9420235e-01
   6.7544369e-01
   6.8010961e-01
   6.7533104e-01
   7.0345537e-01
   1.7459055e+00
  -3.6366818e+00
   5.5957829e-01
   6.5484433e-01
   4.4616342e+00
   1.9972895e-01
  -6.8031965e-01
   6.5389330e-01
  -7.6883079e-02
   1.1383614e+00
   1.0003545e-01
  -2.2046124e+00
  -2.7540522e-01
   4.0768872e+00
   1.7164332e+00
   2.3247176e-01
  -1.3789154e+00
   1.1054556e+00
  -1.0912186e+00
  -9.3648348e-01
  -2.3818978e+00
   1.7829981e-01
   6.3351713e-01
   1.4491690e-01
  -3.9415712e+00
  -1.9042759e+00
   2.2093126e+00
  -3.5944234e+00
   1.7733427e+00
  -5.8784797e-01
   1.2548216e+00
   8.4764379e-01
   2.4384543e+00
  -1.5025165e+00
  -4.4439434e+00
  -2.2382572e+00
  -3.4316608e-02
   9.2855195e-01
  -1.1718351e+00
   1.0066230e+00
  -1.0877400e-01
   1.4732109e+00
   2.9778252e+00
  -1.6336284e+00
   3.4988006e+00
   1.0639120e+00
   1.6596739e+00
  -2.1643759e+00
  -9.5927141e-01
  -3.7339873e+00
  -5.4131278e-01
   3.8297678e+00
   2.4533980e+00
   6.6859323e-01
  -1.5365909e+00
   4.2644575e+00
  -5.6037292e+00
  -3.4235364e+00
   2.7421143e+00
   2.2723574e+00
   2.3559193e+00
  -9.8135872e-01
  -5.9810713e-01
   1.1420686e+00
   3.4670374e+00
   1.7153619e+00
  -3.3807131e-01
   5.6660350e-01
  -2.3922870e+00
  -3.7428086e-01
   1.9714667e+00
  -2.2339950e+00
   3.3219960e+00
  -1.2174180e+00
  -3.2791689e-01
  -5.0494220e-01
   2.4679737e+00
   2.2888910e+00
  -1.4381614e+00
  -5.5519799e+00
  -3.8498780e+00
   2.9366256e+00
   1.7078133e+00
   2.5806760e-01
  -1.5953813e+00
   8.2482742e-01
   3.7256840e+00
  -1.9788088e+00
  -7.8541927e-01
  -3.4176295e-01
  -8.6648179e-01
   1.0430892e+00
  -3.4719115e+00
  -4.5767294e-01
   1.2001015e+00
   2.0002050e+00
   1.5231165e+00
   5.0106898e+00
   3.3613901e-02
  -2.3979741e+00
   2.7706190e-01
  -4.7670321e-01
   1.8476434e+00
  -1.1053586e+00
   3.8538311e-01
  -1.8507397e+00
   6.6756670e-01
  -3.1979285e+00
  -4.8090232e-01
  -2.8919352e-01
  -3.8861842e-01
   8.9344357e-02
   2.2176072e+00
  -1.0341959e+00
  -2.3683188e+00
   1.5780844e-01
   2.7280190e+00
   2.2630877e+00
  -1.6899148e+00
  -1.2901575e+00
  -2.1270077e+00
  -3.1268218e+00
  -9.1753082e-01
   1.7087099e+00
  -2.7286345e-01
  -1.5620806e-01
  -1.9617657e+00
   1.4397721e+00
  -2.5541730e+00
  -3.9030804e+00
   1.9767626e+00
  -3.1681612e+00
  -2.6181269e+00
   2.9396106e+00
  -1.8208219e+00
   1.2917638e+00
  -7.5333223e-01
   3.2936579e-01
  -2.7600125e+00
   1.0596394e+00
   7.2920995e-01
  -1.0353211e+00
   4.7828079e+00
   9.3638576e-01
   9.9228515e-01
   1.6762665e+00
  -2.4176664e+00
   5.3742154e-01
   2.5965137e+00
  -1.0353368e+00
   6.2077053e-01
   1.3387533e+00
  -6.4381513e-01
   4.7062562e-01
  -6.2856554e-01
  -3.0107651e-01
   2.7421901e-01
  -1.8575843e+00
  -2.0777447e+00
  -9.2106680e-01
  -3.0439657e+00
  -1.3489433e+00
   1.8042503e+00
  -1.3988275e+00
  -8.9355853e-02
   3.2689397e+00
  -1.5433192e+00
   2.9055436e+00
   4.1765895e+00
   9.3186998e-01
  -1.8739600e+00
   6.2540191e-01
   2.0814310e+00
  -3.0853498e+00
   1.3007207e+00
   5.6190101e-01
   2.2658612e+00
   3.3447789e-02
  -2.5720567e+00
  -1.5743458e+00
   3.4876912e-01
  -3.1302555e+00
   1.2371764e+00
  -1.8956233e+00
   1.9890294e-01
  -7.7348304e-01
   8.5119982e-01
   2.2457942e+00
   4.2944014e-01
   2.6085342e+00
  -8.0237981e-01
   3.6094230e+00
  -9.4055988e-01
  -1.1684884e-01
  -3.2577393e+00
   9.2402013e-01
   6.1832045e-01
   2.5653661e-01
   1.8515310e+00
   3.0425280e+00
  -1.0456843e-01
  -2.0864530e+00
  -2.7706987e+00
  -3.2575883e-02
  -1.7557598e+00
   1.1264934e+00
  -3.1550040e+00
  -1.7040772e+00
   1.7140997e+00
  -4.2342172e+00
  -6.4403806e-01
   4.0843143e-01
  -1.6680213e+00
  -2.1789301e+00
   1.3611390e-01
   2.6230328e-01
  -1.5947852e+00
  -2.6856274e+00
  -2.1949007e+00
   1.6644256e+00
   4.8183505e+00
  -1.0740667e+00
  -1.5384070e+00
   3.5596589e-01
   5.3281350e-01
   5.1368073e+00
   3.3549101e+00
  -1.4402391e+00
   2.4496129e-01
   1.0250750e+00
   2.8035201e-01
   5.5979262e-01
  -4.8379708e+00
   1.0105585e-03
   1.5284366e+00
  -1.2066657e-01
   2.7718457e+00
  -7.0622132e-01
   1.2732370e+00
   2.6545700e+00
   3.2707937e+00
  -1.1240613e+00
   1.5500761e+00
   5.5324651e-02
  -2.5400458e+00
  -2.3030537e+00
  -2.9678679e-01
  -2.5082735e+00
   1.7622490e+00
   1.3987228e+00
  -2.3789100e+00
  -8.1829123e-01
  -2.3488254e+00
   2.0575051e+00
   1.7358608e+00
  -2.4195017e+00
   1.6261286e-02
   2.4778579e-01
  -1.2505370e+00
   2.7755724e+00
   2.1991713e-01
   2.1583615e+00
   3.7846011e+00
  -2.1671451e-01
  -9.6864354e-01
  -2.8539732e+00
   1.2940073e+00
   1.5668006e+00
   9.6781016e-01
   1.3034176e+00
   9.7632373e-01
   6.4141671e-01
   1.6369918e+00
  -1.4873211e+00
   4.3815084e+00
  -7.4097696e-01
  -6.4397780e-01
  -2.4571379e-01
  -2.5570896e-01
  -6.8838389e-01
   2.3771944e+00
   2.4788214e+00
  -3.1483963e+00
   1.5724458e+00
   2.4731129e+00
   1.6442360e+00
  -1.1181924e+00
   1.7953627e+00
  -2.4979501e+00
   6.2750085e-02
   1.8380380e+00
   9.6769088e-02
  -2.9514077e+00
  -4.1740302e+00
   2.5255732e+00
  -2.0000555e+00
  -2.9873354e+00
   5.9766243e-01
  -7.0516356e-01
  -5.8638260e-01
   1.5776274e+00
  -6.8125863e-02
  -6.4435829e-01
   1.4691656e+00
   6.6957610e-01
  -6.6586766e-01
   6.7986517e-01
  -4.1715236e-01
  -1.2871911e+00
  -3.1004506e-01
  -1.5034537e+00
   1.2518286e+00
  -1.6881998e+00
  -1.6535216e+00
  -6.8220261e-01
   1.4175808e+00
   4.6989628e+00
  -7.0131419e-01
   3.4091886e+00
   3.4137847e+00
   2.8658217e-01
  -1.9473140e+00
  -1.9976152e+00
   2.2577650e+00
   3.4497255e+00
   1.7523468e+00
   4.8341375e-01
   1.3924090e+00
  -1.6476640e+00
  -2.6703393e+00
   4.4891316e-01
   1.2419397e+00
  -1.1473658e+00
   2.8633884e+00
   4.3544652e-01
   2.4770694e-01
   2.0037517e+00
  -1.4087417e-01
  -2.7810012e+00
  -3.5215298e-01
   4.8209511e+00
   8.5863056e-01
   8.8041463e-01
   2.3495014e+00
  -1.9491869e+00
   2.7694847e+00
   4.6222738e-01
   2.3648771e+00
  -7.0555854e-01
  -9.8643273e-01
   1.2451970e+00
   3.2385261e+00
  -3.1795207e+00
  -1.6595748e+00
  -3.1643798e+00
   1.0022875e+00
  -2.0537404e+00
  -2.8275946e+00
   3.3943055e-01
   1.1375751e+00
  -7.9952448e-01
   4.0454891e+00
   7.5242519e-01
   5.4503961e-01
   4.9139012e-02
  -7.6355568e-01
   9.0492903e-02
  -1.7783305e+00
   1.4236163e+00
  -7.9516269e-01
   2.2815017e-01
   1.5408329e-01
   1.1565199e+00
  -2.1235029e+00
   9.1396414e-01
  -3.1900029e-01
  -2.0621177e-01
  -1.1455822e+00
  -1.9315238e-01
  -2.8422654e+00
   1.2499183e+00
  -2.0820000e-01
  -1.8171666e+00
  -3.0606771e+00
  -1.4971233e+00
  -2.5710267e+00
   2.0051861e+00
   5.2802975e-01
   2.2113898e+00
  -6.5427740e-01
  -4.0245840e-01
   4.0930785e+00
   2.0009562e-01
  -1.5691309e+00
  -2.3885462e+00
   7.9013796e-01
  -5.2111454e-01
  -4.2195668e-02
   3.1422809e+00
   3.0546275e-01
   3.4025373e-01
   1.1244227e+00
  -1.0280671e+00
   2.0384388e+00
   1.0041606e+00
   1.5761893e+00
  -2.1422804e+00
  -2.8239603e+00
  -1.2182377e-01
  -3.2368515e+00
   7.5522026e-02
   3.2466634e-01
  -4.8220845e-01
   1.3580445e+00
   8.5060008e-01
  -2.3354085e-01
  -1.0304694e+00
  -9.8407107e-01
   2.5611306e+00
   6.8469229e-01
   4.4148518e-01
   1.9260771e+00
   2.9031947e+00
  -1.3360058e+00
  -7.9864241e-01
  -1.9542023e+00
  -3.3630375e+00
  -1.7213006e+00
  -2.3609692e+00
   4.3108332e-01
  -2.7059877e+00
  -5.5065497e-01
  -8.9513935e-01
   2.0936809e+00
  -2.0094408e+00
   5.3814677e-01
   9.7178256e-01
   1.7274826e+00
   1.2912231e+00
   3.6771197e+00
   1.9320373e-01
   9.2196930e-01
   4.6244215e-01
   2.3606407e+00
   1.4683068e+00
  -9.0141210e-01
   6.7579662e-01
  -1.0303430e+00
   8.2888646e-01
  -2.3088650e-01
   1.0717280e+00
   2.4860360e-02
  -1.1757228e+00
  -3.5255298e-02
  -5.6571524e-01
   7.7615699e-01
  -5.1961001e-01
   1.2681673e+00
   3.9682035e-01
  -1.9358411e-01
  -3.6638291e+00
   2.2910709e+00
  -3.9492425e+00
   1.6308687e+00
  -1.5525206e+00
  -5.1608009e-01
  -1.0927956e+00
  -2.3280321e+00
  -1.8211242e+00
  -4.0533389e+00
  -9.6581143e-01
  -6.7570322e-01
  -3.4372559e+00
   1.5427121e+00
  -7.0572502e-02
   2.0611627e+00
   1.5083250e+00
  -2.5181612e+00
  -5.2866815e-01
  -2.7585928e-01
   2.6452228e+00
  -1.4140036e-01
  -1.9099320e+00
   1.4320434e+00
   7.3826238e-01
  -4.0991962e-02
  -4.5928239e+00
  -9.4520788e-01
   1.4895268e+00
   1.8638541e+00
  -6.7101533e-01
  -7.9490123e-01
   2.4374591e-01
  -3.5952276e+00
  -1.0214349e+00
   9.3830042e-01
   2.9176729e+00
   4.4441854e+00
  -7.9899089e-01
   1.3118934e+00
   1.0956073e+00
  -8.2440464e-01
  -6.5385214e-01
  -5.2322118e-01
  -8.0192493e-02
   8.2174714e-01
   2.9737536e+00
  -5.3202742e-01
  -3.5881182e+00
  -2.6666302e+00
  -5.5031441e-01
   1.1364626e-02
  -7.3662048e-01
  -2.8337781e+00
   1.3219311e+00
   1.7710896e+00
  -5.6021797e-01
  -8.9592138e-02
   9.7545014e-01
  -1.8308494e+00
   1.6262965e+00
   6.3706639e-01
   9.8294839e-01
  -3.6753125e-01
   7.9997783e-01
  -7.6067121e-01
  -9.8300624e-01
  -3.7284192e+00
   1.0685720e+00
  -2.8101283e+00
   2.3434098e+00
   3.2153617e+00
   2.7292900e+00
   8.6133496e-01
  -2.5954620e+00
  -9.7251884e-01
  -1.4044120e+00
   2.1348810e+00
   4.4625476e+00
   2.9032521e+00
  -1.5397766e+00
  -2.8466977e-01
   2.1644861e+00
  -1.2253168e+00
  -1.2409656e+00
  -2.4305172e-01
   2.3162851e+00
   3.1932264e+00
   1.1816189e+00
   1.7571977e+00
   6.2310116e-01
   4.9436732e+00
   2.1440115e+00
   9.4888337e-01
  -1.6456629e+00
  -2.4906831e+00
  -2.3898173e-01
   3.0159659e+00
   2.1989243e+00
   1.8408679e+00
  -3.0475090e-01
   1.4201618e+00
  -1.9174863e-01
   5.9052048e-01
   5.4825412e-01
  -3.0249206e+00
   1.3221148e+00
  -3.3158986e+00
   6.7127849e-01
  -1.5558166e+00
   1.8737268e+00
  -5.9940884e-01
   2.7540020e+00
   2.7703625e-01
  -3.4296262e-01
  -9.6548706e-01
  -3.4025923e+00
   1.7858392e+00
   8.3269459e-01
   4.9869511e-01
  -7.2680601e-01
   2.3041635e+00
  -1.2411023e+00
  -2.8879648e+00
   2.8779398e-01
  -1.0896927e+00
  -3.6320606e-01
  -9.4146126e-01
  -6.8376003e-02
  -7.3499594e-01
   2.4160337e+00
   1.9476076e+00
   1.3577180e+00
  -6.2676726e-01
  -3.6639191e+00
   3.1676996e-01
  -1.3053283e+00
   1.1117938e+00
   7.7827597e-02
  -3.6227325e+00
   4.5342312e-01
  -2.4724438e+00
  -9.9198251e-02
  -6.2292198e-01
  -1.1331249e+00
   5.8897023e-01
  -2.6566180e-01
   1.2373361e+00
   1.6103479e-02
  -3.1836331e+00
   1.0490895e+00
  -1.7478160e-02
   1.4654354e-01
   2.9076692e+00
  -3.0126505e+00
   1.8422197e+00
  -2.0103305e-01
   2.1556757e+00
  -5.9408943e-01
  -1.7193066e+00
  -7.0719963e-01
   1.9857051e+00
   4.3758409e-01
   5.4823565e-01
  -6.4987956e-01
   3.8909902e+00
   1.5789692e-01
  -2.8244690e+00
  -2.4125816e-02
   1.7466361e+00
   2.0900929e+00
   9.6212699e-01
  -5.5955971e-01
   2.9794126e+00
  -3.2810222e+00
   3.1312527e+00
  -4.9252666e-01
   4.5274418e-02
  -2.0881932e+00
  -4.3935813e+00
  -1.2031056e+00
  -5.0242820e-01
  -2.9265873e+00
  -4.0934588e-01
  -3.5433006e-01
   7.0593930e-01
  -3.7256909e+00
  -1.2974608e+00
   1.6274458e-01
  -2.2706577e+00
   1.6258222e+00
   4.4442269e-01
  -3.8934351e-01
  -5.2081796e-01
  -1.5709672e+00
  -1.7310720e+00
   1.0549993e+00
  -1.2359642e-01
   4.3030102e-01
   2.0330930e-01
  -8.9313575e-02
   2.2515735e+00
   5.4066586e-01
  -3.2893645e+00
  -6.5589273e-01
  -5.1779271e-01
   1.0268164e+00
  -2.1253531e-01
  -2.7291603e+00
   3.7260327e+00
  -3.0046648e-01
   9.8718861e-01
   1.3452965e+00
  -2.1421018e+00
   1.0544535e+00
   3.5417537e-01
  -3.6619037e-01
   5.4748044e-01
  -9.3781850e-01
   3.4587528e+00
   1.7728742e+00
   2.3469256e+00
  -7.0152049e-01
   1.7725294e-01
  -1.3994043e+00
   2.9481418e-01
   2.4810775e-01
   6.6017448e-01
  -1.0032809e+00
  -3.6762173e-01
   2.5899636e+00
  -1.1644877e+00
  -1.4659518e+00
   1.1375655e+00
  -5.5538135e+00
   1.1478902e+00
  -2.6419377e+00
  -2.9658590e-01
  -1.5232019e+00
  -9.2298094e-01
   4.0042430e+00
   2.9436425e+00
   3.6095601e+00
  -1.7371722e+00
  -2.0446823e+00
   2.6730872e+00
   2.0536221e+00
   1.5265323e+00
   9.0184316e-01
  -7.7551149e-01
   2.4508597e+00
   2.4064511e-01
   1.3965823e+00
  -3.8666372e+00
  -3.2486929e-01
   1.1748942e+00
  -1.7499741e+00
   1.2328167e+00
  -9.0059460e-01
  -9.9748521e-01
   3.1623898e+00
   1.9683031e+00
  -1.8556720e+00
  -1.9966177e+00
   1.1066734e+00
   2.3094587e-01
   1.5573715e+00
  -9.9666163e-01
   1.0959603e+00
   1.1998337e+00
   2.3857226e+00
  -2.0353623e+00
  -3.4531828e-01
  -3.7012665e-01
  -1.0137834e+00
  -5.8730957e+00
  -1.6878352e+00
   4.9989219e-01
  -2.7040242e+00
   1.7134271e+00
   1.9457397e+00
  -1.3432123e+00
   2.6437196e+00
   9.6862196e-01
   2.4232739e-01
   1.0125648e-01
   2.5553147e-01
  -3.7900896e-01
   9.2058258e-01
  -1.4990987e-01
   1.6505324e+00
  -1.1302332e+00
  -2.2925823e+00
   2.0261033e-01
   1.5555175e+00
  -2.4897833e+00
   1.9563667e+00
  -6.6679174e-01
   4.3296051e+00
   1.5981212e+00
   3.8680068e+00
  -2.2892802e+00
   1.5780303e-01
  -1.6147567e+00
  -2.0927147e+00
   1.7968875e+00
   2.4724830e+00
   2.4786792e+00
  -1.9679038e+00
  -1.7497417e+00
   1.7062537e+00
  -5.2464129e+00
  -1.3202173e+00
  -1.5816918e+00
  -2.8090453e+00
  -1.1202673e-01
  -2.3565029e-01
  -1.4564164e+00
   1.6198385e+00
   1.1721042e+00
   2.5369677e+00
   2.6498842e+00
  -1.5033858e+00
  -5.2600192e-01
   3.0633377e+00
  -6.7893172e-01
   6.8700957e-01
   2.4691678e+00
   2.0313316e+00
   7.5063316e-02
  -6.2344997e-01
  -1.3491635e+00
  -1.4343907e+00
   1.1782132e-01
   1.6005079e+00
  -1.4362477e+00
   2.3824678e+00
   1.7034987e-01
  -8.4461160e-01
   6.1010038e-01
   5.7712867e+00
   7.3527873e-01
   7.4557893e-01
  -4.7329946e-01
  -1.2107211e-01
   1.7086911e+00
   1.8219594e-01
   9.4634724e-01
  -1.9333602e+00
   1.5335067e+00
   3.9773357e+00
   1.5772031e-01
  -1.2988056e+00
  -2.5392488e+00
  -1.2723066e+00
  -4.5965327e-02
   1.8276392e+00
   3.0292750e-01
   2.8203549e+00
  -4.3491886e-01
   1.6216518e-01
  -8.8322319e-01
   1.5807615e+00
   1.6443188e+00
  -2.5987069e+00
   5.4769694e-01
   8.8950163e-01
   3.9898729e+00
  -4.2875479e+00
   1.5163586e+00
   1.2859228e+00
   3.0517641e-01
  -4.4170279e+00
  -2.1157326e-01
   2.3383543e+00
  -1.2388935e+00
   6.1909143e-01
   7.9475932e-01
  -2.7445731e+00
   9.2787282e-01
  -1.6133926e+00
   1.4440643e+00
   1.1567979e+00
   2.1355253e+00
  -9.9396177e-02
  -1.3795850e+00
  -4.3357455e-01
  -1.2559869e-01
   1.3376905e+00
   2.1058042e-01
  -3.9184251e+00
  -4.3865066e-01
  -1.0744846e+00
   1.3657808e-01
   1.5502249e-01
   2.3888169e+00
  -1.3630002e+00
   3.7417318e+00
  -1.3231862e+00
  -2.5079668e+00
  -2.4494324e-01
   1.6899325e+00
   1.6147604e+00
   2.4114530e+00
   1.3813505e+00
   5.5119692e-01
  -4.2362807e+00
  -3.3248339e-01
  -9.3081443e-02
  -7.6205742e-01
   1.6025585e-01
  -5.1295506e-01
   5.1879213e-01
   2.0249397e+00
   2.3879246e-01
   2.3800027e+00
   5.0943235e-01
  -1.8341815e+00
   2.2585268e+00
  -1.2073830e+00
   1.1768960e-01
  -7.8456146e-01
   2.3271939e+00
  -1.4417033e+00
  -1.6613266e+00
  -1.9604676e+00
  -3.4945216e-01
  -1.7064146e+00
   2.2805988e+00
  -2.1617873e+00
   1.5526805e+00
   6.6499274e-01
  -3.4635564e+00
   1.1099936e+00
  -1.1033368e+00
   1.7345497e+00
  -1.3375206e+00
  -3.5544777e+00
  -1.1526228e-01
  -1.9200157e+00
  -9.8493618e-01
   5.9836557e-01
  -2.3000123e+00
  -3.3144508e+00
  -8.5005094e-01
   2.6256745e+00
   1.3746448e+00
   1.2446781e+00
  -1.2152797e+00
   2.9552160e-01
   2.6756647e+00
  -1.7476902e+00
   7.2396949e-02
   8.8973425e-01
  -2.2210090e+00
  -1.9192387e-01
   2.9571152e+00
   3.0305020e-01
  -2.6012305e-01
   4.8516703e-01
  -7.3207329e-01
  -3.0821693e-01
  -3.1146099e-01
  -8.9012388e-01
  -3.0036038e+00
   2.2285844e+00
   8.9367233e-01
  -4.0570683e-01
   1.4355418e+00
   8.8967774e-01
  -3.5239649e+00
  -1.3731016e+00
  -1.9516812e+00
   1.0237603e-01
   1.5200830e+00
   1.7614887e+00
  -1.7576587e+00
  -5.1760432e-01
  -2.4454648e-01
  -4.7311662e-01
   7.8397062e-01
   9.4316866e-01
  -1.1585978e+00
  -2.0223534e+00
   2.2313956e+00
  -1.4584895e-01
   2.0996806e+00
   9.5927025e-01
   3.4527094e+00
   2.9594897e+00
  -2.5964386e+00
   1.5142392e+00
   2.3209548e+00
  -2.6719986e+00
   3.2536536e-01
  -2.0670244e-01
   2.3169115e+00
  -1.5290394e+00
   3.4437349e-01
   1.7669400e+00
  -2.9810889e-01
  -2.5211380e+00
  -2.0617565e+00
  -7.9639776e-01
   5.9642960e-01
  -1.5958133e+00
   8.4043092e-02
   4.2012787e-01
  -3.9669949e+00
  -9.9921300e-02
   1.5699267e-01
   1.6760186e+00
  -4.7471556e-01
  -6.0886413e-01
  -2.5691861e+00
   1.1480430e+00
   2.2551433e+00
   1.8458027e+00
  -2.8449637e+00
   1.4419820e+00
   1.8124870e-01
   3.0577256e+00
  -2.0172343e+00
   5.2566104e-01
  -3.5468007e-01
  -5.6126054e+00
   4.0224592e-02
   3.8101864e-02
   8.6511691e-01
   2.1611061e+00
  -1.4877426e+00
  -1.8031646e-01
  -1.7380873e+00
  -2.0729938e+00
  -5.6217441e-01
  -2.4130607e+00
  -6.0689051e-01
  -1.3937199e+00
   2.1129691e+00
   1.3799365e+00
  -8.6966633e-01
  -7.4118903e-01
   1.1579274e+00
   7.0955457e-01
   3.0965057e+00
   4.2436517e-01
  -4.5721564e+00
   1.9489805e-01
  -4.6598797e+00
   1.0441876e+00
   1.3199851e-01
  -8.8475431e-01
   3.8032146e+00
  -1.8126838e+00
   2.1574918e+00
   1.4663893e+00
   7.9901138e-01
   8.7233913e-01
   9.9278740e-01
  -3.8706300e-01
  -3.5113416e+00
   4.5201289e-01
  -1.1545804e+00
  -1.0647272e-01
  -2.4801148e+00
   3.3873197e+00
  -2.4690178e+00
  -2.5423864e-01
   6.5553450e-01
   1.3011487e+00
   1.0960268e+00
  -1.0230766e+00
  -5.5746731e+00
  -3.2746300e+00
  -1.3742245e+00
   3.5058984e+00
  -1.5176630e+00
   2.3915345e+00
   1.1664648e+00
   1.8335996e+00
  -1.5541095e+00
  -1.7972840e+00
  -7.0837855e-01
  -6.8424814e-01
  -6.8840891e-01
  -1.6589515e+00
   3.5984903e-01
   2.2017696e+00
  -8.8191763e-01
   3.4250632e-02
  -1.0107366e+00
   1.7219278e+00
  -1.2351503e-01
  -1.0292684e+00
   1.5226968e+00
   8.7851903e-01
   2.5464472e+00
   1.5315798e-01
   6.4691985e-02
  -8.1987900e-01
   2.5973192e+00
   6.6394199e-01
   1.6952300e-01
  -9.6909223e-01
  -7.1115042e-02
  -1.1353058e+00
   7.9664123e-01
  -3.6220382e-01
  -1.1067700e+00
  -4.5463827e+00
   1.1313039e+00
   2.2970083e+00
  -1.1600356e-01
  -3.7597012e+00
   4.5803508e-01
  -9.8838722e-01
  -2.0926930e+00
  -2.0111180e+00
  -3.4443685e+00
   8.2264369e-01
  -3.7785997e+00
  -1.3218969e+00
   6.3301241e-01
  -6.3489535e+00
  -3.2372326e+00
   1.7765388e+00
   3.4650117e+00
   1.7455384e+00
  -2.1076996e+00
   7.6379788e-01
  -2.7079753e-01
   1.2584833e+00
  -2.0954648e+00
   7.2640687e-01
   7.6943971e-01
   2.1515746e-01
  -4.1122496e+00
   6.0566207e-01
   4.6073510e-01
   2.6161274e+00
  -2.4269593e-01
   6.6980201e-01
  -1.9445655e+00
  -8.9558990e-01
   8.4223671e-01
   7.5691837e-01
   3.5581106e-01
   1.1606364e+00
  -8.1821206e-01
  -4.0222967e-01
  -1.5669378e-01
   2.7098196e+00
   1.2021493e+00
  -6.3624923e-01
   3.3295882e-01
   1.4079061e-01
   5.5509382e-01
  -9.5451146e-01
  -1.6872000e+00
   2.5555315e+00
  -1.5906470e+00
  -2.0453919e-01
   3.0779317e+00
   4.8253956e+00
   1.4778079e+00
  -1.7442552e+00
  -6.0102234e-01
   3.5744347e+00
  -6.0665609e-01
   2.0989146e+00
  -4.7232457e-01
  -1.1334443e+00
   3.5078526e+00
  -2.6408842e+00
   1.6384128e+00
   1.4586340e-01
   1.8319146e+00
   1.0302597e+00
   4.7094570e-01
  -2.4188880e+00
   2.2957649e+00
  -2.8581505e+00
   5.8198297e-01
  -3.6263657e+00
  -6.4328190e-01
  -2.7201076e+00
  -1.2978054e+00
  -1.5348571e+00
  -2.0189671e+00
   3.8072625e+00
   3.4033115e+00
   1.4054199e+00
  -1.0121999e-01
  -1.4440894e+00
  -2.6273807e+00
  -1.5074115e+00
  -1.4149892e+00
   3.7283618e+00
   4.3063656e-01
   1.4395447e+00
   5.5243898e-01
   1.6416200e+00
   2.0448190e+00
   6.5653534e-01
  -1.7075384e+00
   1.7019591e-01
  -2.1269939e-01
   2.0259642e-01
  -1.1691628e+00
  -1.9134047e+00
   2.0316966e+00
   5.8904169e-01
   3.0477292e-01
   6.0761709e-01
  -3.0472947e+00
  -1.3655098e+00
  -1.6426306e+00
   2.3494369e+00
   1.7033949e+00
  -9.4632688e-01
  -3.0262741e+00
   1.3065060e+00
   1.8438360e-01
   1.9836325e+00
   1.5966018e+00
   2.1917144e+00
   2.4606121e-01
  -2.0547016e+00
  -1.2594753e+00
  -8.2277540e-01
   3.1256984e+00
  -2.3701460e+00
  -1.5729279e+00
  -2.1347079e+00
  -1.3209768e+00
  -4.7804269e-01
   1.9448969e+00
   6.2760118e-01
  -3.7074139e-01
  -2.6325657e-01
  -2.5907509e-01
  -6.6670662e-01
   2.5110107e+00
   1.4123883e-01
  -7.0557809e-01
   3.7257112e-01
   1.5960971e-01
  -9.6640076e-01
   1.7958274e+00
  -2.2848592e+00
  -1.3853867e+00
   1.8885655e+00
  -5.2725348e-01
   5.2699077e+00
   6.3434483e-01
  -2.4253021e+00
   3.0420660e+00
   1.7169786e+00
  -4.7122752e-01
   4.3691858e-01
   2.6385485e-01
   5.0817446e-01
  -4.0379388e-01
  -4.9761835e+00
   2.1599386e+00
   1.4539501e+00
   2.0784712e-01
   6.9203859e-01
  -1.9730108e+00
  -5.7399750e-01
  -6.3699417e-01
   1.8160988e+00
  -2.3604147e+00
  -3.9897992e-03
   1.1557743e+00
  -1.0011828e+00
  -2.0993573e+00
  -2.0636252e+00
  -4.7702938e+00
   1.2106634e+00
   1.2694572e-02
  -2.7031824e+00
  -8.7896433e-01
  -4.4549551e+00
  -2.3411518e+00
   4.3223785e+00
  -3.7490268e+00
  -5.2500014e-01
   3.3460827e+00
   1.2020968e+00
  -9.6590297e-01
   7.0321857e-01
   1.0316373e+00
   2.1332601e+00
  -3.3094202e+00
   1.7278633e+00
  -1.6857706e+00
   6.0044026e-01
   2.7115721e+00
  -4.8030501e+00
  -5.5006541e-01
  -1.3373536e+00
   4.4757764e-01
   1.6868274e+00
   6.8029583e-01
   5.7453016e-01
   1.0230311e-01
  -1.4714474e+00
  -1.5894868e+00
  -2.3729024e-01
  -2.1704117e+00
   1.4087015e+00
   1.6718549e+00
  -5.6351077e-01
  -7.4720745e-01
   1.8152787e+00
   3.6656563e+00
  -3.8122479e+00
  -2.9167218e-01
   1.9061582e+00
   1.3112743e+00
  -2.6745130e+00
  -3.4718310e-01
  -1.1356134e-01
   5.4228571e-01
  -2.1638769e+00
  -3.3925359e-01
  -9.4933755e-02
   2.0443668e-01
  -1.5038545e+00
  -2.3290307e+00
   1.8404762e+00
  -1.5010446e-01
  -8.4404271e-01
  -1.0378134e+00
   1.2642541e-01
   1.7678015e+00
   3.6900059e+00
  -1.9204284e-01
   2.1037727e+00
   8.5373990e-01
  -7.4996741e-01
   9.4065963e-02
  -4.6688899e+00
   1.0843143e+00
  -2.1508976e+00
   5.7969633e-01
   1.9861743e+00
  -2.9553000e+00
  -1.6155041e+00
   1.6476294e+00
  -2.2771780e+00
  -4.6241764e+00
   1.1832759e+00
  -1.4114204e+00
   2.4154405e+00
  -6.7436225e-01
  -3.2298170e-01
  -3.8159394e-01
   1.0975381e+00
   2.4707769e+00
   2.9109724e+00
  -9.5157088e-01
  -2.3262856e+00
  -1.5172622e+00
  -3.3047385e-01
  -1.0053248e+00
  -1.3542292e+00
  -7.2040591e-01
  -7.1414872e-01
   1.7217353e+00
  -1.8903840e+00
   1.6501725e-01
  -1.0221453e+00
  -1.3177534e+00
   1.7074333e-01
   1.1029925e+00
  -3.1572838e+00
   1.1551894e-01
   6.7951948e-01
   1.4989288e+00
   5.3747548e-01
   5.1833864e-01
  -5.8569313e+00
   1.0170477e-01
   4.6418022e+00
  -3.1435088e+00
   8.8424933e-02
   2.7670500e+00
   4.1282165e+00
   3.1988709e+00
   2.3510458e+00
   3.7097963e-01
  -9.2530720e-01
   1.2356871e+00
  -3.6746178e+00
  -1.9994833e+00
   3.0378854e-01
  -3.7212477e+00
  -3.4982616e+00
  -2.1864114e+00
  -2.8227745e+00
   8.2131533e-01
  -3.0205231e+00
   1.3803175e-01
  -1.6369085e+00
  -7.9824120e-01
   8.8164550e-01
  -3.9268323e-01
   2.9108911e-01
  -1.0010070e-02
  -2.6396051e-01
  -1.9878512e+00
   1.1913879e+00
  -2.3335470e+00
   3.2968554e+00
  -1.5764332e+00
   9.6520567e-01
   2.6529909e-01
   1.0701790e+00
   2.5814027e+00
  -2.3129164e+00
  -1.5935731e+00
   9.5703179e-01
   2.0710996e+00
   1.5664064e+00
   7.2276786e-01
   1.0409756e+00
   2.8621088e+00
   1.2428751e+00
   1.7381818e+00
  -1.8077237e+00
  -5.2326805e+00
   3.3240904e+00
   2.3855408e+00
  -4.0242389e+00
  -1.9359560e-01
   1.5593568e+00
   8.6181971e-01
  -1.3033664e-01
  -9.1991859e-01
  -6.3935286e-01
   1.2608775e+00
   8.4920352e-01
  -1.3372978e+00
  -3.5219273e+00
  -4.3031284e+00
   5.8277488e-01
  -4.7244233e+00
  -2.4590485e+00
  -2.6322516e-01
   2.5119690e+00
  -8.9052588e-01
   4.0917992e+00
   4.0262753e-01
   9.8897227e-01
  -8.5447619e-01
  -3.6985449e-01
   2.3692238e-01
  -1.5955770e+00
   1.5018401e+00
  -6.7188175e-01
   8.0268327e-01
   1.3786612e+00
   1.9084734e+00
   3.0726463e+00
   4.3880190e-01
   1.7707243e-02
  -1.3738266e-01
  -1.0674532e+00
   1.8725075e+00
  -7.0414937e-01
   2.3068166e+00
   9.9403843e-01
  -2.0636431e+00
   3.9458031e-01
  -4.3545179e-01
  -3.3982232e-01
  -3.2981204e+00
   3.6849879e+00
  -1.5546302e+00
  -1.3878328e+00
   1.9055582e+00
  -6.9412275e-02
  -1.0413313e+00
   1.4521495e+00
   4.7307252e-01
  -4.2723377e+00
  -9.2232896e-01
   4.3044534e-01
   1.8221171e+00
   2.1463474e+00
  -6.3835486e-01
  -3.1218657e-01
   1.0818564e+00
   1.3500039e+00
  -1.0102282e+00
   3.0833752e+00
  -1.5827037e+00
   8.8083724e-01
   1.9117813e+00
   2.3615813e-01
   4.2966763e-01
   1.2335956e+00
  -1.1799432e+00
   2.0426721e+00
  -1.6997093e+00
   5.6453498e-03
  -2.7290431e-01
   1.6356082e+00
  -2.4662367e-01
   7.9475177e-01
  -2.4027368e+00
   2.1322733e+00
   4.3831464e-01
   1.1855940e-01
   1.3732553e+00
  -1.4196593e+00
  -2.0151880e-01
   1.7005256e+00
   2.7591700e+00
   4.0499096e-01
  -2.6879060e+00
  -1.0565159e+00
   1.1132941e-01
   7.0659960e-02
   2.0217167e+00
   2.4471939e+00
   9.5466185e-02
   6.4814226e-01
   8.1835266e-01
   4.7215134e-01
   1.6155886e+00
   2.3788234e+00
  -7.9433715e-01
  -8.6304048e-01
   3.9609103e-01
  -2.6439585e+00
  -1.2038988e+00
  -2.3727811e+00
   1.5501421e+00
  -1.0909384e+00
   1.6565693e+00
  -1.4487017e+00
  -1.4846792e+00
   2.8320199e+00
  -1.7215225e+00
  -1.4758600e+00
   2.7036574e+00
   3.7699298e+00
   8.7262770e-01
  -7.1288439e-01
   2.8914362e+00
   4.7856979e-01
   1.7002112e+00
   4.4461797e+00
   1.7023441e+00
   2.3412300e+00
   4.3236084e-01
   1.1220334e+00
  -3.3695401e+00
   1.6639766e-01
   1.8105863e+00
  -1.9608889e-01
   3.7291953e+00
  -4.1348442e+00
  -3.0577024e+00
   1.1234564e+00
   4.6045319e-01
  -1.0892302e+00
  -2.4639389e-01
   1.4322172e+00
   2.0462168e+00
   2.4300270e-01
   1.0570773e-01
   1.0391256e+00
   2.9489445e-01
  -2.8568804e-01
   9.4625897e-02
   8.1136846e-01
  -7.5530391e-01
  -6.3989173e-01
   3.1477889e+00
  -1.7771751e+00
   2.1163689e+00
  -1.7230612e+00
  -1.2076964e+00
  -3.7214415e-01
   6.9487766e-01
   5.8527048e-01
   1.6460831e-01
   8.0455682e-01
   7.6674471e-02
  -7.8972901e-01
  -6.7544161e-02
   2.2689673e-01
  -1.4088613e-01
  -8.6890028e-01
   1.1495486e+00
  -5.2077013e-02
   4.5361085e-01
   8.5358661e-01
   8.0885104e-01
  -4.6716714e-01
  -1.9982173e+00
  -6.1804535e-01
   4.1128063e+00
   1.6225050e+00
   4.7237982e+00
   5.4216791e-01
   2.5252049e-01
   8.4334012e-01
   1.3679167e+00
  -4.6987906e-01
  -1.5854945e+00
   1.9684141e+00
   1.0235251e+00
   6.4875341e-02
  -1.2296157e+00
  -1.0189409e+00
  -2.5172386e+00
  -2.4296957e+00
   1.1409521e+00
  -8.1974438e-01
  -2.2487195e-01
   4.1381961e-01
  -2.6251403e+00
  -5.1454541e-01
   3.0594341e+00
  -3.5940948e+00
  -6.9924321e-02
   6.4447773e-01
  -2.7681942e+00
   1.8976657e+00
  -1.9553945e+00
  -6.0212397e-01
   2.6406790e+00
   1.5141260e+00
  -4.8021591e-02
  -5.4475387e-01
   2.8249896e+00
   1.8991469e-01
   5.0030115e-01
  -3.9636017e+00
   1.8874624e+00
   1.4353159e+00
  -1.4580208e+00
   3.1828538e+00
  -7.6430665e-02
   5.4408288e-01
  -9.1675803e-01
   2.3020726e+00
  -1.3420126e-01
   5.3942169e-01
  -2.8427022e-01
  -1.6553354e+00
  -7.9863216e-01
   1.2503422e+00
   3.2928404e-02
  -1.8248539e+00
   1.2002096e+00
  -9.5563075e-01
   8.9699704e-01
  -3.1614954e+00
  -1.0357898e+00
   2.7365761e+00
   9.9728842e-01
  -2.8378481e+00
  -5.4118394e-01
   2.1133576e+00
   7.1242824e-01
  -2.6270133e+00
   4.0966670e-01
   4.1615596e+00
  -1.5356991e+00
   1.8160324e-01
   1.3886795e+00
   3.0113370e+00
  -1.2743335e+00
   2.5880112e+00
   2.8959699e+00
  -6.1872126e-01
   1.0173281e+00
  -5.2803726e+00
  -8.6840227e-01
   1.5983219e+00
  -4.0515035e+00
  -2.0207083e-01
  -2.0976441e+00
  -2.0890177e+00
  -2.7656027e+00
   1.5514692e+00
   5.1411284e-01
   2.1025707e-01
   1.2378378e+00
  -1.8521418e+00
  -3.3422126e-01
   3.3824643e+00
  -1.3496913e+00
  -1.6092205e+00
  -7.2499789e-01
  -3.8071799e-02
  -2.0189156e+00
   2.1784163e-02
  -2.1887083e+00
  -1.8941324e+00
  -2.8412250e-01
  -1.6061389e+00
   1.6215367e+00
   5.0980926e-02
   4.0073422e+00
   2.6960631e+00
  -1.2102665e+00
  -2.0143135e+00
  -1.7562321e+00
   3.2993826e+00
  -2.5843193e+00
   8.4273958e-01
   1.3642764e+00
  -1.6961478e+00
  -8.2245466e-01
   3.4986466e-01
   2.9681408e+00
  -7.4636824e-01
  -5.2322164e-01
  -1.7583512e-01
   1.4678632e+00
   2.1443612e+00
   5.1828913e-01
   2.2069255e+00
  -1.1420533e-01
  -2.7015125e+00
  -1.6462127e+00
  -2.0008199e+00
  -9.4073365e-01
  -8.8036320e-01
  -2.8865323e+00
  -2.4763698e+00
   5.0732265e-01
   5.7542233e-01
   6.4920970e-01
   9.4242692e-01
   4.0614471e-01
   1.8672082e-02
  -1.1851537e+00
   2.7688622e+00
   4.3823052e-01
  -4.2892735e-01
   1.9325974e+00
   1.3669057e+00
  -8.4357551e-01
  -1.1468635e+00
   8.2543307e-01
   6.5084760e-01
  -1.2071862e+00
  -2.0078406e-01
  -2.7408427e+00
  -3.5618899e-01
  -2.4524507e+00
  -1.6896781e-01
   1.3548100e+00
   4.1710886e+00
  -7.6829091e-02
  -2.6057318e+00
   1.6745689e+00
  -1.3392257e+00
   8.3112334e-01
  -1.5293888e+00
   1.7531671e+00
   2.0539751e+00
   7.3794673e-02
   3.9888056e+00
   3.1632659e+00
  -2.3790384e-01
  -1.8093426e-01
   1.2498385e+00
  -3.3672754e+00
  -2.2472809e+00
  -2.0906866e+00
  -2.9386225e+00
  -2.6107605e-02
  -2.3820370e+00
   1.1396023e+00
   2.7498527e-01
   2.1500305e+00
  -1.5979346e-01
   9.1810343e-01
  -8.1609496e-01
  -5.6379427e+00
  -4.0281054e-01
  -2.2764264e+00
   2.0540424e+00
  -7.2442455e-01
  -1.0440130e+00
   6.4899087e-01
  -5.4758177e-01
   1.2096878e+00
   1.7283687e+00
  -8.9661813e-01
   1.4709596e+00
  -8.2897563e-01
  -4.7143663e-01
   2.8416093e-01
  -3.2619694e+00
   1.9537078e+00
   6.1169010e-01
   6.4746598e-01
  -3.2690953e-01
   3.9790453e+00
   1.3701298e+00
  -2.1974304e+00
   3.5616242e+00
  -4.5899410e-01
   6.7408438e-01
   2.4123693e+00
   2.8649936e+00
  -3.0728505e+00
   1.2939407e-01
   1.3981244e+00
  -2.2579462e+00
  -6.4782806e-01
   1.0124318e+00
  -6.7498290e-01
  -2.8682774e+00
  -3.3515121e+00
   4.2254935e-01
   1.8889745e+00
   2.1249263e+00
  -1.1046548e+00
  -2.2626900e+00
  -5.5213448e-01
  -4.8271811e-01
   1.9200215e+00
   2.6574842e+00
   1.7109961e+00
  -1.7515323e+00
  -2.0472657e+00
   1.2899292e+00
  -1.4672220e-01
   2.0628641e-01
   2.2683471e+00
   1.9544516e+00
   1.0985029e+00
  -1.7149345e+00
  -1.1847748e+00
  -1.3693820e+00
  -1.6714130e+00
  -1.6951502e+00
  -3.8704441e+00
  -1.8120611e+00
   1.1302316e+00
  -1.0647163e+00
   1.7610727e+00
  -8.2212606e-01
  -1.4433158e+00
  -1.9328241e+00
  -1.6908873e+00
  -9.2337599e-02
   1.2195422e+00
  -2.6130186e+00
   1.5043700e+00
  -1.7293130e+00
   2.1723539e+00
  -5.9745668e+00
   1.8452939e+00
  -2.2608320e+00
  -2.6696330e+00
   3.5898749e+00
  -1.2311610e+00
  -1.0761493e+00
   4.7154393e-01
  -1.1112121e+00
  -9.2987532e-01
   1.0616703e+00
  -7.0211557e-01
   2.8094051e-01
  -1.7796181e+00
  -8.0931376e-01
   4.9001328e-01
  -3.7178190e+00
   1.2339645e+00
  -8.6914221e-01
   1.6156210e+00
   2.5447681e+00
   1.9871854e+00
   1.4534345e-01
   5.3646651e-01
  -3.0552395e+00
  -5.7860761e-01
  -5.0749919e+00
   1.5991509e+00
  -8.2844803e-01
   1.7892237e+00
  -2.7761146e+00
  -8.1229276e-01
  -3.2440953e+00
   1.9251772e+00
   5.1587175e-01
   4.3970418e+00
   1.1966587e+00
  -1.7058381e+00
  -9.5216798e-01
  -7.5340954e-01
  -1.6494974e+00
  -1.7992615e+00
  -6.0083129e-01
  -3.3236877e+00
  -2.0955821e+00
  -2.8935168e-01
   1.2668082e+00
   1.4346501e-01
   2.3082169e+00
   7.6829553e-01
  -3.0959017e+00
  -1.0429441e+00
  -1.8915869e+00
  -3.2917892e+00
   2.6668318e+00
   3.9344231e-01
  -1.4894223e+00
   2.0991334e+00
  -2.0740771e+00
   6.3251619e-01
   1.9183516e+00
  -8.2648838e-01
   2.4748156e-01
  -7.8385751e-01
   6.3588121e-01
  -1.5447583e+00
   1.5267993e+00
   1.5622655e+00
  -4.2414314e+00
   4.3113036e-02
   1.6743483e+00
   1.8840039e-01
  -3.4952989e+00
  -5.3367901e-01
  -3.7318118e+00
   1.0794484e+00
  -1.9527405e+00
  -2.3091490e+00
   4.2908635e+00
  -1.2819369e+00
   1.9139500e+00
  -1.5953332e+00
   1.1097843e+00
   6.3257465e-01
  -2.0751665e+00
   5.4215895e-01
   1.7802306e+00
   2.7866882e+00
  -1.3437924e-01
   1.8783363e+00
  -1.8054255e+00
   7.2067066e-02
   1.8546244e+00
  -1.4321517e+00
  -1.4468211e+00
   1.8431635e+00
  -2.1138195e+00
  -5.5336178e-01
  -1.1690434e+00
  -2.3677853e+00
   2.0974037e+00
   7.0396948e-01
   2.0968042e+00
  -9.7090985e-01
   1.0886430e+00
   1.2572308e+00
   1.0289670e+00
  -4.0548029e-01
   2.0428982e+00
  -1.2088849e+00
  -5.1671931e+00
  -2.0679099e-03
   6.8041631e-01
  -6.4753975e-01
   3.2833039e-01
  -1.0167657e+00
   1.2399750e+00
   3.8226405e-02
   2.0005419e+00
  -3.2073881e+00
  -1.4788788e+00
  -8.3253277e-01
   3.7803558e+00
   1.0719547e+00
   2.5062069e-01
   1.5774474e+00
   1.0212467e+00
  -4.6563147e-01
   9.5129046e-01
   2.9084834e+00
   6.7963347e-01
   7.4655575e-01
   3.8544184e-01
   1.4349386e+00
   8.8797643e-01
  -9.2897147e-01
  -1.9383316e+00
  -3.4131240e+00
  -3.1919456e+00
   1.2354269e+00
   2.0219134e+00
   7.6374144e-01
  -1.0807940e+00
   3.2025690e-01
   1.2918973e+00
   1.7912644e+00
  -2.4533729e+00
   8.7425778e-03
  -1.4301621e+00
  -2.3022720e+00
   9.3284461e-01
  -1.2149416e-01
   2.6848936e+00
  -1.3563321e-01
  -4.0796028e-01
  -1.1198301e-01
  -7.3673869e-01
  -8.7070952e-01
   6.8653562e-01
   7.3636838e-01
  -7.3161078e-02
   1.7491449e+00
  -1.7761328e+00
  -1.9378676e+00
   1.5644398e+00
   3.7735051e+00
   3.9977033e+00
   1.3224356e+00
   1.1997162e-01
   1.8071868e+00
  -4.3006564e-01
   3.6512903e+00
  -1.0755751e+00
   4.6038544e-01
   3.4618874e+00
   3.7965187e+00
  -2.3569931e+00
   2.7200616e+00
   3.9952018e-01
   1.2139060e-01
   2.2572693e+00
   5.8602810e-01
   1.5747581e+00
   1.4700463e+00
   2.7431579e+00
  -7.5149943e-01
  -7.8544263e-01
   3.7576949e+00
  -6.6802742e-01
  -2.5135466e-01
  -2.5641165e-01
  -3.7795929e+00
   3.6973861e+00
  -3.5986023e+00
   1.0549492e+00
   2.9119107e+00
   1.9778896e+00
   4.2271729e-01
   1.5835681e+00
  -3.0970327e+00
  -5.0142055e+00
  -2.2699015e-01
   9.8234453e-01
   1.1521488e+00
   9.6350693e-02
   9.1441084e-01
  -3.5082482e+00
  -4.2748204e+00
  -2.6354800e-01
  -1.3780927e+00
   2.3794856e+00
   1.6780334e+00
   4.0549265e+00
   4.7932056e-01
  -2.0017757e+00
   1.3107387e+00
  -1.9230412e+00
   7.2504130e-01
  -2.6061846e-01
   1.8687846e+00
   1.5595509e+00
  -2.7771793e+00
  -2.8280069e-01
  -1.3147291e+00
  -1.1324696e+00
   2.6643945e+00
  -2.0053729e+00
  -1.9563516e+00
   3.0242275e+00
  -1.0425288e+00
  -3.2303631e+00
   6.5240448e-02
  -5.5059196e-01
  -1.2498991e+00
  -1.5404611e+00
  -2.0001520e+00
  -3.3031266e+00
  -2.1771926e+00
   4.4626752e-01
   1.7298515e+00
  -3.9518595e-01
  -3.0821816e+00
   1.4814333e+00
  -1.4111966e+00
   6.1814667e-01
  -2.1892742e+00
   8.6028839e-01
  -7.9885548e-01
   1.9453791e+00
   1.3503420e+00
  -1.0699755e+00
   1.3720479e+00
   1.3156890e+00
   2.3476455e+00
  -3.6282581e+00
   1.9102438e+00
  -2.9315829e+00
   1.5276414e-01
   1.2653388e+00
   1.8731463e+00
   3.8989426e-01
  -2.8009729e+00
   1.7844942e+00
   4.1262705e+00
   2.9254211e+00
   2.1234086e+00
   2.9160531e+00
   3.3604596e+00
  -1.9010511e+00
  -9.3369883e-01
  -1.5073502e+00
  -2.6911444e-01
  -1.3611515e+00
   1.4623477e+00
  -3.5732589e+00
   2.3445687e+00
   7.5229359e-01
   8.6965074e-01
  -2.8114716e-01
   8.4626992e-01
  -3.7073677e+00
  -1.5929425e+00
  -7.5203788e-01
  -2.3946573e-01
  -1.2212437e+00
   9.6669716e-01
   5.3597855e-01
   1.4969595e+00
  -8.8390842e-01
   3.6827062e+00
   4.2041283e-01
  -1.7622729e+00
   1.4457307e+00
   1.6935281e+00
   3.9400892e-01
   1.4152833e+00
   3.3051887e+00
  -1.4219356e-01
   6.9522421e-01
   1.5324820e+00
  -2.4597166e-01
  -6.1349390e-01
  -1.1303641e+00
   8.5388495e-01
  -1.1552164e+00
  -1.5401520e-01
   4.0977334e+00
   7.2999212e-01
   3.7753182e+00
   9.4776003e-01
  -1.9506891e+00
  -1.3730110e+00
   1.4634601e+00
   1.2644831e+00
   2.4595990e+00
   1.1591358e+00
   3.1966057e+00
   4.1925022e-01
  -2.5515528e+00
   4.1127586e-01
  -1.7377719e+00
  -3.1689749e-01
   1.6908616e-02
   4.1167877e-01
   6.4643696e-01
  -1.0630531e+00
  -2.4081202e+00
  -6.8730124e-01
  -1.0414901e+00
  -1.2219340e-02
  -4.0038499e-01
  -3.1164839e+00
   5.7661126e-01
  -3.3802378e+00
  -3.7559801e-01
  -1.4959515e+00
  -1.1657344e+00
   1.0100410e+00
  -4.2839027e-01
   1.0973390e+00
   9.4530994e-01
   2.0314441e+00
  -1.5316188e+00
  -1.8947117e+00
   3.2807612e-01
  -2.1547072e+00
  -7.5185912e-01
  -6.1452946e-02
  -1.8560536e+00
  -1.4856238e+00
   5.1727312e+00
  -1.4654910e+00
  -2.8721390e+00
   7.8221215e-02
  -1.2151105e-01
  -4.4997275e-02
  -3.8732588e-01
  -1.4736606e+00
  -2.1829156e+00
  -6.3941942e-01
   7.9747720e-01
   3.1040589e+00
  -9.9238509e-01
   2.8038152e-01
   6.7683154e-01
   1.2340107e-01
   3.3742395e-01
   3.8574713e+00
  -9.9859288e-01
   9.6448043e-01
  -5.5133796e-01
   2.1316544e+00
   9.9077229e-01
  -4.7283662e+00
   1.2884795e-01
   3.5813015e-01
  -3.5298805e+00
   1.6022064e+00
   1.7348688e+00
  -1.1805314e+00
  -1.6406166e-01
  -5.5210312e-01
  -3.8716919e-03
  -1.1550927e+00
  -7.5964541e-01
   3.5995569e+00
  -3.3958464e-01
  -4.2168265e-01
  -8.4820734e-01
   5.1178686e-01
  -1.4070846e+00
  -2.6830733e+00
   4.5277980e-01
  -2.1463690e-02
   5.8576328e-02
   4.5616757e-01
  -2.5997531e+00
  -2.6938502e+00
  -4.5808781e-01
  -8.4624546e-02
   1.5163533e+00
  -4.5367463e-02
   3.4533679e+00
  -1.3015119e+00
  -2.7510158e-01
   1.7134038e+00
   3.5368549e+00
  -4.6435945e-01
   2.7719672e+00
   1.3657379e+00
   1.4096984e+00
  -2.6303224e-01
   8.7388120e-01
   1.5342829e+00
   2.0752596e+00
   8.8764646e-01
  -3.1165503e-01
   2.3368756e+00
  -2.9602947e-01
   7.7711817e-01
   1.4558283e-02
  -3.5409481e+00
   2.8223597e-01
   5.6462725e-01
   1.2116233e+00
  -3.3962107e+00
  -3.0174183e-01
   1.3763478e+00
  -9.1017952e-01
   2.2219860e+00
  -2.7054845e+00
   2.4415687e+00
   6.0602179e-01
   2.0862362e+00
  -3.1084502e+00
  -9.5679079e-01
  -1.2213569e-01
   2.1785622e-01
  -4.9602935e-01
   4.7601488e-01
  -9.2852186e-01
  -1.8388340e+00
   1.3360031e+00
   7.8380310e-01
  -2.9282463e+00
  -1.9110665e+00
   1.2740828e-01
   1.5654821e-01
   2.9329271e-01
  -1.3799242e+00
   2.9744272e+00
  -1.0176981e+00
  -2.3048413e+00
   1.4735957e+00
   1.3359557e+00
   2.4639803e+00
   1.2454998e+00
   1.3479446e+00
   2.7287330e+00
   2.8580783e+00
   1.3015187e+00
  -1.5366723e+00
  -6.4309116e-01
  -2.4701896e+00
  -4.2623613e+00
  -3.4301969e+00
  -6.7854316e-01
  -3.1145062e-01
   1.6124551e+00
  -1.6097339e+00
  -2.0368520e+00
   6.3673628e-01
  -2.0636717e+00
   6.3234384e-01
  -2.9815735e+00
  -1.2702126e-01
  -2.4743828e+00
  -1.4979583e+00
   1.0757145e+00
   5.5829667e-02
   1.8014629e+00
  -1.8773738e+00
  -1.1244943e+00
  -3.9344013e-02
  -1.7440337e-01
   5.2618908e-01
   1.1326327e+00
   1.7141724e+00
   1.0412848e+00
  -1.6323702e-01
  -1.7763917e+00
   7.7928983e-01
   1.2374140e+00
  -1.3554248e-01
  -1.1794265e+00
  -1.9651816e+00
  -1.7281106e+00
  -4.9157081e+00
  -1.9580457e-01
  -2.8513886e+00
   9.4311959e-01
  -5.1102513e-01
  -3.8065431e+00
   4.1427561e+00
   4.3955529e-01
  -3.8063652e+00
  -5.7797628e-01
  -1.0583497e+00
  -1.1318483e-01
   2.8133611e+00
   1.2024758e+00
  -5.3591662e-01
   1.3102920e+00
   2.0352267e+00
   4.3464833e-01
   2.9489261e+00
  -1.0212451e+00
   2.7745252e+00
  -1.4832131e+00
   1.8948379e+00
   1.2593444e+00
   6.3567432e-02
   6.5989650e-01
   2.3973484e+00
  -2.8695425e+00
  -1.7299264e+00
   2.6228962e+00
   2.2782576e+00
   2.8311607e+00
  -3.1309070e+00
  -3.1460305e+00
   6.7610704e-01
  -2.6694708e+00
  -2.2849266e+00
   5.3092856e-01
  -2.4915435e+00
  -1.8390320e-01
  -1.0382252e+00
  -3.6676636e+00
  -3.3690899e-02
   2.4963188e+00
   1.2177802e-01
   5.8005733e-01
  -9.6731647e-02
  -2.3041097e+00
   1.3475397e+00
   4.0082616e-02
  -1.5506076e+00
  -2.5493351e+00
   1.4236394e-01
   2.1118850e+00
  -1.9314469e+00
  -3.2099368e-01
   3.9791689e+00
   9.8556354e-01
  -2.4230076e+00
   2.9992587e+00
  -1.2007277e+00
  -7.8363068e-01
   3.2786359e-01
   2.4511190e+00
  -9.9065684e-03
  -3.6135959e-01
  -7.9266588e-01
   1.9722198e+00
  -2.0572657e+00
  -8.2049036e-01
  -1.2971843e-01
  -3.5268270e+00
   4.1018624e+00
  -1.7053289e-01
   1.8214985e+00
  -1.3792136e+00
   3.7366888e-01
  -9.6868650e-01
   1.0514012e+00
  -1.2989979e+00
  -2.1933650e+00
  -3.9226277e-01
   6.2337836e-01
   5.9527168e-02
   7.9780361e-01
  -3.1765222e-01
  -1.5558290e-01
  -2.4765240e+00
   2.3624243e+00
  -3.8405222e-01
   1.5423913e+00
  -1.7574646e+00
   5.7191133e-01
  -1.6673869e+00
   2.1996084e+00
   2.9054111e+00
  -3.3377546e+00
   7.4206293e-01
   1.5931596e+00
   3.1289990e+00
   4.9060017e-01
   4.1749405e-01
  -1.2310859e+00
  -5.8739719e-01
  -3.6742993e-02
  -2.7152372e+00
  -2.7816382e-01
   1.1142300e+00
   2.9490749e+00
  -8.0328538e-01
   2.6114778e+00
   8.6531381e-01
  -5.4280831e-01
   2.9341994e+00
  -7.5501764e-02
  -2.3577158e+00
   4.5716175e-02
   4.1053729e-01
  -9.0280086e-01
   8.7493045e-01
   3.9681827e-01
   1.5129479e+00
   7.9011707e-01
   2.1368294e+00
  -1.5819894e+00
  -2.7574774e-01
   5.9602420e-01
  -8.9004104e-01
   7.0194295e-01
  -1.9577968e+00
  -7.2175086e-02
   1.5683777e+00
   3.5177731e+00
  -1.2892795e-01
  -2.6624912e+00
   2.3621060e+00
  -1.2621489e+00
  -6.8422497e-01
   1.5150140e+00
   1.5477910e+00
   1.0346763e+00
   8.7546301e-01
  -1.3160959e+00
   2.8059643e-01
  -2.6243328e+00
   1.1767272e+00
   2.1158466e+00
  -1.5626650e+00
  -1.5076567e-01
   1.1178414e+00
   9.7582830e-01
   1.5919498e+00
  -8.8363480e-01
  -1.9406937e+00
  -2.3880153e-01
  -3.0593885e-01
  -1.0925604e+00
   4.6821909e+00
  -8.0949705e-01
  -7.4488657e-01
   1.4108453e+00
  -1.3627299e+00
   4.6846723e-01
   2.9627443e+00
   2.9931359e-01
   1.1927663e-01
  -7.3167717e-02
   1.9799295e-01
  -1.3893949e+00
  -1.9073712e+00
  -2.4000683e+00
  -4.4403789e-01
  -4.6338176e+00
  -1.2464809e+00
   2.5302197e+00
  -7.4090529e-01
   2.5441379e+00
  -4.1383396e-01
   2.5701861e+00
   2.9279689e+00
   7.1099519e-01
  -8.7557804e-01
   1.6396442e+00
  -4.4397869e-02
   8.0235679e-01
   1.7790960e+00
   1.1483049e+00
  -2.7238494e+00
  -2.9915075e-01
  -4.8505416e-01
  -8.5178669e-01
   8.3639080e-01
  -1.5420043e-01
   1.5405306e+00
  -6.4858399e-01
   7.1728911e-01
  -1.4142257e+00
  -2.7605808e+00
   1.1199654e-01
  -4.5151101e+00
   8.1366857e-01
   4.2366311e-01
  -2.5103230e-01
   3.7340711e-01
   2.1807683e+00
  -2.1534754e+00
  -2.8778915e+00
  -9.0904150e-01
   2.6065098e+00
  -1.9180522e+00
  -1.0157400e+00
   6.7793684e-01
   3.0082575e+00
  -2.4336015e+00
   1.4290334e+00
  -3.3390850e+00
   1.4204990e+00
   3.7258994e+00
   2.3667386e+00
  -1.0875078e+00
   3.5461710e+00
  -3.2072425e-01
   5.6533774e-01
   8.8047603e-02
   2.8979661e+00
   1.0984173e+00
   1.9329601e+00
  -7.9338936e-01
   7.1027517e-01
   2.9962006e-01
  -5.3655183e-01
   3.2375990e-01
   8.3241299e-01
  -9.6830291e-01
  -4.6944359e-01
   5.1358645e-01
  -3.3248130e-01
  -1.0657879e+00
  -1.8175095e+00
   3.3142423e+00
   3.0207946e-01
  -1.1230069e+00
   5.4495863e-01
   5.8408869e-01
   1.2583351e-01
  -1.8573919e-01
  -3.6108676e-01
   7.0446822e-01
   5.1773654e-01
   6.7336998e-01
   9.5016236e-01
   3.8058168e+00
   1.3242244e+00
  -1.0711741e+00
   2.8763632e-01
  -3.9417929e-01
   3.5083470e-01
   1.0009078e+00
  -4.1201951e-01
   7.7162707e-01
  -5.4881952e-01
  -8.2670621e-01
   2.3718878e-01
  -5.5427739e-01
   1.2302317e+00
   1.6462123e+00
   7.5113814e-01
   1.4062312e+00
   1.4784306e+00
  -1.5038282e-01
  -8.4190475e-01
   3.1583644e+00
  -1.6218960e+00
  -1.3043047e+00
  -6.1982224e-01
  -2.3311816e+00
  -1.3526032e+00
   2.8033982e+00
  -3.2413794e-02
   3.7690353e+00
   2.2285787e+00
  -2.1069574e+00
  -2.1035580e+00
  -1.8427121e+00
  -2.7091960e-01
  -5.3036276e-01
  -1.0555100e+00
   2.2520489e+00
  -1.8151600e+00
   3.9611757e-01
  -9.5300514e-01
   8.4116798e-01
   2.2041468e+00
   3.6039165e+00
  -1.7932260e+00
  -9.4942422e-01
   1.3329332e+00
   2.3161589e+00
   1.4926889e-01
  -3.6591883e+00
   6.1070537e-01
  -6.4144972e-01
   1.5069872e+00
   8.2036196e-01
   4.6495705e-01
  -1.9310233e+00
   4.7084330e-01
   2.9491693e-01
  -1.3310312e+00
   1.5692908e-01
   2.6160238e+00
  -5.9171984e-01
   1.1655269e+00
   5.2103891e-01
  -9.9830686e-02
  -3.2602402e-01
  -4.8944833e-01
   2.0903379e+00
   7.1589035e-01
  -8.2688933e-01
  -2.2113889e+00
   6.7616019e-01
  -7.2533834e-01
  -9.8048175e-01
  -1.5675206e+00
   3.2701760e+00
   2.7597879e-01
   3.9840322e+00
  -1.6049013e+00
   1.3509680e+00
  -4.0965148e+00
   1.9181924e-02
  -5.5961900e-01
  -7.0333993e-01
   1.6786382e+00
  -2.0502969e+00
   1.0876614e+00
   8.6173957e-01
   1.7375487e+00
   3.5930062e-01
  -5.4384379e+00
   6.7704754e-01
  -1.9006600e+00
  -7.7822212e-01
   1.8725505e-02
   3.4496184e+00
  -7.6690651e-01
  -7.2412156e-01
   1.2238260e+00
   2.1156470e+00
  -3.4778680e-01
  -2.8449983e-01
   3.4551648e-02
   9.7849472e-01
   1.3499353e+00
  -3.1835191e-01
   2.3722532e-01
   2.4201824e+00
  -2.5251080e+00
   8.9125018e-01
   1.6748188e+00
   1.6975683e+00
  -1.8118827e+00
  -1.1234660e+00
  -4.8712227e-01
   2.2511933e+00
  -3.4784622e+00
  -1.2572094e+00
   3.5394050e-01
  -2.3871345e-01
   1.4763443e+00
  -2.1001655e-01
   4.2051398e+00
   1.9806131e+00
   1.7841867e+00
   1.3686939e+00
  -3.3983140e+00
   1.1251831e+00
   3.3475180e-01
  -2.7660165e+00
   3.1450150e+00
   3.2527806e+00
   4.5981790e-01
  -2.3984228e+00
  -2.7910278e+00
  -1.0761641e+00
  -3.4029271e-02
  -5.8956939e-01
   4.4464574e+00
   3.7966686e-01
  -1.5647106e+00
  -3.3109010e+00
   1.5312849e-01
  -9.9528865e-01
   2.1797456e+00
  -6.1320029e-01
  -2.5759917e+00
  -4.0128879e+00
  -5.8964422e-01
  -4.2513982e-01
  -1.4533863e+00
   3.4424828e-01
  -1.0955051e-01
   1.0108860e+00
  -1.7037573e+00
  -1.3879300e+00
   8.7963422e-01
  -1.3592109e+00
  -3.4004804e+00
   1.6954463e+00
   7.9834942e-01
   9.0855533e-01
  -4.4424312e-02
   8.0066374e-01
   1.3234827e-01
  -1.8796801e-02
   2.9630399e-01
  -1.0614759e-01
  -1.6683455e-01
  -5.9941982e-01
   6.3678417e-01
   1.9323565e-01
   5.4271448e+00
  -2.1019726e+00
  -1.5474906e-01
   1.8157761e+00
  -9.8217767e-01
  -1.6025778e+00
   3.0333925e+00
  -1.9978331e+00
   2.9195784e-01
   2.6191872e+00
  -1.0297259e+00
  -4.1871884e+00
   3.1462539e+00
   6.3379695e-01
   1.5739126e+00
  -1.4304776e+00
   1.4591660e+00
   1.7470678e+00
   1.7531381e-01
  -1.1242358e+00
  -1.2951775e+00
  -8.1356370e-01
   1.7364482e+00
   2.5116455e-02
  -2.2760578e+00
   9.6296871e-03
  -7.3040544e-01
   1.1584663e+00
   7.3138476e-02
   1.3626618e+00
  -7.5374653e-02
  -3.4423871e+00
  -2.9522524e+00
  -2.2401642e-01
  -3.8528669e-01
   6.6816170e-01
  -3.9493927e-01
  -2.3240328e-01
   1.4306469e+00
  -1.2802096e+00
   1.9061318e+00
  -1.0618244e+00
   2.0261287e+00
  -1.5759356e+00
   1.3240613e+00
  -3.1906724e+00
  -2.0170488e+00
   6.8891275e-03
  -9.2781602e-01
   4.2819786e-03
  -2.7503244e-01
  -7.2897385e-01
  -5.6339860e-01
  -1.2802246e-01
   2.1142091e+00
   3.0606118e+00
   1.2917164e+00
  -2.7404045e+00
  -5.5847853e-01
   7.5295733e-01
   7.1331115e-01
  -2.2857748e+00
   1.0842130e+00
  -2.3806544e+00
  -2.9766414e+00
  -1.6000899e-01
  -5.1074842e-01
  -1.9763971e+00
   7.5550134e-01
   1.4745525e-01
   8.9127328e-01
  -1.5577748e+00
   4.1944322e-01
  -9.0393567e-02
  -1.1822489e+00
  -1.9463103e+00
   2.7997867e-02
  -2.7830149e+00
  -8.0716031e-01
  -1.8472277e+00
  -2.3686931e+00
  -2.6459614e+00
  -3.0022025e-01
   3.7509206e+00
   4.9424007e-02
   1.1041651e+00
   7.8787995e-01
   1.3671293e-01
  -2.5948864e+00
  -2.9079158e+00
   1.8355913e+00
   2.9683950e+00
  -1.9728402e+00
  -4.9713509e-01
   4.7188416e+00
  -2.5865544e+00
  -8.3381561e-01
  -2.2982355e+00
  -1.4101862e-02
  -1.6801250e+00
   2.2200202e+00
   4.9061274e-01
   7.2206328e-01
   6.8317603e-01
  -2.0367423e-01
   2.7011986e+00
  -3.5333829e+00
   2.9806478e+00
  -1.7385314e+00
  -1.1967634e+00
   1.0227166e+00
   7.2024066e-01
   5.0218927e-01
   2.3054522e+00
   1.0289909e+00
   3.6048226e+00
   8.5588581e-01
   2.5148246e+00
  -2.0595616e+00
   8.4044252e-01
   4.0925531e-01
   1.6167489e+00
  -1.9457411e+00
  -1.9648142e+00
  -5.8486120e-01
   1.6744382e+00
   4.3844735e-02
   1.1081315e+00
   1.9435098e+00
  -1.7474899e+00
  -1.8102610e-01
   1.4048425e+00
   1.4560989e+00
  -6.3675520e-01
   7.8668330e-01
   2.3411788e+00
  -2.9870160e+00
  -5.2760073e-01
   1.2579344e+00
  -1.9302410e+00
  -6.0826714e-01
   3.4535368e-03
  -8.3929730e-01
  -3.7649181e-01
  -1.5453218e+00
   1.3544088e+00
   5.7758284e-01
  -9.6231148e-01
   5.7677409e-01
  -3.9367168e+00
   1.4621107e+00
   4.6908458e-01
   1.4262051e+00
  -1.0022504e-01
  -1.6578986e+00
   1.4000555e-02
   1.4285665e+00
   2.3674979e+00
  -1.7011674e+00
  -1.8427262e+00
  -2.3220277e+00
  -1.5120058e+00
  -6.9364534e-02
  -2.4866596e+00
  -1.6655833e+00
   1.1950300e+00
  -3.9792401e-01
  -4.8445747e-01
  -6.2707610e-01
  -6.0020009e-01
   4.3460693e+00
   3.0104888e+00
  -3.5714183e+00
  -1.3722214e+00
  -1.6706095e+00
   3.0813900e+00
  -1.3282247e+00
  -2.8677659e+00
  -2.3692834e+00
   1.1041106e+00
  -4.0573917e-01
  -7.7401420e-01
   6.5726679e-01
   2.6747186e+00
  -4.8744094e+00
  -9.3894198e-01
  -1.1627091e+00
   7.9926855e-01
   2.4278023e+00
  -4.9736175e-01
  -5.5037826e-01
   3.7525628e-01
   1.4794881e+00
  -1.5775249e+00
   5.2082321e-01
   6.4562581e-02
   3.0917661e-02
  -7.3542691e-01
  -2.9070284e-01
  -1.2640574e+00
   2.3132546e+00
   1.5281079e+00
   3.6528806e+00
   4.8012101e-01
   1.7232915e+00
   1.3938191e+00
   4.9468229e-01
  -1.9502412e+00
   1.2987652e+00
   4.9202558e-01
  -1.2997504e+00
  -7.3837303e-01
  -5.1215522e-01
  -3.7038798e-01
   4.4183041e+00
   4.7824839e-01
   1.4918893e+00
   4.3982047e-02
   1.5196897e+00
  -1.4131028e-01
   9.8818112e-01
   5.1570297e-01
  -9.8794478e-02
   1.2898805e+00
  -4.5348489e-01
  -2.2542195e+00
  -2.3218432e+00
  -1.5302483e+00
   1.9731114e+00
  -2.3680236e+00
   2.1712098e-03
  -4.2917324e+00
   3.4976830e+00
   3.7200995e+00
  -1.0997941e+00
  -1.1808667e+00
  -6.6148191e-01
   1.6394724e+00
  -1.8014310e+00
  -1.3090380e+00
   1.2790300e+00
  -1.1169351e+00
  -3.5340834e+00
   2.2729256e+00
  -8.8767502e-01
  -1.1108561e+00
   1.2706372e+00
   2.4332560e+00
  -1.0472032e+00
   2.9797885e+00
  -2.8767958e+00
  -4.1528983e-01
   7.3801150e-01
  -3.1980393e-01
  -2.5528313e+00
   8.6049354e-01
   4.0333815e-02
   4.6548570e-01
   1.3354753e+00
  -2.7994299e+00
  -2.8608766e+00
   6.8263404e-01
   4.6507428e-01
  -3.4727274e-01
  -2.6489095e+00
   7.3716060e-02
  -1.6365043e+00
  -4.3297384e-03
  -5.0632234e-01
   5.9795024e-01
   3.2515866e+00
   2.0808955e+00
   5.8357359e-01
  -1.3251213e+00
  -1.9765464e+00
  -2.9995291e+00
  -1.6614632e+00
   2.2523856e+00
   1.2465045e+00
  -3.0284892e-01
  -2.9333187e-01
   8.8839861e-01
  -5.3790326e-01
  -4.7941829e-01
  -1.8396956e+00
   2.4403781e+00
  -3.9417904e-01
  -1.7091436e-01
  -2.7593492e+00
   3.2663373e+00
  -7.3538502e-01
   1.2645233e+00
   2.3276474e+00
   1.3126078e-01
  -3.5513137e+00
   8.4646434e-01
  -7.6581426e-02
  -2.2085974e+00
  -3.0090631e-01
   6.1850760e-01
   2.9723330e+00
   2.0895997e+00
   3.1911896e-01
   1.7947678e+00
   4.0528807e+00
  -8.0049493e-01
   2.2738279e+00
  -2.4808627e+00
   1.3750706e+00
   1.8365705e-02
  -1.3309912e+00
  -1.2549986e-01
  -6.3600177e-01
  -5.5120543e-01
  -4.3174070e+00
  -6.0962059e-01
  -1.4636264e+00
  -1.8070836e+00
  -1.7898364e+00
   2.4631089e+00
   8.2303743e-01
   2.6249987e+00
   1.6821714e+00
   2.1664790e+00
   1.7561333e+00
  -1.3741715e+00
  -7.3422361e-01
  -2.3982599e+00
  -7.9555111e-01
  -1.9218371e+00
   8.1675567e-01
  -1.7579141e+00
  -2.4077734e+00
  -1.9436906e+00
   4.0799033e-01
   3.9679040e-01
  -2.3549013e-01
   2.2186844e+00
   3.5952209e-02
  -2.7010866e+00
  -2.8059912e-02
  -1.7809206e+00
   2.7588297e+00
  -3.1005081e-01
   7.0749649e-01
  -7.9873266e-01
  -5.3623382e-02
   3.1770944e-01
   7.2506461e-01
   3.1353693e+00
  -2.2041279e+00
   6.5387878e-01
   7.0150649e-01
   7.9876295e-01
   2.1012217e+00
   2.0850055e+00
   1.1589027e+00
   2.9378550e+00
   3.0587235e-01
   2.0606054e+00
   3.7041439e+00
   5.3540060e-01
  -2.6414728e+00
   3.6351588e+00
  -5.2690756e-01
  -2.3289897e+00
  -2.0810674e+00
  -7.7414073e-01
  -2.4616185e+00
  -1.3700751e-01
   1.6744321e+00
  -1.9919882e+00
   2.4806096e+00
   1.1576482e+00
  -1.7248509e+00
   1.1089780e-01
   6.5855776e-01
  -1.5185573e+00
   2.2126506e+00
   3.4272433e+00
   4.6506188e+00
  -2.3482228e+00
  -1.1103425e-01
  -1.2701896e+00
  -3.2904323e-01
   1.5494610e+00
   1.7352311e+00
  -7.3557523e-01
   1.7023982e+00
   1.2884642e-01
  -1.0444802e+00
   4.8723536e-01
  -3.8603072e+00
   7.8317093e-01
   6.6525247e-01
  -8.9919691e-02
  -5.5639666e-01
  -1.7198660e+00
  -3.4790164e+00
   2.1389142e+00
   3.0519340e-01
   9.5646117e-01
   9.0930236e-01
   2.5778487e-01
   1.1244715e+00
   2.4873276e+00
  -7.9202879e-01
  -6.9634940e-01
  -3.2990650e+00
   2.1124203e+00
  -1.3927197e+00
   9.9919669e-01
   2.2026984e+00
   3.4782223e+00
   1.9721682e+00
  -3.1346692e+00
   3.2970990e-01
   1.0288721e+00
  -2.5798628e+00
   2.7072311e-01
  -1.0257347e+00
   1.6873856e-01
  -4.4276903e-01
  -1.2370204e+00
   3.6629971e+00
   1.5956057e+00
   1.8126542e+00
  -1.0520865e+00
   1.2709278e+00
   6.6752895e-01
  -1.1902755e+00
   4.6075790e-01
  -3.6068722e+00
  -9.4653542e-01
   2.2815746e+00
   2.6428282e+00
   4.4209170e+00
   4.9783838e-01
   5.8234535e-01
   3.6542469e+00
  -5.9599999e-01
   3.5658939e+00
  -1.3170373e+00
  -1.7211277e+00
  -2.4181356e+00
  -3.2022027e+00
  -1.8015945e+00
  -1.2086711e+00
   6.6219374e-01
   1.1736212e+00
   2.6965133e+00
  -4.9670510e-01
  -7.8947691e-01
  -2.0601668e+00
   2.3566445e+00
   1.2417003e+00
   5.7143073e-01
  -1.5589508e+00
  -2.6716457e+00
  -5.7572234e-01
  -3.5541853e+00
   1.0541947e+00
  -2.4210045e+00
  -8.9273226e-01
  -1.8705273e-01
  -2.3145504e-01
  -1.1091284e+00
   1.7574435e+00
   3.4068278e+00
   1.9021880e+00
  -1.4412838e+00
   4.1130923e+00
  -1.6320116e+00
  -1.1312196e+00
   4.1155799e+00
   1.6103542e+00
   3.6484751e+00
  -1.8012279e+00
  -1.9262812e+00
   1.6602453e+00
  -9.1335175e-02
   5.7591245e-01
   1.9661395e+00
  -1.7683035e+00
   7.3009891e-01
   1.5054024e+00
  -3.4914862e+00
  -5.7865727e-01
  -4.8645917e+00
   1.7921294e+00
   1.3009662e+00
  -1.4860986e+00
   1.4793196e+00
  -2.1434526e+00
  -3.7667981e+00
   2.1008499e+00
   4.3940634e-01
   1.0642475e+00
   6.8840159e-01
   5.1512127e-02
  -1.9091509e-01
   7.0699817e-01
  -8.7170837e-01
  -1.3685393e-01
   3.5498295e-01
  -2.3889642e-02
   2.3322246e-01
   1.4168426e-01
  -3.5341639e-01
  -2.0163690e+00
   2.1228089e+00
  -8.2264394e-01
   1.0723047e+00
   1.1787638e+00
  -2.1538958e+00
   1.0453493e+00
   2.4301477e+00
   1.1454545e+00
   1.3487107e+00
   1.7894059e+00
  -1.4197045e+00
  -1.7337922e+00
  -3.5176562e-01
  -2.9090389e+00
   1.6893650e+00
  -1.5291348e+00
  -1.1679681e+00
  -4.2942688e-01
  -5.0101756e+00
   7.2803088e-01
  -1.3331718e+00
   2.7013705e+00
   4.0115448e-01
   2.2270553e+00
  -1.9231235e+00
   7.3158621e-01
  -1.9593193e+00
  -1.8023449e-01
  -1.9350937e+00
   1.2796779e+00
   4.8772636e+00
   5.6815619e-02
  -4.5686841e-01
  -7.0902329e-02
   3.6998621e+00
   1.9460382e+00
   1.0502570e+00
  -1.5965504e+00
  -8.3807030e-01
   2.6812864e-01
   8.3696457e-01
   1.3491026e+00
   1.6097336e+00
   1.4353033e-01
   2.1000892e+00
  -9.6006428e-01
  -3.4065126e-01
  -8.5380185e-01
   3.1738935e+00
   4.8864937e-01
  -1.2738374e+00
   1.6868663e+00
   3.6463450e+00
  -1.1991028e+00
  -1.8180553e+00
  -2.9457574e+00
  -1.7377290e+00
   2.1200185e-01
   5.0088623e-01
   1.2473145e+00
   1.1107730e+00
  -8.9790512e-01
  -2.8798720e+00
   2.8676172e+00
  -8.8906461e-01
  -3.8457389e+00
  -8.8964361e-01
   2.9920416e+00
  -3.0767020e+00
  -9.6587926e-01
   7.6874559e-01
  -1.0388712e+00
  -2.0372152e+00
   1.7685040e+00
  -5.9668406e-01
  -1.2510319e+00
   1.7087334e-01
  -1.3441658e+00
   8.6403446e-01
   1.4964443e+00
  -1.6924837e+00
   2.8998161e+00
   5.9103764e-01
   2.1490831e+00
   1.2597186e+00
  -1.8480259e+00
   9.2382369e-01
   1.1689658e+00
  -2.9711324e+00
  -1.3245760e+00
  -1.8682316e+00
  -1.1243833e+00
  -1.1054978e+00
   2.1387909e+00
   3.7118923e+00
  -2.4384278e+00
  -1.6545758e+00
  -2.5988615e+00
  -1.3284675e+00
   5.9796515e-02
  -1.5696133e+00
  -2.0288232e+00
   8.4720439e-02
  -5.4705437e+00
  -6.2288206e-01
   3.2259219e+00
  -6.3636405e-01
   4.3642400e-01
  -3.7317998e+00
   4.1098723e+00
   1.6561682e+00
  -1.9393307e-01
   1.4564761e+00
  -9.6201710e-01
   1.1322403e+00
  -3.3223791e+00
  -1.1225698e+00
  -1.3985704e-01
   6.8434774e-01
  -1.6112551e+00
  -2.8143932e+00
   1.4843768e+00
  -1.4721968e+00
  -3.4563670e+00
   4.7427734e-01
  -2.2246270e+00
  -1.6330975e+00
   6.3242997e-01
   5.5918384e-01
   2.0654885e+00
  -6.1160750e-01
  -2.8743911e+00
  -2.3137849e-01
   2.5314555e+00
  -6.3024758e-01
   1.9725840e+00
   3.7449211e+00
  -3.8828820e+00
   7.0592138e-01
   3.1273029e+00
   7.2431623e-01
  -3.5786986e-01
   3.5548150e-01
  -9.3692681e-01
   5.7348212e-01
  -8.1899936e-01
   3.9074605e-01
   2.3247585e+00
   1.6428382e+00
  -3.7261756e-01
  -3.5868031e-01
  -2.3872480e+00
  -8.2549967e-01
   3.9867229e+00
  -1.7293375e+00
  -2.4984443e+00
   1.1934190e-01
  -1.2402702e+00
   3.5867741e-01
   4.9254432e-02
  -2.5858360e+00
   6.6371490e-01
   2.6908696e+00
  -7.1008573e-01
  -7.0158862e-01
  -3.9100338e-01
  -7.9458708e-01
  -1.8014510e+00
  -1.7869485e+00
  -1.2025622e+00
   1.4041766e+00
   3.7911134e-01
  -2.7938839e+00
  -2.7666611e+00
  -3.9544879e+00
  -1.3227429e+00
   6.0815608e-01
  -7.5727377e-01
   2.7737783e-01
  -2.9394261e+00
  -1.1391175e+00
   9.5459995e-02
  -4.1177002e-01
   1.8915349e+00
   1.1925707e+00
  -1.4338304e+00
   2.5556382e-01
  -6.8384995e-01
   3.4007220e+00
   3.4799309e-01
   3.3622966e+00
  -3.1805882e-01
  -1.9352744e-01
   1.0930868e+00
  -3.3740576e-01
  -5.4551477e-01
   1.4216807e+00
   1.1660721e+00
  -1.9408939e+00
   3.0755014e+00
   3.1439027e+00
   2.1803989e+00
   4.2160991e-01
   1.8927766e+00
  -1.5634789e+00
  -3.0420511e+00
   4.6622640e-02
   1.4625837e+00
   6.0626553e-02
  -8.2760644e-01
  -2.9745492e-01
  -3.2669082e+00
   4.6415013e-01
   1.7881276e+00
  -1.3037158e+00
   3.5042837e-01
  -9.4822902e-01
  -3.8700589e-01
  -6.0956169e-01
  -3.9088413e-01
  -2.4625318e+00
   1.5191318e+00
  -2.4077050e+00
  -1.9448776e+00
   4.5171957e-01
   2.1858315e+00
  -2.5552052e-01
  -2.7947900e+00
   2.3267761e+00
  -8.7776244e-02
   2.5683255e+00
   5.5188513e-01
  -3.3685170e-01
  -3.7500393e-01
  -2.5805739e+00
  -3.1385088e+00
   7.6043101e-01
   1.3281242e+00
   3.5463624e+00
  -2.3956397e+00
   1.8421867e+00
   4.1261766e+00
  -2.4285321e+00
  -1.7605367e+00
   2.2847853e+00
  -8.7362477e-01
   7.4990664e-02
  -1.2248776e-01
   1.3053752e+00
  -5.8801139e-01
   3.4186728e+00
   1.3455923e+00
   1.1509973e+00
  -2.4489511e+00
   2.9612259e+00
   3.3898685e-01
  -1.4442977e+00
  -1.1737326e+00
   1.0283704e+00
   2.4315663e+00
  -1.6263029e+00
   2.6649440e+00
   2.1187786e+00
   3.9339829e-01
  -1.0364610e+00
   1.1341839e+00
   8.0759576e-01
   5.9186831e-01
   1.8688387e+00
  -3.1421677e-03
   2.2303001e+00
   3.1373515e+00
   4.6432796e-01
  -6.1883247e-01
   3.6871099e-01
   3.4938995e-01
  -2.3408495e+00
  -2.8414307e+00
  -1.5411188e-02
  -1.2818696e+00
   2.0396700e+00
  -9.2483683e-01
   2.6483283e+00
  -8.5382225e-01
  -2.5018497e+00
   9.0523841e-01
   7.4909710e-01
  -1.1969674e+00
  -2.0198875e+00
   7.3072498e-01
   3.0528232e-01
  -2.8072967e+00
   1.5755944e+00
   4.2935946e-01
  -4.0221607e+00
  -1.8843541e+00
  -2.1550231e+00
   3.3402550e+00
   2.3206675e-01
   4.0115302e+00
  -2.0456224e+00
   1.8566434e+00
  -6.5816250e-01
   6.2995073e-01
   2.2820632e+00
   3.6874442e-01
  -1.7263537e-01
   6.9217057e-01
  -1.9809575e-01
  -1.4264839e+00
  -7.3617803e-01
   6.1019405e-01
   1.1974568e+00
   4.6649620e-02
   2.5843886e-01
   5.2235361e-01
   4.4314587e-02
  -1.0276028e+00
  -1.6879779e-01
  -9.0127442e-01
   2.9762648e+00
  -1.2207270e+00
   1.5383659e+00
  -1.4245278e-01
   1.0304562e+00
  -1.2236036e+00
  -3.9693335e+00
   2.2909640e-01
   3.3171751e+00
   9.9346118e-01
  -1.2664416e-01
  -3.7515598e+00
   5.4877189e-01
   1.8613250e-01
  -2.5151962e+00
   2.8911395e+00
  -4.1538734e-01
  -3.1966848e+00
   1.1328039e+00
  -7.8446764e-01
  -9.6817852e-01
  -2.1867288e+00
  -1.3395528e+00
  -5.2436298e-01
   1.9331455e+00
  -1.9551250e+00
  -8.7983740e-01
   3.5228168e+00
  -2.5006523e+00
  -1.4352406e+00
  -2.9794805e-01
  -1.7128352e+00
  -3.3989679e-01
  -3.5647506e+00
  -4.8873120e-01
  -1.8590491e-01
   1.4360539e+00
  -5.4379813e-01
  -2.0272920e+00
  -2.1227816e+00
  -1.1794235e+00
   2.9670317e+00
   5.6412836e-01
   2.8178666e-01
   2.2845778e-01
  -1.9984303e-01
  -2.9772956e+00
   1.6955907e-01
   3.3578274e-01
   1.9573016e-01
  -7.9108315e-02
   2.1686003e+00
  -1.6058747e+00
   3.8231574e-01
  -1.3655931e+00
   4.1433231e-01
   1.5132083e+00
  -1.8500586e+00
   1.4063379e+00
  -2.7639778e-01
  -5.4960821e-01
  -3.8014174e-01
  -1.0221424e+00
   7.7400111e-01
  -1.4407435e+00
  -4.2639503e-02
  -7.0946317e+00
   6.0727281e-01
   7.7081701e-01
  -3.5054514e-01
   1.5924391e+00
  -4.3437471e-01
   5.4736475e-01
   1.0354950e+00
  -1.2696606e-01
   3.7739939e+00
  -5.1992388e-01
  -2.9723645e-01
  -8.5526819e-02
   1.3127195e+00
   3.4726238e+00
   3.0727504e-02
   1.2735949e+00
  -6.6798559e-01
  -4.8756940e-01
  -1.3386685e+00
   7.6329447e-01
  -3.2938585e+00
  -1.7567919e-01
  -1.6548404e+00
  -1.0153278e+00
  -4.7609097e-01
   9.8479870e-01
   1.7638833e+00
  -8.3851881e-01
  -1.7472946e+00
   7.2986375e-01
   3.1016104e+00
   8.7857144e-02
   5.8131983e-01
   6.4585863e-01
   1.8463137e+00
  -1.4396382e-02
  -1.8276385e+00
   7.9918494e-01
   1.5093152e+00
  -3.6261255e+00
   2.8973964e+00
   4.3994922e-01
   3.8932147e-01
  -2.0794259e+00
   1.3823036e+00
   1.6484981e+00
   1.0381711e+00
   1.7104092e+00
   4.6836646e-01
   3.1852304e+00
  -1.8183383e+00
  -3.3666522e+00
  -7.4895812e-01
  -7.3456958e-01
  -3.5500190e-01
   1.8404443e+00
  -1.2781522e+00
   3.9247458e+00
   1.9207739e+00
   3.0209530e-01
   8.9967101e-01
  -5.9781511e-01
   1.3826154e+00
   1.4632022e+00
   9.5524396e-01
  -1.7941944e-01
   3.2554388e-01
  -8.5944068e-01
   6.6048073e-01
   1.7933202e+00
  -2.5139978e+00
  -1.2184254e-01
  -2.8088586e+00
  -1.6954107e+00
   1.5008799e+00
   2.4763778e+00
   4.6100893e-01
  -1.8921289e+00
  -1.1234386e+00
   7.8074374e-01
  -2.1180966e+00
  -7.3892385e-01
  -2.0048501e-01
  -3.8735867e-02
   1.1631445e+00
   1.1845072e+00
   2.9514755e-01
  -2.2849744e-01
   1.0086236e+00
   7.5108604e-01
   1.4809237e+00
  -1.8300791e+00
   1.0274032e+00
  -6.5818495e-01
   8.4936948e-01
  -1.1292419e+00
  -5.7151374e-01
  -3.3068728e+00
  -9.5938188e-01
   2.7819584e-01
  -1.3706931e+00
   1.2925005e+00
   9.3447590e-01
   1.3708287e+00
   2.3526738e+00
   2.7708161e+00
   2.4569422e-01
  -2.3398881e+00
   1.6101008e+00
  -6.4404294e-01
   3.1003726e+00
  -1.5885111e+00
   9.1599635e-02
  -2.8857869e+00
   2.9571904e+00
  -3.7176355e+00
   1.9956726e-01
   2.9930381e+00
   1.0758431e+00
   5.9802171e-01
   2.5107789e+00
   2.6006301e-01
   3.4153595e-01
  -2.9660238e+00
   7.2838935e-01
   3.7540239e-01
   2.9334933e-01
   4.4182225e+00
  -1.3734056e+00
  -1.2649077e+00
   1.2255265e+00
  -1.2994638e-01
  -8.7506614e-01
  -2.7069781e+00
   2.7182390e+00
  -9.8565577e-01
   9.4226447e-02
   1.2268354e+00
  -2.5571631e+00
   1.0246369e-01
  -2.1184760e+00
   1.8447292e+00
   9.9387119e-01
  -8.1288353e-01
  -6.9217718e-01
   2.6363473e-01
  -2.3058432e+00
  -3.1300422e+00
  -1.1792226e-01
  -5.0992848e+00
   2.7339491e+00
  -6.6007350e-01
   1.1755806e+00
   1.1794031e+00
   1.6440973e+00
  -1.5509671e-01
  -2.4081992e+00
   1.2271795e+00
   3.6368933e+00
   6.8075084e-01
  -1.1560461e+00
  -1.9214119e+00
  -3.4415665e+00
   2.6348384e+00
   6.3947634e-01
   3.1390752e+00
  -2.5350289e+00
   1.2426955e+00
  -1.6182547e+00
  -1.0966329e+00
  -2.3569031e+00
   1.6118278e+00
   2.1353738e+00
   8.0453816e-01
   1.8083544e+00
  -2.9868276e-01
   5.9957564e-01
   1.6790920e+00
  -1.2870066e+00
   8.9176900e-01
   9.8468205e-01
  -4.8340935e-01
   1.3554321e+00
  -7.7411656e-01
   1.4527422e+00
  -9.6515789e-01
  -4.1603126e-01
  -1.0276324e+00
   1.0558354e+00
  -9.8899918e-01
  -9.7092459e-01
   1.0476916e+00
  -3.6382066e+00
   3.5769401e+00
  -3.1233640e+00
  -5.1024219e-01
   1.2413338e-01
   1.8815428e+00
   2.6537053e+00
  -2.3295496e-01
   2.9924590e+00
   1.5906053e-01
  -1.1339986e+00
   2.5352016e-01
   2.6449521e+00
   3.1164357e-01
  -2.8742842e+00
   7.2460264e-01
  -1.9367105e+00
   6.4462484e-01
   1.3395498e+00
  -3.6448702e-01
   6.0764198e-01
   4.8374464e+00
   4.4990426e+00
   2.2434166e+00
   1.7735083e+00
   1.3512435e+00
  -4.2318250e-01
   1.8635541e+00
   7.1734578e-01
   5.0347391e-01
   1.0033398e+00
   2.5014559e+00
   1.9399248e+00
  -4.6638185e-01
   3.0242805e-01
  -5.9945229e-01
   2.0503454e+00
  -7.5620444e-01
   5.2401334e-01
  -1.9141700e+00
   5.2651852e-01
  -5.5618327e-01
   3.9349504e-01
  -4.5620357e-01
   9.7673852e-01
   1.2688323e+00
   1.4577777e+00
  -6.7714478e-01
  -2.0256127e+00
   1.5389183e+00
  -1.1337479e-01
  -1.7917878e+00
   2.7078693e+00
  -1.0343865e+00
   2.5004781e+00
  -5.5813454e-01
  -2.1776536e+00
  -1.2403047e+00
   5.3054705e-01
  -2.8174444e+00
  -9.1138565e-01
   8.4212107e-01
  -9.7887357e-01
   6.7596208e-01
  -2.1326120e+00
  -7.3846048e-01
  -1.6195606e-01
  -2.0807528e+00
  -8.7225068e-01
  -2.6036582e+00
   2.2712781e+00
   2.0489007e+00
  -2.5627320e-01
  -1.1815311e+00
  -9.4562082e-01
  -3.1036797e+00
  -2.6601293e+00
  -3.5963801e-01
  -2.3595729e+00
  -1.1296039e+00
   1.7360495e+00
   3.1048240e-02
   5.0169110e+00
   5.0976289e-01
  -8.0227130e-01
   3.2155269e+00
   1.4585860e+00
   1.1829229e+00
  -2.8083091e+00
   1.6505390e+00
  -1.2365425e+00
  -2.1948594e+00
  -1.6592078e+00
  -1.6180105e+00
  -3.8000793e-01
   1.3294805e+00
  -1.5857396e+00
  -1.7093513e-01
   4.6875486e-01
  -4.6344964e+00
   3.6435120e+00
  -1.7118480e+00
   5.8104461e-01
  -1.9734920e+00
  -1.0743573e+00
  -1.6184064e+00
   1.2150870e+00
  -2.1998794e+00
  -1.6846775e+00
  -1.6984894e+00
  -2.4020529e+00
   9.2166370e-01
   2.9801701e+00
   1.7962520e-02
  -4.6316029e+00
  -4.8215301e+00
  -5.7904549e-01
   1.8451927e-01
   8.6144394e-01
   3.8464086e-02
   2.9907578e+00
  -5.5012277e-01
   6.9630244e-01
  -2.8649722e-01
   3.2480124e+00
   4.4026222e-01
  -2.0769531e+00
   2.2171936e-01
  -1.1209982e+00
   1.0806286e+00
  -1.1302541e+00
  -4.4004760e-01
  -2.4752534e+00
  -7.3425322e-01
   8.1308446e-01
  -2.5691165e-01
   1.2596034e+00
  -2.1907900e+00
  -3.0988719e-01
   2.0948110e-01
   4.8937947e-01
   2.3532068e+00
   4.1124638e+00
  -9.2313097e-01
   3.4366979e+00
   4.3436099e+00
  -2.7097756e+00
   9.4745703e-01
  -5.3895810e-02
  -1.2375221e+00
   4.1331703e-01
  -1.9872340e+00
   2.7500248e+00
  -7.4458536e-01
   3.7683478e+00
   1.1175989e+00
  -1.0267686e+00
  -8.1149641e-01
   1.2783226e+00
  -1.4377403e+00
   8.3314796e-01
  -8.8741460e-02
  -1.2046904e+00
   2.9988188e-01
  -3.7364815e-01
   2.1099658e+00
   1.9366269e+00
  -5.0256500e-01
  -2.9379804e-01
  -8.0244668e-01
  -1.9865537e-01
   9.9488841e-01
  -3.3350556e+00
   8.3231628e-01
   1.5956708e+00
  -1.3706037e+00
   2.5315851e+00
   4.0578770e+00
  -1.1002550e+00
  -1.3442291e-01
   7.7433278e-01
  -2.5176608e+00
   8.8451939e-01
   9.3288028e-02
   3.4078742e+00
   1.1970212e+00
  -3.9931817e-01
   1.7708116e+00
  -1.2373070e+00
  -1.7061552e+00
   2.3654144e+00
   6.8876150e-01
   8.5852004e-01
  -3.1146858e-01
   1.5118556e+00
   2.4558693e-01
  -1.7813621e+00
   2.7094447e+00
  -3.7675469e+00
   1.2718316e-01
  -2.3101805e+00
  -1.1398845e+00
  -1.1699535e+00
   3.1633808e+00
  -1.2673608e+00
   2.4833350e+00
   1.2696506e+00
  -2.0821531e+00
  -2.2324530e-01
  -6.2530691e-01
   1.4133350e-01
  -9.9372469e-01
   1.1512083e+00
   5.3948680e-01
  -4.6239333e+00
   8.5104014e-01
   1.1069261e-01
  -1.3539549e-01
  -2.0268083e-02
   2.7613049e+00
  -1.5767754e+00
   5.4112576e-01
   1.4872239e+00
  -2.2126244e+00
   1.5388512e+00
   1.6821294e+00
   2.3199943e+00
  -1.7232312e+00
   1.0840016e+00
  -1.1543993e+00
   1.1427386e+00
   2.0024591e+00
   2.2761877e+00
   5.9383077e-01
   3.6529821e+00
   3.8236318e+00
   2.5544963e+00
   1.0365557e+00
  -4.2839497e-01
  -4.2318393e+00
   5.7919566e-01
  -9.7709210e-01
   2.7180697e+00
  -1.7665984e-01
  -2.0053601e+00
   4.3789942e-01
  -4.8671722e-01
   4.0169198e-01
  -3.3675951e+00
   1.0249798e+00
   3.0230522e-01
  -2.0121012e+00
  -5.4260663e-01
  -1.8940330e-01
   1.8290256e+00
  -1.3511849e+00
   1.4211616e+00
   1.5000174e+00
   4.1743222e+00
   2.9239586e+00
  -1.5818613e+00
  -7.7701454e-01
  -1.7147022e+00
   3.9895576e+00
   2.4558990e+00
   6.3108790e-01
  -2.2578874e+00
   6.0365122e-01
  -2.3334024e+00
   2.1072106e+00
   1.4091453e+00
   2.3674181e-01
  -1.8089324e+00
  -1.5610806e+00
  -2.0452535e+00
   1.7693866e+00
   8.1922459e-01
   1.3832631e+00
   1.5982788e+00
  -3.6088537e+00
  -2.4512398e-01
  -1.4041907e-01
  -2.0978861e+00
  -1.5412817e+00
  -4.5841670e-02
  -1.8009703e-01
   3.7764840e+00
   2.6159162e+00
  -5.8073514e-02
  -1.6527181e+00
  -1.0540550e+00
  -2.8155436e+00
  -6.1773604e-01
   3.7632603e+00
  -2.5600571e+00
   7.5070842e-01
  -4.5913719e+00
   4.7036492e+00
   5.5135121e-01
   7.5637150e-01
  -1.7143498e+00
   4.3898523e+00
   1.8091066e+00
   5.3035948e-01
  -2.2192723e+00
  -3.8274312e+00
  -2.1628289e-01
   7.3993609e-01
  -2.8707833e-01
   1.8689437e+00
  -1.8163590e+00
  -1.3906930e+00
  -2.6180932e+00
   2.9055080e+00
  -1.5870524e-01
  -3.8162290e+00
  -1.2662952e+00
   2.2230082e+00
  -8.7992807e-01
  -2.7178010e+00
   2.1866563e+00
   1.3886334e-01
  -1.4594936e+00
  -1.1525889e+00
  -1.8360425e-01
  -3.1984796e+00
  -3.1743452e+00
  -4.9415197e-01
   2.3217681e-01
   7.0022950e-02
  -7.2901659e-01
   1.9291714e+00
  -1.1715082e-01
   1.1043276e+00
  -3.2942355e-01
  -1.1151704e+00
   1.1986891e+00
  -4.5775261e-01
  -2.0739300e+00
   4.6532150e+00
   1.2610467e+00
  -1.9203278e+00
   7.5920561e-02
  -4.0794518e+00
  -3.2513861e+00
  -4.1426043e-01
  -1.2722301e+00
   1.6897626e+00
  -2.8748660e+00
   2.8093404e+00
  -6.0947914e+00
  -2.1656554e+00
   1.5467213e+00
  -8.9259999e-01
   1.7116303e+00
   8.5987229e-01
  -8.3040051e-01
  -1.2160555e+00
  -5.0056896e-01
  -2.6198145e+00
   1.6153446e+00
  -1.2186964e+00
  -2.5787884e-01
  -3.4718647e-01
   2.0260456e-01
   1.2438416e+00
   1.7265434e+00
   4.1034064e-01
   1.7478069e+00
   1.7379031e-02
  -3.5185117e-01
   8.2371241e-01
  -9.5681361e-01
  -2.2911683e+00
   7.0957034e-01
   1.9456102e+00
   2.5622222e+00
  -1.5613789e+00
  -3.9930931e-01
  -1.6260271e+00
   4.8550144e-01
   8.5400403e-01
   3.0976570e+00
  -1.0653399e+00
  -2.6972557e-01
  -1.1102705e+00
   8.9826944e-01
  -2.2693738e-01
   3.1849529e+00
   2.3191642e-01
   2.9959121e-01
  -9.1873427e-01
  -7.0342385e-01
   7.9357363e-01
  -2.5193342e+00
  -2.9669423e+00
   1.9688316e+00
  -3.5163253e-01
   2.0247189e-01
  -5.7497763e-01
   6.6646195e-01
   3.1078233e-01
   7.6202381e-02
  -1.3904789e+00
  -1.4228102e-01
   4.2560009e-01
  -1.7028362e+00
  -8.2304588e-01
   4.0191018e-02
  -1.4347939e+00
  -1.6290635e+00
  -3.2706488e-01
  -2.2727545e+00
   1.4280776e+00
  -4.3209046e-01
   2.2727100e-01
   7.7437500e-01
   4.8808680e-01
  -1.2496647e+00
  -1.2965178e+00
  -2.9602035e-01
   6.8995898e-01
  -5.4744833e-01
   4.2365383e+00
  -1.1785222e+00
   2.4981239e+00
   9.3443232e-01
   7.3383284e-01
   8.9660087e-01
  -2.3765156e-01
   2.1084787e+00
  -3.1272411e+00
  -1.1195890e+00
   7.8832608e-01
  -1.5180722e+00
   1.2789791e+00
   1.7222436e+00
  -3.2464214e+00
  -2.5125704e+00
   8.4210161e-01
   2.1491168e+00
  -1.3582237e+00
  -1.9437775e+00
  -1.3044567e+00
  -1.0666554e+00
   1.3548586e+00
   5.9312053e-01
   2.8861861e+00
  -5.5591123e-01
  -1.7627044e+00
   6.3654544e-01
   4.9516302e+00
   2.1519855e+00
  -1.9565498e+00
   1.9251384e+00
   8.6337568e-01
  -2.6917288e+00
  -1.5584905e+00
  -1.3756474e+00
   1.1298935e+00
  -5.3091083e-01
  -1.5221114e+00
   9.4277797e-01
  -2.9810061e+00
   2.2590972e+00
  -1.3853315e+00
   4.2081497e+00
  -4.2752826e-02
  -1.1537514e+00
   1.0407120e+00
   8.7646768e-01
   5.1203083e+00
   2.7890168e+00
   1.1730547e+00
  -2.5774540e+00
   4.7321736e+00
   2.5052207e+00
  -7.5786206e-01
  -2.6515574e+00
  -3.7390758e-01
   8.9808046e-02
   7.2023120e-01
  -8.7455551e-01
   3.5413552e-01
   4.1090989e-01
  -1.6347588e+00
   3.1959069e-01
   1.2561934e+00
   4.3332327e+00
  -1.6113402e+00
  -1.9913078e+00
   7.4561899e-01
   4.7109834e-01
   4.5216179e-01
   2.0437795e+00
   1.7323665e-01
  -2.4684780e+00
   2.5517951e-01
  -3.7559050e+00
   2.1356051e-02
  -1.0439410e-01
   2.1279272e+00
   3.5709706e+00
   2.5468662e-01
  -2.8873617e+00
   7.6011259e-01
   5.0679904e-01
   3.6349304e-01
  -7.5504344e-01
   3.1275950e+00
   9.2296190e-01
  -9.5064883e-01
   1.4868343e+00
   7.1871764e-01
   9.1669950e-01
  -5.2440490e+00
  -2.5892677e+00
   9.1587202e-01
   1.0515006e+00
  -9.9548868e-01
   8.8041162e-01
   1.1535075e-02
   3.7550479e+00
   2.0990483e+00
   2.0905237e-01
   2.3326559e-01
   8.0636311e-01
  -2.2866070e+00
   4.0051883e-01
   1.2916073e-01
  -4.0437923e-01
   1.0058039e+00
  -5.1023376e-02
   3.5375129e+00
   4.5688487e-01
   8.5447728e-01
   2.0275823e+00
   1.9701337e+00
   2.0036786e+00
  -2.0227381e-01
  -7.3862688e-01
   1.9771784e+00
  -5.3219058e-02
  -4.6755931e-01
  -3.8200705e+00
  -2.0834854e-01
  -5.5597311e-01
  -4.5626638e+00
   8.7903084e-01
  -2.3283256e+00
   1.4645900e+00
   4.3969188e-02
  -1.9287057e+00
   2.8968238e+00
   1.9938048e+00
  -8.5212739e-01
   5.8653214e-01
   9.1558923e-01
   6.3441302e-01
   1.6827415e+00
  -3.2698479e-01
  -3.2421951e-01
  -5.4680290e-01
  -1.5849603e+00
  -9.0864571e-01
  -6.2959682e-01
  -1.2299957e+00
  -2.5206790e+00
  -2.0010443e+00
  -1.1004196e+00
   4.7812709e+00
   6.2844919e-01
  -8.2704223e-01
   7.4849216e-01
  -2.4622080e-01
  -3.6978645e+00
   1.5464369e+00
   8.6433802e-01
   1.0132390e+00
  -1.7932857e+00
  -8.7741502e-01
  -2.4435919e+00
  -2.9864858e+00
   2.3147398e+00
   2.7833990e-01
  -2.4977215e-01
  -3.0915161e-01
  -1.2342184e-01
  -3.5761645e-02
  -2.2175039e+00
  -2.7724955e-01
  -3.1925881e+00
  -2.0152951e-01
   2.6884930e+00
   8.0262487e-01
  -1.9838224e-01
  -3.2835501e+00
   1.2810247e+00
  -5.4804929e+00
  -2.7282838e-01
  -8.0204955e-01
  -5.3718436e-01
   8.0832203e-01
   1.5836149e-01
   3.3838108e-01
  -5.6352116e-01
   1.5996185e+00
   1.4510808e+00
   1.8950960e+00
   3.3429899e-01
  -9.7948712e-01
   1.5548665e+00
   2.2986969e-01
   4.8116297e-01
  -1.8807652e+00
  -2.3320168e+00
   1.2291023e+00
   1.2674386e+00
   7.2392909e-02
   8.0921870e-01
   5.2692321e-02
  -5.2890381e-01
  -3.1245754e+00
  -3.3129548e+00
   1.9731555e-01
  -3.9457799e+00
   2.0462249e+00
  -1.3081904e+00
  -2.2129314e-01
   5.2417743e-01
  -1.6131314e+00
   4.2789148e+00
   1.4683915e+00
   1.2273563e+00
  -1.6042174e+00
   2.4447311e+00
  -4.5289072e-01
   1.9880886e+00
   2.5964864e+00
  -4.7040453e-01
  -1.3457003e+00
  -1.1504874e+00
   1.3427982e-02
  -7.8845381e-01
  -1.2110673e+00
   1.4954515e+00
  -3.9849803e+00
  -9.3598716e-01
   1.9650766e+00
   9.6651918e-01
   1.6070784e-01
  -5.0671530e-01
   5.2794760e-01
   1.6380419e+00
   8.8884972e-01
   2.0806396e+00
  -7.4486969e-01
   2.1239935e+00
   2.8104364e+00
  -1.8583725e+00
   6.5121346e-01
   1.7416498e+00
  -6.4921579e-01
  -6.2503078e-01
   3.3285133e+00
   6.0307093e-01
  -4.7851132e-01
  -1.1901018e+00
   2.8809583e+00
   1.5638589e+00
  -2.2614200e-01
  -1.4255608e-02
   3.0847798e+00
  -3.0564239e-01
  -1.1058060e+00
   3.1532721e-01
   7.6842134e-01
  -5.7938920e-01
  -1.2134917e+00
  -5.5541578e-03
   2.3009073e+00
   1.9899477e-01
  -3.2371378e-02
   7.5907935e-01
  -3.1495428e-01
   2.5898897e+00
  -4.8113819e+00
  -2.1825505e+00
   1.6938087e-01
   4.8442705e-01
   5.2491180e-01
   1.8861788e+00
   1.6376200e+00
   6.6619202e-01
  -1.5819776e+00
   1.2268133e+00
  -1.5781950e+00
   1.1839039e+00
   1.4266015e+00
   2.8767086e+00
   1.6276518e-01
   4.0861922e+00
  -2.0614021e+00
   3.0655243e-01
  -9.3247557e-01
  -4.0985073e+00
   2.1744679e+00
   1.4898719e+00
   2.6509484e+00
   9.0998301e-02
  -2.8811973e-01
  -1.3986198e-01
  -6.7888247e-01
   8.1786223e-01
   2.7985820e+00
  -1.7319854e+00
   5.1087722e+00
   1.4629865e+00
  -2.7475871e+00
   9.0262534e-01
  -7.6952210e-02
   4.4242791e+00
  -1.8239709e+00
  -1.6476641e+00
   2.3712498e+00
  -1.3193551e+00
  -1.6538541e-01
   2.4871932e-01
  -4.7241451e+00
   6.3008982e-01
  -1.4841311e+00
   2.5878184e+00
  -1.9054014e+00
  -4.2342428e-01
   2.5462339e+00
   4.7431459e-01
   1.5416109e+00
  -2.8087246e-01
  -2.1613443e+00
   1.3934530e+00
   1.0428660e+00
  -2.2465139e+00
   2.9438565e-01
   1.4260221e+00
  -1.8992384e+00
   1.6045418e+00
  -9.4237761e-01
   1.8961905e+00
   1.1284797e+00
   2.8506128e-01
   3.0580761e-02
  -1.1727765e+00
  -4.1122743e-01
  -2.1455995e-01
  -9.7134247e-01
  -1.2255061e+00
  -6.0297842e-01
   5.0387138e+00
  -1.8201592e+00
  -6.1830669e-01
   4.1236353e-01
  -2.2585417e+00
   2.5301651e+00
  -2.6749216e+00
  -3.9972999e+00
   1.9436642e+00
   9.2735141e-01
   2.2131447e+00
  -3.0122069e+00
   8.3509225e-01
  -5.4630046e-02
   1.8831309e+00
   7.4589779e-01
  -4.9103615e-01
  -2.8400935e+00
   1.3146699e+00
   6.6842323e-01
  -2.7591938e-01
  -6.2090284e-01
  -1.0824171e+00
  -1.4105154e+00
  -4.2945101e-01
  -4.9504945e-01
  -6.2248586e-01
   4.6633346e-01
   2.2553367e+00
   1.1763799e+00
   1.8662208e+00
  -2.5855517e+00
  -3.8928344e+00
  -8.1078225e-02
   3.0057014e-01
  -4.5728650e-01
   1.7778246e+00
  -2.6580994e+00
  -1.1518454e+00
   3.3910182e-01
  -1.2675124e+00
  -3.1634469e+00
  -2.5930232e+00
   4.1011117e+00
  -1.5053525e-01
   3.2717018e-01
  -4.0787228e+00
  -1.5903172e+00
   1.0690008e+00
   1.1309443e+00
  -2.2355867e-01
  -1.3110605e+00
   8.3324805e-01
   2.7691371e-01
   1.0362429e+00
   7.9040740e-01
   2.4840739e+00
   2.3301775e+00
  -1.9920150e+00
  -2.1295631e+00
  -2.3278310e+00
  -1.8269019e+00
   1.2297285e+00
  -2.9918507e+00
  -1.3664398e+00
  -7.4036401e-01
   1.4725011e-02
  -3.1183367e-01
   2.2102043e-01
   1.7638466e+00
   1.4105419e+00
  -3.1017355e+00
   3.0568442e+00
  -3.3211748e+00
  -2.3379634e+00
   2.0787791e+00
  -4.1495715e+00
   1.2088482e+00
   4.7665256e+00
  -1.4920211e-01
  -2.4948678e+00
   5.1428320e-01
  -8.8067477e-01
  -5.1831337e-01
  -1.5430219e+00
   1.1295062e-01
  -8.8879639e-01
   2.8065697e-01
   1.2375251e-02
  -1.5684035e+00
   1.6728132e+00
  -3.1084461e+00
   1.3363990e+00
  -7.4665393e-01
   2.9225498e+00
  -8.0546965e-01
  -2.5021300e-01
   1.8808080e-01
  -3.2796494e+00
  -3.0460764e-01
   3.0839267e+00
   3.8243875e-02
   3.2769174e+00
  -9.9532311e-01
  -1.7370787e+00
   3.5212803e-01
   2.5106305e+00
  -2.1049158e+00
  -1.1057679e-01
  -4.5605745e+00
  -2.8741719e-01
   7.5685073e-01
  -1.1372019e+00
  -4.1342815e+00
   2.6979898e-01
   1.5029903e+00
   4.8352311e-01
  -1.9743572e+00
  -9.7786660e-01
  -6.1393126e-01
  -1.5152286e+00
  -1.3824606e+00
   1.7475282e-01
   2.4745209e+00
  -1.3259281e+00
  -1.1110777e+00
  -2.7176453e+00
  -1.3849391e+00
   1.2041272e+00
  -2.3688410e+00
  -1.8162133e+00
  -1.3035227e+00
  -7.8724311e-01
  -2.2531061e-01
   7.3466376e-01
   1.2231278e+00
  -1.5865424e+00
  -1.5817789e+00
  -1.7705340e+00
  -6.1875741e-01
   1.6182471e+00
  -3.3157663e+00
   2.5697728e-01
   2.8077192e+00
  -1.0368188e+00
   3.5619387e+00
   1.3090606e-01
  -2.3121832e+00
   1.2009703e+00
   1.7961433e+00
  -2.8761296e+00
  -3.3324716e+00
  -7.3157990e-01
   3.4976495e+00
  -4.3021757e+00
  -5.6813975e-01
  -1.9319360e+00
  -1.7945801e+00
  -2.7401860e+00
  -2.5860171e+00
  -1.5381246e+00
   1.1561767e+00
  -1.9425996e+00
   6.1921028e-01
  -2.7888828e+00
   1.3240508e-01
  -2.0372967e+00
   1.2420293e+00
  -1.6625743e-01
   2.6848508e-01
  -2.3845441e+00
   1.0006520e-02
   2.9216858e+00
   1.9736461e+00
   1.8072396e+00
   8.5410958e-01
  -7.1501212e-01
   2.0491409e+00
   5.0181930e-01
   1.8529204e+00
  -3.9640532e-01
   6.0877072e-01
  -4.0714382e-01
  -6.2084953e-01
  -7.6409813e-01
   5.1388871e-01
   2.1440518e+00
   9.3162335e-01
  -1.1332845e+00
   5.8334323e-01
   1.5038733e+00
   1.9276312e+00
  -3.4573261e+00
   1.3700159e-01
   6.5635353e-01
  -3.2409487e-01
   5.1840793e-01
   2.9240932e+00
   8.6948389e-01
   2.9641148e+00
   2.5044037e+00
   7.2319244e-01
  -2.5665586e+00
   4.2236783e+00
  -3.4580757e+00
  -2.2726775e-01
  -2.1600454e+00
   4.1478339e+00
   1.2891972e-01
   3.2481174e-01
   1.8970411e+00
  -8.1429938e-01
  -3.6846658e-01
   3.0164027e+00
  -2.0557228e-01
   9.9715645e-01
  -2.4185973e+00
  -4.7459746e+00
   3.7268601e+00
  -8.7541480e-01
   2.3907228e-01
  -1.0295581e+00
  -2.2459112e+00
  -2.3201349e+00
  -2.8781614e+00
  -1.4309589e+00
   2.0138913e+00
  -3.4795293e+00
   2.1527907e+00
   7.1896791e-01
   1.2798166e+00
  -1.0418312e+00
   1.3667960e+00
   1.1185713e+00
  -3.2511362e+00
   1.7087747e+00
   3.5995159e-01
   7.2609333e-01
   2.6863164e+00
   4.0915075e+00
   1.3646246e+00
   3.1494619e-01
  -1.2007914e+00
   3.1067827e-02
   1.1320708e+00
  -8.2759564e-01
  -2.8616627e-01
   1.3956158e+00
   1.7213012e+00
   8.1114055e-01
   3.9706018e+00
  -1.6521987e+00
   2.9608092e-01
   7.5163917e-01
   3.3551483e+00
  -3.7197378e+00
   1.3914684e+00
  -7.3856252e-02
   9.3739054e-02
  -3.2955723e+00
   8.0568653e-01
  -1.5840533e+00
  -1.1207346e+00
  -2.0532687e+00
  -1.2375946e-01
   3.6671675e-02
  -2.0104580e+00
   1.4241679e+00
  -7.9657605e-02
  -1.3042818e+00
   5.3066842e-01
  -1.0241026e+00
   4.5741912e-01
  -6.1050566e-01
   3.3759397e+00
   5.0034243e+00
   4.9277958e-01
   1.2447239e-01
   3.3365012e-01
  -1.4300710e+00
  -1.8820417e-03
   3.5460503e+00
  -1.3422170e+00
   1.6577711e-01
   2.7469215e-01
  -2.1798596e+00
   7.1481302e-01
   2.1066306e+00
  -1.0224617e+00
  -1.3983203e+00
  -4.0570217e+00
  -2.8247668e+00
  -1.1317793e+00
   1.7695274e+00
  -2.7480368e+00
   1.7228200e+00
   9.5862074e-01
  -6.1381673e-01
   1.8297113e-01
   2.5457315e+00
   1.3260637e+00
  -4.5948473e-01
   4.5787876e-01
   3.5812716e+00
  -3.4396742e+00
   1.7505305e+00
  -1.1319896e-01
   1.2602623e+00
  -4.2121490e+00
  -1.6688453e+00
   6.6494145e-01
  -4.8223393e-01
  -7.0977097e-01
  -1.6415163e+00
  -1.3687176e+00
   3.0816103e-01
  -5.2665859e-01
  -2.9530866e+00
   3.4533188e+00
   1.0314585e+00
  -6.6097853e-01
  -2.4158255e+00
  -1.6128027e-01
   1.8752956e-01
  -1.5692157e+00
   3.6037176e-01
  -3.4001567e+00
  -2.6551333e+00
   4.9212624e+00
   1.3699423e-01
  -2.0174526e+00
   1.0560793e+00
   7.2685489e-01
   3.7094542e-01
  -1.3784430e+00
   7.8906691e-01
   2.1270583e+00
   3.2279451e+00
   3.4977402e+00
  -5.5338156e-01
  -1.9775002e+00
   2.3525417e+00
   3.4459359e-01
   3.5084452e-01
   3.5741090e+00
  -3.4065050e+00
   5.7323903e-01
  -9.6964340e-01
   1.6938886e-01
  -9.9856512e-01
  -9.5703060e-01
  -3.8873636e-01
  -1.7482203e+00
   6.0033879e-01
  -9.6868623e-01
   9.3380382e-01
   6.1122792e-01
   3.2527210e-01
  -2.0015819e+00
   7.0829443e-01
  -1.2352836e+00
  -2.3411522e+00
  -2.5328134e+00
  -6.8521863e-02
   6.2672590e-01
  -9.1968038e-01
  -3.3131553e+00
  -7.9417361e-01
  -1.1899631e+00
  -1.3381002e+00
   1.9095993e+00
  -3.2177251e+00
  -9.9517300e-01
   2.3447176e+00
  -6.4585082e-02
   1.3305065e+00
   9.1012072e-01
   1.2962165e+00
  -2.2139437e+00
   1.5503449e+00
   1.1028269e+00
   3.4774955e+00
  -4.3067488e-01
  -1.1233522e+00
  -9.1288259e-01
  -1.8531153e+00
  -1.3006713e+00
  -3.1619886e+00
   1.5510991e+00
   1.3960356e+00
  -4.1016733e-01
   1.8789380e-01
   8.9491033e-01
  -5.9585615e-01
   2.6938168e+00
  -1.3706653e+00
  -2.2836004e+00
  -1.3345820e+00
   2.9898244e+00
   9.0914608e-01
  -2.2681001e+00
   1.6932346e+00
   2.5500892e+00
  -9.2881972e-01
  -1.1745291e+00
  -2.3345186e+00
  -1.8139895e+00
  -4.0665190e+00
   9.0001264e-02
  -1.6180482e+00
  -1.4708319e+00
  -5.2936220e+00
   4.4389167e-01
  -4.7462333e-01
  -4.0526213e+00
  -3.8595345e+00
   2.8779305e+00
   1.6810424e+00
   1.8036905e+00
  -2.7486050e+00
   2.0480577e+00
  -2.1167589e+00
  -1.3528881e+00
   3.7881057e-01
  -2.6970230e+00
  -1.1314736e+00
   6.1259653e-01
   2.2461187e+00
  -3.3382152e-01
   1.4052351e+00
  -3.0780215e+00
   6.5010026e-01
  -1.9356970e+00
  -1.9895518e+00
  -3.0272944e+00
   2.1341572e+00
   1.1117679e+00
  -2.6063011e+00
   1.5974759e+00
  -3.0472793e+00
   1.4052045e+00
   3.9817205e-01
   2.6722206e-01
   1.4113362e+00
  -3.3321311e-02
  -1.2469576e+00
  -5.8279800e-02
  -1.8711953e+00
   7.6439371e-01
   8.6010425e-03
  -2.5984965e-01
   7.2441142e-01
   3.9067596e+00
  -1.6436351e+00
  -1.2237111e+00
   1.7140219e+00
  -1.5172125e+00
   6.9266220e-01
   6.5538410e-01
   9.6398396e-01
   2.9858249e-01
   8.0279772e-02
  -2.6911402e+00
  -1.8643854e-01
   5.2025987e-01
   1.6822592e+00
   2.6498378e+00
   2.3371491e-01
  -3.9648979e-01
   1.9216930e+00
   3.9664105e-01
  -1.5692115e+00
   1.5045263e-01
  -3.1787772e+00
  -3.2522389e+00
   1.4012340e+00
   4.8189510e-01
  -7.5622895e-01
   1.9815217e-01
  -2.7181025e+00
   1.4386796e+00
  -2.4750864e+00
   7.4466040e-01
  -9.1969674e-01
  -7.1488706e-02
  -2.5734597e+00
   1.1049212e-01
  -5.0328527e-01
  -1.7044852e-01
   1.2759027e+00
  -1.3148068e+00
   1.4585732e+00
   1.5563457e-01
   7.2620603e-01
  -7.4717642e-01
  -5.5307289e-01
  -1.8192433e+00
   1.0325198e+00
   4.5413525e-01
   1.6114425e+00
   1.0315583e+00
  -3.4409533e+00
  -1.2151814e+00
  -3.4548914e-01
   2.8169168e+00
  -2.7326254e+00
  -1.5411595e+00
  -1.8876217e+00
  -2.8488352e+00
   2.1731340e+00
  -3.2865295e-01
   3.0590649e+00
  -5.8880813e-01
   2.1853051e+00
  -1.7725169e+00
  -1.3140394e+00
   1.2176850e+00
  -3.5102699e-01
  -3.8614128e-01
  -2.6629349e+00
   1.2163403e+00
   9.7718033e-01
   1.3341339e+00
   1.9105367e+00
   2.3049652e+00
   6.1931474e-01
  -1.6617155e+00
   1.4024786e+00
   9.0324312e-01
  -1.5780651e-01
   9.1209376e-02
  -1.0813782e+00
   8.8270785e-01
   1.3926246e+00
   2.3021838e+00
   1.8430000e+00
   3.2281076e+00
   1.7773286e-01
  -8.7815862e-01
  -1.7370804e+00
  -3.2155885e-01
   3.1795610e-01
   8.3866206e-01
  -2.7455161e+00
   1.3890447e+00
  -2.5467900e-01
  -1.9927897e+00
  -1.7354267e-01
  -2.3115747e+00
   1.1907917e+00
   1.8739616e+00
   2.8080494e+00
  -1.4336930e+00
   1.2017796e-01
  -1.9670720e+00
   9.2037223e-01
  -1.5648308e+00
  -1.0403725e+00
  -5.6731121e-01
  -1.8793703e+00
  -8.4198663e-01
  -6.8295544e-01
   9.1587953e-02
   2.2367245e+00
  -1.3096773e+00
   2.0775186e-01
  -4.1899191e-01
   2.9880105e-01
   3.1300836e+00
   4.5021902e-01
  -1.3986618e+00
   7.3666600e-01
   3.8685540e-01
  -9.6517558e-01
   3.1228453e+00
   2.3218169e-01
   2.1900859e+00
   1.9584543e+00
  -5.7195881e-01
  -1.3457597e-01
  -2.5398550e+00
   1.1008055e+00
  -5.0219697e-01
   1.1603136e+00
  -2.5051146e+00
   3.0147054e+00
  -2.2832082e+00
  -2.3526089e+00
  -1.2557507e+00
   2.7475472e+00
  -1.6369630e+00
  -1.1509025e+00
   2.4039204e+00
   1.8434006e+00
  -5.2206358e-01
   1.2847537e+00
   3.3345201e-01
  -4.5844275e-01
  -1.7672443e+00
  -1.1645706e+00
  -2.9959662e+00
  -1.6967165e-01
   3.3428791e+00
   2.1805530e+00
   1.1091753e+00
   2.3469422e+00
  -6.4577019e-01
   3.0753385e+00
  -7.9509886e-01
   6.5532846e-01
  -2.1654609e-01
  -8.0951280e-03
  -1.4925361e+00
   1.5709072e+00
   5.7600898e-02
   2.6564822e+00
  -6.8518690e-01
   1.2282968e+00
   1.1602226e-01
  -3.2663831e+00
   2.4309918e+00
   1.8227972e+00
  -1.1133141e+00
   1.5622376e-01
   1.0288099e+00
  -1.3766132e-01
  -1.2775350e+00
   1.8645532e+00
   2.5808021e-01
  -6.7104999e-01
  -1.6183177e+00
   1.5390852e+00
   1.8740614e+00
   1.7996826e+00
   3.0169400e+00
  -2.4796312e+00
   1.4238710e+00
  -2.7162473e-01
   2.1416377e+00
   4.8835046e-01
  -8.4891990e-01
   2.1494769e+00
   5.6893786e-01
   4.5835288e-01
   4.6289282e+00
  -4.1132295e+00
   3.4470125e-01
  -2.5865148e+00
   1.4449629e+00
  -1.6280714e+00
   8.6905896e-01
  -2.2320824e-01
   4.5231747e-01
   3.2851845e-02
   6.6802704e-01
  -3.0148972e+00
  -2.9190909e-01
  -2.1056766e-01
  -1.2929117e+00
   8.7626525e-01
   2.3646993e+00
  -1.5315951e+00
  -3.9920760e+00
   1.8976051e+00
   4.4144489e-01
  -1.3656396e+00
  -4.7822358e-02
  -8.3649117e-01
  -9.8649621e-01
   8.7039644e-01
   7.6689732e-01
  -2.0390246e+00
  -3.5378238e+00
   3.9203109e-01
  -1.3358148e+00
  -1.7124261e+00
  -2.6117367e+00
   6.1644283e-01
   2.4347798e+00
  -1.0319731e+00
  -1.3112679e+00
   3.3322656e-01
  -1.8487161e+00
   3.3355329e+00
  -1.2538971e+00
   2.4960000e+00
  -1.0709562e-01
   5.2556580e-01
   1.5344389e+00
   2.2350522e+00
  -7.5134968e-01
   4.9938388e+00
  -2.7400899e+00
   1.7752210e+00
  -2.4509006e+00
   1.4129550e+00
  -7.8943448e-01
   9.0661370e-01
  -2.8721797e-01
   1.0244997e+00
   5.0275816e-01
   1.1154636e+00
  -2.3985197e-01
   1.6051233e+00
  -1.4145259e+00
  -7.1782412e-01
   9.6206452e-01
  -2.5340612e+00
  -2.7627920e-01
  -3.0431754e+00
  -1.3371417e+00
   1.6581525e+00
  -5.5390149e-01
  -3.0884333e+00
  -1.3881035e+00
  -2.3582627e+00
   1.1324032e+00
  -3.2220408e+00
   6.7050127e-01
   6.2698700e-01
   4.3802146e-01
   4.0358593e-02
  -2.0668013e+00
   1.3714798e+00
   2.5351840e+00
  -1.2853631e+00
   7.1316573e-01
  -1.1381236e+00
   3.1536819e+00
  -2.8888143e+00
   1.6863865e-01
  -4.9068808e-01
  -9.7701397e-01
  -7.7034765e-01
  -3.0690677e-01
   1.0712569e-01
   2.2879811e-01
   1.2988388e+00
   1.0779040e+00
  -1.2396119e+00
  -1.3507637e-01
   6.5760551e-01
   6.9428725e-01
  -3.9641958e+00
   9.7302737e-01
  -2.5649460e+00
  -3.7052653e+00
  -1.9574319e+00
  -1.2159861e+00
  -2.5805751e+00
  -3.2371944e+00
  -2.1730489e+00
  -9.1645745e-01
   3.2373788e-01
   1.4094066e+00
   1.8796171e-01
  -2.3226676e-02
   3.4362486e+00
   1.4988008e+00
   4.6117000e-01
   5.8772815e-01
   3.2584789e+00
  -3.5117374e+00
  -1.5068612e+00
  -6.3268481e-01
   5.2358471e-01
   9.8148351e-01
  -8.6503502e-01
  -8.9798847e-01
  -2.8189414e+00
   2.4066753e+00
   2.0909909e+00
  -1.6319382e+00
   7.3356131e-01
  -3.2603515e+00
  -1.2334073e+00
   3.6844621e+00
   7.6211673e-01
  -1.8877619e+00
   8.7204975e-02
  -1.9765679e+00
  -1.0220221e+00
   1.5957972e+00
  -9.7916997e-01
   5.4913716e-01
  -2.5079969e+00
   1.6643974e+00
  -1.3798882e+00
   9.6051291e-01
   2.3822464e+00
  -2.1820326e+00
   2.9670714e+00
  -2.3525407e+00
  -2.6179229e-01
  -3.4660934e+00
  -3.6015843e-01
  -2.0486511e+00
   1.5842295e+00
  -2.3852547e+00
  -2.8417959e+00
   2.2988327e-01
   1.3542999e+00
  -1.9672668e+00
   1.3618292e+00
  -1.7086938e+00
  -2.5861738e+00
  -3.3784309e+00
   2.6134186e-01
   1.2526612e+00
   2.3821435e+00
   5.5479522e-01
   4.9990936e-01
  -6.6550082e-02
   1.5936904e+00
  -2.5566341e-01
   4.8784316e-01
   1.0315985e+00
  -4.0750422e+00
   2.3078460e+00
  -1.0368532e+00
   6.6917791e-01
  -1.3243268e+00
   3.5529176e-01
  -1.9985578e+00
  -3.2280787e-01
  -1.7074646e+00
   3.3729345e+00
   2.4286210e+00
  -1.4004399e+00
   5.3359212e-01
   2.0941580e+00
   1.9917972e+00
   3.0750621e+00
  -6.8397520e-01
   1.7499222e+00
  -2.1550619e+00
  -1.8220788e+00
   5.7305344e-01
  -2.5573972e+00
   5.7995102e-01
   1.8991861e+00
   1.5833643e+00
  -5.9934818e-01
   1.1126933e+00
   1.1458765e+00
  -4.7861737e+00
   1.9605973e+00
   2.3174203e+00
   1.9053977e+00
  -3.5953998e-01
   1.2523459e-01
  -1.9067541e-01
   8.5913549e-01
  -2.1626268e+00
   3.1441630e+00
  -1.4353491e+00
  -5.7839463e-01
  -1.5809317e+00
   2.3826874e-02
   4.9990071e+00
   4.6167635e-01
  -1.5813308e-01
  -3.7694026e-01
   1.4082560e+00
  -7.3374464e-01
  -3.9270126e+00
  -9.2005662e-01
   1.6743108e-02
   4.4981408e+00
  -2.1235213e+00
   2.5998841e+00
  -8.8621231e-01
   2.1232651e+00
  -1.7381297e+00
   2.3412995e+00
  -1.1129344e+00
   2.1291152e+00
   2.6932924e+00
  -5.5639259e-01
   5.3726374e+00
   2.3252550e+00
   9.0008275e-01
  -2.1392992e+00
   1.5667637e+00
   2.4434280e-01
  -7.3294661e-01
  -3.5427286e+00
  -6.9593954e-01
   1.1048417e+00
   1.1382072e+00
  -1.5101125e-02
   2.2662352e+00
  -1.9677152e+00
  -3.6221686e+00
   7.9950793e-01
  -8.7500952e-01
  -3.4595883e+00
  -5.3994257e-01
   7.3405422e-01
   9.3025331e-01
   2.1432144e+00
   8.7707393e-01
   3.2516061e-01
  -3.4072580e-01
  -1.8007001e+00
  -1.3878318e+00
  -2.7238162e+00
  -2.7017826e+00
  -2.7291124e-01
   5.5546496e-01
  -5.7281397e-01
   7.0603762e-01
  -2.6790490e+00
  -8.1671227e-01
  -1.8715653e+00
  -1.8131970e+00
   1.5454657e-01
  -2.5191254e-01
   2.0376256e+00
  -2.8264152e+00
  -1.5141103e+00
  -2.4164257e-01
   3.6265311e+00
   3.2489002e+00
   3.4269078e-01
  -1.2479611e+00
   8.6700538e-01
  -2.1790582e+00
   1.4610009e+00
  -1.4891113e+00
   7.0219331e-01
   1.5016520e+00
  -1.5813987e-01
  -2.9067232e+00
   1.3110514e+00
  -3.6293243e+00
   6.7111693e-01
  -1.3568427e+00
   4.1626240e+00
   1.2687189e+00
   2.1483306e+00
  -1.6467599e+00
   1.6744359e+00
   2.4966534e+00
   1.1385187e+00
   1.4188748e+00
  -1.7095906e+00
  -2.0879473e+00
  -8.8268978e-01
  -3.0253571e+00
   1.7787113e+00
  -6.3726037e-01
  -1.2131811e+00
   1.1035848e+00
   3.5149435e+00
  -2.1112309e+00
   1.8764795e+00
   2.5430851e-02
  -2.1848721e+00
  -1.2194566e+00
   4.9821603e+00
   1.4624693e+00
  -2.6532994e-01
  -2.9738712e-01
   9.6320728e-01
  -2.2834376e+00
  -3.4887639e-01
  -2.9331316e-01
  -2.3270524e+00
   2.2560158e-01
   2.1448661e+00
   8.9358315e-01
   1.1538397e+00
   2.4340711e+00
   1.1599520e+00
   7.0506821e-01
   7.3196510e-01
   4.3262767e-01
   3.9009370e+00
   1.3540612e+00
  -6.6566528e-01
   5.2986028e-01
   3.2286800e-01
  -2.3433951e+00
  -4.6695096e-01
   7.3145024e-01
  -8.1766925e-01
  -1.0373350e+00
   3.7763692e+00
  -2.0704732e+00
  -1.0431724e+00
   1.1245316e+00
  -7.3419245e-01
  -5.1545336e-01
   3.2810243e+00
  -1.3267335e+00
  -5.7375808e-01
   5.4392325e-01
   1.1969143e+00
  -3.1799689e+00
   1.5009258e+00
  -4.1212008e-01
  -1.1312455e+00
   1.9698285e+00
  -2.2420088e-01
   1.0715276e+00
   2.9208733e+00
   5.5527209e+00
  -3.4703587e+00
   1.2601070e+00
   2.2248584e+00
  -1.3982243e+00
   2.2271907e-01
  -3.1664910e+00
   2.1764783e+00
   3.2160182e+00
   1.0212221e+00
  -1.7086354e+00
  -5.8446589e-01
   8.0709135e-01
  -3.4569481e+00
  -2.0366094e+00
  -3.4605367e-01
  -3.0961268e+00
  -1.2363748e-01
  -5.6443303e-01
   7.3533711e-02
  -4.9247452e-01
   1.6721148e+00
   1.0039739e+00
  -2.5715495e-01
   9.2658217e-02
   2.2240205e-01
  -2.8252852e+00
   1.6143892e+00
  -1.1371209e+00
  -9.3261109e-01
  -2.0929207e+00
   6.7592142e-01
   1.7474885e-01
  -3.0323953e+00
   1.7586276e+00
   2.3453352e-01
   1.5434185e+00
   1.8897503e+00
   3.8248484e+00
  -2.0256378e+00
  -9.7180028e-01
  -1.1313651e+00
   2.4527089e+00
   1.3486496e+00
  -2.4543672e+00
   2.3717206e+00
  -1.5332029e+00
   4.5199183e-01
   2.0893424e+00
   1.7711165e+00
  -3.4784802e+00
   1.4986243e-01
   2.6394208e-01
   4.4297910e-01
  -1.6474567e+00
   1.2198821e+00
  -2.0936532e+00
  -3.2481018e+00
  -1.0026881e+00
  -3.2588884e+00
   5.1207806e-01
   1.1523512e+00
   1.3299895e+00
  -2.0216304e+00
  -3.3046808e+00
   1.8785879e+00
  -3.6737664e-01
   2.1791681e+00
  -3.9527180e+00
   2.5161719e+00
   1.9209995e+00
  -2.3567897e+00
   2.1040830e+00
   1.3310545e+00
   4.4699275e+00
   8.5994255e-02
  -5.6769197e-01
  -8.9250877e-01
  -1.1195385e+00
  -2.6861148e+00
   5.3583720e-01
   6.4447002e-01
   3.6879466e+00
   4.0936550e+00
   6.2556948e-01
  -9.9858484e-01
  -6.9694565e-01
   7.8472101e-01
   4.1615037e+00
   9.6792669e-01
   1.0456839e+00
   6.0394029e-01
  -1.4808258e+00
   5.2267652e-01
  -8.2848974e-01
   9.3813008e-01
   1.5482866e+00
   7.9467609e-01
   2.0173508e+00
  -4.1293024e-02
  -1.3359585e+00
  -1.1828487e+00
   5.0752549e-01
  -7.0661447e-01
   7.5783270e-01
  -2.1815017e+00
  -7.8519710e-01
  -2.8222639e+00
   1.5985629e+00
   2.2377233e+00
  -2.7887458e+00
   3.7727665e-01
   6.1257755e-01
   5.7788281e-02
   2.2919548e-01
  -6.6782554e-01
  -7.6508189e-01
   1.2476378e+00
  -9.1399475e-01
   3.1470896e-01
  -1.3323720e+00
   1.9790348e+00
   1.4657393e+00
  -1.8315943e+00
   3.7142856e-01
   6.4488302e-01
  -2.4502019e+00
   1.3832868e+00
  -2.4706281e+00
   1.3578617e+00
  -2.5011951e-01
  -2.3286067e+00
   7.9805120e-01
   3.3631538e+00
   1.2426360e+00
   6.3978245e+00
   1.3889826e+00
   1.1187797e+00
  -2.4106560e-01
   2.1017378e-01
  -1.9475484e+00
   1.0082861e+00
  -6.8164595e-01
  -1.9349908e+00
  -1.6649668e+00
  -3.4358977e+00
  -2.0134484e+00
  -4.9796394e-01
  -3.0627578e-01
  -4.9249009e-01
   3.4021895e-01
   1.1304932e+00
  -1.5345580e-02
  -3.7189734e+00
  -1.1198044e+00
  -1.2602702e+00
   5.8256236e-01
  -8.2140056e-02
  -4.1204374e-01
  -1.5672334e+00
   1.9561220e-01
  -1.4798345e+00
  -1.9076602e+00
   1.1092125e+00
   1.3202480e+00
  -3.7942482e-01
  -3.2605197e-01
  -9.4937103e-01
   2.7563644e+00
  -2.5917960e-02
   2.2756330e-02
   5.8916972e-01
   1.8477768e+00
  -2.3368693e+00
  -9.6199809e-01
  -3.4964570e+00
   2.9449857e+00
   1.6764643e+00
   2.5389758e+00
   8.8935084e-01
  -1.2988950e+00
   1.5069276e+00
   1.1374215e-01
   4.5987178e-01
  -1.2952309e+00
  -9.4578829e-01
  -3.5380608e+00
   1.5448018e-01
  -4.0898494e-01
   1.3085476e+00
  -1.8993755e+00
   2.5517044e-01
  -1.3835415e-01
   2.5432659e+00
   1.3998059e+00
   3.3620205e+00
   2.1740356e+00
   1.5550638e+00
   1.9258635e+00
   4.5308185e+00
   2.7986235e+00
  -4.7667117e+00
  -8.5109224e-01
   2.0552931e-01
  -4.7096432e+00
  -2.6980481e+00
   6.9821903e-01
  -1.6499791e+00
  -1.3357957e+00
  -9.3948396e-01
  -1.1561794e+00
  -1.7210759e+00
   1.4911855e-01
   9.6968050e-01
  -3.2815340e+00
  -2.3024655e+00
   1.7620624e+00
   5.9797674e+00
  -2.1559208e+00
  -4.1822675e-01
   3.7081718e-01
  -1.5437795e+00
   5.0267391e-02
   1.8743397e+00
  -1.2053747e+00
   2.4080110e+00
   2.2016891e-01
  -1.2186153e-01
  -1.9855909e+00
  -1.8551728e+00
   1.6665097e+00
   8.7134753e-02
   1.7547662e+00
  -3.6890007e+00
  -1.8631336e+00
  -1.2612173e+00
  -3.9067964e-01
   2.5196585e+00
  -4.2387637e-01
   2.1726491e+00
  -6.5081614e-01
  -1.9309373e+00
   4.4170462e+00
   2.2508043e+00
  -3.9180643e-01
  -1.6311175e+00
  -1.2553825e+00
  -3.1030273e+00
   7.1119733e-01
   1.5398862e+00
   7.2809058e-01
  -1.8559724e+00
  -1.6194602e-01
   4.7690131e-02
   2.3036216e+00
   2.2519416e+00
  -9.2777495e-03
  -1.4533612e+00
   1.7282719e+00
   2.2934390e+00
  -2.1029711e-02
  -1.1554177e+00
  -3.4800008e+00
  -1.6216829e+00
  -3.3134533e+00
   8.0971595e-02
  -3.2788294e-01
  -6.1762787e-01
   4.7735611e-01
   3.1892328e+00
  -8.2394579e-01
   2.4280523e+00
  -5.0877989e-01
   4.6538538e-02
   1.8941238e+00
   4.3310658e+00
   9.9145017e-01
  -2.4774154e+00
   1.2831432e+00
  -7.5432021e-01
   3.5692562e+00
  -9.1397227e-01
   2.9659916e+00
  -1.7385598e+00
   1.1735888e+00
  -1.0440204e-01
   2.5307299e+00
  -2.2240367e-01
   2.3269599e+00
   1.3813904e+00
  -3.5542104e-01
   1.3527271e+00
  -3.8723430e-02
   1.1432024e+00
   7.5146029e-01
   1.1007069e-01
   2.5593317e+00
  -1.4217127e+00
   4.0786515e-02
   9.4284808e-01
  -1.6195424e+00
  -1.3695294e-01
   1.0905630e+00
   3.1548392e+00
  -8.2989445e-01
   3.7067676e-01
  -1.3470953e+00
  -1.1870604e+00
   3.0641976e+00
   3.0218223e+00
   7.0876852e-01
   2.8387225e-01
   3.1294125e-01
   3.0238708e-01
  -1.8590166e+00
   9.4589936e-01
  -2.5510592e-01
   2.0236733e+00
   2.7574463e+00
   6.4358596e-01
   7.4581887e-01
   1.7997697e+00
   6.3728878e-01
  -1.6162880e+00
   2.8047545e+00
   9.3448575e-01
  -5.2605632e-02
   2.5887384e-01
   1.4294230e-01
   5.8361325e-01
  -1.1333102e+00
   7.5945788e-01
   9.8893808e-02
  -1.6033638e-01
  -9.2932571e-02
   4.0678262e+00
  -1.0654584e+00
  -2.9206907e-01
   8.6745044e-01
  -1.0548288e+00
  -1.4091096e+00
   4.2666618e-01
   6.5846260e-01
   9.9938095e-01
   7.8920505e-01
  -9.1165520e-02
   2.9700174e+00
  -3.3713755e-01
   1.6305461e+00
   6.1164127e-01
  -1.9980949e-01
  -3.3570218e-02
  -3.0811434e+00
  -1.4916904e+00
   2.6138065e+00
   6.1065840e-02
  -5.3558130e-01
  -1.6356376e+00
   6.4928893e-01
   8.1409711e-01
   2.1061851e+00
  -1.1805562e+00
   1.5697304e+00
   2.9612127e+00
  -3.0279963e+00
   2.3282643e+00
   4.9384159e-01
  -4.4092568e+00
  -2.0333854e+00
   2.5783912e+00
  -6.6573796e-01
  -3.6544136e-01
  -1.5181621e+00
  -8.6017858e-01
  -1.3511937e-01
  -2.2106248e+00
  -3.2329389e+00
  -1.1540218e+00
   6.2606761e-01
  -9.3457776e-02
   1.4247797e+00
   1.8024649e+00
   1.9373300e+00
  -1.9146022e+00
  -5.4483147e-01
   8.3930017e-01
   8.4617476e-01
  -2.2853619e+00
   2.1077952e-02
  -2.8380376e+00
   2.4186632e+00
   2.7321292e+00
   1.2121602e+00
  -9.2490680e-01
   1.5095992e+00
   4.4720654e-01
  -2.4814327e+00
  -4.0624151e-01
   3.2254057e+00
  -1.8527658e+00
   2.0588304e+00
   1.0406727e+00
   1.5210613e+00
  -2.6318824e+00
  -3.1673773e-01
  -4.5369417e+00
  -2.1738062e+00
   1.6456697e+00
  -2.0769914e+00
  -2.9688471e+00
  -1.2743376e+00
   1.5193791e+00
  -3.8531258e-01
  -6.3497026e-01
   2.3873632e+00
   4.5131885e-01
   2.6929218e+00
  -2.0044148e+00
  -2.0049100e+00
  -4.6960223e-01
  -3.3780132e+00
   3.1535804e-01
   1.8790558e+00
   2.1952374e+00
   1.1093116e+00
  -1.9145235e+00
   3.8932035e+00
  -1.1020861e+00
   5.3673076e-01
  -2.2602932e-01
   4.4711998e-01
   8.4850945e-01
   1.3793035e+00
   2.6405141e-01
  -2.8993388e-01
   1.2147937e+00
   4.3062270e+00
   1.6023591e+00
   2.1632622e+00
  -1.0032354e+00
  -1.2114469e+00
  -1.0572273e+00
   3.0799731e+00
   5.3311997e-01
   8.7226694e-01
   8.9979575e-01
   2.2955477e+00
  -9.8916082e-01
   9.9522267e-01
   1.4304616e+00
  -3.8557720e+00
   4.9585110e-02
  -1.4732573e+00
  -2.4263928e+00
   1.4988280e+00
   3.0202430e-01
  -1.8953729e+00
  -2.6281607e+00
   1.0664923e+00
  -2.7690828e+00
   1.7840405e+00
   1.3919099e+00
   2.5146483e+00
   6.8645739e-01
   1.0631663e+00
   3.5888565e+00
  -4.3858208e-02
  -1.1613267e+00
  -7.7419913e-01
   2.0788260e+00
   5.6916999e-01
   2.1080374e+00
   3.8059663e-01
   2.7759192e+00
  -2.5829905e+00
   1.6947038e+00
  -2.4202350e-01
   2.4095676e+00
  -2.8848593e+00
   1.7098887e+00
  -1.3245930e+00
   7.1118782e-01
  -9.4235600e-01
  -1.6706662e+00
   6.8993998e-02
   1.2193993e-01
   4.6982332e-01
   1.5648445e+00
  -1.4910713e+00
   1.5802966e+00
  -1.1779713e-01
   2.0426453e+00
  -8.3883330e-02
   3.6952796e+00
  -1.1344288e+00
  -2.6561216e+00
   2.8868515e+00
  -1.8595983e+00
   2.6804090e+00
  -3.5049889e+00
   1.7822758e-01
   4.3972120e+00
   1.6220461e+00
   1.5329082e+00
  -2.6694640e-01
  -2.4672622e+00
   6.3280918e-01
  -2.3884879e-01
   7.9984739e-01
   3.1870638e-01
   2.2959104e-02
  -3.1087176e-02
   1.4908213e+00
   1.9469756e+00
   4.4103202e-01
   1.9062348e+00
   1.9333293e+00
   4.1572873e+00
  -1.6631470e+00
  -2.1765561e+00
   1.0789125e+00
   2.4006295e+00
   1.0816524e+00
   8.2669512e-01
   2.1068810e+00
   4.3453190e-01
   2.8420901e-01
   1.9246607e+00
  -1.2708375e+00
  -2.3955314e+00
  -2.5634680e+00
  -1.4520388e-01
   2.5154052e+00
  -3.1738066e+00
  -3.2755060e+00
  -5.1943912e-01
   1.0906180e-01
  -2.1240875e+00
  -6.6570601e-01
   7.4884495e-01
  -1.6024588e+00
   2.5927182e+00
  -2.2186882e-01
   1.2656813e+00
   4.6809964e-01
  -4.7053859e-01
  -1.2384014e+00
  -3.7994305e+00
   1.7367866e+00
  -5.7725793e-01
   2.9880788e+00
   8.3648176e-01
   7.7731424e-01
   7.9243271e-01
  -1.4624727e+00
   3.6196201e+00
   2.6542719e+00
   3.9525927e+00
   7.3634229e-01
  -7.9470726e-01
  -3.8456469e-01
   3.3665988e-01
   1.0852701e+00
  -2.8933905e+00
  -6.2564740e-01
  -2.5218957e+00
  -1.6494459e+00
   2.7870485e+00
   8.8101156e-01
  -4.5100779e-01
   2.1986194e-02
   2.2867016e+00
   4.4357350e+00
   1.3159730e-01
   1.8424300e+00
   5.0104970e-01
   9.2276612e-01
   3.4266095e-01
  -4.1138014e-01
  -1.4083353e+00
  -1.9823796e+00
   1.0885927e+00
  -6.7390147e-01
  -8.0749592e-01
   5.5281603e+00
  -2.5471321e+00
   1.1348666e+00
  -1.6216402e-01
   1.7670986e+00
  -1.2385176e+00
   1.9346954e-01
  -9.9979799e-01
   2.9407883e+00
  -1.1370945e+00
   3.4977759e-01
   5.6405897e-01
   3.7461103e-02
   2.3943876e+00
   9.2202772e-01
   2.5710056e+00
   1.9338398e+00
  -4.0453789e-01
   3.3591364e-01
   8.2234401e-01
  -2.4118787e+00
   2.9823313e+00
   1.2332164e+00
   1.9831552e+00
   6.7635317e-01
  -1.4393472e+00
  -4.5026468e-01
   7.4297764e-01
  -5.6524832e-01
   1.3589387e+00
  -2.8202398e+00
  -9.5058810e-01
   2.7600159e+00
  -3.1736826e-01
   7.3125560e-01
  -2.1133488e+00
   2.7694240e-01
   2.0323953e+00
  -2.2379395e+00
  -7.4908650e-01
   4.1951140e-01
   1.9825745e+00
   1.7585693e+00
   1.4534402e+00
   2.1610163e-02
  -6.8968799e-01
   7.3983057e-01
   7.0407689e-01
  -2.1379109e+00
   2.1339983e+00
  -2.5853445e+00
   6.5068530e-01
   4.8190805e+00
  -2.6948683e+00
   6.0367608e-01
  -8.3020209e-01
   2.6101904e+00
  -1.8803092e+00
   2.3172888e+00
  -5.5624786e-01
  -2.5566679e+00
  -1.1629346e-02
   2.6689223e+00
  -7.0576834e-01
   5.1648482e-01
  -2.3503827e+00
  -2.5353680e+00
   2.2867117e+00
   2.7807983e+00
   2.7754390e+00
   1.1201315e+00
   3.2101839e+00
  -1.2070894e-01
   2.4799773e+00
   1.3927463e+00
   1.7811882e-01
   1.2591139e+00
  -2.3741425e+00
   1.6498492e-01
  -1.6282306e-01
   1.3129986e+00
   1.9382351e-01
   1.3075047e+00
   6.0149397e-01
  -1.0668725e+00
   3.4927677e+00
  -2.3636419e+00
  -1.6167547e+00
  -8.6708631e-01
  -2.2786580e+00
  -2.7985808e+00
   3.8310560e+00
  -1.6967490e+00
  -4.5358053e+00
  -8.3460451e-01
  -4.9503263e+00
  -4.3399460e-01
   3.2099180e-01
  -6.7625551e-01
  -1.1417590e+00
   1.5698195e+00
  -1.5958492e-01
  -1.4295877e+00
   1.9055092e+00
   1.3571621e+00
   4.7960190e+00
  -2.1503656e-01
  -2.3758913e+00
  -2.6258810e+00
   1.7012488e+00
   5.2924837e-02
   1.9858451e+00
   7.1453710e-02
  -1.9212762e+00
   3.8146818e-01
   2.1569760e+00
  -6.1651983e-01
  -5.1281305e-01
   3.3066754e+00
   8.0846170e-01
   2.7936650e+00
  -6.1985822e-02
  -2.4381564e+00
   1.9674942e+00
  -4.8235935e-02
   3.3099483e-01
   1.4292507e+00
   2.0483509e+00
  -2.9151356e-01
   1.3635489e+00
  -1.7548342e+00
  -1.9087186e+00
   7.2398677e-01
   1.6880881e+00
  -4.0638936e+00
   2.6850040e-02
  -2.9546017e+00
  -2.5443180e+00
  -1.6898905e+00
   9.9459198e-01
  -6.5163791e-01
   9.8771552e-02
  -1.5504392e+00
   2.6457635e+00
  -7.6373543e-01
   5.3797857e-01
  -2.0569284e+00
   1.8810061e+00
  -5.8797144e-01
   7.0402347e-01
  -1.9980783e+00
   2.8080004e+00
   3.1059754e-01
  -3.3610361e+00
  -1.5020440e+00
   9.6537898e-02
  -2.7531214e+00
  -1.8773904e+00
   4.3571272e-01
  -1.5140263e+00
   4.4435704e+00
   2.0477767e+00
   1.0849293e-01
   1.4125339e+00
  -8.0630276e-01
   2.0194165e+00
   8.9362850e-01
  -1.0093842e+00
  -2.5548242e-01
  -1.8483296e+00
   2.2119005e+00
   4.2862182e-02
   8.2417768e-01
   3.2080018e+00
   2.1662007e-01
   2.8277588e+00
  -7.5434831e-01
   2.2958228e+00
  -1.7438889e+00
  -1.1429138e+00
   1.2509404e+00
  -6.4049831e-01
  -4.0788395e-01
  -1.8691003e+00
   1.4420670e+00
   1.8421175e+00
  -7.9760655e-01
   2.3797391e+00
  -3.8907380e-01
  -2.8073407e-02
   1.2162856e+00
   1.0971464e+00
  -8.9796112e-01
  -2.6592434e+00
  -8.6816907e-02
  -9.8817289e-01
  -1.7279138e+00
   3.0320007e+00
   4.2558827e+00
  -1.7159149e+00
  -6.4378994e-01
  -3.9043401e-01
  -8.7512449e-02
  -3.1992102e-01
  -7.2055359e-01
  -1.5604807e+00
  -2.8309746e+00
  -2.8194122e+00
   7.9506044e-01
   2.6149873e+00
   1.0427439e+00
  -7.5745674e-01
   1.8293499e-01
  -4.1666310e-01
   1.8239619e+00
   1.8581353e+00
   5.0315756e+00
   4.4245980e+00
  -1.5380122e-01
   3.3452736e+00
  -8.0412005e-01
   8.3516117e-02
   6.1936257e-01
   7.9458537e-01
  -1.4566183e+00
   2.2387100e+00
   3.1840565e+00
   1.1873273e+00
  -3.6714529e-01
   4.9872069e+00
  -1.5840469e+00
  -8.4137293e-01
   2.1127325e+00
   6.7224290e-01
  -7.4565596e-01
   1.6535497e+00
   2.1795054e-01
   1.8856689e+00
   1.3741692e-01
  -3.9860211e+00
   2.6689076e+00
   1.3982192e+00
   1.7071490e-01
   6.5522700e-01
   2.1332373e+00
  -2.8436381e+00
   1.4356789e+00
   1.9114271e+00
  -2.4223308e+00
   1.0134741e+00
   2.9227044e+00
  -2.6937566e+00
   1.2101689e+00
   4.8389119e-01
  -3.0147309e+00
  -1.3551357e+00
  -2.8671950e+00
   4.4497907e-01
  -8.6433010e-02
  -1.6338282e+00
  -3.7978153e-01
  -3.2004818e-01
   1.6259467e+00
  -2.8003101e+00
  -2.0278914e+00
   7.0474568e-01
   3.1054393e-01
   3.3579783e+00
   4.3393812e-01
   7.4515366e-01
   1.6043630e-01
  -3.2057356e-01
  -2.6358940e+00
  -6.8581279e-01
  -1.3221507e+00
   2.4336649e+00
  -3.4440341e-01
   4.2402188e+00
  -1.2409899e+00
   1.5085018e+00
   5.1539193e-01
  -8.6615323e-01
   6.4304038e-01
  -2.0563229e+00
   1.5498889e+00
  -1.3403314e+00
   2.6843592e+00
   8.4215011e-01
   1.9817791e+00
  -1.9367098e+00
  -3.5839949e+00
  -2.5467086e-01
   7.6024654e-01
   1.1221565e+00
  -2.0727441e+00
   3.2537178e-01
   4.4250951e-01
  -9.4183550e-01
  -8.2600998e-01
   1.2311838e+00
  -1.1360260e+00
   2.2952884e+00
   1.5839444e+00
   1.7033594e+00
   2.5099847e+00
   2.1082188e+00
  -4.7307809e-01
   2.1167912e+00
   2.8285304e+00
   3.3765825e+00
   2.0455642e-02
  -9.2075763e-01
   2.7757311e+00
  -1.2774316e-01
  -4.2787663e+00
  -1.6928902e+00
   4.3034149e-01
  -1.2522419e+00
   8.9934686e-01
  -3.2154662e+00
   2.9620159e+00
  -2.8429696e+00
   1.6906180e+00
   5.3930649e-01
   1.9497870e+00
   4.0598268e-01
  -9.9765370e-02
   2.6441302e+00
  -1.1967410e+00
   6.6892672e-01
  -1.7944971e+00
  -3.9399473e+00
   1.4852288e+00
   2.0869518e+00
   2.1340649e-01
  -8.6860809e-01
  -5.1273660e+00
  -3.5351615e-01
   2.8766014e-01
  -3.8410649e+00
   2.4834822e+00
  -1.0284964e+00
   1.3375243e+00
  -6.0862401e-01
  -4.5944478e-01
   1.6285359e+00
  -4.1054791e+00
   1.2653545e+00
   1.4764950e+00
  -2.4042950e+00
  -2.4864594e+00
   4.3573180e-01
   6.9310369e-03
   7.1502824e-01
   5.4468620e-01
  -3.3830731e+00
  -2.1979005e+00
  -1.1638306e+00
  -1.8172725e+00
  -2.2374104e+00
  -8.3374206e-01
  -4.9013098e-01
  -1.7352040e-01
  -1.8308396e+00
  -2.1207263e+00
   3.1376917e+00
   2.4049335e+00
  -1.6420445e-01
   8.7001491e-01
  -1.2729126e+00
  -8.6154642e-01
  -1.8111197e+00
  -8.5614267e-01
  -2.1235359e+00
   1.1342718e+00
  -1.7629572e+00
   1.5822685e-01
  -6.5219245e-01
   8.1993773e-01
   4.6642939e-01
  -1.6836676e+00
   5.2941428e-01
  -1.5796112e+00
  -4.6433650e+00
  -1.0935287e-01
   1.7357888e+00
  -2.6430906e+00
   1.2902852e+00
  -5.5399495e-01
   1.7623015e+00
   1.3235345e+00
   7.8813585e-01
   2.5119897e+00
  -8.7989671e-01
  -3.9583666e+00
   7.6280933e-01
   8.1607185e-02
   4.3700947e-01
  -8.0661680e-01
   4.0615435e+00
   1.5187641e+00
   5.3905419e-01
   2.1281845e+00
  -6.4102926e-02
   1.4193813e+00
   2.4919381e+00
  -3.1603255e+00
   5.1880002e-01
   4.4414423e+00
  -9.3086656e-01
  -5.8245357e-01
   2.2312764e+00
  -2.1282804e+00
   1.0248481e+00
   1.2020157e+00
   3.2577033e-01
  -2.2940298e-02
   1.6282478e+00
   1.0132287e+00
   2.4370783e+00
   6.0046985e-01
   3.7695693e-02
  -7.3176485e-01
   6.0088324e-01
  -1.6563560e+00
   1.7655922e+00
   4.7913734e-01
  -3.8888553e+00
   3.4646090e+00
  -2.0923323e+00
   1.6199675e+00
   8.3894949e-01
  -1.9581041e+00
  -2.5966314e+00
   3.3629989e+00
  -1.3048555e+00
  -1.5352730e+00
  -5.4247780e+00
  -3.7678513e+00
   2.9114070e-01
  -2.0082780e+00
   4.5198598e-01
   4.3375006e-01
   2.0298773e-02
  -1.4787245e-02
   1.0924342e+00
   1.8719124e+00
   9.1176228e-01
   2.1117161e+00
  -3.2038826e+00
  -6.0939282e-01
  -5.7313424e-02
  -7.5984591e-01
  -1.8008638e+00
  -3.7301903e-01
  -1.2838782e+00
   2.5208069e+00
  -1.2961525e+00
   1.0470337e+00
  -1.3035387e+00
  -2.2163202e+00
   4.9658103e+00
  -3.1764113e+00
  -2.9580276e+00
  -2.8424976e-02
   3.1742747e-01
   1.4885907e-01
  -1.3166204e+00
   6.8593153e-01
  -5.1204120e-01
  -2.9246944e-01
  -4.8280335e-01
   6.1212468e-01
   6.0846581e-01
  -2.2609082e+00
  -1.2367172e-01
   2.0910368e+00
  -4.5422258e-01
   2.0024727e+00
  -1.7435335e+00
   1.0683183e+00
  -3.4802030e+00
  -1.5150678e+00
  -1.8274259e+00
  -6.1363560e-01
  -7.5206355e-01
   4.8270269e-01
  -1.1118825e-01
   1.9709281e-01
  -2.3333878e+00
  -3.2310511e-01
  -2.2815204e+00
   1.8249046e+00
   4.1041310e+00
  -1.3966684e+00
   2.2270559e+00
   1.2888157e+00
   6.9222427e-01
  -9.6395689e-01
   1.0034308e+00
  -1.4876926e-01
   1.9122530e+00
  -2.7034737e-01
  -3.0391689e-01
   1.0083320e-02
  -1.0154565e+00
  -2.9848399e+00
   3.3754116e+00
   2.4712419e+00
  -3.1795784e-01
  -3.4236575e-01
  -7.7101460e-01
   5.7475146e-01
  -1.4858926e+00
  -3.2347894e+00
  -2.2416835e+00
  -5.9797964e-02
   6.1025893e-01
   7.1381194e-01
  -1.1191823e+00
   2.9755218e+00
  -8.2557407e-01
   8.9584102e-02
  -1.8352502e-01
  -3.3418917e+00
   4.7793123e-03
   8.8263711e-01
  -2.5221612e-02
   1.4064625e+00
   3.0742817e-01
   4.3172463e-01
   1.0539372e+00
  -5.9877492e-01
  -8.2207728e-01
  -2.1057134e-01
  -7.9934632e-01
   2.8352476e-01
   3.4253709e+00
  -4.3864429e+00
  -2.8423533e-01
  -2.2305138e+00
   2.4955833e+00
  -2.2222172e+00
   2.2723628e+00
  -2.5441317e-01
   8.6109742e-01
   2.1911099e+00
   8.2944144e-01
  -3.1979824e+00
  -1.9681653e+00
   1.9437950e-01
  -1.0264383e+00
   1.7511446e+00
  -7.7046611e-01
  -1.6813486e+00
  -4.3217220e+00
   1.4310482e-01
   2.4717211e-01
   6.1154344e-01
   8.1638548e-01
   4.1990288e+00
  -2.2809231e+00
  -1.3494968e+00
  -1.5121192e+00
   1.3250580e-01
   2.7602048e+00
  -1.6869587e+00
  -1.9306265e-01
  -1.8299831e+00
  -1.5705117e-01
  -1.6856110e+00
   9.6828052e-02
  -3.6439321e+00
  -2.7844276e+00
  -9.2644146e-01
  -2.1086741e+00
   4.9097306e+00
   6.0620727e-01
   1.5792569e+00
  -2.6586029e+00
   3.7180963e+00
  -2.2230935e+00
   1.9238066e+00
   2.8652432e+00
  -6.2061656e-01
   2.9514861e+00
  -2.1686461e+00
   1.6863028e+00
   1.7052532e+00
   3.2992033e+00
   1.6304194e+00
   2.6847876e+00
  -9.7433576e-01
  -1.2029897e+00
  -3.5719213e-01
   3.5731370e+00
   1.7357753e+00
   1.4617307e-01
   1.1560398e+00
   7.6476177e-01
   1.2233416e+00
   4.2583943e-01
   9.2326974e-01
   1.3767049e+00
   1.3119316e+00
   2.4982260e+00
   2.9525759e+00
  -1.9343702e+00
   7.1968550e-01
  -1.9040784e+00
  -1.9110424e-01
  -1.0223781e+00
  -3.4221865e+00
  -4.2816865e-01
  -2.4072473e+00
  -3.4766461e+00
   1.9422373e+00
   1.1043870e+00
   1.3051714e+00
  -5.3672145e+00
  -1.4391354e+00
   1.9203016e+00
   8.9049942e-01
  -4.2269682e+00
   2.1911682e-01
  -1.9495437e+00
   6.3592604e+00
  -6.1221134e-01
   5.5787081e-01
  -5.0461208e-01
   6.4019349e-01
   1.8234021e+00
   1.1937291e+00
  -1.2444756e+00
   2.3573103e-01
  -2.3097902e-01
   1.1027384e-01
  -2.3429889e+00
   9.1812459e-01
   1.1432586e+00
  -1.1073949e+00
  -1.6876692e+00
   9.0368068e-01
   1.8342018e+00
   1.6278809e+00
   3.1375750e+00
  -7.5897020e-01
   3.3953830e+00
  -1.6724910e+00
  -8.6972167e-01
  -6.8124177e-02
  -9.4434391e-01
   2.5085201e+00
  -1.4050275e+00
   3.1415915e-01
   6.3601039e-02
  -2.7816851e+00
   3.2485848e+00
  -3.7509680e-01
   1.9280279e+00
   1.8382023e+00
  -3.1282091e-01
   1.5817223e+00
   1.8573034e-01
  -1.0131071e+00
   5.5169215e-01
  -2.4111542e+00
  -1.7410902e+00
   1.1553251e+00
   1.4511138e+00
   1.6937420e+00
   9.6285148e-02
   3.2804965e-01
  -1.2921575e+00
  -3.0097344e+00
  -1.4987878e+00
   4.1613508e-01
  -1.0274948e+00
  -6.4668735e-01
  -1.1079796e+00
  -2.2142917e+00
  -1.1188914e+00
   2.3662305e+00
   3.3181181e+00
  -2.1290310e+00
  -2.7602827e+00
  -1.1235473e+00
  -7.4516347e-01
   2.3656972e-01
   6.3142406e-01
   1.9333679e+00
  -1.0314195e-01
   4.3699878e-01
   6.6947487e-01
   7.1188276e-01
   1.7449078e-02
   1.6491517e+00
   2.6168338e+00
   2.6290507e-01
  -1.2497875e+00
  -2.9128769e+00
  -9.5126218e-01
   3.0317596e+00
   1.7102536e+00
  -3.8474384e+00
  -1.0770941e+00
   2.9222350e-01
   1.0224990e+00
   3.0774253e+00
   6.4400236e-01
  -3.7605208e-01
   1.1914997e+00
  -1.2226874e+00
   3.0116467e+00
  -7.4851940e-02
   2.9751627e+00
   2.9814237e+00
   3.6702955e-01
  -2.1657079e+00
  -1.8486197e+00
  -2.3716397e+00
  -9.9386056e-02
  -2.2191904e-02
  -1.0286390e+00
   1.5411107e+00
   2.5477682e+00
  -1.9812727e+00
  -3.5363704e+00
  -9.7334175e-01
  -1.0034432e+00
   9.9855593e-01
  -8.9518723e-01
   9.4757186e-01
  -1.3964567e+00
   3.2005198e-01
   1.8926727e+00
  -2.7944124e-01
   2.3988549e+00
   1.0342854e+00
   5.2880090e+00
  -8.6853700e-01
  -3.7896236e+00
   9.0230208e-01
   8.8272214e-01
  -3.6994256e+00
  -5.1808986e-01
   1.6495524e+00
   2.5364559e-01
  -4.4588953e-01
   1.1526817e+00
  -1.8280520e+00
   3.8180566e-01
  -3.5727266e+00
  -1.4668311e+00
  -2.1439034e+00
   8.5241302e-01
   2.1197249e+00
   1.2009972e+00
   2.1548004e+00
  -3.0364064e-01
   2.3057358e+00
   2.6030004e+00
  -4.0822452e+00
   9.7619812e-01
  -7.9539024e-01
  -8.6298404e-02
   3.7123712e+00
   1.5995303e-01
   1.2323036e+00
   1.9056256e+00
  -4.8314596e-01
   4.0238720e-01
  -3.9932441e-01
   3.7125925e-02
   1.2918940e-01
  -6.0584569e-01
  -1.8720927e+00
  -1.9482484e+00
   1.8203772e+00
   2.6852467e+00
   3.4794853e-01
  -1.5523450e-01
  -3.1958848e+00
  -2.3300077e+00
   2.2561285e+00
  -3.8468432e+00
  -7.5700697e-01
  -2.6925348e+00
  -1.7208562e+00
  -1.7801601e+00
   3.2741839e+00
  -8.2230076e-01
  -7.7898664e-01
  -7.2141355e-01
  -1.1336734e+00
  -2.1625289e+00
  -5.6985134e+00
   1.2812253e+00
   5.0777906e-01
  -4.7219201e+00
   1.2779140e+00
   7.0256392e-01
   2.8890985e+00
   8.5786586e-01
  -7.5018992e-01
   1.3521267e+00
  -9.6054108e-01
   4.5846022e-02
  -9.6634625e-02
  -7.7589967e-02
  -5.7948794e-01
  -2.5951242e+00
   1.4449222e+00
  -3.0002917e+00
  -2.1200852e+00
  -1.2058296e+00
  -5.1362434e-01
   4.8700302e-01
   7.6311939e-01
  -1.0318374e+00
   6.6856416e-01
  -4.0289027e+00
   3.1396881e-01
   4.5905942e+00
   5.9929330e-01
   3.7713974e-01
   1.0084503e+00
  -1.4259417e-01
  -8.0074171e-01
  -1.9399076e+00
  -3.4487440e+00
  -1.0844998e+00
   2.6613775e+00
  -1.1198888e+00
   2.4216811e+00
  -1.6492278e+00
  -2.0057781e+00
  -9.9802147e-01
   1.3432870e-01
   1.0365873e+00
  -1.6910503e-01
   2.2360225e+00
  -2.2080031e+00
  -8.0228439e-01
  -3.1821196e-01
   2.5508235e+00
   3.6079580e-01
  -2.0936719e-01
  -6.0649323e-01
   1.0314350e+00
   4.7881304e-01
  -4.8037400e-01
   6.6262133e-01
   2.0140667e-02
  -4.6172198e-01
  -8.4172089e-01
  -6.0895233e-01
   4.0591103e+00
  -2.5506607e-01
  -1.9175122e+00
   2.8825089e+00
   2.9886470e+00
   9.9515639e-01
  -1.9469398e-01
   1.4957850e+00
   3.1459287e+00
  -1.9968177e+00
   1.1427525e+00
  -1.6345644e+00
   1.1543516e+00
  -9.6251583e-01
   1.6156290e+00
  -6.2532342e-01
   2.0725936e-01
  -2.0640530e+00
   1.3931270e+00
  -9.2352870e-01
  -2.8343187e+00
   6.5035053e-01
  -1.8517938e+00
  -2.7002505e-01
  -7.3006016e-01
   3.7444053e+00
  -1.6902749e+00
  -3.8358458e-01
  -5.3469306e-01
  -3.4489187e+00
  -5.7377325e-01
  -2.3639012e+00
   3.8793099e+00
   2.0635212e+00
  -1.9078987e+00
   2.6704390e+00
  -5.0236935e+00
  -1.0013960e-01
  -1.1712570e+00
  -1.6171976e+00
   3.4783438e+00
   3.3271671e+00
   2.3090791e+00
   2.5685911e+00
  -1.0188215e+00
  -4.8278279e+00
   3.3419485e-01
  -1.3003889e+00
   6.4595417e-01
   1.4617639e+00
  -3.1784020e-02
  -2.2505016e+00
   1.9461086e+00
  -1.1961904e-01
  -1.9020999e+00
  -3.1815851e+00
  -1.1084146e+00
   9.9321689e-01
   1.1494621e+00
  -1.0189049e+00
   2.1691826e-01
   2.2217160e+00
  -5.5618205e-01
  -2.3373256e+00
   3.5018828e+00
   2.9044095e+00
  -4.0086467e-01
  -1.0315433e+00
  -1.9462615e+00
  -1.9136621e+00
   1.2167000e+00
  -1.3003531e+00
   3.6584509e+00
  -2.9012739e+00
   1.4993470e+00
  -1.3014734e+00
  -2.4505974e+00
   7.4404421e-01
  -2.6440678e+00
  -2.0396783e+00
   1.9066252e+00
   7.4498634e-02
  -8.8105573e-01
  -3.2689776e+00
   2.5890870e-01
  -1.3142169e-01
   1.1808522e+00
   3.6616551e+00
   2.5396266e-01
  -2.2601920e+00
  -5.5958071e-01
  -7.7314433e-01
  -2.6690516e-02
  -3.1853432e+00
  -2.3784734e+00
   2.8602462e+00
  -8.1425431e-01
   6.4150623e-01
   9.7060146e-01
  -6.7864219e-04
  -3.0582315e+00
  -4.4764492e-01
   6.8726795e-01
   5.5773015e-01
  -9.1834696e-01
   1.2201331e+00
   2.9118511e+00
  -1.2570546e+00
  -1.8036499e-01
  -1.4430288e+00
   1.6968638e+00
  -1.6625724e+00
   1.6120366e+00
  -5.6657420e-01
  -8.1764517e-01
   6.2683819e-01
   4.6189277e-01
  -2.4289309e-02
  -5.3028659e-01
   4.4722184e+00
  -7.1627128e-02
   2.3064593e-01
  -9.1408181e-01
   1.8310712e+00
  -2.6745169e+00
  -1.0170004e+00
  -1.5437708e+00
   2.8026186e+00
  -2.6735056e-01
   3.4899905e-01
  -1.1532660e+00
   1.3007961e+00
  -2.5455305e+00
   1.0404649e-01
   3.3293628e-01
   8.8499677e-01
  -3.6306765e+00
   1.9374034e+00
   1.4900325e+00
   2.2001559e+00
  -1.2468337e+00
  -2.1155025e+00
   8.1334970e-01
   1.1876995e+00
  -2.1847875e+00
   2.8360300e+00
  -6.3425412e-01
   5.3689365e-01
   1.5859391e+00
  -2.2147446e-01
  -8.8436505e-01
  -2.8482611e+00
  -1.8061573e-01
   4.0898290e-01
   6.8878797e-01
  -1.5240056e+00
  -3.3252050e+00
   2.9035502e+00
  -9.1150457e-01
  -3.1151113e+00
   3.8041905e-01
   1.4576090e+00
  -2.7532126e+00
   3.1040128e+00
  -3.3420667e-01
  -2.0695012e+00
   2.3436178e-01
   2.2587003e-01
  -3.0348127e+00
  -2.0657577e+00
  -1.6378512e+00
  -6.1543379e-01
   7.7236403e-01
   1.0576448e+00
  -5.7692066e-01
  -1.0782386e+00
   2.7010511e+00
  -1.1188143e-01
  -2.7205736e-01
  -4.3792334e+00
   2.5551587e+00
  -3.1246819e+00
  -3.2776911e+00
   1.5213424e+00
  -2.0186267e+00
  -1.6656675e+00
   1.9339590e+00
  -1.7571702e+00
  -2.6186457e+00
  -4.4856745e+00
  -4.8279508e-01
   1.6827399e+00
   1.9609114e-02
   5.1324804e-01
   2.3897201e+00
  -9.5586755e-01
   8.4177745e-01
   8.9507076e-01
   1.1655499e+00
  -3.1340637e+00
  -1.3842095e+00
   1.1659336e+00
   1.1793783e-01
   1.9659798e+00
   5.3528448e-01
   7.4254067e-01
  -6.9335171e-01
   3.3111379e+00
  -2.0368305e-01
  -1.7631458e+00
  -2.4692191e-01
  -2.0407737e-01
  -1.0360943e+00
   2.8242882e+00
   2.3407792e-01
   6.9248824e-01
  -1.0074486e+00
  -1.7259202e+00
  -1.8660179e+00
   1.1074564e+00
   2.1042627e-01
   6.3128475e-01
   7.6799903e-02
  -8.2216082e-01
  -3.8931677e-02
   1.9975022e+00
   1.7807900e+00
  -3.3835448e+00
   4.1956407e+00
  -5.0010872e-01
  -3.5303081e+00
  -1.3380725e+00
   2.1784284e+00
  -3.5165134e-02
   2.1968407e-01
   8.4177473e-01
   1.5461010e+00
  -3.2383995e-01
   1.4143872e+00
  -1.0118747e+00
   3.7267120e-01
  -1.6464120e+00
   1.7762430e+00
   5.1627600e-01
   6.8482871e-01
   6.8499574e-02
   1.3357369e+00
   1.7238316e+00
  -1.0136686e+00
   1.0446432e+00
   7.3989922e-01
  -1.9211759e+00
  -2.0896135e+00
  -1.5131306e+00
  -6.6946316e-01
  -3.2746000e-01
  -4.8731204e-01
   6.5835214e-01
  -2.9014112e+00
  -2.9825982e+00
   2.2285492e+00
  -7.9475450e-01
   5.0562610e-01
   6.5667439e-01
  -1.0637871e+00
  -3.7971098e-01
   1.4013227e+00
  -2.2651088e+00
   3.4444703e-01
   3.5120108e-01
   3.7802679e+00
   7.3241881e-01
   7.4871060e-01
  -1.1179387e+00
  -5.1178338e-01
  -2.1967593e-01
  -1.0267071e+00
   5.8259173e-01
   1.4382687e+00
  -3.1780880e-01
   1.5986947e+00
   8.0034520e-02
  -4.0804172e-01
  -1.0331511e+00
   1.5442914e+00
   1.3397103e+00
   4.8313036e-02
  -1.1303013e+00
   2.6482319e+00
  -1.6750512e-01
   1.5369916e-01
  -4.0722071e-02
   3.3315170e-01
  -7.3424810e-01
   1.5070577e+00
   2.2615661e+00
  -7.5876393e-01
   3.2771710e+00
   1.1817028e+00
  -3.5972175e-01
  -1.0611913e+00
   4.3012926e-01
  -1.0067935e+00
  -3.7496419e+00
   1.2948934e+00
  -4.7020000e-01
  -1.7408919e+00
  -1.2696331e+00
   1.7613089e+00
   8.0230901e-01
  -2.1632000e-01
  -9.8524904e-01
  -2.6733389e-01
  -1.9625284e-01
  -4.2079603e+00
   1.6097197e+00
  -3.0679407e+00
   2.7564924e-01
  -1.6651351e+00
   1.0095474e-01
   2.0970097e+00
   1.6656794e+00
  -9.2613241e-02
  -5.2000607e-02
   1.1380617e+00
   1.5424480e+00
  -2.7735219e-01
   1.8605833e+00
   7.5284917e-01
   3.5236796e+00
   3.7201920e-01
  -3.0619764e+00
  -6.2961622e-01
   4.7105329e-01
   1.0704508e+00
   5.1007195e-01
  -3.1793807e-01
   7.9040512e-01
   2.5876246e+00
  -7.1113496e-01
   1.6609198e+00
   7.9790478e-01
   1.5750681e+00
   1.1505823e+00
   1.7787518e+00
   5.4700046e+00
  -2.5462847e+00
  -1.2307965e+00
  -2.5594633e-01
  -6.6616440e-01
  -1.4526084e+00
   1.2782781e+00
  -1.6051997e+00
  -2.4852116e+00
   2.5015260e+00
   1.2262066e+00
   5.6214375e-02
   1.1956782e+00
   9.7026656e-02
  -1.4090066e-01
  -5.9510649e-03
  -5.8292644e-01
   3.7666370e-01
  -1.3714142e+00
   1.2021228e+00
  -8.3771355e-01
   2.1977617e-01
  -3.2700080e+00
  -6.8598685e-01
  -7.3431756e-01
   2.3794204e+00
   1.5377576e+00
   4.3503296e+00
  -1.6912001e+00
   2.0993054e+00
   1.3854601e+00
  -5.6323884e+00
   2.0732136e+00
  -1.3082711e+00
  -4.6815522e-01
   1.6863268e+00
  -7.8527751e-01
  -1.2110582e-01
  -1.5449559e+00
  -3.6269175e-01
  -3.2189122e+00
   1.0841483e+00
   8.4135583e-01
  -1.0485328e+00
  -1.7186781e+00
  -9.1446112e-01
  -1.6271857e+00
  -1.1390576e+00
   1.9651999e+00
  -5.6566529e-01
  -4.2239805e-01
   3.8432100e-01
  -3.3980105e-01
   1.3976801e-01
   1.3203202e-01
  -1.9273860e-01
  -4.9007703e-02
  -1.2633184e+00
  -5.2200181e-01
  -8.0339943e-01
  -2.6322698e+00
   3.8327781e-01
  -3.7313911e-01
  -3.3197436e+00
   2.1397911e-01
   2.3511544e+00
  -2.1687369e+00
  -1.5579643e+00
  -1.4908102e+00
   1.6810661e+00
   8.6515346e-01
   2.5638693e+00
  -1.3230730e+00
  -1.0951684e+00
   1.9110396e+00
  -2.3849700e+00
  -1.3836064e+00
  -2.0394709e+00
   2.3451038e-01
  -4.0123259e-01
   6.3893204e-01
  -6.2387342e-01
   3.0427261e+00
  -1.3606384e+00
   1.5042626e-01
   1.6376930e+00
   2.6633991e+00
  -6.7235794e+00
  -3.6921928e-01
  -3.0214006e+00
  -7.6842488e-01
  -1.5943720e-01
   1.7628392e+00
   4.6535544e-01
   1.2528517e-02
   9.3146222e-01
  -3.2428380e+00
  -5.9461806e-01
   8.7021913e-01
  -1.7272102e+00
  -5.1963884e-01
   2.2969502e+00
  -1.6687469e+00
  -1.4016541e+00
   1.2604902e+00
   3.5839684e-01
  -3.9178155e+00
   2.8712642e+00
   1.6615949e+00
  -3.2175996e-01
  -1.1392768e+00
  -6.5315138e-01
  -1.6520184e-01
  -2.3835684e-01
   1.3026489e+00
  -2.2625373e+00
  -2.1189274e+00
   2.5151688e-01
  -1.9749154e+00
   2.1610559e+00
  -1.6776644e+00
   6.7943535e-01
   2.1712102e+00
   5.7688026e-01
   6.5496776e-01
   2.1684348e+00
  -1.8110580e+00
   1.9675320e+00
   5.6164474e-02
   1.6961499e+00
   1.5626066e+00
  -8.8667331e-01
   2.3248311e+00
  -6.5542845e-01
  -1.9816063e+00
   1.7293334e+00
  -2.2472746e+00
  -1.2226445e-01
  -1.2009126e+00
  -6.5533645e-01
  -5.2568206e-01
  -2.2680788e-02
  -2.9512369e-01
  -2.8391847e+00
  -2.9697918e+00
   6.7897498e-01
  -1.2201780e+00
   5.5874552e-01
  -1.5390385e+00
   9.6546968e-01
  -4.3205592e+00
   1.1564212e+00
   9.9308490e-02
  -2.0111539e+00
   5.5295377e-01
   2.6933597e+00
  -1.6610117e-01
   1.6200999e+00
  -5.6846216e-01
  -3.1850134e+00
  -4.4856614e-01
  -1.4888084e+00
   2.1502888e-01
  -4.5314779e-01
  -1.7779454e+00
  -1.8133382e+00
  -1.6223671e+00
   6.1613130e-02
   6.6095375e-02
  -8.6747179e-01
  -1.2158135e+00
   1.4349063e+00
   2.9442316e+00
   4.3106990e-01
  -6.8651200e-01
   6.4890095e-01
   1.2395090e+00
  -1.8122447e-01
  -4.1659556e-01
  -3.2017772e+00
   9.7378705e-01
   1.0701426e+00
   1.7586395e+00
  -5.3020943e-01
  -2.9585703e+00
   2.1290518e+00
   3.6581943e-01
  -1.2156357e-01
  -9.1076933e-01
  -1.2633331e-01
   1.7377638e+00
   3.7885068e-01
  -2.4373960e+00
   1.0242637e+00
   6.3853158e-01
  -6.0373041e-01
  -8.4578173e-01
  -7.3528517e-01
  -1.3907008e-01
   8.4362395e-01
  -8.1940932e-01
  -2.6049405e+00
  -3.1284538e+00
  -2.4971979e+00
  -9.3105811e-01
  -2.3412390e+00
  -8.5511753e-01
   7.0643326e-01
   1.7819836e+00
   2.0225782e+00
  -1.7188349e-01
   1.6280034e+00
   2.0684386e-01
   5.6200372e-01
  -3.8601280e-01
  -5.6203819e-01
   2.3974589e+00
  -9.6051282e-01
   3.3231223e-01
  -9.9019465e-01
  -2.8228308e+00
  -1.7014959e+00
   1.6021625e+00
   1.8658363e-01
   2.3986320e+00
   3.4870058e-01
   1.2018044e+00
   5.4578000e-01
   2.4669108e+00
  -1.0426958e+00
  -4.0548337e-01
  -1.3654691e+00
  -5.2393185e-01
  -1.1183064e+00
  -1.3854425e+00
   3.1610346e+00
  -1.2943010e+00
  -1.4052316e+00
  -8.2483363e-01
  -1.0721316e+00
  -2.4146322e+00
   5.0660138e-01
  -3.8184639e-01
  -1.9665956e+00
   1.5035286e+00
  -1.1659348e+00
   2.5358476e+00
   1.2872684e+00
   1.9722002e+00
   3.7523050e+00
   3.0343489e+00
  -3.4357148e+00
  -8.9266826e-01
  -1.5424854e+00
  -1.8603301e+00
   1.1085730e+00
  -7.7993555e-01
  -1.1881247e+00
   2.3849121e+00
  -9.4515494e-03
   2.1228539e+00
  -2.3318905e+00
   7.6883606e-01
   1.9410379e-01
  -9.5358251e-01
   2.1272231e+00
  -1.2831940e+00
  -1.6773565e+00
  -1.8211429e+00
   1.7125546e+00
   6.4793586e-01
  -1.7237694e-01
  -2.2061850e+00
   2.8540604e-03
   1.4434285e+00
  -9.7838828e-01
   2.3616492e+00
   1.1918280e+00
  -1.9522927e+00
  -4.8874439e-01
   6.6137362e-01
  -3.7433958e-01
  -6.6350721e-01
  -1.3347401e+00
   1.6330185e+00
   1.9854244e+00
  -1.8866800e+00
  -1.7313660e+00
   3.0706547e-01
   2.6019137e+00
  -1.5128369e+00
   1.2643607e+00
   9.5314467e-01
  -1.3252631e+00
   8.8159027e-01
   1.0356960e+00
   9.0518047e-01
  -1.3066057e+00
  -1.1734011e-01
   3.4635609e+00
   3.1867489e-01
   5.6184853e-01
   3.8541482e-01
   9.9622264e-01
   1.4313144e+00
   1.8792060e-01
  -9.9483209e-01
  -1.3953944e+00
  -2.6072572e+00
   1.3952184e-01
   1.2607091e-01
   7.0880577e-02
  -2.7331091e+00
  -5.4822807e-01
  -2.8346185e-01
  -5.0216579e-01
  -3.3611794e-01
   1.4652258e+00
  -1.9064626e+00
   1.1511327e+00
  -7.8873197e-01
  -2.2662866e+00
   2.0886159e+00
  -2.2046526e+00
  -1.0176992e+00
   3.3413067e-01
  -5.5528673e-01
  -1.4093929e+00
   3.2022331e+00
   1.5481519e+00
   1.4020396e+00
   1.6371439e+00
   6.0575695e-01
  -1.5819816e+00
   1.9712482e+00
   3.9907256e+00
  -1.3989992e+00
   4.1746449e-01
   2.7247845e-01
  -5.0956368e-01
  -6.0531525e-01
  -1.7852724e+00
   6.0919607e-01
  -1.4143587e-01
  -4.7371319e+00
  -1.8373285e+00
  -1.5721490e+00
  -1.2439155e+00
   2.3039690e+00
  -1.3621515e+00
  -1.8333059e+00
  -4.4921808e-01
  -7.2643467e-01
  -9.5382699e-01
  -1.7756996e+00
   9.9943955e-01
  -6.9217343e-01
  -2.1786574e+00
   2.0551669e-01
  -3.5650698e-01
  -1.1004494e+00
  -9.0849961e-02
  -9.0798236e-01
  -1.5990633e-01
  -2.4579172e+00
  -1.8340479e-01
   3.0724592e+00
   2.2327278e+00
   6.2321348e-01
  -1.7604503e+00
   1.6164261e+00
  -4.7055343e-01
   1.7709774e+00
   1.3747320e+00
   2.5347447e+00
   4.3193582e-01
  -1.6291947e+00
   2.2467025e+00
   1.2491977e+00
   9.2199056e-01
  -1.5240442e+00
  -4.9718635e-01
  -1.6113551e+00
   1.9054869e+00
  -2.6787450e+00
   2.2779274e+00
   4.1334595e-01
  -2.2365102e+00
   1.4670327e+00
  -1.4706923e+00
  -5.4723771e-01
  -5.3017747e-01
   2.0860421e+00
  -2.2425001e+00
   1.7237201e+00
  -4.5103802e+00
   1.8828587e+00
  -3.5636178e+00
   1.2692492e+00
  -3.3867484e+00
  -2.0515297e+00
  -1.5637280e+00
   3.2438531e+00
   5.0234315e-01
   2.2587081e+00
   3.9398074e+00
   2.8609609e+00
   1.6515826e+00
  -1.4224258e+00
   1.9229511e+00
   4.5862119e-01
   3.8484992e+00
   1.2120028e+00
   1.5648128e+00
   2.4116602e+00
  -1.6282980e+00
   2.0888786e+00
   2.0981016e+00
   3.9955541e+00
  -2.4810023e-02
  -1.1590676e+00
   1.7029772e+00
  -7.8530492e-01
  -4.5577971e+00
  -1.5683414e+00
   1.3380254e+00
  -3.0591227e+00
  -1.7464795e-01
  -2.4063250e+00
  -1.2919157e+00
  -3.2568988e+00
   2.1926184e-01
   2.2866443e+00
   2.5661123e+00
   1.7882195e+00
   1.4244854e+00
   2.7374416e+00
  -2.4832624e+00
  -1.2813147e+00
  -1.7381332e+00
   2.5574631e+00
   1.3890651e+00
   1.4807568e+00
  -1.4793842e+00
   1.7721908e+00
  -2.7130302e+00
  -1.0571176e-01
   9.4697947e-01
   1.9673560e+00
   2.8422267e+00
  -1.3835860e+00
   2.6809675e-01
  -1.1487524e+00
  -1.6727888e+00
  -2.6733626e-01
  -1.4447491e+00
  -2.1208726e-01
   4.0915758e-01
  -2.0651031e+00
  -4.6852917e-01
  -1.6264953e+00
  -5.9829363e-01
   6.0169610e-01
  -1.1391271e+00
   3.8623520e-01
   1.6274625e+00
  -8.1727272e-01
   2.2170197e+00
   1.5686481e-01
   2.3200959e+00
  -3.5006570e+00
   9.0253244e-01
  -2.4826469e+00
   2.1864254e-01
  -2.6309438e+00
  -1.6569665e+00
  -4.4445796e-01
   3.0515362e-01
  -7.5651652e-01
   3.9004569e+00
   1.3867797e+00
   2.1144681e+00
  -2.4884685e+00
  -1.9469855e+00
   2.3810478e+00
   1.7000799e+00
   7.4599314e-01
  -4.4748428e-01
  -2.4705149e-01
   2.0844281e+00
  -1.6700229e+00
  -4.1644192e-01
   2.7579014e-01
   1.0956489e+00
  -1.0548519e+00
  -1.0098070e+00
  -1.4833759e+00
  -4.6410922e-01
   3.1839571e-01
   3.3978479e-01
  -3.6129776e+00
  -1.1900064e+00
  -1.3890950e-01
   1.6679635e+00
   3.1228085e+00
  -1.4918342e+00
  -2.1034116e+00
   1.7178350e+00
  -2.5851253e-01
  -5.8104542e-01
   1.7041983e+00
  -2.1681735e+00
  -1.2138373e+00
   5.1673747e-01
   2.6259490e+00
   1.0730351e+00
  -3.1540208e+00
  -1.1292157e+00
  -6.0276468e-01
   1.6065445e+00
   9.0213261e-01
   6.3092015e-01
   2.5719950e-01
  -5.7622610e-01
  -4.6684761e-01
  -2.3389675e-01
   1.2398367e+00
  -1.0203181e+00
   2.5492519e-01
  -3.1510698e-01
  -4.4828794e-02
  -2.9135300e-01
  -1.5058103e+00
  -2.5516586e+00
   1.4409338e-01
  -2.8982813e-01
   2.1130107e+00
  -2.3743517e+00
  -2.3674307e+00
  -2.7075844e+00
   2.4917180e+00
   2.1329952e+00
   2.1088522e+00
  -2.4708886e+00
   5.0141563e-01
   4.7810353e-01
  -2.2579119e+00
   1.8553315e+00
   1.3025319e-01
  -6.9825296e-01
  -1.8640347e+00
   2.1380381e+00
  -3.0050805e-01
   1.1666936e+00
  -6.3281800e-01
  -2.8525840e+00
   4.4230851e-01
  -1.2567432e+00
  -4.5303853e-01
  -1.0456647e+00
   1.6070013e+00
  -1.2989089e+00
   5.4526786e-01
  -8.7050867e-01
  -1.1751787e+00
   1.4965012e+00
  -8.2467745e-01
   1.0401320e+00
   4.3293226e+00
   4.3652887e+00
   2.3994178e+00
  -9.0620663e-01
  -2.4797593e+00
   2.1918917e+00
   2.9298922e-01
  -4.8504421e-03
  -1.4598777e+00
   3.9812750e-01
  -1.8840329e-01
  -4.4087788e-01
   2.5552217e-01
  -1.2497867e-01
   2.3478138e+00
  -3.9583138e+00
   8.3232138e-01
  -5.1891877e-01
   2.1125284e+00
   4.7921748e+00
  -5.4534270e-01
   1.5583298e+00
   1.1030289e+00
  -1.0595806e+00
   1.8624193e+00
  -8.6070147e-01
  -2.1748492e+00
  -1.4889023e+00
  -4.8378680e-02
   9.6234807e-01
[truncated: 280,008 more chars]
