# Supplementary material for: Estimation of stationary and non-stationary moving average processes in the correlation domain
Source: PLoS One. 2025 Jan 27;20(1):e0314080. doi: 10.1371/journal.pone.0314080 (PMC11771944; doi:10.1371/journal.pone.0314080)
Supplement: S5 Dataset — (TXT) [file pone.0314080.s005.txt]

  -1.4671515e+00   2.3382357e+00   1.6244744e+00  -1.2975739e+00   9.7237401e-01  -6.1208605e-01   2.8134667e-01   3.8315852e+00  -8.0082799e-01   2.7399215e+00  -4.1248984e+00  -1.3484460e+00   1.1108751e+00   3.6775260e-01   2.2968153e+00   9.9734333e-01   4.1865363e-02   5.5960318e-01   7.2028222e-01   1.3047645e-01   3.0469422e+00   1.4025760e+00  -1.3923535e+00  -1.2407855e+00  -1.8949409e-01  -5.7131937e-01  -2.3209143e+00  -1.0949639e+00  -1.3549846e+00  -9.0395841e-01  -8.9968079e-01  -1.0675006e+00  -5.2968530e-01   2.7006652e-01  -1.1523504e+00  -3.8937842e-01  -3.3711374e+00  -4.2252480e+00   4.5382082e+00  -1.5616529e+00   2.6552366e+00   2.6917271e-01   6.7787738e-01  -1.0220450e+00   3.6178173e-01   2.9063347e+00   6.4264535e-01   1.4291600e+00   8.3009133e-01  -3.9351573e+00   2.2291363e+00   1.5742797e+00   4.8105105e-01  -3.9163865e-01  -1.6520608e+00   8.5282028e-02   3.1093234e+00  -1.0779290e+00  -1.4716352e+00  -1.2072574e+00   5.4118956e-01  -3.9297170e-01  -2.6111063e+00   1.0429119e+00   8.5937532e-01   2.9029857e+00   1.9062148e+00  -9.9440722e-02  -1.6706452e+00  -7.4523116e-01  -2.8464855e-01   2.0671481e+00   8.6546728e-01   1.6009300e+00  -1.5606949e+00  -7.9251227e-01  -1.7244322e+00  -1.6113736e+00   1.3496106e+00   4.3130194e-01   3.7919959e+00  -1.1163632e+00  -1.6839980e+00  -9.2137548e-01   1.9971820e+00   5.4932275e-01   6.9016642e-01   6.2078628e-01  -6.4574473e-01   3.7106684e-01   2.8423015e+00  -2.7533784e-01   1.6730771e-01   2.5292571e-01   7.8367974e-01   1.0553971e+00   2.3757057e+00  -3.6351461e-01  -9.1750480e-02   2.9717264e-01
   9.1104443e-01  -2.9706877e+00  -8.5167416e-02  -1.5216507e+00   2.7929774e+00   6.4133481e-01  -1.0484906e+00  -3.2476014e+00   2.9130645e-01   1.2744317e+00   8.2766996e-01  -3.6256488e-01  -2.0502811e+00   1.6072247e+00  -6.2498622e-01  -3.4861181e-01   2.5222118e+00   4.9176668e-01  -1.3557498e+00   1.4082248e+00   1.8115358e+00   1.4854965e+00  -3.6445277e-01  -1.5173642e+00   1.6712950e+00   3.3046745e-01   2.0842945e-01  -5.0221190e-02   3.2382118e+00   2.2127685e+00  -5.1168422e-01  -1.6697381e+00  -4.1410626e+00  -1.3638980e+00  -5.2821300e-01  -1.9241105e+00  -1.1321032e+00   8.9383943e-01  -1.4698324e+00   3.5839578e+00   6.6199074e-01  -7.3155311e-01  -2.3036663e+00   1.8758390e+00   3.7336669e+00   1.7916345e+00  -1.8732881e+00  -1.1980773e+00   3.1494333e+00  -7.4765411e-01  -4.3207056e+00   5.2874423e+00   5.4647626e-02   2.5252067e+00  -3.5165559e-01   2.6967668e+00  -8.9318156e-01  -5.3092594e-01   5.7165901e-01   2.0164015e+00  -2.1424741e+00  -7.6708968e-01  -1.3679081e-03   5.3285531e+00   1.0971327e-01  -5.2941168e-01  -1.1282630e+00  -2.2175512e+00   3.2097081e+00  -1.3689126e+00  -6.0028004e-01   1.2987104e+00   1.2632497e+00  -2.4974874e+00   2.1746672e+00   3.7763274e+00  -1.5565957e+00  -7.6607000e-01  -1.3966556e+00  -1.3865773e-01  -5.3261089e-01  -2.5819850e+00   1.6473181e+00  -7.4076092e-01   1.1548313e+00   1.3357700e+00   1.6601195e+00  -1.7822896e+00  -4.7218028e-01   1.7952257e+00   6.2288305e-01  -1.7496714e+00   1.3958500e+00   1.7993842e+00   1.3077112e+00   4.8737638e-02  -1.0681401e+00  -2.5277514e+00  -1.9137159e+00   1.1592509e+00
  -1.9072173e+00  -6.2062090e-02   2.2101926e+00  -1.5790733e-01  -3.3099975e+00  -1.6092003e-01  -2.6011624e-02   7.6336937e-01  -1.6842907e+00  -5.5159803e-01  -8.4535834e-01  -1.1565094e+00  -9.0670281e-01   2.1045202e+00   5.8232906e-01  -1.9989700e+00  -2.8093294e+00  -9.2724717e-01   1.6678091e+00  -3.2477768e+00  -1.2473856e+00  -2.2058734e+00   1.7024680e+00  -1.7604997e-01   2.1889677e+00  -1.3417788e+00  -1.4637023e+00   1.8665610e+00   2.7772433e+00   3.1045963e+00   1.8348225e+00  -2.0452779e+00  -2.9225862e+00   3.7469850e+00   1.3366847e+00  -8.4121458e-01   1.3667614e+00  -2.7958327e+00  -2.6699049e+00  -2.3103302e-01   1.2192865e+00   2.0180580e+00   5.9984765e-01  -1.7941797e-02   1.6414270e+00  -2.9900796e-01   1.7681708e+00   1.4547345e+00  -2.1602498e+00  -1.7696824e+00  -3.8366920e-01   2.1455538e+00  -6.3917025e-01   2.3460458e+00   1.7160177e+00  -2.2480616e+00  -1.9290723e+00   8.6627188e-01  -2.6989679e+00  -6.8607009e-01   4.1794321e+00   1.2385352e+00  -1.6800787e+00  -3.2555556e-01   1.9457347e+00   1.0419049e+00  -2.9768791e-01   1.9368346e-01  -1.9619417e+00  -5.6252522e-02   6.0293311e-02  -5.5127078e-01   2.2750622e+00  -7.8524859e-01   1.2815331e+00  -9.3877721e-01   5.1659233e-01  -8.1408184e-01  -6.8582258e-01   4.0859384e-01  -9.8209755e-01  -6.5646917e-01  -1.9209272e+00   1.4927040e+00   2.5998577e-01  -1.2323751e-01  -1.4338228e+00   3.0977793e+00   2.0259579e-01   1.8525809e-01  -1.3943202e+00  -5.6295583e-01   8.7813862e-01   3.4582805e-01  -3.2368427e-01  -2.6091301e+00   7.8818099e-01   2.6896682e-01  -3.9197229e-01  -8.5603941e-02
   2.3458990e+00  -8.7475974e-01  -1.3547032e+00  -3.8558260e+00   3.2739883e+00  -1.2688499e+00   1.9185562e+00   4.4005092e-01   2.3290335e+00   3.6207476e+00   2.4576734e+00   7.0386947e-01  -8.4425499e-01   3.5051280e-01   1.7524828e+00  -8.3914514e-01  -4.0919959e-01   3.0113439e+00  -4.0618068e-01  -4.1464677e+00  -2.0578558e+00  -7.7460820e-01  -1.9444116e+00   1.2094211e+00   1.6693741e+00  -5.8128119e-03  -7.3905157e-01   1.0036082e+00  -2.3120343e+00   2.2396014e+00  -1.0919503e+00  -2.5326487e+00   2.4746749e+00  -1.6668961e+00  -9.2333942e-01   1.8346495e+00   9.0220227e-01  -5.6065764e-01  -2.2227113e+00  -6.0221605e-01  -1.3593998e+00   1.2522511e+00  -1.5388585e+00  -2.5078530e-01  -1.7228154e+00  -1.1641925e+00  -1.1383209e+00  -6.8866596e-01  -1.2738038e+00   8.7619663e-01   3.3586387e-01  -2.5071833e+00  -3.8209040e+00   1.0679074e+00  -4.5896006e+00  -1.6637864e+00   6.5972478e-01   1.0204446e+00  -1.4047744e+00   3.0492595e+00   6.6178068e+00   2.7568824e+00   2.5049040e+00   3.8653012e-02  -3.4008457e-01  -1.0805980e+00  -1.9423403e+00  -1.6699677e+00  -3.8802567e+00  -1.8600733e+00   1.5537928e-01   1.8786253e+00   3.0594892e+00  -2.9931161e+00   2.6416079e+00  -1.6143297e+00  -1.8555256e+00  -1.2859535e+00   2.1534105e-01  -8.2877671e-01  -1.8319602e+00  -7.9333573e-01  -2.7624939e+00   4.9887280e+00   1.4524631e+00  -8.0922864e-01  -1.6691408e+00   7.2949004e-02  -8.2247444e-01  -2.0786728e+00   2.6897179e+00   7.9953207e-01  -2.1208082e+00  -4.4488996e+00   1.8220557e-01   1.1305251e+00   1.1338397e+00   2.1416150e+00  -3.0615141e-01   1.5705293e+00
  -1.0608128e+00  -9.5647782e-01   1.3297162e+00  -2.7829292e+00   1.5923791e+00  -4.1884304e-01  -3.8035654e+00   4.7760836e-01   5.4987166e+00   1.5471232e+00   2.3662164e+00  -7.8819024e-01   4.7008224e-01   2.6905715e+00  -7.3206022e-01   4.3250564e-02   3.6608341e+00  -2.7713751e+00   1.3628216e+00  -5.4958519e-01  -1.1943590e+00   1.2045207e+00   3.9336181e+00  -4.5107053e-01   3.8909260e-01   1.1059086e-02   1.2626984e-01   3.3408545e-01   1.7348675e+00  -5.1011135e-01  -3.0995791e-01  -1.4893058e+00   5.3168357e-02  -2.3311872e+00  -3.2628372e-01  -3.1932849e-01   5.0763348e+00   8.8113321e-01  -1.1502305e+00  -1.7123946e-01  -5.9603652e-01  -1.1792438e+00  -1.0030216e+00  -1.2528622e+00  -2.7975259e-01   4.5816858e-01   1.6385723e+00   1.8422206e+00   8.1028649e-01  -1.1130592e+00  -9.3030100e-01  -1.1108710e+00   9.1905326e-01  -1.9199217e+00  -1.3762361e-01   3.9356575e+00   1.2721379e+00  -5.3234950e+00  -6.6888696e-01   1.5395435e+00  -2.3797033e-01  -1.3866005e-01   6.5597181e-02   2.8791276e+00  -1.4824710e+00   2.1492904e+00   3.4881289e-01   7.4371564e-01   3.1717632e+00   3.4782134e-01  -5.1254665e-01   1.0301141e+00   3.5958034e+00  -4.8314519e-02   1.0619401e+00   1.7113370e+00   8.6261152e-01   3.2919258e+00  -1.0438034e+00  -5.0514629e-01   8.3097458e-01   2.7797239e+00   4.2566715e+00  -2.0388342e-01  -3.3756057e+00  -1.3957114e+00   6.5221907e-01  -1.6578854e+00  -2.1803578e+00  -1.4094710e-01   1.4610855e+00   3.6503761e+00   1.3816961e+00  -6.2790498e-01  -3.5455430e-01  -2.4699288e+00  -2.0756553e-02  -2.6674734e+00  -4.8572565e-01   2.6038055e-01
  -8.3525264e-03  -3.3740091e-01   1.1735653e+00  -8.2265047e-01  -1.9948867e-01  -4.1155677e-01  -5.4419150e+00   8.3570607e-01  -1.8599367e+00  -8.2819108e-01   4.0624106e-01  -2.4489307e+00  -1.0146420e+00  -1.0641304e-01   6.4726751e+00   1.7954768e+00   1.3953576e+00  -4.8132657e+00   2.2841690e-01  -1.5505046e+00   2.3805735e+00  -1.2301603e+00  -1.6441299e+00  -9.1134824e-01  -1.9235176e+00  -4.3243301e-01  -1.6870157e+00   1.7763821e+00   1.8649218e+00   2.4894919e-01  -1.3267599e+00   8.1015406e-01  -1.3084061e-01  -3.3233631e+00  -2.0347906e-01  -2.2268115e-01   3.2022455e+00  -3.4345184e-01   1.7283926e+00  -2.1086256e+00   8.5580242e-01  -1.0328798e+00   3.4865019e+00  -1.0736729e+00  -2.0787935e+00  -7.3211115e-02   1.8747217e+00  -2.2462796e+00  -2.9064842e-01   4.4382048e-01   2.7718146e+00  -7.6504130e-01   1.0645169e+00   1.6541861e+00  -2.5701238e+00   2.9994848e-01  -3.3731615e+00   1.2104545e+00  -8.6181896e-01   1.7190484e+00   8.3226584e-01   5.2508352e-01  -1.5119557e+00  -2.3896578e-01  -4.2567892e-01   8.6286168e-01  -1.0053824e+00  -1.7937372e-01  -3.1803831e+00  -1.6900446e+00   4.4193621e+00   1.4129444e-01   3.2161127e-01   2.7460325e+00  -1.2364470e+00   1.0371538e+00  -2.1025764e+00   1.3337055e+00   3.3738331e-01  -1.0402567e+00   1.9979964e+00  -2.8287418e+00   1.0346127e-01  -1.8522842e+00  -5.9870872e-01  -1.9109161e-01   3.4618545e+00   1.2266349e+00   2.8907426e+00   1.8149906e-01   4.4556686e-01  -1.1555808e+00  -3.2710524e-01   9.5114582e-01   2.8913531e-01   9.1460474e-02   1.1653754e+00  -1.2666693e+00   1.8874201e+00   7.6613196e-01
  -1.2478052e+00  -2.3787230e+00  -5.0651758e-01  -2.2037772e+00   1.4156309e+00  -1.4681088e-01   5.4917641e-02   2.2513280e+00   1.6351205e+00  -5.4240571e-01  -3.7834594e+00  -2.7093475e-02  -1.8753669e+00  -2.3069707e-01  -6.9524286e-01   1.0052418e+00   1.1971197e+00   1.4850659e+00  -1.7959201e+00  -3.9252512e+00  -8.7397828e-01   1.6744455e+00   6.7825329e-01   2.0952649e+00   1.9168981e-02   1.8028701e-01  -6.7972888e-01  -2.2750367e+00  -9.2375017e-01   4.1898826e-01   1.0218710e+00   3.1981783e+00   1.0109833e+00   2.9061060e+00   1.3930222e+00   1.8663705e+00   1.6274960e+00   3.2170435e+00   1.9928470e+00  -4.8140812e-01  -1.3164692e+00  -2.2785997e+00  -1.5502919e+00  -1.3338236e-01  -1.4360396e+00  -5.2934080e-01  -7.6980920e-01   1.3968193e+00   4.7150698e+00  -2.1650304e+00   6.3825190e-01   3.7134394e+00  -8.4150410e-01  -3.8941701e+00  -2.6483774e+00  -2.2192837e+00   1.3280279e+00  -3.2579681e+00  -3.5228872e+00  -4.7633023e+00  -2.6274417e+00  -1.4729777e+00  -2.6529134e+00   2.5911788e+00   8.1774868e-01  -2.3981602e+00  -7.7667611e-02   2.4095664e+00  -3.8149467e+00   7.1053141e-01   1.3717839e+00  -1.9005562e+00   1.8643158e-03   2.8855414e+00   8.7182496e-01  -5.3840233e-01  -1.0930306e+00  -3.0534901e+00   1.4327189e+00   3.7314132e+00  -1.4958406e-01  -5.2871263e-01   1.1129111e+00  -3.2896024e+00   2.0204064e+00   1.7508451e+00  -2.9566035e-01   7.7399346e-01  -6.6426865e-01   1.8030477e+00   1.9899360e+00   3.9002404e+00  -3.8162706e+00   2.5706230e+00  -1.4138528e+00   9.2058038e-01   1.6347786e+00   1.9906399e+00   4.8006391e+00  -2.8814180e+00
  -1.9997419e+00   1.2381893e+00  -3.7904686e+00   5.2495452e+00   1.8082596e+00   2.1812656e+00   3.8663191e+00  -2.7299827e+00  -1.9221752e-01   1.5892950e+00  -1.7625593e+00   8.1463255e-01   1.1414873e+00   2.1173712e+00   1.0445614e+00   4.9793353e-01  -1.2750230e+00   1.7072363e+00   5.9712877e-01  -2.3645873e+00  -5.0168208e-02   1.2391478e+00   5.1267190e-01  -1.3302327e+00  -1.8889894e+00   7.3007995e-01  -2.8924930e+00  -3.3662324e-01  -1.1168658e+00  -2.1127337e+00   2.9309694e+00   1.4083214e+00  -2.0021084e-01   1.1628048e+00  -3.0132643e-01  -2.7995777e+00  -2.3511441e+00   2.6051127e+00   1.6217650e-01  -2.7331855e+00   1.4250593e+00   1.6530389e+00   1.2213502e+00  -2.0053671e+00  -2.2442589e+00   4.0262091e-01   2.0819345e+00  -1.6436994e-01  -8.3301346e-01   3.9035573e-01  -6.1689082e-02  -5.6950844e-01  -1.1606638e+00   5.7453625e-01   3.2294001e+00  -2.6997802e+00  -2.2045106e-01   2.7506974e+00   1.7630242e+00   7.4007547e-01   3.9220644e+00  -1.5711783e+00   1.2185214e+00  -7.3078117e-01   2.8011693e+00   3.3603245e-01  -5.4252603e-01  -2.2711233e+00   1.2762036e+00   1.9659978e+00   7.2617967e-01  -9.1828874e-01  -2.8035568e+00  -1.1983581e+00  -2.3938064e+00  -2.6465119e+00   5.2832294e-01  -1.4296904e+00   2.2525368e+00   7.4166107e-01  -2.9857218e+00  -2.2558744e+00   1.3834779e+00   1.8075836e-01   1.3792090e-01  -6.4933933e-01  -5.7801374e-01   2.0586381e+00   1.3719834e+00   9.5139144e-01   6.7380479e-01   9.7078199e-01  -9.2694428e-01   1.4681578e+00  -1.5437873e+00   9.6001180e-01   1.7457302e+00  -8.4365115e-01  -3.2516967e-01  -4.1562018e-01
  -6.8454659e-01   1.5813263e+00  -1.6200904e-01   9.4882253e-01   3.3813388e-01  -6.4701929e-01  -3.2885882e+00   2.9308300e+00  -2.5546370e-01  -3.9770770e-01   1.2797246e+00  -2.8898708e-01   7.2122906e-01  -3.3055744e+00  -3.0910911e-01  -1.9900725e+00  -1.5211973e+00   2.3056278e+00  -2.4556294e+00   3.9808453e+00   2.4053313e+00  -1.6236851e-01  -6.0519047e-01   1.2570778e+00  -1.4689360e+00   1.0962933e+00  -4.3370871e+00  -6.4575844e-01  -3.2668349e-01  -4.9234644e-01   1.9558458e+00   6.7132858e-01  -6.2318559e-01  -5.8363084e-01   4.1223551e-01  -2.8733701e+00  -3.5325729e-01   8.1781143e-01   3.7998342e+00   2.0114204e+00  -3.4745494e+00   1.3174216e-01   1.8077510e+00  -2.0977807e+00   2.3959422e-01  -4.9522472e-02   2.3603565e+00   2.0719973e+00   1.5079870e+00  -8.9737129e-01   2.7786229e+00   1.4651694e+00  -1.8138682e+00  -4.1845034e-01  -2.2187606e-01   3.6520951e+00  -1.2234380e+00  -2.2219273e+00   5.4431336e-01   1.8187891e+00   3.9802505e+00  -1.9024320e-01  -3.9238279e-01  -1.0354092e+00   1.9006867e+00   2.4498652e+00   1.1591991e+00  -3.9297628e+00  -1.6129712e-01   1.5188323e-01  -1.0205746e+00   1.4243273e+00  -3.6786481e-01   1.7999635e+00   2.3336750e+00  -2.8632912e+00   8.3749910e-01  -1.8315027e+00  -2.3907933e-01   1.1060726e+00   1.5788404e+00   1.3429563e+00  -3.4800280e+00  -2.3709757e+00  -1.8633622e-02   4.7222693e-01  -8.4643765e-01   1.5346273e-01   1.3639882e+00   1.1636943e+00   1.4176099e+00   2.9646444e+00   6.2456055e-01   2.4862768e+00  -2.7415559e-01   5.0893036e-02   2.1676586e+00  -1.1868304e+00  -1.9852520e+00   7.3965113e-01
  -1.9364013e+00  -2.2949668e+00  -2.5071966e+00  -2.0060142e+00   1.0556460e+00  -2.3358701e+00  -4.6978543e-01   9.4347849e-02  -4.0591331e-01   1.5874214e+00  -1.4934544e+00  -2.5579449e+00   9.7473903e-01  -5.1763142e-01   2.2045737e+00  -6.0402845e-01   2.2656480e-01  -6.3196230e-02  -2.0784829e+00  -2.1089644e+00   5.7760701e-01   4.2966055e+00   2.8569496e+00  -3.4691014e+00  -1.1337208e+00  -8.0920571e-01  -6.2754003e-01  -3.4545611e-01  -5.7082995e-01  -1.9545819e+00  -1.1877364e+00  -7.5845927e-01   1.0257517e+00   2.3116555e-01  -2.1271221e+00   1.6391845e+00  -2.8802295e+00   2.1670964e+00   1.6247703e-01   1.7276714e+00  -1.6007658e+00   1.7099193e+00  -3.1941419e-01  -8.5908532e-01   7.8319565e-01  -1.8804086e+00   5.0452084e-01   3.6380862e+00  -1.1536444e+00   8.4183488e-01   1.1471413e+00  -1.5061949e+00  -3.2693786e-01   3.4075139e+00  -1.6491795e-01  -3.6720736e+00   1.1282413e+00  -2.4126379e-01   1.1180785e+00  -1.5174820e+00  -4.3508896e-03  -1.6992725e+00  -3.3335687e-01   1.1652476e+00  -4.7856735e-01   6.4082433e-01   2.9738335e+00  -9.0889963e-01  -6.3327036e-01  -2.8975153e+00   1.8661313e+00   3.9138872e-02  -2.2300101e+00   5.5561543e-01  -5.6059576e-01   1.3510752e+00   1.1722782e+00  -1.7187449e+00   2.6752796e+00  -2.0811057e+00  -5.0120100e-01   3.9509965e+00   1.7342841e+00  -2.2254416e+00  -1.8422732e-01  -1.5907182e+00  -3.4653374e+00  -1.4915580e+00  -4.9074084e-01  -5.1386957e+00  -1.2787346e+00   1.7828887e+00   9.5154314e-01  -9.9392731e-01   9.2023103e-01   2.6506599e-01  -1.3572710e+00  -3.2365804e+00   1.2424579e+00   9.9619389e-01
  -1.1649214e+00   6.8619774e-01   1.9372592e+00   4.1900511e-01   1.3813511e+00   2.7938888e+00  -4.0545501e-01   2.5316757e+00  -1.1023557e+00   6.0269468e-01  -1.1774639e+00  -1.8596742e-01   4.5460383e-02  -2.5111241e+00   8.3459720e-01  -2.6908072e-01  -1.2983746e+00   1.8463766e-01   3.9193855e+00  -2.6410495e-01   2.0524590e+00  -1.2551052e+00  -4.2690753e-01   6.4946989e-01   2.1606918e+00  -1.2441537e+00  -1.1464990e+00  -1.7426618e+00   9.7603425e-02   3.5386469e+00  -2.2767562e+00  -2.4829457e-01  -6.8342760e-01  -5.5124643e-01   1.4078351e+00   7.8901727e-01  -2.1038003e+00   4.9465532e-01  -1.1470645e+00   3.7388479e+00  -1.2771849e+00   1.4279596e+00   1.0925537e+00  -2.5097414e+00  -2.5669837e+00  -1.9644891e+00   3.4790550e+00  -6.0908522e-01   4.4044474e+00  -5.3823320e-01  -2.2897507e+00  -3.3426260e+00   2.2461707e+00  -3.6101100e-02  -2.7681515e+00   2.9824451e+00  -1.9776880e+00   2.6870490e+00   1.4869801e+00  -2.8965930e+00   7.6226710e-01  -8.7496751e-01  -9.1216843e-01  -1.5412961e+00  -1.2814038e+00   6.3189720e-01   7.0299634e+00  -9.6036142e-01  -3.0897137e+00  -1.3738133e+00  -1.2806858e+00  -2.5761219e+00   6.4229130e-01   1.7095214e+00  -3.7942111e-01  -7.2468828e-01  -1.4316051e+00  -1.7223616e-01  -5.7914463e-01   8.0827770e-01  -8.6818834e-01  -5.6035270e-01  -7.4202249e-01   8.9794361e-01  -2.3846301e+00   1.0471928e+00   1.2890037e+00  -1.5208359e+00   4.6953773e-01  -2.6837790e+00  -2.3270267e+00   3.1606641e-01  -1.4201097e+00  -2.1944694e-01  -2.6006996e-01  -4.9975151e-01  -3.5080268e+00   1.9316712e+00   6.8250377e-01   6.0885574e-01
  -8.1804345e-01  -3.1302702e+00  -2.7908784e+00  -1.8297052e+00  -1.6336804e+00   1.3684286e+00   1.7086900e+00  -2.8774660e+00   2.0495628e+00  -1.6572953e+00  -8.4500142e-01  -1.2941904e+00   6.7611052e-01   2.5865798e+00   2.1790543e+00   2.7466406e+00   4.5475796e-01  -7.9248193e-01  -2.1987633e+00   8.3936581e-01  -2.1531783e+00  -7.9146462e-01   5.7185880e-01   1.4309653e+00   2.8274424e+00  -3.8696417e+00   2.2752173e+00   5.5182131e-01  -1.9133715e+00  -6.6720398e-01  -1.8383182e-01  -2.0501237e+00  -1.5048633e+00  -1.4531823e+00  -2.7961417e+00  -4.9465250e-01   3.9010764e+00  -1.3044720e+00  -3.0949066e+00   1.5584275e+00   2.6771532e-01  -4.7948547e-01  -3.3304540e-01   2.7093555e-01  -2.3273513e+00   2.4071881e-01   8.6691979e-01  -9.5273824e-01  -1.2751183e+00  -1.4045475e+00  -1.7828709e-01  -1.7415993e+00  -1.1522131e+00  -2.6550678e+00   1.0218658e+00  -7.2722112e-03  -7.0847859e-01  -2.1751745e+00   2.0442898e+00  -7.8260628e-01   2.1039654e-01  -2.5266515e+00  -9.6350352e-01  -2.4630435e-01   2.5451365e+00   1.7225350e+00  -1.0457735e+00   5.4735275e-01   1.0292343e+00   3.3838938e+00   1.3293564e+00   1.4811472e+00   2.8169084e+00  -4.0877051e-01   9.2914393e-02   2.3061929e+00  -1.4118659e+00   1.2368993e+00   9.3891939e-01  -1.7580451e+00  -2.7886201e+00   7.0243199e-01  -9.7432186e-01   2.6076483e-01  -1.7349388e+00  -2.3580611e-01   5.2098567e-01   1.3704857e+00   4.3349467e+00   5.4202068e-01  -4.0364262e-01  -7.5783892e-01  -2.9716166e+00  -9.7927411e-01  -1.2986526e+00   1.1700754e+00  -1.5200124e+00  -1.0992487e+00  -1.1964919e+00   8.5561476e-01
  -1.0935028e+00   3.6205393e+00   3.0140709e+00  -8.7327467e-01   2.4255578e+00  -2.0636693e+00   7.5910410e-01   2.5190635e+00   1.3140345e+00   1.7778205e-01  -1.2335222e-01   1.0456247e+00   6.4038223e-01   1.9262740e+00  -2.4397763e+00   4.1142218e+00   6.7573513e-01   2.2254396e-01   2.3658214e+00  -4.0637701e+00  -3.4620834e-01   1.7577223e+00  -2.7643681e+00   2.9847120e+00   1.1957734e+00   1.3502226e+00   3.5471646e+00  -2.1110942e+00   1.1292659e+00  -4.6190835e-01   4.1280015e+00   4.5686199e+00   1.7307264e+00   1.6082186e+00  -1.0108335e-01   1.9232601e+00   4.3806562e+00  -1.2736747e+00   4.0138391e+00   8.7330681e-02  -4.1747933e-01   6.9995366e-01  -3.3026667e-01  -3.6897320e-01  -1.4625187e+00   8.8591843e-01  -1.7518942e+00  -8.2325911e-01  -1.1099186e+00  -2.2915355e+00   2.6156407e-01   5.4820549e-01  -2.3855765e+00   1.5495632e+00   5.9917424e+00   2.3063516e+00  -1.8254637e+00   1.0236934e+00   2.6272472e+00  -6.6326689e-01   1.5385418e+00  -4.9899772e+00   2.5859630e-01  -4.9451056e+00   4.7752444e-01  -2.8625875e-01  -1.5394017e-01   8.1882893e-01  -7.9980765e-01  -5.1147009e-01  -5.6131651e+00   3.7788419e+00   9.0858132e-01  -9.8368398e-01   1.1847228e+00  -6.5610293e-01  -5.4470909e-01   2.6449112e+00   1.0237429e+00  -7.6784016e-01   2.2504663e-01   1.2097185e+00  -2.4997934e+00   4.9134178e-01   8.8004573e-01   1.9890502e+00  -1.4747714e+00   2.9837622e+00  -4.4693456e-01   5.2110920e-01   3.7081744e-01  -6.9910646e-03  -2.2371384e-01  -3.9559349e+00   1.8321139e+00   1.9530656e-01   7.0998132e-01  -2.5785212e+00   2.5335209e-01  -2.1897216e+00
  -9.2756640e-01   2.6622535e+00   7.0094795e-01   9.7593300e-01  -1.9396026e+00   1.3465824e+00  -2.2778243e+00  -4.2212073e-01  -2.4328802e+00  -8.2322002e-01  -1.2634765e+00  -1.5251703e+00  -8.3668661e-01   2.8711121e+00  -2.6843336e+00  -5.2166359e+00   2.6293114e-01  -7.2814261e-02  -7.0312757e-01  -7.3302439e-01  -4.7003524e-01  -8.1307817e-01  -2.6466330e+00  -2.6643993e+00   6.8122901e-01   5.4601451e-01  -7.7791622e-01  -7.6961743e-01  -2.9914552e+00   1.5150746e+00  -2.4342654e+00   3.1311460e+00  -2.8791283e-01   2.6295716e+00  -5.3413997e-01   1.2886098e+00   6.1058317e-01   3.1209572e-01   1.1526411e+00  -2.9376854e+00  -3.4639281e+00  -1.7500546e-01  -1.0405171e-01  -1.4481351e+00   3.2652579e-01  -4.8821948e-02  -3.6524711e+00   2.5747867e-03   1.0494749e+00   2.0954528e+00   3.4983900e-01  -1.4083142e+00   3.0433572e+00   9.1986750e-01  -2.9811156e+00   2.6136689e+00   5.3470238e-01   2.2909078e+00   4.2963994e-01   4.7453378e-01   2.7445364e+00   5.7723701e-01  -1.5178708e+00   2.1487789e+00  -6.9580755e-01  -1.5001523e+00   1.9919204e+00  -1.5042581e+00   4.4480404e-01  -2.4995714e+00  -7.0386405e-01   2.5765441e+00  -2.3054537e+00  -2.7079862e+00  -1.5301524e+00  -2.6728565e+00  -3.1296394e+00   8.6335975e-01   1.3956451e-01  -3.1717250e+00   5.1956651e-01   2.0181466e+00  -1.3551563e+00   1.9040746e+00   1.6367102e+00  -2.2222468e+00   1.6704977e+00  -5.1305836e-01   1.3629967e+00  -7.3995704e-01  -1.4246289e+00  -2.3365440e+00  -8.8145175e-01   2.5184276e+00   8.0967542e-01   3.7731074e+00   2.6266597e-01   2.6248593e+00  -3.4850339e+00   5.4049528e-01
  -1.6600541e-01  -2.2025520e+00   3.7013512e+00  -6.2427047e-01   3.6308300e+00   1.1009399e+00   2.9368621e+00  -7.0645315e-01   1.0928088e+00  -1.0556836e+00  -5.7300832e-01  -4.4774810e-01  -6.3382825e-01  -3.1549941e+00   7.3175637e-01  -3.2635472e-01  -8.3614289e-01  -1.5362520e-02   2.3072193e+00  -8.0570009e-01   8.7312246e-01   1.3574178e+00  -2.3429409e+00  -1.2004938e+00  -3.2091588e-01  -1.7135291e+00   2.2211920e+00  -1.7030908e+00   2.4043291e+00  -1.5701041e+00   2.1202322e+00   5.8157125e+00   7.5892000e-02   5.1003644e-01   2.6800759e+00   2.5432736e+00   1.4241245e+00  -1.6517249e+00  -4.8516605e-01   3.0554191e+00   4.9625287e-02   1.2536119e+00  -1.6702286e+00  -5.5851933e+00  -4.0958296e-01  -1.7866005e-01   2.7215598e+00  -2.6405633e+00   6.1236042e-01   2.5047746e+00  -2.7809848e+00   8.1152951e-02   1.9449129e+00   1.3479077e+00   3.7778236e-01  -1.0274351e+00   3.1224093e-01   9.4704789e-01   7.7917167e-01   8.6666830e-01   4.1604515e-01   6.4214906e-01  -4.2843000e-01  -1.3284402e+00  -2.7117645e+00   3.1657542e-01   1.1670451e+00   2.3462173e+00   4.8696997e-01   3.3550979e-01   1.2239013e-01   1.2359090e+00  -3.6017694e-01  -2.6304345e-01   7.0759310e-02  -2.6671663e+00   3.7561800e-02   1.1088497e+00  -1.5746448e+00  -1.2420026e+00  -5.0944339e-01   4.7362990e-01   1.7424023e+00  -4.9032824e-01   2.8696035e+00   6.2578097e-01  -1.6529575e-01  -1.3310438e+00  -1.0660527e+00  -5.4872396e+00  -6.6101692e-01  -1.2045629e+00   4.9760049e-01  -3.8032126e+00   1.8103595e+00  -5.7147672e-01  -1.1034555e+00  -3.7721839e+00   3.8697963e+00   1.2007779e+00
   9.4455673e-01  -3.3143061e+00   8.9445600e-01  -1.5732784e+00   2.4930303e+00  -2.7581277e+00  -7.1711164e-01  -6.1360356e-01  -5.6964404e-01  -3.1210694e-01   1.9677378e+00  -1.1098298e+00   5.0300722e-01   2.4659564e-01  -1.7508591e-01   1.7523029e+00   1.1879917e+00   1.4693876e-01  -1.5140360e+00   1.8685563e+00   1.7829529e+00   1.9121609e+00   2.3529021e+00   1.6702435e+00  -2.7747263e-01  -8.6189925e-01  -5.0304345e-01   9.8103001e-01  -2.0215383e+00  -1.9662002e+00  -1.1077323e+00  -2.3765838e+00   3.8475621e+00  -9.2186965e-01   2.9301326e+00  -2.4747201e+00   3.1942936e+00  -1.1640093e+00   1.1460094e+00  -2.6414495e-01   1.4367624e+00  -1.6652653e+00  -1.4981129e+00   9.1275279e-01  -6.6433197e-01  -3.5763398e+00  -8.5690601e-01  -1.4533302e+00  -1.4185063e+00   2.2595966e+00   7.2273038e-02   4.3937809e-01   3.2003268e+00   2.2491712e+00   1.9169353e+00   9.2820469e-02   1.5607906e+00   1.8054897e+00   4.2321179e+00   2.8094114e+00  -7.8965434e-01  -2.3232585e+00  -3.8702386e+00  -3.9101909e+00  -3.0959462e+00  -4.0149389e+00   2.7169508e-01  -3.1591526e-01  -1.3634702e+00  -1.9218655e-01   8.0533200e-01  -4.5603920e-01   2.4902355e+00   3.0093438e-01  -1.3296881e+00   1.2139228e+00   1.9073971e+00  -1.6512430e+00  -3.1372605e+00  -1.5280571e+00  -4.3766555e-01   8.4210778e-01  -1.2920773e+00  -2.8788104e+00   2.0600856e+00  -4.4154183e-01  -7.1044738e-01  -2.4889061e-01  -1.2179441e+00  -1.5802483e+00  -1.4345488e+00  -4.8545809e-01   1.5935859e+00   3.6723441e+00  -5.3462971e-01  -1.1222168e+00  -2.4659602e-01  -3.4827359e-02   6.5353970e-01   1.4802977e+00
  -8.2823199e-01  -9.2409445e-01   3.6206256e-01  -4.5166380e+00  -6.7126171e-01  -1.9759947e+00  -1.3432432e+00   9.1749046e-01   1.2928566e+00  -1.2331203e+00   1.0167033e+00  -1.6620607e+00  -3.7633560e-01   2.0004955e+00  -5.7566125e-02  -8.7836216e-01  -2.1439155e+00   1.6545186e-01   3.5060023e-01  -1.5282546e+00   1.5751350e+00   8.1417281e-01  -1.9861348e+00  -3.0733832e-01   2.5001081e+00   1.4307328e+00   4.3596895e-01  -8.5089812e-01  -3.6186997e+00   5.9633208e-01  -3.1576428e+00  -1.2028925e+00   5.9122363e-01  -2.1241937e+00   9.5567954e-01   1.7447972e+00   2.4186954e+00   2.3190950e+00   1.2500621e+00   3.1697791e+00   9.2131663e-01  -2.2180645e+00   1.1651369e-01  -5.7174828e-01  -6.0863007e-01  -1.5706491e+00  -4.8471054e-02  -1.3786032e+00  -1.9451305e+00   1.5110368e+00   1.6284595e+00   6.6091177e-01  -1.5582514e+00  -4.4655993e-01   3.6833843e+00  -2.5135128e-01  -3.1107179e+00   3.7303097e+00  -2.1637713e+00  -1.5189743e+00   2.7022727e+00  -1.0098197e+00  -2.5927803e-01   4.6230467e+00   1.1554246e+00   2.3336715e+00   5.1466007e+00  -2.0662570e+00   2.4297318e+00  -2.6384535e-01   3.7794065e+00  -9.4730820e-01   5.6822463e-01  -4.2625486e-01  -1.5848487e+00  -5.7358656e+00   1.7442822e+00   2.2468772e+00  -1.1193453e+00   1.5128371e+00  -6.9047480e-01   8.5129793e-02   1.6516307e+00  -8.3900337e-01  -1.9911899e+00   4.0658334e-01   2.4274917e+00  -1.3280505e-01  -7.7512150e-01   1.7113892e+00  -1.2728267e+00   6.7986721e-01   9.2751667e-01   3.7535212e+00   4.3729515e-01   1.1502608e-01   3.9062223e+00   1.9550882e+00   1.4376897e+00   1.8850202e+00
  -6.4011671e-01   1.7245659e+00   2.2849622e+00  -2.6310873e+00   2.6414228e-01   3.2571657e-01  -2.6877722e+00   2.4149069e-02  -2.2714274e+00  -1.8331651e+00  -2.8083113e+00   1.8496224e-01  -1.9085099e+00   5.3540486e-01  -9.3401414e-01  -5.6250093e-01  -1.3028466e+00   4.6913310e+00   9.9011835e-01  -6.3605973e-01  -2.2621883e+00  -2.8664104e+00  -8.1594447e-01  -9.9569871e-02   4.8339094e-01  -3.4405304e+00   9.1420011e-01  -5.1332202e-02   2.9654375e-01   2.2121807e+00  -1.8998010e+00   7.6155158e-01  -3.6610755e+00  -5.6896871e-01  -2.4189056e+00  -1.5352528e-01  -1.8509327e+00  -3.9582304e+00  -7.0723877e-01   2.9873852e+00  -9.8000195e-01  -3.6907630e-01   3.0219820e+00  -8.4675083e-01  -1.3197087e+00   2.2303922e+00  -1.0947178e+00   2.0703348e+00   3.8735264e-01  -8.1195854e-01  -1.5597887e+00  -9.7201129e-01  -2.2547422e+00   1.1401942e+00  -2.3887242e-01  -1.9139172e+00   1.9092281e+00   8.4956241e-01   6.1071384e-02   1.9245150e-01  -2.8273560e+00   7.2879760e-01  -1.7552409e+00  -1.1291238e+00   2.8132992e-01  -2.3200887e+00   9.8697927e-01  -1.0892657e+00  -1.4502503e+00  -5.1180860e-01  -1.9034491e-01  -2.8515673e-01   1.9350018e+00  -1.3822671e-02   3.3018053e+00   2.6598208e+00  -6.3823153e-01   3.1111787e-01   1.7623818e+00  -1.9624788e+00  -1.0923302e+00  -1.9787970e+00  -1.6134755e+00  -4.3402511e+00   2.5138267e+00  -9.2254462e-01   3.7714780e+00  -1.5100375e+00   1.3299290e+00  -1.4187708e+00   3.5454808e+00  -2.4231353e+00   2.2734594e+00  -1.5425038e+00   1.4475207e+00  -2.8327850e+00  -2.1334615e-01  -8.1684520e-01   6.2659136e-01   1.0143179e+00
  -7.0862124e-01  -4.7310695e+00  -3.1241577e+00   1.4563638e+00  -3.8631335e-01  -2.1667587e-01  -1.5335282e+00   1.6792438e+00   1.3852094e+00   9.7399910e-01  -4.0194478e-01   2.0108551e+00  -1.6100316e-01   5.0573242e-01  -1.3218127e+00   1.8179531e+00   1.0829245e+00  -3.8055692e+00   4.5891001e+00   1.6187543e+00   3.5084521e-01  -4.2902504e+00  -7.9039546e-01   1.8197453e+00  -1.5521623e-01  -2.0954999e+00  -5.8545449e-01   2.0921283e+00  -2.4216301e+00  -1.9778586e+00  -2.3200719e+00  -5.6571600e-01  -1.7231875e+00   4.3121562e-01   2.5258340e+00  -4.6021153e-01   1.0421355e+00  -1.7446670e+00   9.7799066e-01   2.4654740e+00   3.2569813e+00   2.8076018e+00  -2.1933738e-01   1.7492423e+00   2.0707755e+00  -1.0757435e+00   1.0939544e+00   4.4422751e-01   7.5501836e-02  -9.4664947e-01   1.2310587e+00  -7.9983238e-01  -2.7006296e+00  -2.2142334e-01  -1.1798392e+00  -7.9951597e-01   7.5290506e-01   1.1736494e+00   2.4849839e+00   2.7548598e+00  -3.5313858e+00  -7.1513989e-01  -1.5641156e+00  -2.0442100e+00   6.6739804e-02  -4.8819142e-01  -2.3670298e+00  -2.8418167e-02   2.1447456e-01  -8.4283644e-01  -1.6305644e+00  -1.2055794e+00   1.1421638e-01  -7.4722197e-01  -2.9359169e-01  -1.0091871e+00   2.4352981e+00  -3.5421296e+00   1.5003502e+00  -2.5236747e+00  -1.5811987e+00  -9.5855470e-01  -2.6489461e-01  -7.1213541e-01   1.3091190e+00  -2.9121896e+00   3.1996641e-01   1.3305951e+00  -2.0894560e+00  -1.6214328e+00   2.4152667e-01   5.7143396e-01   3.2126514e+00   1.7334037e+00  -1.8196014e+00   3.9321765e-01  -1.6801173e+00  -9.3758113e-01   2.3110977e+00  -1.6367386e+00
  -1.0897136e+00  -2.8864733e+00  -1.9142020e+00   1.7395013e+00  -6.8441287e-01  -2.6206128e+00   1.5611198e+00   2.9378195e+00   9.3449950e-01   1.9403402e-03  -3.6770206e-01   7.5190038e-01   1.0926837e-01   5.0897958e-01   8.9128107e-01   1.6870534e+00  -1.1369711e+00   2.7064690e+00  -2.9327531e+00  -1.5275164e-01  -4.0019829e-01   1.1781268e+00  -2.4064263e+00   4.9613690e+00   1.1583605e+00  -2.3580403e-01   7.1865673e-01   1.3762789e+00   1.7138374e+00   7.9903309e-01   2.4384507e+00  -2.7740482e+00  -2.1167296e-01   3.2408113e-01   7.0074519e-01  -2.3217644e+00   3.3370510e+00   6.7189879e-01  -2.8003592e+00  -2.3116382e+00   6.1483951e-01  -6.4284494e-01   2.8833021e-01  -1.2578443e+00   2.3621040e+00  -3.7271620e+00  -2.8818761e+00   1.7036106e+00  -2.6137385e+00  -2.6244713e+00  -6.5417857e-01  -1.7263798e+00  -9.8085181e-02  -8.1996868e-01  -1.0956040e+00  -2.1537956e+00  -2.8880739e+00  -1.7747570e+00   1.3769906e+00   1.8110933e+00   2.2008528e+00  -1.0721424e+00  -6.4110450e-01  -4.5141012e+00  -2.2640892e+00  -1.5434175e+00  -4.8644009e-01  -2.6000904e+00   3.3007499e+00  -5.6976003e-01  -3.1456010e-01  -2.7413627e+00   6.5708148e-01  -2.4158867e+00  -1.6498743e+00  -2.5279971e+00  -5.8676713e-01   1.7473745e+00   2.1568177e+00  -1.9149347e+00   6.5035530e-01  -2.3362815e-01  -4.8181844e-01  -4.2267487e+00  -1.3701528e+00   6.8389799e-01   1.0840763e+00  -2.8372937e+00   3.1287918e+00   2.3960842e+00   1.5793546e+00  -2.8181501e+00   1.5807763e+00   2.7414232e+00  -9.8132758e-01   1.6630737e+00  -5.6549648e-01  -9.8720825e-01  -9.9326473e-01  -1.5972019e+00
   7.8901258e-01   2.7468092e+00  -1.0683302e+00  -2.0351437e+00   1.4445161e-01   3.1329486e-02   4.4201529e+00  -2.0875013e+00  -1.0331875e+00   1.0491564e+00  -1.9481529e+00   4.6572571e-01  -1.2965960e+00  -3.8276111e+00   8.7734043e-01  -1.1630143e+00  -2.1565772e+00   2.1209176e-01   1.2111023e+00   7.7593287e-01   1.4356275e+00  -1.4902853e+00   2.2032769e+00   2.9650846e-01   7.9759562e-01   1.0521862e+00  -2.2737738e+00  -3.4570006e+00  -1.2124900e+00  -1.2450715e+00  -1.7211214e+00   3.3016486e-01  -1.6388527e-01  -1.5409647e+00   4.2785774e-01   2.2365788e+00  -2.5010494e+00  -8.0923049e-01   3.5158128e+00   3.5572097e+00   1.7094243e+00  -2.4555686e+00   8.3432042e-01   1.5092276e+00  -1.3680876e+00   6.6932220e-01   5.2158548e-01  -2.2507158e+00   1.6003332e+00   1.3300009e+00   1.0131720e+00  -3.9257337e+00  -2.5721509e+00   7.9076709e-01   1.1094615e+00   1.7121345e+00  -1.0866918e+00   8.5552863e-01   2.4823789e+00   8.4125345e-01  -7.1065618e-01  -1.1834414e+00  -1.1282021e+00  -9.3135266e-01  -1.5351961e+00  -2.5910674e+00  -1.4216822e+00   2.3555938e+00   1.6970010e+00   9.1242831e-01   8.7191179e-01  -1.3350755e+00  -2.1468587e+00  -2.7381021e-01   1.4056094e+00  -4.8087295e-01  -3.6221354e-01   1.1321456e+00   9.5410572e-01   1.2971063e+00   8.4581185e-01   8.0849274e-02  -1.9645291e+00   1.7887125e+00  -5.3740385e-02  -9.2949932e-01  -1.5665521e+00  -3.1524277e-01  -6.5620404e-01   5.8533713e-01  -7.0738591e-02   2.2844366e+00   4.0169090e-01   1.2460590e+00  -2.5006819e+00   1.5501564e+00  -1.2342887e+00  -2.4622375e+00  -1.5369616e+00  -1.7537806e+00
  -1.4169612e-02  -1.9057997e+00  -2.4142464e+00  -1.8905438e+00   2.1134040e+00  -3.1463058e+00   2.9839144e+00  -1.9600814e+00  -3.8728177e+00  -1.0241627e+00   3.8205628e-01   5.5498352e+00   8.1421543e-01  -4.0631205e-01   1.4202160e+00  -8.2881147e-02  -3.9739703e-01   2.5444990e+00   3.9090833e-01  -6.8559441e-01   2.6499912e+00  -2.7079427e+00  -2.4934665e+00   1.2822395e+00   2.0560607e+00   9.2159042e-01  -9.3981211e-01  -9.6329749e-01  -1.5833722e+00  -9.9720993e-01   1.5512536e+00  -1.1370106e+00  -7.0702239e-01   1.9836575e+00  -1.5490368e+00   7.7565078e-01   4.5452863e-01   9.0331170e-01   1.0748423e-01  -2.1594659e+00   1.0144768e+00  -1.8000461e+00   7.2192465e-01   2.1669687e+00  -2.8681729e+00  -1.8957986e+00   1.5024119e+00   1.4508943e+00   2.6662015e-01   2.7995749e-01   1.7300018e+00   7.3030205e-02   5.6307146e-01   6.0762086e-01   7.6285372e-01   1.5415970e+00   8.4975788e-01   2.3957255e+00   9.9193817e-01   2.9966491e-01   3.1892885e+00  -5.7431588e-01  -7.2276282e-01  -4.8264932e+00  -1.1831586e+00   1.7157468e+00  -2.2733445e+00  -1.8825583e+00  -1.4866083e+00  -3.5557887e+00  -1.4360924e+00  -2.1807660e+00   1.5142932e-02   3.7116679e-01  -1.0947810e+00   1.8642823e+00   4.6616791e+00   2.6633262e+00  -1.1946179e+00  -2.1608407e+00   1.4628221e+00   2.2150726e+00   1.6999642e+00   5.5574307e-01  -2.9137378e+00   4.9709748e-01   2.1018481e+00  -3.3230512e+00   1.2918613e+00   2.3425418e+00  -5.2355850e-01  -1.0134683e+00   1.0935143e+00   6.2392780e-01  -1.9930700e+00  -3.3753465e+00   2.6125130e+00  -1.5674566e+00  -1.4910994e-01   1.3357838e+00
   2.4582061e-01   5.5023485e-01   1.2237163e-01   5.4784932e-01   2.6688857e+00  -4.5385638e+00  -6.6019601e-01   6.5562946e-01   9.3682039e-01  -1.4691528e+00   1.0963825e+00   9.9382074e-01  -1.6881903e+00   1.7196681e+00  -2.7548772e+00   1.7382116e-01   1.2869596e+00  -1.2751438e+00  -3.2471955e+00  -1.7372417e-01   3.4543794e+00   1.1275795e+00  -4.7372353e+00  -1.4039088e+00   1.1588698e+00   9.2983566e-01   2.3322319e+00  -3.4261376e+00  -2.2638183e+00  -2.8813423e+00  -7.1783436e-01  -9.8391914e-01  -5.7019019e-01   7.1493607e-01   1.1870020e+00  -7.6658497e-01  -1.4247763e+00  -8.6074715e-01   2.1484951e+00  -3.9438206e-01   2.5859694e+00   1.1528251e+00   3.9893142e+00  -8.8582901e-01  -1.2776821e+00  -8.7703554e-02   1.0474174e+00   3.7968760e-01  -7.4079473e-01   6.9948186e-01  -9.5533593e-01  -5.0172878e+00   3.3535363e+00   8.6869746e-01  -1.9444985e+00  -1.5928496e+00  -9.6794990e-01   2.4704194e+00  -1.6158202e+00   7.8848296e-01  -2.6278393e+00   1.8375244e+00   2.1831566e+00   7.7413783e-01   4.1497692e-01  -1.2126522e+00   1.8155065e+00  -2.1743705e+00   1.1771202e+00  -1.6098236e-01   3.5612799e-01  -1.6935136e+00   2.1187173e-01  -3.4899871e+00  -3.9682598e+00  -4.8400587e-01   2.2631801e+00   1.1298188e+00  -2.7730623e+00   2.8547712e-01   1.9455359e+00  -1.7719424e+00   2.5271847e+00  -1.8272108e+00   1.2021834e+00  -2.4761310e-01  -1.5853089e+00   3.9594418e+00  -1.4070607e+00  -1.1008183e+00  -4.5724419e-01  -2.0693868e+00  -2.5607413e+00  -1.7350994e+00  -8.7974391e-01  -4.8822889e+00   1.9739713e+00  -6.0611823e-01  -6.3619871e+00  -1.6576025e+00
  -1.1314229e+00  -1.3260410e+00   4.1288460e+00  -1.4776476e+00   1.9617407e+00  -1.7142866e+00   1.1748779e+00  -2.0253632e+00  -7.2792973e-01   9.8995043e-01   2.1606818e+00   4.3149005e-02   7.2068335e-01  -1.3644920e+00  -4.2429924e+00   2.6020062e+00  -2.8677074e+00  -3.5819973e+00  -1.1974126e+00  -4.0125991e-01   2.9672076e+00   9.3241573e-01   1.7290618e+00   2.6669467e+00  -1.4195470e+00  -1.0625720e+00  -2.1637427e-01  -5.7905591e-01   3.8587062e-01   1.7382558e+00   1.4091594e+00  -1.9844027e+00  -4.0172848e+00   1.9577099e+00   1.3666622e+00   6.6151213e-01   6.9856275e-01  -2.7638512e+00   2.8734301e+00  -1.6699719e+00   3.3478443e+00  -2.0236122e+00   6.6982938e-01   2.6218976e+00   2.5364851e+00   2.0703508e-01   4.5733464e-01  -6.9784365e-01   1.0119527e+00  -2.3916086e-01   2.3062018e+00   1.2342532e+00   1.7747301e+00   2.0034156e-01  -2.9842100e+00  -1.2266398e+00  -9.1451144e-01  -7.6392180e-01  -1.5575997e+00  -9.5555623e-01   4.1134659e+00  -1.2585836e+00  -9.3888896e-01  -1.9593858e+00   1.7636918e-01   1.9499325e-01   1.6548841e+00   2.0191617e+00   6.7330375e-01  -1.9157090e+00   1.7814142e+00  -1.3009617e+00   1.4924789e+00   1.8037951e+00  -1.1161259e+00   7.3772323e-01   2.1778347e+00   1.2451062e+00   5.9333936e-02  -1.0155168e+00   1.4897886e+00   1.7503444e+00   9.5779077e-01   4.1895691e-01   3.1965782e+00   5.7873662e-01   1.1599124e+00   2.0859530e+00  -1.7349994e+00   7.6379565e-01   8.8159448e-01  -1.9581611e+00  -1.9919275e+00  -1.5518231e-01   1.5066396e+00   3.0442946e-01  -1.1968192e+00   3.2553661e+00  -2.6693226e-01  -1.4763899e+00
   3.7125026e+00   7.4147725e-01   2.8698925e-01   2.9319725e+00  -1.7875865e+00  -1.6843752e+00  -1.7293119e-01   1.2716193e+00  -1.5790163e+00   6.7367216e-01   3.5202974e+00  -5.6416846e-02  -6.8067803e-02   4.0391617e-01   3.3719954e+00   2.5870332e+00   2.5905606e+00  -8.3619138e-01  -1.4564621e+00  -3.4133927e+00  -3.9209219e-01   3.2028337e-01   4.3985345e-01  -1.0317649e-01   1.6865207e-01   1.4012417e+00   2.7569627e+00   3.3769871e-01   3.0121138e-01   3.1379077e+00  -1.3696385e+00   2.0266397e+00   1.1915769e+00   2.4282168e+00   1.7868673e+00   1.3417419e+00   2.8874203e+00  -1.7806492e+00  -4.2145992e+00   3.6526738e+00   2.0126149e+00   5.7941374e-01   1.4050668e+00   1.0465143e+00   2.3443569e-01  -9.2518026e-01   2.0590437e-01  -3.9868672e+00  -4.2130400e-02   4.6472028e-01  -3.9896805e+00  -1.0759672e+00  -5.1243110e-01   9.4446674e-01  -4.0058481e-01   3.0113467e+00   1.6277013e+00   1.1583385e+00   1.4224930e+00   9.2338106e-01   9.9607915e-02   1.1695380e+00  -1.2532981e+00   1.3583871e+00  -9.6100128e-02  -1.8497130e+00   8.8216163e-01   9.9141379e-01  -5.5250290e-01   2.7470185e-01   8.6780327e-01  -6.9690109e-01  -3.2756802e-01  -3.9657402e-01  -1.1917447e+00   1.6821354e+00  -2.9492229e+00  -7.2400379e-01   1.5105433e+00  -1.7289812e+00   7.9997564e-01   1.1920210e-01   1.7639758e+00  -2.8717853e-01   1.3799424e-01   4.9881417e-02  -9.8400994e-01   1.7532107e+00  -2.9466782e+00   7.1826916e-01   1.6266841e+00  -1.6115874e+00  -1.6509046e-01  -1.7043290e+00  -1.9859967e+00  -5.5913971e-01  -5.6180361e-01   2.7180149e+00  -1.1046127e+00   1.3048031e-01
   1.7382140e+00  -1.8968171e+00   8.4002584e-01  -1.0230278e+00   2.0780469e+00  -4.5425032e-01   9.4953090e-01   1.3495627e+00  -6.4896178e-01  -2.6461869e-01  -1.7546513e+00   2.3806735e+00  -9.1573194e-01  -4.8870405e-02   1.7317034e+00   1.1684789e+00   8.3802744e-01  -2.4938715e+00  -9.5410814e-01  -8.8410100e-01   3.9553174e-01   4.9888499e-01  -2.0029102e-01  -1.0477587e+00  -9.0206809e-01   2.8460455e+00  -1.8442699e+00   1.2851525e+00  -2.5421416e+00  -3.3697624e+00   9.8273978e-01   3.5111200e+00  -1.6833576e-02  -7.4391551e-01  -5.3532329e-01   2.9905602e+00   1.7776465e+00   8.3264831e-01   1.1911634e+00  -9.9504161e-01  -2.9846582e+00   1.5897451e+00   7.6283046e-01  -2.7832897e+00  -1.8396974e+00  -1.0563188e+00  -3.4220007e+00  -3.7719267e+00   2.9043981e+00  -1.7851908e+00  -7.7366349e-01  -3.6188109e+00   2.8131840e-01  -2.3992592e+00  -1.5010822e+00  -1.9233526e+00  -1.4466354e+00   1.9078987e+00  -4.8819702e+00   3.2929961e+00   1.3477569e+00  -2.8654489e+00   4.8420653e+00   1.1073584e+00  -4.0608182e-01   4.9837179e-01   1.5116159e-01  -5.1506998e+00  -1.8327206e+00   6.4930694e-01   2.5827321e+00   7.4997306e-01  -2.3059647e+00   9.4840883e-01   9.2209174e-01   2.1945234e+00   6.2710459e-01   1.0098315e+00  -2.6033251e+00  -2.2474192e-01   7.6357694e-01   2.4879919e-01  -1.4487494e+00   2.2894232e+00   2.0429854e+00   4.1984703e-01  -3.1377031e+00   1.5305518e+00  -8.1760884e-01   7.7580798e-01  -5.7181792e-01  -1.4338892e+00   3.3157678e-01   1.5405935e+00  -1.8358159e+00   1.6047844e+00   5.9873112e-01   2.5529505e+00   6.2386967e-01  -9.1740870e-01
   1.3176306e+00  -6.5294131e-01   5.4947522e-01   8.3756828e-01   1.2105093e+00  -2.6826403e-01   2.7338638e-02   3.1099292e+00   1.0546645e+00  -2.4024237e+00  -9.0568587e-01  -2.8933289e-01  -8.5939543e-01   1.3064631e+00   4.4584145e-01  -3.9834417e-01   1.8444605e+00  -1.6650699e+00  -3.7695611e+00  -4.2831223e-01   3.1732183e+00   1.7208736e+00   2.8276638e+00   2.4730081e-01   2.8818835e-01   5.7234775e-01   2.9463030e+00  -3.4500081e+00  -1.3206982e+00  -3.0790974e-01   1.7727392e+00   2.8593168e+00   9.4483778e-01   2.4516002e+00   2.9670869e-01   3.7008182e+00  -1.2891571e+00   1.8175368e-01  -1.7792064e+00  -3.9873414e-01   1.4688120e+00   1.5667281e+00   1.7771187e+00   5.7483950e-01   3.8893741e-01   9.8996157e-02   1.5623193e+00  -1.8273086e+00   1.3397572e+00   4.1366009e+00  -1.7404903e-01   3.7747769e+00   9.9896367e-01   1.6185607e+00  -1.5588056e+00  -6.9343923e-01   5.4987414e-01  -5.7700261e-01  -1.8990867e+00   1.1888183e+00   6.8774151e-01   1.3189422e+00  -1.7694985e+00  -9.8772535e-01   1.1741077e+00   3.0495029e+00   6.0270633e-01   2.7459696e+00   9.9192286e-01   3.5904687e+00   2.6677396e+00  -1.1419960e+00  -3.0194787e+00  -2.6538500e+00   2.4622983e+00  -7.4758780e-01   3.4957677e+00   3.1793652e+00  -1.1789827e+00   8.0324100e-01  -2.2788388e-01   1.0462865e+00   1.3745933e-02  -7.4524345e-01  -7.6612971e-01   1.3479582e+00  -7.6606991e-01   4.5214037e+00   2.6032678e-01   3.7547091e-01   2.8713536e+00  -1.1956920e+00   1.0071834e+00  -5.5139006e-01  -7.5052763e-01  -6.0259031e-01   1.6981350e+00  -3.2099436e-01  -1.6442256e+00   1.2998706e+00
  -2.2270110e-01   1.9623711e+00   4.2291392e+00   2.2227031e+00   1.2893767e+00   1.7187998e-01   5.0855662e-01   6.3601658e-01   1.5238217e+00   1.2080660e+00   8.0804469e-01   9.2205042e-01   1.5817700e-02  -1.0268425e+00  -1.1268777e+00   2.4756343e+00  -2.2833378e+00  -2.6180284e+00  -1.1473252e+00  -4.9909139e-01  -1.0913648e+00   1.3705544e+00  -2.5690839e-01   8.6184369e-01   4.3052603e+00   2.0302564e-01  -1.0013941e-01   1.6350913e+00   1.5551060e+00   9.8697261e-01  -1.4737549e+00  -1.6889651e+00   7.2224727e-01   5.6967688e-01  -4.8349667e+00  -2.2228703e+00   1.6206710e+00   1.3324966e+00  -7.5503703e-01  -1.0265064e-01   3.7156270e+00   1.2447271e-01  -4.6983130e-02   1.0270306e+00   2.5646804e+00  -4.2281139e+00  -9.5728026e-01   3.4909463e+00  -1.3530032e+00   1.0429703e+00  -1.3103110e+00  -4.3560510e+00   1.6637936e+00   7.3108232e-01   8.8596163e-01   3.2214293e+00  -4.6239462e-01   2.0592667e+00   1.2854522e+00  -3.0438443e+00   2.9534206e-01  -1.2224816e+00  -2.2204616e+00  -1.8984347e+00  -2.4349795e+00  -1.0306741e+00   3.5464908e-01  -3.2859515e+00   1.6875636e+00  -1.4493376e+00  -7.2423643e-01   2.8063642e+00   1.4661336e+00  -1.2145650e+00   1.8212430e+00   1.5796278e+00  -4.1349586e+00   1.1939256e+00  -1.7212358e+00  -2.2090529e-01  -2.6826811e+00  -3.3654116e-01   4.9158306e+00   4.8186611e-01  -3.3431468e+00  -1.9223100e-01  -2.2355452e+00  -2.6788705e+00  -3.0823770e-01  -1.4293116e+00  -2.3076357e+00  -8.6879689e-01   1.5825339e+00   2.4261649e-01   6.1943243e-01   6.2695917e-01   1.4917124e+00  -6.7718526e-01   4.6782051e+00  -1.0573067e+00
   6.9520856e-01   3.5734489e+00  -1.4672847e+00   4.3290425e-01   1.5423830e+00   3.9151697e+00  -8.1536264e-01  -1.5114060e+00   2.8573023e+00   2.7301235e-01  -1.7032309e+00  -1.7608692e+00  -3.9895684e+00   8.4747923e-01  -1.5270167e+00  -2.4587487e+00  -2.2840283e+00  -3.1667816e+00   1.1512478e+00  -2.3071360e+00   2.7703222e-01  -2.4954564e+00  -3.0858927e-01  -1.8940409e+00   2.0041232e+00  -5.2631288e+00   6.8148372e-01   1.9000571e+00   1.2264647e-01   8.2417078e-01  -1.8610519e+00   6.5672238e-01   2.5297250e+00   2.3745337e+00  -1.3441352e+00  -3.2864464e-01  -4.0673500e-01   8.0904461e-01   2.0850498e+00  -1.0128652e+00   2.6482582e+00  -1.8172583e+00   1.8792121e+00  -2.1189569e-01   1.6967380e+00  -5.2766176e-01  -3.0762125e+00   6.4374690e-02   2.8744186e-01   6.9624914e-01   3.3312899e-01  -1.3687262e+00  -2.9225278e+00   9.3802542e-01  -2.3762990e+00  -2.4934308e-01   9.9102647e-01  -1.1378388e+00  -2.7285065e+00   2.3997406e+00   1.1738737e+00  -3.4085266e+00   3.0680387e+00   9.7293067e-01   6.5811744e-01   8.4542666e-01  -2.4060709e-01  -1.0363896e+00  -1.9943051e+00  -9.8368287e-01   8.6344861e-01  -1.8633319e+00  -3.3538553e-02   1.3455018e+00   1.4603903e+00  -1.0568021e+00  -2.4018169e+00   2.0268204e+00  -3.3391961e+00  -3.1169074e-01   1.3666908e+00  -1.2881974e+00   6.2976140e-01   1.6273866e+00  -4.0800977e-01   3.8222253e+00  -2.1717644e+00  -1.0471527e+00   2.4963602e+00   1.4525770e+00  -1.6725401e+00   1.6330672e+00  -1.5554209e+00   3.7982724e+00  -3.1997487e+00  -2.2795292e+00  -3.0767593e-01   3.5504839e-01   5.0751456e-01  -9.7376440e-01
  -1.2934923e-01  -1.8453813e+00   1.4966164e+00  -4.0360562e-01  -2.8136803e+00   1.3433302e+00  -4.6530272e-01   1.7398502e+00   1.7118532e+00  -2.9305390e+00   2.6097957e+00   1.2221119e-01   2.0153253e-02  -1.8717289e+00   1.6788569e+00   2.0983729e+00  -3.9952118e+00   6.6789230e-01   3.8159096e+00  -6.3511460e-01  -1.6679451e+00  -5.0326462e-01  -1.7874641e+00   9.1162909e-01   4.7112076e+00  -2.0893929e+00   2.7330818e-01   1.4327315e+00   1.0431897e+00   1.0760223e+00  -2.0703157e+00  -2.3910112e+00   4.0766078e+00  -9.5012941e-02  -2.4676839e+00  -2.1154353e-01  -9.5274567e-01   9.1313762e-01   6.4757715e-01  -1.0726312e+00  -3.1930320e-01   5.9765668e-01  -2.5322530e+00   2.6474411e+00   7.9664977e-01  -3.4006398e+00  -2.8165194e+00  -5.5642776e-02   7.8101902e-01  -6.0189529e-01   4.0470433e-02   5.1550737e-01  -2.3477165e+00   2.7518002e+00   3.4539059e+00   1.3583122e+00  -1.6787539e+00   4.6349483e-01  -3.2380919e+00   7.9233431e-01  -1.0033005e+00  -1.3378364e+00  -7.6543758e-01  -1.0760076e+00  -1.5804520e+00   2.5978071e+00   8.1717610e-01  -1.5098107e+00   1.5388819e-01  -4.5535159e-01   4.1046633e+00  -1.0236568e+00  -4.1000464e+00   3.4340760e-01   1.6988915e+00   2.5822872e+00  -1.2867096e+00  -2.4119435e+00  -7.4690343e-01   7.8052316e-01   4.7885786e-01  -4.0430403e+00  -1.4935994e+00   3.9146367e+00   6.3262473e-01   1.8305459e+00  -8.2121534e-01   2.2182899e+00  -3.3455865e+00  -2.0857700e+00  -2.1396668e-01  -8.7151577e-01   2.9420701e-01   7.1993431e-01  -8.9383099e-01   1.4656389e+00  -2.2486721e-01   6.5815171e-01  -1.6045261e+00  -1.8110261e+00
   1.1006480e+00   2.4734084e-02  -2.9862563e+00  -2.8150688e+00   8.4680118e-01   2.9776748e+00  -1.4005556e+00   1.6843477e-01   2.0770155e-01   1.4466339e+00  -2.6240009e+00  -3.3555077e-03  -1.7164360e+00  -1.3338739e+00  -2.2160956e+00  -4.8435152e-01  -9.4168990e-01   5.7985684e-02   3.7671766e-01  -1.1249388e+00  -7.1167382e-01   2.7296588e+00  -1.1544877e+00   1.5172376e+00  -5.7163799e-01   5.4899970e-01  -9.6944519e-01  -1.1631105e-01  -8.1073636e-01   4.7603750e-01  -1.7560061e+00  -3.3954855e-01   2.0750432e+00   2.3923682e+00  -2.2134628e+00  -1.3383935e-01  -1.6483663e+00  -1.2687033e+00  -4.8053019e-01   3.4642619e-01  -2.5039653e+00   2.2162358e-01  -7.8792524e-02  -4.4986189e-01  -1.1528303e+00   2.7253210e+00   7.5886193e-01  -8.7003895e-02  -5.2905763e-01   1.5569131e+00   1.0934143e+00   3.8611416e-01   2.3041275e+00  -1.8109277e+00   1.2823560e-01   3.4519888e+00  -5.2186612e-01  -1.5863209e-01  -3.5474412e+00  -1.0464138e+00   1.2417564e-01  -1.4709369e+00   3.7782724e-02   6.4643767e-01   1.8411488e+00  -1.2101537e+00  -5.0644878e+00  -3.4429210e+00  -1.1174750e+00   9.8356846e-01   1.9960240e+00   2.8136980e+00  -2.7389694e-01  -8.3180760e-01   1.1586374e+00  -9.5615440e-01   7.5400527e-01  -2.4787104e+00   1.0429186e+00   3.0852546e+00   2.3077123e+00   1.4109387e+00  -1.4016465e+00   4.5396742e-01  -3.0933284e+00  -9.2553015e-01  -1.0911955e+00  -5.8787945e-01  -5.2731258e-01   3.4734277e+00   3.5312363e+00   3.0712630e+00  -1.5220668e+00  -6.9491094e-01   1.4061208e+00   3.9184601e+00   3.7874101e+00  -2.2915332e+00  -4.0130016e-01   1.2114775e+00
  -1.5248920e+00  -1.1882413e+00   1.1618792e+00  -1.8003682e+00   8.1977011e-01   1.2395482e+00  -1.1096110e+00  -5.2889847e-01   2.1938106e+00  -1.8951133e+00   6.9008689e-01  -1.8040596e+00   1.8863620e-02  -2.8739114e-01  -1.5504865e+00   3.9023732e+00   1.7656688e+00   1.0812026e+00  -1.3655831e+00  -1.8742065e+00  -1.1682191e+00   1.3620110e+00   3.1634770e-01   1.6262962e+00  -4.2583107e-02   9.0366726e-01  -6.5911731e-01  -5.4702697e-02  -1.1534502e+00  -1.3921271e+00  -1.6229851e+00  -2.3960604e+00  -2.0462402e+00   1.6931612e+00  -7.5743748e-01  -1.8646712e+00  -1.0615810e+00   4.8405850e+00   1.5083304e+00   1.3836049e+00   2.3431702e+00  -1.0976950e+00  -2.2171287e-02   2.4968665e+00   2.0728085e+00   4.4006731e-01  -3.5699608e+00  -2.2017846e+00   3.0626703e-01   1.3099541e+00   2.3862920e+00   1.0322774e+00   3.9485091e+00  -2.2523093e+00  -1.7326929e+00   2.6271544e+00  -2.9162894e+00  -5.1068129e-01   5.2460523e-01  -6.4343097e-01  -6.3834904e-01   1.7191565e+00   3.0639557e+00   7.9356453e-01  -3.1377466e+00  -1.8359363e+00  -3.2150687e-01   3.5000914e-01   1.3129122e-01  -1.6697866e+00  -3.2749650e+00  -3.9934463e+00  -2.6230876e+00   3.2815720e+00  -2.7412138e+00  -1.7529920e+00  -2.2844441e+00  -9.5137665e-01   3.5456583e-02   2.3924764e+00   1.2176607e+00  -2.5917718e+00   3.1944859e+00  -1.5102072e+00  -5.7457136e+00   1.4274059e+00   3.0324869e+00   3.5421363e+00  -3.0195177e+00  -2.7377284e-01  -7.5960623e-01   1.3933556e+00   2.5603879e+00   7.7340623e-01  -1.9635490e+00  -6.8996929e-01   1.8719490e-01  -1.6532626e+00   3.1891498e+00  -2.8334378e+00
  -2.5933594e+00   2.4424981e+00   1.8842467e+00   1.1675082e+00   1.2486317e+00  -4.2701536e+00   2.1927205e+00   1.4193608e+00   1.7638947e+00  -3.9099199e+00  -1.7793222e+00  -1.2966671e-01  -9.1952665e-01   4.0702914e-01   1.0040197e+00  -3.9666589e+00  -1.1820332e+00  -2.1158099e+00   2.1096672e+00   2.0189611e+00   1.8622022e+00   1.8632464e+00  -1.0636843e+00   2.4501934e+00   1.5000084e+00  -1.7779731e+00  -1.4624436e+00   1.1615079e+00  -1.4697445e+00  -8.1091744e-01   7.3881790e-01  -1.9201656e-01  -1.0414957e+00   1.4024554e+00   9.0023204e-01   1.3095517e+00   1.1754527e+00   1.4725364e+00   8.2371710e+00  -4.7024551e-02  -3.5433348e-01   2.4061429e-01  -1.1920197e+00   3.4845500e+00   8.9643479e-02  -1.7747242e+00  -1.1528451e+00   3.9703051e-01  -1.4822587e+00  -2.2159322e+00   2.5846867e+00   1.2548341e+00  -2.0406189e+00   2.6292132e+00  -6.7358482e-01  -3.7455407e-01   1.5937526e+00   9.0633559e-01  -8.6356188e-01   2.9731749e+00  -6.3356572e-01   3.9240565e+00  -2.3485376e-01   4.3420115e+00  -1.3505839e+00   2.3926467e+00   1.3024663e+00  -2.9528876e+00  -1.6662184e-01   3.1193030e+00   2.2207980e+00   1.7560974e+00  -1.7465645e+00   1.1788199e+00  -2.7881003e+00  -7.8609582e-01   8.7190667e-01   2.6036350e+00   2.1794937e+00   9.3450702e-01  -9.5311469e-02  -3.5922691e-01   1.9026079e+00   4.0798442e-01   1.5268884e-01   1.8415854e+00  -6.9302272e-01   1.7783981e+00  -2.7991211e+00  -1.3320495e+00   1.9654660e+00  -5.9773751e-01   1.5382803e+00   2.2754893e-01  -7.4621703e-01   1.0647699e+00  -9.3693702e-03  -1.5201063e+00  -7.4263748e-01  -3.5325807e+00
   2.1739926e+00  -2.2175231e+00  -9.6578159e-01   1.0836910e+00  -3.5023463e+00   3.2582884e+00  -9.0096963e-01   1.2528136e+00  -2.2765567e+00   2.1737919e+00   8.9400545e-01   1.0751763e+00  -1.3507080e+00  -7.6730588e-01   3.4181333e-02   2.9584519e+00  -1.7397739e+00  -1.3675123e+00  -1.8148709e+00  -1.9766677e+00   2.1759290e+00  -3.7431602e-01  -3.0278370e-01  -1.5714657e+00  -6.3591641e-01  -1.3586972e-01   9.6267204e-01  -4.2549013e-01   1.0671478e+00  -2.4538818e+00  -2.8293253e-01  -5.3001465e-01   3.2979291e-01   2.6534908e+00   4.0512305e+00   5.5132632e-01  -3.8121070e-01   8.8929330e-01  -1.0847549e+00   2.0266261e+00   5.2791970e-01  -7.1250350e-01   9.4747517e-01   3.4137977e+00   6.4991755e-01  -4.9697003e-02  -1.2466082e+00  -1.0378079e+00  -1.1842424e+00  -7.9464240e-01  -1.5381131e+00   1.8464413e-01   1.1245520e+00  -1.1221457e+00  -9.1893390e-01   3.1326759e+00  -1.0981782e+00  -6.7856320e-01  -2.7106027e+00  -1.4256706e+00   1.6901131e+00   1.2461341e+00   1.4466441e-02  -5.6439721e+00   1.2604916e+00  -3.0476795e-03   2.2598979e-01  -9.9200605e-02   1.1152005e+00  -9.7541983e-01   2.5549702e+00   1.3560423e+00  -2.9546281e+00  -3.4806911e-01   1.5151415e-01  -5.1051749e+00  -3.3963105e+00  -3.4408828e+00  -1.9264476e-01  -1.6531232e+00   8.5138317e-01  -6.0608718e-01   7.4553658e-02  -1.6273595e+00   2.5046538e+00   2.5942882e+00  -1.9147844e+00  -8.5659991e-01  -1.0064003e+00   2.1101391e+00  -1.5515170e+00  -2.5926401e+00   3.6442815e+00   9.2635612e-01  -7.4155947e-01   1.6218325e-01   6.7440235e-01   1.3550761e+00   3.5954122e-01  -3.5973331e-01
  -3.3894985e+00  -7.7508216e-01  -2.5455399e+00  -1.9551716e-01   1.5103838e+00   3.5114546e+00   1.7602516e+00  -1.5903232e+00  -4.1699678e+00   9.6119721e-02  -7.3097025e-01   1.4473426e+00  -3.2073403e-01   2.8935853e+00  -8.4546719e-01   9.2739896e-01  -1.5470235e+00   2.1762659e+00   1.2085097e+00   8.8437405e-01  -1.0907087e+00   8.8505838e-01  -3.7018151e-01  -2.7386309e-01   3.0793685e-01   2.2524421e+00   2.2696487e+00   1.8078962e+00  -2.1975361e+00   3.6182371e+00  -1.2454722e+00   1.4289229e+00   1.5293467e+00   7.4488117e-01  -5.6827386e-01  -9.8084379e-01  -8.4060310e-01   1.6276881e+00  -1.4469510e+00   1.1985865e+00   5.3372719e+00   6.5029187e-01  -1.6986972e+00  -1.4480963e+00  -3.1724309e-01  -2.2344814e+00   2.3847826e+00  -1.8068651e+00  -1.2115083e+00  -1.0480286e+00   9.4552853e-01   2.0746139e+00  -8.9118536e-01   1.6025117e+00  -5.5305930e-02   7.7808302e-01   2.2791055e-01   1.9953339e+00   2.2459801e+00  -1.5393191e-01  -1.2221948e+00   2.5885708e-01  -5.1336511e-01  -1.0608715e+00   2.3279765e+00  -6.5768967e-01   9.4341364e-01  -1.4092815e+00   7.3840771e-01  -4.9425515e-01   2.0671594e+00  -9.9804784e-01  -9.3762640e-03   1.3769283e+00  -3.8167382e-01   2.2819041e+00   1.4267577e+00  -5.5772200e-01   3.7223106e+00   2.0917751e+00   2.0886777e+00   1.1642926e+00   5.9215407e-01   1.2082997e+00  -4.8156981e+00  -1.5103522e+00  -1.6437935e-01   8.9106118e-01  -3.5284030e-01   3.7184883e-01  -5.2776577e-01   2.5334402e+00   1.9321198e+00  -2.1341345e+00   2.7062346e+00  -1.5602662e-01  -2.4642767e-02   1.3313878e+00   3.0313607e-01   5.8531326e-01
   2.1818302e+00   1.3558087e+00   1.3644460e+00   3.2971077e+00   1.8837571e+00   1.2329563e-01   4.9755183e-01  -1.5764273e+00   1.0236284e+00  -2.5377520e-01   1.8274306e+00   1.8693985e+00  -4.5641638e-01   6.5322890e-01  -1.7255882e-01   1.9326103e+00   1.6432396e+00  -3.9672608e-01  -1.3491259e+00  -1.5185665e+00  -1.6175597e+00   2.0718582e+00   2.9779352e-01  -1.8871351e+00   1.4131107e+00   1.6731510e+00   1.6753298e+00   1.4443818e+00   7.2937093e-01  -1.4813651e+00  -3.8608810e+00   4.4806442e-02  -1.7975606e+00   3.6910676e-01   3.2594080e+00   2.4764198e+00  -4.7130397e-01  -1.4127610e+00   8.0416283e-01  -3.0062183e+00  -1.6022416e+00  -1.9637171e+00  -1.1941342e+00  -8.4372372e-01  -2.0631629e+00   3.0880802e+00  -2.9813207e+00   1.4601110e+00   1.5424092e+00   1.3092230e+00  -3.4342622e+00  -2.7662841e+00   1.2113291e-01  -9.9162320e-01  -5.3399706e-01   2.9160146e-01   5.2228903e-01  -1.0161988e+00   2.3501920e+00   8.8508279e-01  -1.4310060e+00  -4.1804376e-01   2.2671835e+00  -1.0533499e+00   1.6195674e+00   7.0052615e-01  -4.5496783e-01   1.8299426e+00   2.2739927e-01  -1.5381660e+00  -2.9352077e-01  -1.1929675e+00   4.5937405e+00  -3.6824524e+00   8.3400557e-01   9.9661101e-01   4.0892470e-01  -1.7265344e+00   3.2997653e+00   1.3277080e+00  -1.4615510e+00  -3.9948339e+00   2.8033404e+00   3.0430273e+00  -8.2759479e-01  -2.5733118e-01   1.9285787e+00   2.7897453e+00   1.2152681e+00  -1.5852197e+00  -3.9255739e-01   1.3534990e+00   6.1275629e-01  -7.0023799e-01   1.2492483e+00  -2.7385448e+00   6.8554630e-01   1.4150136e+00  -1.1266854e+00  -2.6021012e+00
  -2.1355210e-01  -1.2679515e+00   5.1457559e-01  -3.2537218e+00   8.0468093e-01   8.8668409e-01   4.1464768e-01   1.5519265e+00   9.0992550e-03  -1.5676467e+00   5.3110478e-01   9.1613974e-01  -2.1374983e+00   8.5051449e-01   1.0226827e-01  -5.4047393e-02   1.2063357e+00   4.0704415e+00  -3.4840929e+00  -3.2417416e-01  -1.2675798e+00   3.4444307e-01  -1.1204527e+00  -1.1936853e+00   4.4175235e-01  -1.9412351e+00   1.1080939e-01   2.0824456e+00   4.5722969e+00  -1.4732152e+00   3.6707068e+00   3.2692322e+00   6.5908421e-01   7.2217752e-01   1.1348281e+00  -2.7391824e+00   3.7576442e-01  -4.5862516e-01  -1.5123087e+00   5.9299468e-01  -1.5343889e+00  -3.3657052e-01  -6.7305491e-01  -1.1132027e+00  -8.2666118e-01  -3.9997538e-01  -1.0357798e+00   1.2833092e+00   9.6222083e-01  -2.3627473e+00   2.1976118e+00  -1.0358119e+00   4.3123879e+00  -1.9871347e+00   1.5242974e+00   4.0549766e-01  -4.9857267e+00  -1.0589231e+00   1.0997753e+00   1.5290869e+00  -1.1818058e+00  -2.4109508e+00   2.3135839e+00  -9.5181308e-01   6.6237792e-01  -1.4565653e+00  -4.7354077e-01  -2.5719799e+00  -2.9536782e+00   7.8826503e-01   2.4971246e+00  -5.9075632e-01  -1.3646022e+00   2.2412795e-01  -1.7381325e+00  -4.8223093e-02  -9.4421335e-01  -1.6873815e+00   2.0251927e+00  -8.5754148e-01   7.5506008e+00   2.2722192e+00   2.9027646e-01   4.9221876e-01  -1.5669579e+00   1.2043689e+00  -1.2084019e+00  -2.0094359e-01  -3.7694411e-01  -1.2934230e+00   1.3753334e+00  -7.0087392e-01   3.9798780e-01   1.9101313e+00  -4.8627998e-01  -2.9727956e+00   2.3005134e+00   1.0694512e-01  -1.8422648e+00   9.6570079e-01
  -6.8954111e-01  -6.0022862e-01  -9.4334693e-01  -4.8242593e+00  -9.4962597e-01   5.5076255e-01  -4.5629771e+00  -2.5936570e+00  -4.4030101e-02  -2.6171351e+00   1.6580541e+00   7.6175585e-02  -1.2482897e+00   1.6275941e+00   1.2920255e+00  -2.1695240e+00  -3.0007040e+00   1.9545145e+00  -2.5274259e+00   3.9738040e+00  -1.4367043e+00  -1.6959506e+00  -1.0873321e+00   4.4316701e+00   1.1149746e+00   1.8874719e+00  -2.1034339e+00   3.8463898e-02   4.1825599e+00  -1.2312487e-01  -6.8900170e-01   7.4246927e-01   1.3736489e+00  -4.3377944e-01  -4.8129200e-01   2.8026209e+00   2.0165391e+00   1.3403916e+00  -9.0089339e-02   2.0355976e+00   2.4908205e+00  -9.8767496e-02   5.1603304e+00   5.1623483e-01  -4.2030126e-01  -6.3750205e-01   6.6206301e-01   1.8757143e+00  -1.4252257e+00  -1.5333892e+00  -1.0545359e+00   8.3934726e-01  -3.5803976e+00  -7.3481062e-01   9.8903502e-01   4.6891238e+00  -1.8059893e+00  -3.2271265e+00  -2.0763227e+00  -2.8242497e+00  -5.6481537e-01  -3.6145805e-01  -1.0936232e+00  -1.2150917e+00   2.4139353e+00  -3.7947321e+00  -1.3439460e+00   6.2967060e-01  -1.4032496e+00  -2.4687969e+00  -2.8119108e+00  -3.2192790e-01  -2.2705883e+00  -8.4586198e-01   9.4617092e-01  -9.1379067e-01   2.3643187e+00  -1.7681985e+00   9.0169226e-01   1.3500102e+00   1.2587587e+00   5.5271806e-01   1.9141385e+00   4.7159861e-01  -2.4848821e+00  -5.8679706e-01  -2.5711537e+00   7.1345033e-01  -2.1523195e+00  -2.4760095e+00   2.6741734e+00   6.0306750e-01  -4.5465448e-01  -3.6079448e-01  -2.4976728e-01   3.7111477e-01   7.0061804e-01   3.9683798e+00   2.4062444e-01  -2.1624322e+00
   1.8463827e+00   3.0618751e+00  -6.0987567e-01   1.2875084e+00  -1.2955229e+00  -1.6857819e+00   9.9467511e-01  -1.0330036e+00  -3.5359074e-01   2.1674821e+00  -2.4016404e+00   1.1204562e+00  -8.2523582e-01  -1.0774783e+00  -3.6430306e+00  -1.1217120e+00  -2.5362111e+00   1.6231882e-01   8.1401038e-01   1.5899601e+00  -1.3171827e+00   4.0166006e-01   1.3851323e+00   8.6260873e-03  -1.8047410e+00   2.0489248e+00   4.1291450e+00  -7.4864520e-01   2.3095477e-01   3.2405499e+00  -3.2599921e+00   1.4804083e+00  -1.9231337e+00   2.4781713e+00   2.4002747e+00   4.9548649e-03   1.8462763e+00  -1.0501425e+00   9.0541525e-02  -1.7286280e+00   2.6365565e+00   1.5696386e+00  -4.4199749e-01  -4.2307765e-01  -4.5940971e+00  -1.7073345e+00  -1.6278836e+00   1.2974262e+00  -1.3506148e+00   1.1191788e+00  -3.4249194e+00   1.0028479e+00  -4.2290772e+00   1.8597633e+00  -1.7525791e+00  -1.8503946e+00  -1.2689398e+00   5.4505096e-02   9.6524951e-01   4.0239850e-03   1.4537545e+00   8.1094794e-01   2.6078541e+00   3.4715878e-03   4.0163513e+00   1.5669292e+00   4.2202102e-01  -1.0959939e+00   1.0166054e+00  -3.5527361e-01  -5.0033848e-01   4.6291081e+00   2.0356621e+00   7.6485219e-01  -2.5547565e-01   2.1204445e+00   1.0018260e-01   1.9253900e+00  -2.2750618e+00   1.0759265e+00   2.3050540e+00   1.3556884e+00   1.0474133e+00   7.8419365e-01   5.9761811e-01   1.4612756e+00   5.3381657e-01   3.9318485e+00  -1.8140210e+00  -1.4409409e-01   1.7028957e+00  -7.0000125e-01   7.9285997e-01   2.3545552e+00   2.0694992e+00  -2.7815840e-01  -1.6639948e+00   6.8548832e-01  -2.0772787e+00  -7.0850361e-01
  -1.4078315e+00  -4.4035978e+00  -1.3275932e-01  -1.1124001e+00   1.3285425e+00  -1.0699549e+00  -1.1112791e+00   2.5369145e-01  -1.0543104e+00  -1.8082503e+00   6.3038946e-01  -2.2363781e-01  -3.5208993e-01  -2.5902836e+00  -3.3209906e+00   1.1266426e+00  -1.6738258e-01   2.5491290e-01   7.9878854e-01   4.1117015e+00   2.7635071e+00  -3.0511932e-01  -1.8326859e-02   2.0064512e+00   3.1383961e+00  -1.1659775e+00  -1.9124190e+00  -2.4021192e+00   8.8099891e-01   2.4709088e-01   9.3409811e-01   3.4048027e-01   8.5158238e-01   5.5544019e-01   2.0033200e+00   4.5194295e-01   3.5542233e-01  -7.3612938e-01   4.1862472e-01   1.3523084e+00   1.5921109e+00   5.6654760e-01  -2.1658764e+00   1.9653078e+00  -1.9386597e+00  -2.5516467e-01  -2.3642302e+00  -1.3552012e+00  -8.2941570e-01   1.8798960e+00  -2.4750431e+00   1.7743670e+00  -4.9330950e+00   7.5055513e-01   1.4597351e+00  -1.4261027e+00  -1.7136420e+00  -1.7219792e+00  -1.4428837e+00   1.0535212e-01  -2.1116721e+00   2.5550106e+00   1.4064772e+00  -1.6116830e+00   1.9908891e+00   9.2956979e-01   1.6564735e+00   3.7917885e+00  -6.2939459e-01   1.2552003e+00   3.6864046e-01  -1.3873166e-01  -2.3648109e-01  -1.3807796e+00  -2.1851868e+00  -1.7568681e+00   1.4606712e+00  -2.0972033e+00   1.4110230e+00  -2.4336039e+00  -1.5361096e+00  -1.5921098e+00   1.0879803e+00   2.0888936e-01   4.3970240e-01  -2.7521267e-01   2.7340254e-01   3.5493863e+00   7.8158234e-01  -6.2995706e-01   1.0222149e+00   8.5036097e-01  -2.0004103e+00   1.1692068e+00   3.9626767e+00   1.9920088e-02  -4.3212531e-01   9.0812577e-01  -1.3925321e+00   4.3734619e-01
   1.4601973e+00  -2.4719331e-01   7.4319595e-01   3.2819573e+00  -1.9690693e+00   2.4751325e+00  -9.0066777e-01   2.2307309e+00   2.0209619e+00   3.4495393e-01  -1.4905396e+00  -1.0808722e+00  -1.1589500e+00  -7.9038145e-01   7.5335548e-02   1.3634853e+00   6.7775414e-01   2.8233125e+00   2.0409999e+00   6.5970332e-01   4.8831041e-01  -1.9053633e+00  -2.2875088e-01  -3.1432610e+00   2.0383879e+00  -2.6465897e+00  -5.0323273e-01   1.8308345e-01  -1.7418777e+00   1.2036916e+00  -5.1222524e-01   4.6311009e-03  -3.0007189e+00   1.9909880e-01  -3.3561883e-01  -1.0532074e+00  -3.0135249e+00  -8.4172902e-01  -2.1388498e+00  -2.3470794e+00   9.4521279e-01  -1.8299877e+00   1.0340604e+00   3.0081831e+00  -1.3739829e+00  -2.1271670e+00   2.7280433e+00   7.5062286e-01   2.8856951e+00  -1.1068601e+00  -4.8708315e-01   1.1838245e+00  -8.2361172e-01  -1.4454217e+00   2.9970945e+00  -1.3778649e-01  -2.7022165e+00  -7.6479376e-01   1.7103565e+00   4.4706104e+00   6.4154837e-01  -1.8507077e+00  -6.5014851e-01   1.1288873e+00   8.7389869e-01   2.2502248e+00   8.7517480e-01  -3.5885196e+00   4.1103279e-01  -3.3582920e-02   1.9119853e+00  -6.8666045e-01  -2.0588861e+00  -3.3761259e+00   1.9246526e+00   4.1461613e-01   2.0952730e+00   4.2080173e-01   4.1442017e-01  -2.6604152e+00   4.3583602e-01   7.4852815e-01   2.9235152e+00  -3.5605136e-01   2.1808193e+00  -1.5870990e+00  -8.5459136e-01   1.5649382e+00   1.3760846e+00  -1.1942623e+00   2.8093938e+00  -6.2184957e-01   1.8759070e+00   1.3020255e+00  -6.9744524e-01  -1.0885085e+00  -1.0403417e+00   3.6909086e-01  -3.4636634e+00   2.3824057e-03
   1.8231087e+00   2.0421737e+00   2.5568849e-01   7.7926123e-01  -2.8316022e-01  -7.5911502e-01  -7.2658989e-01   1.0388207e+00   1.7129172e+00   1.1868885e+00  -1.1727944e+00   3.2038601e+00  -3.0404643e+00  -7.6321090e-01   2.2457713e-01  -2.2164144e+00  -1.1296068e+00   2.7083103e+00   1.0417615e+00  -3.7970435e+00   2.0275129e+00   1.4142108e+00   2.1802708e+00  -1.0450098e+00   3.6797878e-02  -1.8645649e+00   9.3604558e-01   4.4050484e+00  -1.3421343e+00   7.0637895e-01  -1.4742376e+00   2.9771027e-01  -9.5838950e-01  -1.8583018e+00   2.1008829e+00   3.6305548e+00   1.3924305e+00   2.7105786e+00  -2.8766455e+00   1.1640935e+00   1.9877619e+00  -7.3675691e-01   5.3843108e-01   3.6690373e-01   1.7995066e+00   1.6404708e+00  -2.4410231e+00  -7.7927126e-01  -2.6729139e+00  -6.7338803e-01   4.5518798e-01  -2.9236546e+00  -3.2191476e-01  -7.3558333e-01   8.3011455e-01  -1.0413487e+00   1.8168076e+00  -1.4003314e+00  -6.7777699e-01  -2.3400695e+00  -1.9811188e-01   7.9082713e-01   2.3512413e+00   3.9535156e+00  -2.3306907e+00   3.1179737e-01  -1.5217808e+00   8.4794799e-01   2.3992172e+00   1.5732247e+00   7.5801654e-01  -1.1937722e+00   3.3230806e+00  -8.9954851e-01  -3.1248324e-01   1.4233696e+00  -2.2832134e+00  -2.7046305e+00   1.6046007e+00  -1.8046818e+00  -1.2162608e+00  -1.0511246e+00   1.8719363e-01  -5.5770847e-01   1.0347625e+00   6.0941949e-01   9.5716861e-01  -4.8362855e+00   2.4144507e+00  -8.5884095e-02   2.5933002e+00  -1.7173275e+00   1.2888136e+00  -1.7433602e+00  -1.2683831e+00  -2.8383997e-01   4.1859816e+00   6.0461435e-01  -2.3766626e+00   1.3051270e+00
   1.0514014e-01  -1.2609988e+00   1.9148812e+00  -3.0205984e+00  -3.5607150e+00   1.9339278e+00   1.2585552e+00   3.4893195e-02   2.3848210e+00   2.9231477e+00  -1.7134030e+00   2.2774013e+00   2.1913616e+00   2.2675989e-01   4.2049946e-01  -2.5575122e+00  -2.1077762e+00  -1.8824283e+00  -3.2255811e+00  -1.0493166e+00  -3.2993366e-01   1.8556498e+00  -1.8340554e+00  -6.4507061e-01   2.9718856e-01  -1.7106863e+00  -3.1247542e+00  -1.3058406e+00  -1.0572075e+00  -1.5467277e+00   1.1410792e+00   1.6630467e+00  -9.5923930e-01   2.0930155e+00  -7.5487206e-01   2.4871847e+00   5.6115340e+00  -8.9786797e-01  -1.8621824e+00   4.9098330e-03   1.6064397e+00   2.1058304e-01  -2.0300728e+00  -1.6534454e+00  -1.2757977e+00  -1.9583308e+00   7.8722519e-01  -1.0837419e-01  -1.7036817e+00  -1.8919784e+00  -1.0985006e+00   1.9846035e+00  -2.2077825e+00  -5.4518323e-01   2.0808887e+00  -3.0007510e-02   5.2659968e-01  -2.3484916e+00  -6.3198161e-01   1.3540393e+00   8.5701655e-02   3.4871729e+00  -6.7371522e-01  -1.3549904e+00   8.8578534e-01  -1.1023277e+00  -2.0379203e-01  -8.8621441e-01   2.3737161e+00  -2.2556801e+00  -4.7531226e+00  -9.7532049e-01   3.4549805e+00   4.3856794e-01  -4.5081070e-01  -7.2834481e-03  -2.4900380e+00   3.5557234e+00   1.6522363e-02   2.5184376e+00  -3.3439539e-01  -1.0007545e+00   1.0601541e+00  -2.5335987e+00  -3.4948507e-01   2.6076876e-01   4.6862569e-01   1.9948089e-01   1.1903848e+00   4.4512738e-02   6.8816704e-01  -1.1376336e+00   2.5078896e+00  -1.4255272e+00   6.4433516e-01  -5.5320026e-02  -4.9897119e-02   1.5613913e+00   2.7183337e+00  -8.5014623e-02
  -1.6810195e+00  -6.4582798e-01  -2.9084229e-01  -9.0042403e-01  -1.3246125e+00  -3.0890073e-01   2.0282469e-01   7.8059095e-01  -3.8270772e+00   2.8019075e-01   3.8697333e-01   1.7981524e+00  -1.9251696e+00   2.5064443e-01  -1.3869801e+00   1.8289363e+00  -1.4387683e+00  -2.8321949e+00   1.4487186e+00  -4.6924533e-01  -1.3003613e+00   1.9700221e+00  -3.3203041e-01  -1.1876647e+00   3.1441954e+00   2.0047972e-01   3.2071298e+00  -1.3556845e+00   7.2586733e-01   1.9300130e+00  -4.5108490e-01   6.2297579e-01  -1.8711977e+00  -1.9937622e+00  -1.8837458e+00   2.1221674e+00  -2.1893918e+00  -1.7308691e-01   1.2197734e-01  -2.2342056e+00  -5.7016657e-01  -4.7515900e+00   1.4600065e+00   2.7882410e+00   1.7805887e+00   2.2416910e+00   1.1242500e-01   1.5916995e+00  -3.6550169e+00   1.0001972e+00   2.0874543e+00   4.8574120e-01   8.5576113e-01   1.5782259e-01  -8.8358233e-01   2.8826945e+00  -3.5796249e+00  -2.2996898e+00  -2.8661340e+00   1.3183955e+00  -3.8915385e-01  -4.2164567e-01  -3.0426318e+00  -1.7641845e+00   7.2267488e-01   3.4425525e-01  -2.2509620e+00  -2.9551315e+00  -1.3564241e-02   7.5166894e-01   3.2593884e+00   2.0203457e+00  -2.4359306e+00  -3.0217857e-01  -1.9130510e+00  -1.8951509e+00  -1.9983358e-01  -1.5000238e+00   2.0254590e+00   8.5248913e-01  -6.4714535e-01   1.1540571e+00  -1.9690105e+00   2.0558413e+00   3.6745541e+00   6.5687357e-01   5.9960984e-01  -1.8235321e+00   2.1725082e+00  -2.2583208e+00  -2.9233400e+00  -5.4986936e-01   8.9893371e-01  -1.0890845e+00  -8.6531865e-01  -4.4031792e-01   1.8367310e+00   9.9872162e-01  -2.1205891e-01   3.2583582e-01
   4.7727461e-01  -1.5906960e+00   2.4775746e+00   4.8753542e-01   1.4659947e+00   2.4923553e+00  -1.3735257e+00  -6.5329530e-01   2.2419547e+00  -3.6751612e+00  -1.0992833e+00  -1.8336243e-01  -6.5288828e-01   1.3706754e+00  -4.5413229e-01   1.1374206e+00  -2.3375829e+00  -2.3129715e+00  -2.0705438e+00  -2.0000137e+00  -1.0300126e+00  -4.4389771e+00   3.0603098e+00  -5.3832560e-02  -3.0524393e+00  -2.2379126e+00  -1.2664940e+00   3.9811028e-01   1.5980904e+00  -1.3810713e+00  -1.1669458e+00  -8.0038023e-01   1.6246453e+00  -8.4968834e-01  -1.3965379e-01  -6.7462146e-02  -1.7054971e+00  -3.9516455e+00  -2.2763627e+00  -1.6841878e+00   4.7694265e+00  -3.6735125e-01  -4.1764392e-01  -1.0262764e+00  -3.3187688e+00   2.2242164e+00  -5.2187214e-01   7.8073412e-01  -1.7924914e+00  -1.3178307e+00   3.6856120e+00  -9.2746151e-02   1.1842056e-01   9.5833952e-01   1.9600410e-01  -9.0197014e-01   1.4644707e+00   2.5611927e+00   6.1086903e-01  -4.1081792e-01  -2.3069206e+00   3.1743644e-01   6.1727786e-01  -8.2460059e-01  -2.0241553e-01   4.5403887e-01   2.5522436e-01  -4.1350058e-01   1.0355679e-01  -3.7418484e+00  -2.0093425e-01  -2.9883904e+00   1.3831534e-01  -1.2527443e+00  -4.5948392e-01  -1.3290853e+00  -8.1418640e-01  -2.4791902e-03   1.4878543e+00  -3.1232619e-01   2.3091765e+00  -2.2582056e+00  -3.6664954e+00   1.7492760e-01   2.9930042e+00   3.5142756e+00  -5.7262663e-01   2.4456594e+00   1.2821377e-01   9.2991265e-01   1.4510518e-01   3.5577237e+00   3.3438211e+00   9.9880935e-01   4.0040066e+00   4.0692552e+00  -2.8816679e+00  -6.1819593e-01   2.8118966e-01  -4.4088766e-01
   1.0957461e+00   3.7118706e+00   1.0221078e+00   1.5006910e+00   1.0613011e+00  -2.5602225e+00   2.7169072e-01  -1.3884437e+00  -2.0151901e+00  -2.4016827e+00   2.8958338e-02   1.6329893e+00   2.2258598e+00  -5.4954454e-01  -1.5156200e+00   5.3576215e-02  -1.7409368e+00   1.3146892e+00   5.0146204e-02   1.9381889e-01   1.5240123e+00  -4.6780870e-01  -4.5568555e+00  -5.7530424e-01  -3.3231312e+00  -1.0563616e+00   5.0390414e-01  -2.4092818e-01  -9.8449965e-02  -5.7610388e-01  -4.3332550e-01  -2.1306125e-01  -2.3820625e+00  -1.7971639e+00  -3.8321297e-01  -1.0447636e+00  -2.0546031e-01  -7.3885730e-01   1.6182449e+00   1.5001512e-01  -1.6906212e-01  -6.6137601e-01  -2.7171535e+00   3.9509428e-01  -9.6348310e-01  -1.3062441e+00  -8.4355194e-01  -9.1462729e-01  -2.9403929e-02  -1.5958508e-01   9.4393347e-01   2.9972780e+00  -7.8256020e-01  -7.6071911e-01  -1.2861213e+00  -7.4773600e-01   5.8176932e-01  -8.5131341e-01  -3.1851193e+00  -2.5104094e+00  -2.9660191e+00   2.2848499e+00   1.0448190e+00   2.7280923e-01  -3.9611769e-01   6.5680738e-01   4.0071228e+00   2.0346742e+00   1.9973916e+00  -1.5950573e+00  -3.9546762e-01  -1.1688160e+00  -6.9755690e-01   7.5683785e-01   1.6754235e+00  -1.1533704e+00   5.6004766e-01   3.1192431e+00   2.4870614e+00  -1.5888037e+00  -1.4919652e+00   2.2422646e+00  -1.4199301e+00   7.2884182e-01  -1.1764344e+00  -1.0195740e+00   1.3082635e+00  -2.5505476e+00  -7.1307330e-01   1.7062817e+00   2.3010769e+00  -2.5466434e+00   9.8678528e-01  -2.0339237e+00  -8.3033644e-01  -1.5197115e+00  -2.3852570e-01   9.3854784e-01  -7.9689922e-01   5.1211913e-01
  -1.4236142e+00  -7.0957958e-01   6.3645918e-02   1.0872710e+00  -4.3118986e+00   3.9296745e+00   2.2147800e+00  -9.0497417e-01  -2.2397983e+00  -6.2211570e-02  -7.4001777e-01   7.5410431e-01  -1.0549130e+00   1.1943889e+00  -1.3624076e+00   4.9583580e-01  -1.0178077e+00  -1.4913043e+00  -3.8834521e+00   4.3157071e-01   2.9126313e+00   3.3421937e+00   3.7135154e+00   4.6100782e+00  -2.9307803e+00   2.6792060e+00  -3.0153852e+00  -2.9676930e+00  -8.5209386e-01   5.6234895e-01  -6.0224436e-01   2.1964213e+00   1.6528384e+00   4.5913012e-01  -1.0863188e+00   8.0610861e-02  -2.5567291e+00  -3.5500346e-01   1.5741802e+00   5.4557620e-01  -4.6146606e-01   5.0719195e+00   1.8923546e-01   4.2386592e-01   1.7310935e+00  -2.2770306e+00   2.5227537e+00  -1.5273808e-01  -1.1015026e-01  -1.8145197e+00  -6.1615873e-01  -1.2132542e+00  -3.1890288e+00   1.8231753e+00   3.0637549e+00  -1.9826424e+00  -2.1749525e+00  -2.0693183e+00  -1.8618081e+00  -9.9977100e-01   2.9315140e+00  -6.1863749e+00   4.7022643e-01   1.5866078e+00  -1.8030570e+00  -1.1897382e+00   9.9749368e-01   2.9686284e+00  -1.0271806e+00   1.6518282e+00   1.5788485e+00  -7.9815885e-01  -1.2683885e+00   9.4243651e-01   3.5585491e+00   1.7974554e+00   3.1457801e-02   2.1537208e+00   1.9834663e+00   1.0846444e+00  -3.1694773e-01  -9.1376659e-01   1.4829073e+00  -9.5890997e-01  -3.4640245e-01   1.9186543e+00   6.0341834e-02   4.8202776e-01  -1.0186127e+00  -1.8181741e+00  -7.9998739e-02   1.3807977e-01  -2.9304503e+00   2.9131453e+00   1.2621737e+00   6.8110650e-01  -1.4426364e-01   1.7568134e+00   2.8677352e+00   5.3120042e-01
  -3.5036148e+00  -1.4841543e+00   4.0342020e-01  -7.2028016e-01  -1.8547179e+00   1.3356910e+00   2.2223806e-01  -1.1245148e+00  -3.7722665e-01   2.4094592e+00  -3.1184041e+00   1.5886210e+00  -1.7462809e-01   7.9206650e-01  -2.3345240e+00  -4.2424981e-01   5.6717478e-02  -1.2934342e+00   1.7989779e+00  -1.0499863e+00   2.8557560e+00  -2.9190191e-01   1.7884323e+00  -1.6194006e+00  -7.3781053e-02  -9.8328592e-01  -2.4308184e+00   3.5714290e-01  -1.4458592e+00   4.5615250e-01  -2.3894137e-01  -1.0616229e+00  -2.0401386e+00   4.3199279e-01   8.3656820e-02  -1.7741662e+00  -8.6501539e-02   6.2631781e-01   5.0318178e+00   1.5178187e+00   7.3870433e-01   8.9448782e-01   9.9129634e-01  -1.5456349e+00  -5.0521803e-01   1.3040646e+00  -1.1912398e+00  -2.5923173e-01   1.8904279e+00  -1.1969895e+00  -1.0451566e-01  -2.3663659e+00  -8.0611899e-01   1.4242164e+00  -5.6476104e-01  -2.8670846e+00  -6.1373732e-02  -5.2785057e-01  -2.0178119e+00   3.0753319e-01   2.3045253e-01   7.8697498e-01  -3.2524201e+00   6.2552788e-01   1.8727969e+00  -1.7957286e+00   9.4075637e-01  -3.0659330e-01   2.8150417e+00   1.0877900e+00   2.8957826e-01   1.0470450e+00  -2.3325990e-01  -3.2197376e+00   1.7975532e+00  -3.9548182e-01   1.9953066e+00   7.4307969e-01  -1.5311669e+00  -2.8461791e+00  -7.4619239e-03  -1.0785647e+00   2.5549106e-01   2.8257226e-01   1.4877895e+00  -4.8593143e-01  -4.9982800e-01  -1.5924064e+00   2.1120863e+00   2.2932754e+00   2.6224492e-01  -2.7253387e+00  -4.8333961e-01   8.4119730e-01   7.1773413e-01  -2.7932837e+00  -6.1148609e-01  -2.2231160e+00  -1.8839334e+00  -5.0493933e+00
  -3.3189763e-01   7.9119356e-01   3.4394119e+00  -1.0879027e+00  -2.0614167e+00  -9.3369173e-01  -2.1986710e+00  -2.2270790e+00  -1.9859324e+00   2.5220896e-01   1.8072239e+00   1.3581156e+00  -4.4074198e-01   3.2711096e+00   2.4233558e+00  -4.0475741e-01  -1.1264884e+00  -8.8290955e-01   2.4518501e-01  -1.9266634e+00   1.9808352e+00  -1.2644150e+00  -9.7299312e-01  -2.0932957e+00  -2.1450998e+00   1.4177161e+00   1.2367435e-01  -1.7676942e+00   2.7486414e-01   1.2553948e+00  -1.5199762e+00   9.0365652e-01  -4.8377716e-01   7.5722370e-01  -2.9753236e+00   9.3992835e-01   2.8480208e+00   1.8629149e+00  -1.9003027e-01   1.6536728e+00   4.8137537e-02   2.1378933e+00  -6.3183033e-01  -1.0185553e+00  -2.6690676e+00  -9.9578476e-02  -4.1112889e+00   1.1647189e+00  -1.1062634e+00  -2.6642636e-02  -2.9339040e-01  -6.1529511e-01  -2.8364689e+00  -1.4582961e+00  -6.6161183e-01   7.4524624e-01  -9.4626796e-01  -3.2182542e+00  -1.7105252e-01  -1.0673921e+00  -1.6146540e+00   1.4294519e+00  -3.1828787e+00  -4.6711313e-01  -7.3159021e-02   1.8369909e+00  -9.8151797e-01   1.0303218e+00   1.0212429e+00  -1.5719221e+00  -1.0120764e+00  -8.9984675e-01  -1.3178178e+00  -1.0819723e+00  -2.6316308e-01   2.4809241e+00  -8.3512016e-01  -8.5945102e-01   6.9008277e-01   2.4570291e+00  -2.9169069e+00  -5.7686458e-01  -2.7308318e+00   1.2852002e+00   1.1483091e+00  -1.0341914e+00  -1.0080486e+00  -5.6749348e-01  -2.7665181e-01   1.5458714e-01  -1.1627891e+00   7.2128459e-02   8.7782930e-01  -4.7272586e+00  -1.3127651e+00   1.7442010e+00  -4.2621224e-01   2.8307619e+00   4.0774962e-01   4.0569572e+00
   3.1262016e-01  -5.8726531e-01   2.0384769e+00   2.6167037e+00  -5.3344420e-01  -8.2933207e-01  -1.1090404e+00   1.6805869e+00  -7.2399508e-01   1.2122854e+00  -2.5517964e+00  -4.5129691e+00  -1.7569354e+00  -1.9673605e-01  -1.3416950e+00  -7.0550129e-01  -6.0112824e-01   1.3126805e+00   9.0577219e-01  -2.1591861e+00   1.4428880e+00   2.7839899e+00  -2.6803398e+00   1.2057303e+00   8.2720567e-01   4.6115133e-03  -4.4297876e+00  -2.1415510e+00  -1.5585859e+00   1.3987203e+00   1.8728426e-01   3.0192885e+00   4.4837296e-01   1.0075002e+00   2.6368592e+00  -1.6581275e+00  -1.1032556e+00  -1.0571334e+00  -1.7161123e+00  -2.9618137e+00  -1.9549068e+00   2.5705197e+00  -1.4612102e+00  -1.3174678e+00   3.6769642e+00  -2.1320952e+00  -1.9331454e-01  -1.6819438e+00   5.6133588e-01  -3.6594981e+00   4.0978152e-01   1.6705593e+00   3.1682415e+00   9.4054019e-01  -1.7380669e+00   1.4509114e+00  -1.3286846e-03  -3.4803927e+00  -2.7113595e+00  -5.6897322e-01   8.7106092e-01  -3.7429369e-01  -9.5175588e-01   2.8406928e+00  -1.7062638e+00  -1.7594318e+00   6.0038123e-01  -1.7280142e+00  -3.1581114e-01  -4.5005979e+00   8.9711578e-01  -9.4182394e-01  -8.8327935e-01  -4.1624772e+00   4.5577772e-01  -1.1878093e+00   5.4291259e-01  -1.5309018e+00   1.4109989e+00  -6.2799579e-01   1.0843935e-01   5.4868441e-01  -7.9995741e-01   1.3738621e+00   1.7788117e+00   2.7321552e-01   2.9415077e-01   1.5173891e+00  -2.3047214e+00  -2.9287830e+00  -3.4222709e+00  -1.2035602e+00   5.0429933e-01   6.1525015e-01   2.1403552e+00   3.8229311e+00  -2.3130756e+00  -7.8024231e-01   3.5729842e+00   1.3990456e+00
  -3.9213552e-01   1.5750750e+00   7.1820070e-01   2.8618422e+00  -2.7531254e-01   2.2089085e+00  -5.4505844e-02   9.1771308e-01   6.2957797e-01   2.1032755e+00   2.5362567e+00   1.6510669e+00  -1.6943956e+00  -9.5018225e-01  -1.7798816e+00   5.8753906e-01  -1.1739799e+00   7.8884090e-01   1.2155107e+00  -2.7828410e+00  -1.1383468e+00  -1.6666944e+00  -2.2559448e-01   1.9213844e+00  -2.9896238e+00   3.6994413e+00   2.6316094e+00  -1.1293885e+00   2.5854070e-01  -1.1607458e+00  -1.0385237e+00  -3.5985658e+00   2.4350037e+00  -2.6218969e+00  -3.3727360e+00   4.6070806e+00   6.4098348e-01   2.3829692e-01  -1.0216603e+00   8.2419570e-01  -5.9813858e-01  -1.0308647e+00   4.0561769e+00   4.4050995e+00   7.1771460e-01  -3.3606250e+00   3.3192933e-01  -8.5125917e-01   1.7811994e+00  -7.5579030e-01  -6.8672898e-01   3.2380569e+00  -3.3393121e+00  -4.0624418e-01  -3.6180173e+00  -1.8588240e-01   3.4581828e+00  -3.8861477e-01   1.6272530e+00   1.8687855e+00  -1.8885694e+00  -1.2287322e-01   2.6331724e+00  -2.6701073e+00  -2.9347199e+00  -1.9277700e+00  -1.2138521e+00   7.2864390e-01   5.0818272e-01   1.3609069e+00   1.6434116e+00  -1.9199303e+00   4.1928231e+00  -3.3738538e+00   2.3646795e+00  -3.5088129e+00   1.5023103e+00  -2.2131587e+00  -2.3028445e+00  -2.3522978e+00  -1.5146841e+00  -1.6216528e+00   2.0479097e-01  -1.0519018e+00  -2.0440394e+00  -1.0016896e+00   4.5239216e-01  -3.4970358e+00  -3.5130436e+00   2.5874964e+00   2.0537390e+00   1.3114269e-01  -4.7694469e+00   2.8090609e+00   1.1754744e+00  -1.2874473e+00   1.0725979e+00   3.4762592e+00  -1.6308721e+00  -1.0731879e+00
   1.4821652e+00   2.2766051e+00  -1.1999532e+00   1.4481127e+00  -3.1801374e+00   2.0735300e+00  -3.0694879e+00   2.3568089e-01  -5.4179236e-01   8.2248695e-01   1.5243260e+00  -8.7947987e-01  -3.4424669e+00   1.6866290e-01   2.4888299e+00   6.0217000e-01  -1.3463108e+00   7.4129769e-01  -1.4786353e+00   6.0011913e-01   1.3446943e+00   3.0491184e-01  -1.8253547e-01  -2.4387109e+00  -1.1060524e+00  -4.9565668e-01  -1.8270834e+00   6.0772441e-02  -8.8029118e-01  -2.2721488e+00  -4.5687935e-02   8.0419924e-01   6.6135757e-01   4.6210732e-01  -2.2613629e+00  -2.8111925e+00   4.8182362e+00   3.7265978e+00  -1.5530158e+00   5.1289165e-01   1.7583883e+00   7.4252782e-01  -3.2665657e-01  -6.8533990e-03  -2.5511848e+00   3.2234527e+00  -9.2702793e-01  -1.2559444e+00  -3.8181231e-01  -2.0431887e+00  -1.7801950e+00  -2.2479850e-01  -1.2467590e+00  -5.1145035e-01  -1.9212506e+00  -4.4597469e+00  -1.0235211e+00   8.7941497e-01   3.7670934e+00  -3.2043761e+00   7.5819432e-01   5.9848054e-01  -2.4266936e+00   1.5154151e+00   9.7692823e-01  -2.6809741e+00   6.6792355e-01  -1.2000438e+00   2.8390783e-01   9.0613410e-01  -1.6542638e+00   5.1871981e-01   5.7224377e-01  -7.8608229e-01   8.8667238e-01   2.7324114e+00  -3.7239287e-01   1.3427920e+00  -3.0047962e+00   1.0339303e+00   1.5034971e+00   6.4412998e-01   2.9870611e+00  -3.6677852e+00  -1.2689931e+00  -1.3428727e+00   5.7017799e-01  -1.4958768e+00  -1.4371443e-01  -3.0127520e+00  -4.7159094e+00  -3.4739298e+00  -2.3870450e+00  -9.5922684e-01   1.8938582e-01   7.8422417e-01   1.7587724e+00   1.2449549e+00   3.5169565e+00   2.4014355e-01
   6.4028055e-01   1.1832288e+00  -2.2865783e+00   7.8704549e-01   1.1177835e+00  -5.0870026e-01   7.0113833e-02  -3.6903296e-01   1.6838751e+00   9.9780218e-01   1.5000957e+00  -2.1536485e+00  -7.0447165e-02   1.6113009e+00   3.4197625e-01   1.7208114e-01  -4.7879859e-01   1.3392341e-01  -1.1699365e-01   1.8901344e+00  -4.5453928e-01   3.1118021e+00   3.5744533e+00  -8.0556354e-01  -9.3683112e-01   1.0492937e+00  -4.0535634e-01   5.1017636e-01  -2.6425024e+00   3.2503003e+00  -1.7117617e+00   2.2748763e+00  -1.7952669e+00   7.5233313e-01  -1.5906756e+00   2.8478938e+00  -5.1430530e-01  -8.1810234e-01   1.6465784e+00  -3.4147955e-01   2.7220219e+00   6.4931092e-01  -9.5000619e-01  -1.8999881e+00   1.0388311e+00   2.6886936e-01  -3.0560319e-01   1.2501359e+00  -1.1585114e-01   1.8518050e+00  -2.2759462e+00  -6.1372515e-01   3.0095843e+00  -7.1214923e-01   2.7108302e+00   1.6394392e+00   2.5377630e+00  -2.3095619e+00  -2.4846126e+00   1.9254046e+00   2.8137095e-01  -1.4094062e+00  -7.2345514e-01  -1.0161042e+00  -1.3990258e+00   1.3902684e+00  -4.0858112e+00  -3.1451741e+00   7.2271763e-01   1.3224135e+00   5.3361486e-01   2.1314443e+00  -1.3494171e+00  -2.5694932e+00  -8.5755829e-01  -4.3583725e+00  -6.1678729e-01  -5.6174547e-02  -1.9037963e+00   5.5984141e-01  -4.8147301e-02  -1.1868722e+00  -1.4073348e+00  -2.8735099e+00  -4.7296328e+00  -1.8622416e+00   2.4750626e+00   2.7648679e-01   1.1076585e+00   6.6265350e-01   2.6582771e+00  -1.4235806e+00   8.4228808e-02  -1.8016047e-01   9.5391061e-01   1.2235155e+00   2.1592059e-01   1.7073074e+00  -4.2209903e+00   1.9330929e+00
  -3.3685983e+00  -4.8843475e-01  -1.7722934e+00   5.1725530e-01   1.7972235e-01  -4.3142387e-01   1.4986826e+00  -4.4714054e-01   9.4637308e-01  -2.3131516e+00   1.3185922e+00   5.7727942e-02  -4.4556910e-01  -4.1782605e-01   4.6499168e-02  -1.3657222e+00  -1.0153958e+00  -5.2169763e-01   1.8284047e+00  -6.5976194e-01   1.6014275e+00  -2.0328312e+00  -8.3760835e-01  -4.4091332e-01  -1.4541356e+00   2.1795587e+00   2.4352168e+00  -1.2928365e+00   1.4048992e+00   6.2118984e-01   1.6903231e+00  -3.0853578e+00   1.2086520e+00  -1.0501508e+00   7.8277468e-01   2.4939263e+00  -8.7127838e-01  -3.2270325e+00  -8.2245428e-01   9.9154218e-02   2.5594969e-01  -4.1247154e+00   2.5289288e+00   1.2711171e+00  -1.3183881e+00   3.5079225e-03   6.9535580e-01  -2.2301647e+00  -7.7671648e-02   1.0480414e+00   3.7636682e+00  -2.2363148e+00  -8.6912811e-01   9.2544388e-01  -3.0994678e+00   4.5320202e-01  -1.7376410e-01  -3.2237232e-01   6.2293308e-01  -5.9878497e-01   5.2695554e-02   1.6338999e+00  -2.7136821e+00   1.3604621e+00   2.3730965e-02   8.1259829e-01  -1.4820790e+00  -1.3892724e-01  -1.6165126e+00  -1.1896699e+00   3.9873550e-02   3.4335173e+00  -2.2552174e+00  -2.8126927e-01   1.2222311e-01   1.2028750e+00  -2.0880121e+00   9.9609825e-01   4.5527955e-01  -3.2582236e+00   3.2739130e+00  -5.5678323e-01  -1.1590747e+00   6.6587631e-01   7.8997458e-01   1.6546918e+00  -1.0884422e+00  -3.8805355e-02  -5.8265506e-01  -8.3340393e-01   2.4900847e+00  -1.8296448e+00  -7.0884077e-01  -8.5744755e-01  -3.0743194e+00   1.1319567e+00   2.1409363e-01  -1.3330230e+00  -8.8264842e-01   3.5313188e+00
  -1.8947811e+00   2.4775236e+00   5.5655299e-01  -1.1957305e+00   2.9616456e+00   1.2623386e+00  -1.5341082e+00   1.8793217e-01  -1.2995891e-01  -6.4049186e-01   2.1284687e+00  -3.6002438e-01  -2.5055576e+00   2.7738425e+00  -6.1293492e-02  -3.3870599e+00  -3.3027268e+00  -1.0869128e+00  -5.6022288e-01  -2.1304892e+00   3.4818738e+00   1.3371989e+00   9.0075141e-02   7.0172395e-01  -1.6518645e+00  -1.1086858e+00  -9.2128366e-02   1.9478082e+00   6.1478101e-02  -1.1929364e+00  -1.2571615e+00   9.5824609e-01  -8.4964310e-01   3.2934395e-01   7.7550859e-01  -6.1014586e-01   3.0811786e-01   5.4624030e-01  -1.0458523e+00   2.4178587e+00  -2.8155628e-01   4.0327880e-01   1.8795770e+00  -1.1648189e-01   5.4435568e-01  -1.2575081e+00   7.0113520e-01   1.7345857e-02   2.1650909e+00  -2.1710555e+00  -6.8913709e-01  -2.6038009e+00  -1.2697490e+00   1.8237400e+00  -7.7555095e-01  -1.8083469e-01  -8.2387060e-01  -3.8262083e+00  -2.0047270e+00   1.5492407e+00   6.9711526e-02  -1.0243260e+00  -2.4964293e+00   2.9413378e-01   3.0701746e-01  -7.8265536e-01  -2.0078965e+00  -2.7252046e+00  -1.9756089e-01   1.6749963e+00   6.8192695e-01  -9.3304584e-01   8.8129155e-01   4.4430068e-01  -3.0146561e-01  -1.2931703e+00   2.3027768e+00  -3.4732379e+00   6.3959408e-01   1.5256389e+00  -1.6981210e+00   2.4574818e+00  -2.0948652e+00  -2.3842577e+00  -4.9086836e-01   6.5736331e-01   1.5631008e+00   6.4070549e-01   3.1084040e+00   2.6882926e-01  -7.5774478e-01   3.0081473e-01  -2.4309470e+00   1.9053187e+00   2.4957590e-01  -1.9586667e+00   7.4324081e-03   1.4334194e+00  -4.6895887e-01  -7.9486456e-02
   1.4748292e-01  -4.8192323e+00  -2.0333984e+00  -1.8223559e+00   1.5993786e+00   2.0310521e+00  -1.3738497e+00   8.7119124e-01  -3.1114832e+00  -3.6451144e-01  -2.8255742e+00  -1.9546315e+00   3.1384341e-01  -1.5902720e+00   2.3397696e+00  -1.6999459e+00   3.3616014e-01   9.4921800e-01  -1.1670701e+00  -2.5448040e-01   1.0795536e+00   1.0388828e-01  -2.8685997e-01   5.1507938e-01  -4.9757564e-01   2.8211219e+00   1.2940227e+00   6.5608023e-01   1.1671416e+00   2.4849652e+00  -2.5875933e+00   1.3781355e+00   1.2330781e+00  -2.5898912e+00   3.5377003e-01   4.2779434e-01   1.1150364e+00   2.0938409e+00  -2.2758105e+00   2.4341160e+00   7.6911290e-01  -6.8381650e-01  -4.3539429e-01  -1.9500350e+00   7.2989870e-01   2.8126048e+00  -2.5571809e+00   8.4233074e-01  -7.7171109e-01   6.7314725e-01  -1.9074703e+00  -8.3865794e-01  -2.5017503e+00  -7.3159976e-01   1.8350237e+00  -2.7453295e+00  -2.1195840e+00   3.3624986e+00   1.0279794e+00  -2.5026466e-01   2.3488460e+00  -6.2178442e-01  -6.6086124e-01  -1.1537349e+00  -1.9632127e+00   9.3052545e-01  -1.2355616e+00  -4.9403981e+00  -1.4867899e-01  -1.2558125e+00   1.1861635e+00   5.6362348e-01  -9.2328340e-01   3.1694343e-01   1.0339799e+00   8.6821578e-01   8.1451198e-01   1.3794529e+00   2.2829790e+00  -1.0460919e+00  -1.0639873e+00  -2.2007407e+00   5.7495467e-02   2.8958112e-01  -8.3119067e-01  -5.2392434e-01   1.1232804e+00  -4.0188327e-01   1.9223007e+00   1.5760618e-01  -1.8925392e+00  -1.9801522e+00  -2.5389294e+00  -2.1841636e-01   1.5588757e+00  -2.3827070e+00   5.2609293e+00   2.1791532e+00  -4.9652393e-02   1.6894270e+00
   2.0748750e+00  -1.0934650e+00   7.2211136e-01   1.0125901e+00   9.6474616e-01  -2.2490986e-01  -4.3065598e-01   3.4666191e+00   2.0472400e+00   1.5817964e+00   3.0477938e+00   1.1574644e-01   3.7370260e+00   1.2121641e+00   1.6765187e+00  -1.5825690e-01   2.5681400e+00   2.2438018e+00  -4.5080304e-01  -1.4762988e+00   5.9749617e-02   1.9970670e+00  -4.0646083e+00   1.1046427e+00  -5.9749529e-01  -8.5039397e-01  -1.3286183e+00  -5.7774444e-01   3.5409109e-01  -4.1526130e+00  -9.1562068e-01  -3.5774747e-01  -6.0776116e-01  -7.4583704e-01  -6.8922200e-01   8.7852563e-01   1.2407531e+00  -2.7909515e-01  -2.1110727e+00   2.0329166e+00   1.3345463e+00  -2.8793357e+00  -4.2574345e+00  -1.1270878e+00   9.0012021e-01   1.6688815e+00  -1.6017571e+00   4.0473589e+00   7.7091396e-02  -6.2038538e-01   8.2229818e-01  -3.2985824e+00   2.7788020e+00  -1.7950358e+00   3.7762933e-01  -1.0309983e+00  -3.4622015e+00   2.0770624e+00   5.0439807e-01  -3.9152818e-01  -3.3158159e+00  -3.6453850e+00   4.1556583e+00   3.4434901e+00  -1.1163027e+00  -1.4185639e+00   1.9686827e+00  -9.1293865e-01   1.7939908e+00   5.4478221e-01   2.4021691e+00   9.7634499e-01  -3.5256459e-01   2.0888068e+00  -5.7108576e-01   4.1663949e-01   1.1871131e+00  -1.5695023e+00   5.5285292e-01  -1.8894999e+00   2.9911902e-03  -2.6919349e+00   1.7598186e+00  -2.0773309e+00   1.1174928e-01  -3.8617113e-01  -4.2932535e-01   6.6742223e-01   8.4823629e-01  -1.2128014e+00   2.0953718e+00   4.0239760e+00  -1.4625061e+00   2.6566985e+00   1.9316038e+00   1.2438770e-01  -3.1220863e-01   1.1936271e+00   2.5186712e-01  -9.1545342e-01
  -2.0591206e+00   1.1497441e+00   1.7558826e+00   1.2117180e+00   3.8009424e+00  -5.9916163e-01   7.1379844e-01   3.1591606e+00  -8.0330305e-02  -1.7718657e+00   1.1910945e+00   1.5331536e+00   6.8059923e-01  -2.1012324e-02   1.6560924e+00  -2.3248859e+00   4.2866701e-01  -2.8113358e-01   8.6684164e-01  -5.6230133e-01  -7.8048251e-01   2.4744243e+00   1.6880208e+00  -1.4189283e+00  -3.9380977e+00  -1.3601661e-01   1.8959548e+00   3.6488425e+00  -2.7862901e+00  -7.0372780e-01  -2.7446773e+00  -2.8065117e-01  -3.8533742e+00  -1.4900457e-01   1.0962046e-01  -1.5693748e+00   1.3751875e-03   1.3961828e+00   3.4191633e-01   2.9075123e+00  -1.6212572e+00   2.2080980e+00   5.3507088e-01  -3.3245945e+00   2.2891329e+00   2.7848823e-01  -3.3093786e+00   6.1594431e-01   1.5911446e+00  -1.8896879e+00  -1.5433384e+00   2.3135062e+00   1.3522382e+00  -1.4327985e+00   3.3642024e+00   4.5793015e-01  -9.0707926e-01  -3.6665337e-02   2.2886663e+00  -2.2474560e+00   2.7757824e-01   1.6862660e+00  -1.9322348e+00   1.2775008e+00  -5.5109568e-01   7.4890443e-01  -7.9174196e-01   2.7833290e+00  -1.1523855e+00  -5.9589050e-01   5.9380203e-01   2.1092702e+00   5.1804716e-01   2.2644805e+00   2.6804319e+00   2.4353355e+00  -2.7025609e+00   3.2330393e+00   1.2020519e+00  -1.0809845e+00  -1.7039442e-01   3.8875105e-01   2.2798227e+00   2.3360613e+00   1.1524826e+00  -2.6979654e+00   1.0111881e+00  -3.9077574e-02   1.7870597e+00   2.2605033e+00   2.7535507e+00  -2.4672571e+00   2.9797290e-01  -2.5880430e-01   1.8920613e-01   1.2268694e+00  -9.3666375e-01   1.1785511e+00   8.9874893e-03   6.6098712e-01
   2.0440716e-01   2.9082175e+00  -1.2456665e+00   2.0369970e+00   6.3126275e-01   3.2004789e-01  -1.2636366e+00  -1.9570376e+00   1.5498481e-02   1.2547709e+00  -1.0085340e+00   7.7705508e-02  -7.6109891e-01  -2.3751618e+00   1.5849246e+00  -9.6845460e-02   1.7900419e+00  -2.4841427e+00  -5.3385472e-01  -4.4095845e+00   9.2833689e-01   2.3743335e-01   7.2059371e-01  -2.7787366e-01   4.9799442e+00   2.1693517e-01  -2.5699916e+00  -3.9737768e+00  -3.1015548e-01  -8.1065105e-01   1.6970749e-01  -9.4397673e-01   1.3802337e+00  -3.7993313e+00  -4.6490850e+00  -3.5621581e-01   1.6744440e+00   3.0717878e-01   8.5700298e-01   9.1474822e-01   4.9522030e-01   1.5883462e+00  -3.3773876e-01   3.4089302e+00  -2.2869378e+00  -4.4791698e-01   2.0704815e+00  -3.4607396e+00  -9.9115790e-01   2.5193083e+00  -1.2356874e+00  -1.3649264e+00   8.6273500e-02   2.0198288e+00  -2.0082341e+00   5.6143330e-01  -4.2604465e+00  -8.7569930e-01  -1.5646239e+00  -2.1071522e+00   1.6411942e+00  -8.4490417e-01  -1.5376183e+00   2.8446150e+00  -2.6766495e+00   2.2913372e+00  -1.4134140e+00  -7.1898540e-01   1.6725812e+00   2.0223567e+00   3.1854206e-01   1.3845491e+00  -8.3848864e-01  -1.2804911e+00  -3.1501389e+00   2.5621817e-01  -1.9835630e+00   2.0622386e+00  -1.8020010e+00  -3.5687453e+00  -8.9608924e-01  -9.4952507e-01   1.7999118e+00   1.2736798e+00   3.2651489e+00  -1.2101539e+00  -9.6304291e-01  -1.4550397e+00   2.1649640e+00   1.7449534e+00   1.9904236e+00   8.7059744e-01  -8.5457283e-01  -1.8461614e+00  -2.7157851e+00   2.3355362e+00  -1.2211213e+00  -3.4076243e-01  -1.5945777e+00   1.2197754e+00
  -3.3410579e-01  -6.8088434e-01  -1.6477348e+00   5.7157444e-01   1.3249014e+00  -9.9962091e-01   2.0139199e-01   1.5485911e+00   7.5405416e-01  -3.9811506e+00  -3.2796987e-01  -7.7196620e-01   2.0545089e+00  -2.5632309e+00  -1.5348240e+00   1.4455214e+00  -4.1642409e-03  -7.3658357e-01   4.0627129e+00   2.1782100e+00   3.2247576e+00  -8.6462545e-01   9.4303408e-01  -2.3314027e+00  -1.6852152e+00   1.3043961e+00  -2.0023702e-01   2.7313895e+00  -2.4018645e+00   3.3641509e+00  -9.4559528e-01  -1.3261969e-02  -2.0465222e+00   2.7194911e-01  -2.7476034e-01  -1.3846853e+00  -5.7166368e-01   1.5463119e+00   2.0706070e+00  -9.5175042e-01  -1.0023735e+00   1.3763571e+00   1.3598526e+00  -2.7868605e+00  -4.6449193e-01  -1.5860019e+00  -1.7600911e-01  -3.7362934e-01  -1.6691412e+00  -1.5280364e+00  -9.3951917e-02  -2.8840763e+00  -1.6195559e+00  -1.5942237e+00  -6.7185968e-01  -1.6130178e+00  -4.1189875e-01   2.3199660e+00  -2.0721812e+00  -1.0646755e+00  -1.3636449e+00   2.0685514e+00   2.9949419e+00  -4.3893822e+00  -1.2206968e+00  -4.3094051e-01  -3.4958053e+00  -3.3695932e+00  -7.6747508e-01  -5.9775233e-01   3.4126859e+00  -2.7865782e+00   2.2231007e-01   1.8790055e+00  -7.1118222e-01  -1.6595393e-01  -1.9022984e+00   7.3509870e-01  -2.3657257e-02   1.5959332e+00   4.6528031e-01   4.7126673e-01  -6.5530996e-02  -1.2501243e-01   8.0375701e-01  -4.4425006e+00  -1.8299542e+00   1.4456674e+00  -4.1475005e+00  -9.8009218e-01  -3.0428423e+00  -9.3097664e-01   2.1187194e-01  -3.0511107e+00   2.7684398e+00  -2.5872943e+00  -1.3109956e+00  -1.9174332e+00   3.2769951e-01   5.2470322e-02
   1.1404781e+00   1.5528913e+00   1.6703129e+00   1.5062275e+00   1.4930039e-01  -1.2826656e+00   1.0417442e+00   2.7231267e+00  -8.9172080e-01   4.8129030e+00   5.3878792e-01  -8.0086468e-01   2.2202902e+00  -3.7303325e-01   2.2903131e+00   8.4234242e-01   5.1990160e-01  -2.3455999e-01   3.5712735e+00   3.3526486e+00  -6.8035394e-01   1.1642794e+00  -8.9555822e-01  -1.7915130e+00   3.9632557e-02   1.7877776e+00  -2.0328275e+00  -1.8210161e+00  -1.8602554e+00  -2.8235499e-01   2.2977582e+00   3.5887380e+00   6.7028226e-01  -4.2356568e-01   1.8023113e+00   7.0063753e-02  -3.6241035e+00  -3.2368616e+00   2.0345155e+00  -2.2734619e+00   5.9128536e-01  -3.8761117e-01   4.9450085e-01   8.6506213e-01   7.5290234e-01  -1.3814116e+00  -4.0962165e-01   2.2722268e+00  -9.2647872e-01   2.6775518e+00   2.6087463e+00   3.9409521e+00   6.9536786e-01   1.6493138e+00   1.6443745e+00   6.2688319e-01   4.4983846e-01  -2.3633968e+00  -2.4184429e+00   1.4775222e+00  -1.7575298e+00   3.0475626e-01   1.2176327e+00  -9.4646672e-01   2.8921082e+00   1.1463224e+00  -2.8512611e-01  -2.0726086e-01  -1.0146578e+00   2.3988451e+00   1.2430929e+00   9.7491452e-02  -6.3595512e-01  -1.8621487e+00  -3.7873541e-01  -2.3933292e+00   2.0677654e+00  -1.8814526e+00  -4.2694357e-01  -1.8959728e+00  -2.3090448e-01   2.2078540e-01   2.6369432e+00   1.3819015e+00  -1.1115903e+00  -1.7528066e+00  -2.1156879e+00  -2.8892258e+00   2.5948143e+00  -1.3919892e+00  -1.0760857e+00  -2.1021178e+00   1.0230920e+00   1.1915709e+00  -1.3100573e+00   5.6936500e-01   2.2861193e-01  -1.7125686e+00   2.0216203e+00  -7.3344969e-01
   9.3588436e-01   1.7627558e+00  -2.4444573e+00  -3.7243818e+00  -1.3303268e+00  -1.2673050e+00  -9.4800702e-01  -1.0318759e+00   4.5356201e+00  -1.1100142e-01  -1.7990340e+00  -1.6610212e+00   6.6531204e-01  -4.1536477e+00   5.3504318e-01   2.8602474e+00  -2.7003744e-02  -9.5160143e-01  -1.6959219e+00   2.8840124e+00   1.3686054e+00  -2.3307119e-01  -7.1989998e-01   3.1123669e+00  -3.0803598e+00   9.4822806e-01  -2.6557168e+00   1.2575337e+00  -1.0471977e+00   1.2665668e+00   3.7905648e+00  -2.0718369e-01  -1.8063030e+00   4.8932892e-01   4.1859108e-01  -5.9001568e-01   1.6944050e-01  -7.0427125e-01  -5.3655670e-01   2.0942400e-01   1.3807753e+00  -1.7656346e+00   1.9622658e+00   6.6937759e-01   2.9947910e+00   2.0122421e+00   1.4449225e+00   1.9797953e+00  -1.1891639e+00  -2.8316839e-01  -1.7062222e+00   7.6599336e-01   2.9875204e-01  -1.6964003e+00   2.6970456e+00   4.0413602e-01  -2.6523505e+00   3.1512103e+00   3.4933731e+00  -3.2903357e-01  -1.6592195e+00   9.5438169e-01   6.4982091e-01   1.5959170e-01  -5.7134109e-01  -1.1462722e+00  -2.6806907e+00  -1.4269635e+00  -1.1447446e+00   2.7843161e+00   2.5495922e+00  -2.0319066e-02   1.0981437e-01   2.4759190e+00  -1.4655103e+00   4.8851220e-01  -6.2221074e-01  -2.2589811e+00   1.9848172e-01   9.7218047e-02   2.6193861e+00   2.2945066e+00  -2.5617206e+00  -1.1291470e+00   3.5105720e+00   4.9727213e+00   3.0030439e+00   2.2952792e+00  -7.8685714e-01   1.6606868e+00   1.3948316e+00   2.0336657e+00   1.2810249e+00  -3.7190008e+00   1.1215518e+00  -9.4000835e-01  -4.5427871e-01  -1.0866057e+00   1.0933901e+00   7.7549306e-01
   1.5718847e+00  -2.7788960e+00  -2.8071078e+00   1.2198051e+00  -8.6776851e-01   2.1798982e+00  -4.5318501e-01   1.7989756e+00   8.3944025e-01  -4.5636962e-01   7.0763574e-01   5.0163185e-01  -3.2792315e+00   1.0609953e+00   1.7277976e+00  -2.1974514e+00   1.9861901e+00   4.8948545e-01  -1.1940638e+00   1.0407512e+00  -5.9160472e-01  -3.7172123e-01  -1.2278178e+00  -4.5783252e+00   1.0977113e+00  -1.6823002e+00   2.0668819e+00  -2.3037655e-01   1.3269410e+00   2.8257353e+00   2.1664039e+00   2.1646563e+00   1.6762041e+00   3.0959518e+00   4.6413678e+00   1.5514919e+00  -2.5655832e+00  -1.0013903e+00  -1.2844814e+00  -2.6514844e-01   3.0276990e-02  -5.2653328e-01  -2.2273677e+00  -2.3171543e+00   1.1708428e+00   3.5605169e-01  -1.2501065e+00   4.9027004e+00  -4.4388298e+00   2.0496642e+00  -3.2920938e+00  -1.0066620e-01   2.0336115e-01   2.7670096e+00  -5.5674044e-01  -1.1958074e+00  -9.3745008e-01  -2.5318583e+00   4.3051373e-01  -1.1663338e+00  -1.9650434e-01  -1.1552870e-01   1.2892048e+00   9.9916552e-01  -3.6048417e+00  -2.8162937e+00  -1.0476699e+00  -2.6809875e+00  -6.8771510e-01   1.1174676e+00  -1.1853068e-01   2.8295643e+00   2.1192978e-01   2.9145278e+00   1.7291425e-02  -2.1359709e+00   2.1961135e+00  -2.0902606e+00  -2.3821097e+00  -3.2964364e+00   1.0450454e+00   2.9745579e+00   1.1458817e+00   2.0055788e+00  -2.0243314e+00  -3.5118175e+00   5.3216491e-02  -1.4734099e+00   4.2667450e-01   1.7086312e+00   2.4225190e+00   2.2878376e+00  -2.7820106e-01   2.7946682e-01   2.3178953e+00   2.4013847e+00  -4.0715839e+00  -2.8316773e+00  -1.2233379e+00  -6.0620416e-01
   6.6546753e-01  -1.5041265e+00   1.2221078e+00   1.5020420e+00  -3.0113266e+00  -1.0748014e+00   3.1886538e+00   2.2261727e+00   2.7068256e-01   8.8214926e-01  -3.3379959e+00  -1.2018722e+00   3.0716315e-01  -2.9167514e+00  -1.8418365e-01  -3.7337885e-01   6.4005069e-01  -2.3401558e+00   3.3183300e+00   2.3121374e+00  -4.1902583e-01   2.8864197e+00   2.4132252e-01  -3.6851949e-03   4.5071626e-01  -3.2344023e-01  -1.1955454e+00   3.0916472e+00  -5.6454473e-01  -2.6154804e+00  -1.9000344e+00   2.7074546e+00  -1.6971008e+00   3.3376703e+00   9.0528613e-01   2.3548276e-02  -2.1012739e-01   9.1522140e-01  -2.2686469e+00  -5.8871223e-01  -1.6372887e+00   1.8140296e+00  -1.5341494e+00   4.0365887e+00  -1.4258830e+00   1.2044047e+00   2.0351783e+00   9.3330764e-01   1.0530865e-01  -6.9150654e-02   3.0791506e+00   1.9379673e-01   3.1954817e+00  -7.6416619e-01   3.8611365e+00   8.2636149e-01   2.1921610e+00   2.0798647e+00  -4.7786071e-01  -4.9171125e+00  -1.0285700e+00  -2.2863686e+00   4.8146523e-01   5.9807678e-01   9.9236085e-01   1.1963574e+00   4.3465712e-01   3.7448633e-01  -4.4271208e-02   1.2781663e+00   2.8181118e+00   2.4172557e+00   2.5791827e+00   1.2116860e+00  -1.0313034e+00  -2.8521987e+00  -3.5167713e+00   1.9952743e+00  -3.6146950e+00   2.0173548e+00   1.1946986e+00   3.5207795e+00   3.7478435e-01   2.0445785e+00   8.2960256e-01   1.5900335e+00   3.4300469e+00   5.9174925e-01  -3.3347521e+00   5.2792702e-01   2.4779522e+00   2.6733664e-01   7.3908361e-01   7.0566077e-01  -4.5386241e+00  -2.1486162e+00  -8.8709381e-01  -5.0446822e+00  -2.1370201e+00   6.3063287e-01
  -1.7051479e+00  -9.7818373e-01  -1.8458874e+00   1.6453278e+00  -9.6721837e-01   8.3152960e-02   5.1622019e+00   2.5266356e+00  -3.3833975e+00   9.4295283e-01   1.3210263e+00   1.5200820e+00   5.6940165e-01  -3.2570209e+00  -1.2204598e+00   1.2511158e+00   2.7475652e-01  -3.0663816e-01  -1.1429721e+00   1.5360111e+00   3.5830587e-02  -3.5806025e+00  -1.3518925e-02  -1.4137983e+00   1.0432564e+00   2.9487379e+00   8.6544769e-01  -4.3311191e+00   4.0394243e-01  -4.4320183e+00   4.0891887e-01  -1.7538061e-01  -1.7098870e+00  -9.2433113e-02   2.0419822e+00   6.8634571e-01  -9.1458973e-01  -2.4094739e+00   1.6844964e+00   8.5043985e-01   5.9841163e-01   9.6549849e-01  -1.7519080e+00  -1.2721327e+00  -7.5267674e-01   1.4929626e+00  -1.1430098e+00  -1.1858279e+00  -6.8080970e-01   1.0765965e+00   3.1798771e+00   2.0704304e+00   1.7345715e+00   1.4976562e+00  -9.3730997e-02  -2.5670684e+00  -6.7497666e-01  -8.5178834e-01   2.3176440e+00  -1.2010157e+00  -6.5849681e-01   2.0055412e+00  -2.3417118e+00   1.9602447e+00   3.4808923e-01  -3.7666098e+00   2.2239831e+00  -4.0102567e+00  -7.4299488e-01  -2.4426245e+00  -7.8705980e-01   1.4097677e+00  -3.6887180e+00  -7.9656381e-01  -2.8484174e+00   7.6574187e-01  -5.1590355e+00   3.2476488e+00   1.3798383e+00  -9.9432030e-02  -1.6413378e+00  -2.2869741e+00  -1.1362604e+00  -9.3857448e-01  -3.1815786e+00  -1.9703442e+00   8.2315905e-01   2.1471591e+00  -2.2030158e+00   2.2549246e+00  -3.0876909e-02  -7.1771498e-01   1.7576275e+00  -1.5624178e+00  -8.1364882e-01  -3.7555844e-01   1.2234765e+00  -3.3389120e-01  -1.9927626e-01   4.6005964e-01
  -3.1154921e+00  -1.5608945e+00   2.2565382e+00   9.9206277e-01  -1.3800656e+00  -3.5080418e-01   2.2160677e-02   6.8787552e-01   2.2687335e+00  -1.0964720e+00   7.5805820e-01  -2.5855967e+00  -3.4371641e-01  -8.9967578e-01  -2.2245908e+00  -5.9489069e-01  -1.9700886e-01  -1.9087909e+00   1.2738414e+00  -2.4429039e+00  -3.6588971e-01   6.6767388e-01  -1.6212214e+00  -4.3945101e-01  -5.8467718e+00   3.3381712e-01  -1.6099295e+00   1.0558784e-01   1.5608223e+00  -6.2405321e-01  -3.3786600e-01   1.2371862e+00   2.6359396e-01  -8.6576639e-01  -6.1343189e-01   2.7592492e+00   3.1548571e+00   1.7065221e+00  -8.7460345e-01  -5.2389967e-01  -1.8456486e+00   7.1008605e-01  -1.2070086e+00  -1.6906585e+00  -4.5792540e+00   1.3795053e-01   2.1451336e+00   2.0043796e+00   1.4653214e+00  -1.2673558e+00  -2.4485129e+00   8.2402675e-01  -9.4841164e-01  -1.4754235e+00  -3.3538625e+00   4.0065359e-01  -1.8455705e+00   1.7690514e+00   2.0289958e-01  -1.9706196e+00   4.4920644e-01  -1.8489702e+00  -1.6499145e+00  -8.1425678e-01   1.3754911e+00   7.9919966e-01  -1.7821033e+00   7.2069511e-01   1.4965068e+00  -4.7800223e-01  -2.4532833e+00   1.9422732e+00  -1.0307953e+00   3.4009612e+00   2.5097534e+00   6.5840683e-01   9.9628405e-01   2.5734430e+00  -1.9816728e+00   8.5632833e-01   1.4201293e+00   3.6154913e-01  -7.5231705e-01  -1.5316592e+00  -8.6490786e-01  -1.0029779e+00  -6.3763673e-02   5.1279208e-01  -1.6354512e-01   3.0833757e+00   2.0403142e+00   4.3523337e-01  -1.5857599e+00   2.1353626e+00  -1.1830300e+00  -1.1660518e+00  -1.0552363e+00   1.2398415e+00   2.5418209e-01   2.0123732e+00
  -9.4284050e-01   6.6575984e-01  -1.3886673e-01   7.4480764e+00   2.1263861e+00   2.3363785e+00  -5.7278286e-01  -4.4700559e+00   4.8087705e+00  -1.6753905e+00   6.8278752e-01  -5.8027063e-01   2.5599018e+00   2.3544846e+00   3.6320855e+00  -7.5474200e-01   3.1635000e-01  -3.2457592e+00   1.8686311e+00   2.0467327e+00   3.1750216e+00   2.9192006e+00  -3.8556169e+00   2.2666980e+00   1.2620181e+00   6.1603444e-01   4.0278454e-01   4.2742448e+00  -9.7864354e-01  -1.0529468e+00  -1.7434083e+00  -7.2098445e-01  -1.8197537e+00  -1.0808174e+00   1.1218989e+00  -3.6622491e+00   3.7823272e+00   4.1014168e+00  -1.3225564e+00  -2.0384875e+00  -3.4294250e+00   1.0028114e-01  -6.3599232e-01   1.6128959e+00  -1.7268504e-01  -1.5672745e+00   6.3592907e-01   3.5756201e+00   2.9862022e+00  -1.5269535e+00  -1.4583028e+00   9.4081254e-01   1.3508064e+00   1.0432664e+00  -4.2533255e+00   9.2990027e-01  -2.0818041e+00   5.6253916e-01   1.6671989e+00   1.0387345e+00  -9.5967982e-01  -1.8366071e+00  -3.1862674e+00  -2.9937275e+00   3.2718475e+00  -2.1244944e+00  -2.0966904e+00  -1.2241264e+00  -1.0166525e+00  -1.3233126e+00  -8.8160627e-01  -8.8874262e-01  -1.7064853e+00   2.4470130e+00   5.3083553e-01   1.9315785e+00   2.6938042e+00  -1.8086468e+00  -2.2779108e+00   1.8455640e+00  -2.5832844e-01   1.4944270e+00  -2.1860977e+00  -1.7863716e+00   1.5759463e+00   3.4925844e-02   2.9337805e+00  -9.7033653e-01   1.1624495e+00  -1.1735595e+00   3.0246861e-01   1.7845131e-02  -5.0569384e+00  -2.9432298e-01   2.7944823e-01   2.2300522e+00  -1.1806442e+00   2.6178056e+00  -9.6222138e-01   3.4879165e+00
   1.3437091e+00  -6.6189343e-01   5.2542548e-01  -4.6764738e-01   1.4615750e+00  -2.8219357e+00   3.8201633e-01   4.0527767e+00  -1.6942043e+00   2.4930493e+00  -2.0871230e-01   2.9134085e+00  -8.3658485e-01  -3.1686244e-01   6.2707754e-01  -7.4403615e-02  -1.4153297e+00  -6.4414667e-01   2.0106941e+00   7.2667516e-01   2.3853769e+00  -2.1857690e+00   1.0363659e+00   3.2925428e+00   2.7336054e-01  -3.2074315e-01   1.3609905e+00  -1.9912064e+00   2.4637160e+00  -9.1432776e-01   2.4992464e+00  -1.0890617e-01   1.0243063e+00   9.1782921e-01  -2.1279750e+00   2.3050590e+00   1.7659326e+00  -1.5364318e+00   2.0912348e+00  -3.6580757e+00  -1.1289926e+00  -3.9002112e-01   7.8450316e-01   1.5697841e+00  -1.7219314e+00  -1.8562692e+00  -2.5017942e+00  -2.1158236e-01   2.3590557e+00   8.9968540e-03  -3.1947112e-01  -1.9607015e+00  -3.8678464e+00   3.9930461e+00  -3.7490609e-01   2.5972648e+00  -8.9392602e-01  -6.5173862e-01  -1.6768856e+00   3.0827848e-01  -4.3022415e-01   8.0034654e-01   1.3166539e+00   4.3436493e+00   1.9093029e+00  -1.9175811e+00   5.8972910e-01   3.9954076e-01  -4.4129856e-01  -2.0225482e+00   5.5822538e-01   2.9048335e+00   4.7722413e-01   1.3766058e+00   8.7249223e-01   1.5614933e+00   2.6710192e-02  -6.7039208e-01   1.6837961e+00   2.5500280e-01  -7.3739685e-01  -2.6864612e+00  -6.3074415e-02  -7.4959383e-01  -4.3743236e-01  -1.5780531e+00  -7.4604205e-01  -4.2130933e-02   2.5866854e+00  -1.0730111e+00  -1.0990729e+00  -2.9718602e+00  -8.5843322e-01   3.2939951e-01   2.0975761e+00  -3.6469543e-01  -5.8707480e-01  -1.4933363e+00   1.0155805e+00  -2.9372742e+00
   2.8120381e+00   1.1145391e+00   2.6643551e+00  -2.2114774e+00   1.5315043e+00   3.2974342e+00   8.9741196e-01  -1.4288976e+00   1.6903588e+00  -2.5004405e+00  -1.2121800e+00   1.9326918e+00  -3.3554083e+00  -2.6046552e+00   1.9201284e-01  -3.8683983e-01   1.0144650e+00  -9.3108588e-01  -1.8790038e+00  -8.3128401e-01  -2.8767059e-01  -1.1300210e+00   1.4054194e+00  -3.4341655e+00  -2.3256093e+00   5.5248004e-01   1.0191721e-01  -2.3831794e+00  -7.1721907e-01  -2.6567912e-01  -2.6240318e-01  -2.0995442e+00   1.1360482e-01  -1.2820463e+00   1.8033968e+00   1.4968872e-01   2.0550444e+00   8.8333570e-01   3.3627247e-01   1.6311665e+00  -6.9567015e-01  -7.2820359e-01   2.3009145e+00  -4.2832476e-01  -2.4364492e-02  -1.1537968e+00  -1.2263258e+00   1.2259445e+00  -1.8797673e+00  -1.3856613e+00  -8.7635322e-01   4.7586788e-01  -2.1423698e-01  -1.0975255e+00   1.3023800e+00   2.3368228e+00  -2.7376254e-01   1.3703780e+00   2.0280764e+00  -2.2407394e+00  -7.0782575e-01   1.4322620e+00  -5.2214916e-01   2.4823095e-01   1.5729086e+00  -1.9600063e+00   8.7763470e-01  -2.6333227e+00  -1.6501071e+00   2.5247566e-01   5.2259825e+00  -2.2442425e-02  -2.2983553e-01   2.4627759e+00  -2.3427143e+00  -2.2950406e+00   2.3397337e-01  -2.9261200e+00   2.0389355e+00  -1.9727854e+00   3.4453085e+00  -4.1346372e+00   5.3636980e+00   6.6920284e-01  -5.1995511e-01   2.0136537e+00  -7.6572075e-01   1.3339886e+00   6.9733565e-01   8.6695406e-01  -4.8901511e-01   2.9569017e+00   2.3338912e+00   9.1899632e-01  -1.5826577e+00   2.7098869e+00   2.4102479e-02  -5.0989180e-01   6.8153953e-01  -2.0757856e+00
   2.7046974e+00  -3.1831476e+00  -2.5645514e+00   1.1694726e+00   2.7279474e-01  -4.4271436e-01  -5.3694321e+00  -1.1607511e+00   1.2685212e+00  -1.1096007e+00   1.0418152e+00   1.2468861e+00   2.6380205e+00  -1.5927585e+00  -1.4350212e+00  -1.1467569e-01  -3.5384418e-03  -3.2095522e+00  -4.9979277e-01   1.5272422e+00  -6.3908374e-01   2.1101777e+00   1.0532926e-01  -8.8568524e-01  -5.2686209e-01   4.6221247e+00  -7.8414169e-02  -3.1242803e+00  -2.5123318e+00  -2.7445150e+00  -2.7043418e+00  -2.0743365e-01   2.2957455e+00  -5.1228361e-01   3.5616377e+00  -3.1776100e+00  -1.2048908e+00  -3.0442711e+00   3.2975000e+00  -3.3590152e+00  -1.1367371e+00  -1.4698830e+00  -4.6016050e+00  -3.0093248e-01   3.6280568e-01   1.7318113e+00   2.0925051e-01  -2.3719171e+00   7.1840823e-01   2.0380426e+00   1.3254476e+00   3.0067095e+00   2.1081463e+00  -1.1402353e-01  -1.7911392e+00  -3.3830176e+00   1.9398238e+00  -1.3414162e-01   4.7478357e+00  -3.3520091e-01   3.9210982e+00  -2.2498774e+00   1.1436146e+00  -1.7123979e+00  -9.9565122e-01  -2.2314391e-01   3.5148899e+00  -2.1074673e+00   1.1800348e+00  -5.8854567e-01  -1.7084540e+00   8.2218974e-02   2.0303721e-01   7.1874920e-01   4.3483972e-04   3.2958347e+00  -5.5170895e-01  -2.7414476e+00  -1.8784350e+00   9.0541827e-02   2.4542959e-01  -3.6518806e-01   1.2207639e+00  -1.3960647e+00   3.1545103e-01  -2.5758172e-01   9.1102073e-02   8.9944559e-01   1.4826286e+00   3.3248261e+00  -2.1165342e+00   2.0793498e+00   2.3135435e+00   2.9749041e+00  -7.4089672e-01   2.2458952e+00  -1.1140778e-01  -4.9092634e-02  -1.4873313e+00  -3.0697606e+00
   1.0210704e+00  -1.2419636e+00   9.0736957e-02   1.8854254e+00   2.8390843e+00  -3.4280091e-01  -3.4239831e+00   1.5169563e+00  -3.9448322e-01   9.4953354e-02  -7.1823095e+00   3.6302392e+00   4.2423737e-02   7.7243493e-01   6.0533763e-01  -1.3962483e+00  -2.4445736e-01   1.8752674e+00   2.0503325e+00  -2.9376523e+00   3.2798332e-01   9.5307090e-01  -7.1410682e-01   2.5687583e+00  -2.4815305e-01   1.6931991e+00  -3.3509493e+00   3.2159534e+00  -9.0404848e-01   9.0960329e-01   8.4097082e-01   3.1953695e+00  -8.2161143e-01   1.6057847e+00   1.2719652e+00   3.1388669e+00  -1.0782023e+00  -2.7706960e+00  -8.4018333e-01  -8.1546570e-01   6.4826166e-01   1.5773698e+00   3.3832238e+00  -4.0123066e-01   1.3571007e-01   2.5788661e+00   2.0758744e+00  -4.4687066e+00   9.0923543e-01   1.3431812e+00  -1.3237886e+00  -1.0293801e+00  -9.7762246e-01  -3.9342234e+00  -2.0877718e-01   2.0560404e+00  -2.0562292e+00  -3.2242549e-01   1.3278787e+00   3.9740779e+00   1.9608205e+00  -1.4903434e+00  -2.7610276e-01   1.5804458e+00   2.0405790e+00   2.7163581e+00   1.5740062e+00  -9.0280055e-01  -1.0026575e+00   8.8679337e-02  -1.0346356e+00  -1.8508244e-01   1.7438638e+00  -1.4588421e+00  -6.1154663e-02  -3.0868038e-01  -9.0425981e-01  -1.8527329e+00   1.7691082e-01  -3.0231578e+00   2.0552358e+00  -1.5377628e+00   1.8254182e+00  -1.2825335e+00  -9.7054804e-01   2.2878114e-01   1.2302453e+00  -2.1314730e+00   4.4503764e-01   4.5266228e+00   1.9522901e+00  -2.4933400e+00  -1.2485129e+00   1.1235602e+00  -1.3933287e-01   2.2328646e-01  -4.5573048e-01   3.6139587e-01   7.3278986e-03   1.9161083e+00
   1.8103906e-01   1.9456103e-01   1.9505750e+00  -4.1830176e-01   3.0016410e-01  -1.6565415e+00   4.6522730e-01  -3.2137200e+00  -2.6143028e+00   1.6532958e-01   1.3408717e+00   1.1796986e+00  -2.0287286e-01   5.1889305e-01  -1.0899443e+00  -3.3350260e+00   2.2761876e+00  -1.1105993e+00  -5.2997044e+00  -2.2200079e+00  -4.5854334e-01  -1.7504268e+00  -2.5349020e+00   2.9764126e-03   1.2548115e+00   1.5107208e+00  -4.0728809e-01  -1.9926927e+00   4.8893240e-01  -1.4629719e-01   2.7087231e-01  -2.0303705e+00   6.7465953e-01   1.5960788e+00   7.7708976e-01  -1.2218625e-01   4.5587162e-01  -7.3744395e-01  -3.0703710e-01  -1.3575739e+00   1.2603698e+00   1.6916875e+00   1.8010357e+00   1.2849359e+00   2.3615301e+00   2.3166210e-01   9.5731332e-01   8.3139036e-01   1.4736367e+00   2.3891297e-01   2.8455705e+00   1.9105202e+00  -2.5827174e+00   1.0476723e+00  -1.2919579e+00   2.7970684e+00  -1.4066273e+00   6.2331593e-01   9.2660596e-01   5.1118572e-01   1.7281923e+00  -6.3702977e-02   1.4397589e-01   2.2045713e+00   1.2913190e-01   4.3154071e+00   1.4180826e+00   6.7362370e-03  -2.4853748e+00   5.4685925e+00  -1.4197187e+00  -1.5657852e+00  -1.9316982e+00  -1.8227860e+00   6.9617807e-01   2.9809751e-02   6.9451542e-01   5.2195471e-01  -2.9854025e-01   4.6179771e+00   1.9929461e-01   1.9845691e+00   4.8456599e-01  -1.8134608e+00   3.1076162e+00   5.1728707e-01  -4.3252495e-01   1.5410296e-01  -1.6013073e+00   5.3556452e-02   1.6637044e+00   1.3052773e+00   1.4923662e-01   3.3264980e+00   1.3321648e+00   3.1822796e-01  -2.9557355e+00  -1.3759215e+00  -1.3785878e+00  -3.0702752e+00
  -1.7744843e+00   3.1022990e+00   1.5732670e+00   1.9227586e+00   1.7994550e+00   1.0683507e+00  -1.8562166e+00  -1.3684563e+00   1.0122884e+00  -9.2946707e-01  -1.3335135e+00  -4.7723993e-01   6.5904203e-01   7.9616870e-02  -1.8579306e+00  -3.5246892e-01  -2.1135219e+00   2.6247220e-01   2.0448769e+00   1.7092521e+00  -3.6658815e-01   2.9513532e+00  -4.7518524e-01  -4.4622735e+00   3.7872812e-01   9.2906695e-01   2.2440362e-01  -1.2038077e+00  -1.8039450e+00   2.2996564e+00  -1.4791825e-01  -2.6236043e-01   1.2125004e+00  -1.4286834e+00   3.5017447e+00  -3.2554409e-01  -3.3470223e-01   4.5920607e-01  -6.9655673e-01   1.1109279e+00   5.3654547e-01  -6.5617231e-02  -1.8880058e+00  -2.8696206e+00  -3.5566982e+00   2.1420767e+00  -1.2963756e+00  -1.0640630e+00  -4.9637763e-01   1.3043384e+00   1.0317581e+00  -1.8252514e+00   1.4548993e-01  -2.7022032e+00  -2.2348166e+00   1.7732808e-01   3.0719667e-01   2.8266352e-01   9.2882792e-01  -3.2340189e+00  -6.0356793e-01  -6.9100076e-01   1.0902235e+00   7.0080315e-01   2.8587016e+00   1.5028131e+00  -1.2458406e+00  -4.0476597e-01   1.8316419e+00   1.9726198e+00  -4.3201195e-01  -2.1732208e-01   7.4357400e-02   4.0680360e+00  -3.4254047e-01  -1.7447760e+00   2.5498203e-01   3.9745628e-01   2.1267486e-01  -1.4763812e+00   2.8277838e+00   3.2804941e+00  -5.7382076e-01  -1.7691126e+00   2.0857999e+00  -5.8983916e-03   2.3614495e-01  -1.1622833e+00   5.5384543e-01  -6.8904036e-02  -4.8647198e+00   1.9131013e+00   1.8065041e+00  -1.4582055e+00  -1.3821077e+00   2.4837077e+00   1.1787469e+00   1.1909475e+00   1.2672009e+00   4.3056981e-01
   2.4257301e-01  -1.3903816e+00  -1.9085644e+00  -1.3614290e+00  -1.3754910e+00  -1.6714579e+00   9.4328024e-01   1.2080567e+00   4.9635276e-01   6.5518677e-01  -4.8724902e-01   4.5448824e-01  -1.1489842e+00  -8.1534911e-01   1.1344610e+00   1.7627333e+00   3.1936060e-01   2.3521862e+00  -1.0894279e+00  -2.7176186e+00  -8.2802257e-01  -3.4779035e-01  -7.9103925e-02  -1.3302178e+00  -1.5247074e+00  -4.0594244e-02   1.1842218e+00   1.1749156e+00   6.9202209e-01   2.4271425e+00   6.7626899e-01   1.5580282e+00  -1.2184938e+00  -1.4281936e+00  -3.4881740e+00  -1.5813859e+00  -1.1803248e+00   4.3726568e-01   1.0000752e+00   1.1013612e+00   3.5256536e+00   4.3283670e+00   7.6139444e-01   9.5036327e-01  -1.0433833e+00  -2.8264718e-01   2.5098560e-01  -2.0065990e+00  -2.0419106e+00   1.5058283e+00  -6.7436624e-01  -2.3371727e+00  -1.1092203e+00   2.5436316e-01   3.0918823e-01   2.0077674e+00  -3.3849663e-01   1.5726863e-01  -8.8010031e-01   2.1750202e+00   7.5834672e-01  -6.4369978e-01  -4.7911040e-01   2.3915482e+00   2.6462251e+00  -2.5310292e-01  -2.0995189e+00   1.3091015e+00  -1.3432083e+00  -8.9866108e-01  -2.8570483e-01  -2.3771167e+00  -1.8548860e+00   1.8137871e+00  -1.3337832e+00  -2.0779326e+00   1.7218108e-01   3.3914173e+00  -3.7670082e-01   1.4099150e-01  -3.0265210e-01   2.1704872e+00   8.5055640e-01   2.4011782e-01  -1.1714420e+00   5.5894257e-01   3.7302555e-01  -3.1815928e+00   5.2953196e-01   2.2670401e+00   3.3770638e+00   1.5900598e+00  -2.2070529e+00  -9.4589226e-01   3.5833497e+00  -2.0893679e+00   3.2136843e+00   1.1201210e-01   2.0946871e+00  -1.3708102e+00
  -2.6505814e-01   2.5214332e+00  -4.4892642e+00  -6.0207907e-01   2.9354484e+00   2.9236466e+00  -1.8544541e+00   2.4604037e-01  -2.4116631e+00  -2.0934851e+00  -1.0098846e+00  -7.8354249e-01   2.6953663e+00  -3.0525436e+00   8.3082600e-01  -2.3419652e+00   6.9639390e-01   2.2964937e+00  -4.0035040e-01   1.1193639e+00  -3.3960453e+00   1.8005854e+00  -1.7319517e-01   1.4403832e+00   3.7775725e-01  -2.7643814e+00  -1.6795153e+00   1.8344722e-01  -1.5866249e-01   1.4232935e+00  -8.7754506e-01   2.5976447e+00   5.8121495e-01   9.0485725e-01   2.3025217e+00  -1.0413439e+00  -2.2414140e-01   7.1216956e-01  -1.1213420e+00  -1.5829780e+00   1.3956699e-02   3.8518858e+00   3.8113918e-02  -6.1841566e+00   1.4299873e+00  -1.5259692e+00  -5.3780775e-01   6.7985051e-01   1.3094611e+00  -1.7941775e+00   3.1718005e+00  -6.3976976e-01   1.0080501e+00   1.3196665e+00  -1.1574537e+00  -3.2635467e-01   2.1332560e+00  -1.0243625e+00  -1.5483395e+00   1.4466999e+00   1.1064996e+00  -2.2298793e+00  -1.1831370e-01   3.1717874e-01  -3.3842822e+00   1.5803372e+00   2.3918817e+00   4.4384984e+00   1.0948133e+00   3.7036649e-01   2.5914739e-01  -6.6677479e-01  -1.7111191e-01  -6.7482778e-01  -9.1257137e-01   5.6413810e+00   2.0503205e+00  -3.7216057e-01  -2.2245824e+00  -1.4769126e+00   6.4275761e-01  -9.2522563e-01  -1.1065950e-02  -1.5434793e+00   1.6580048e+00  -2.3480958e+00   1.3702331e+00   1.4547579e+00   1.6718362e+00   5.5365667e-01   4.1126802e+00   1.9629499e+00  -1.8825784e+00   8.2572060e-01  -4.4451101e-01  -6.9833246e-01   1.9614078e+00   1.0318306e+00  -3.2378340e+00  -3.4698402e+00
   4.5891304e+00  -1.0909419e+00   1.6855120e+00  -6.2101280e-01  -2.8865619e-01  -9.5623385e-01   1.3122858e+00  -8.6538468e-01  -3.1467092e+00   2.6456055e+00   4.6021019e+00   7.9947146e-01  -2.2062731e+00   5.9491339e-01   8.1544185e-01  -1.1090234e+00   1.3324769e+00   2.6105961e+00   1.0945326e+00   4.5044841e+00  -3.4235339e+00   2.4943754e+00  -4.6055051e+00  -2.2897850e+00  -5.6533166e+00   2.3927438e+00  -8.1897097e-01  -1.8501845e+00  -3.4886664e+00  -1.8864010e+00  -1.3422535e+00  -4.1413873e-01   7.4049452e-01   3.3130270e+00   1.5692086e-01  -2.5160040e+00   9.6951449e-01   8.7036974e-01   4.3597192e+00   1.6879715e+00   7.7994142e-01   2.3625963e+00  -3.8082313e+00  -1.5984447e+00  -1.5261068e+00  -2.0103275e+00  -1.4134413e+00   3.8359814e+00   1.4777024e+00   2.3795436e+00  -2.8290766e+00  -3.6923464e-01  -3.9795364e+00  -1.0222836e+00   2.3223433e-01  -8.1316824e-01   4.7113638e-01   1.9835312e+00  -3.1461529e+00  -2.6340633e+00  -1.0453522e-02   1.7265653e+00   1.8164890e+00   3.2472072e+00  -1.6279943e+00  -1.8990712e+00  -3.5829260e-01  -1.0423528e+00  -3.0658632e+00   1.6809564e+00  -1.6432562e+00  -4.1816179e+00  -1.1062120e+00  -3.2884554e-01   3.0177760e+00  -6.2870714e-01  -5.2457085e-01  -2.7509306e-01   1.4950092e+00  -9.7886381e-01   2.4467604e+00  -1.4543317e+00   2.8713739e+00  -1.1307007e+00   1.3481233e-01  -1.6249486e+00  -1.6270685e+00   3.5941796e+00   8.5845688e-01  -8.7675188e-01  -2.4637795e-01   2.0265203e+00  -1.4200884e+00   4.5254914e+00  -2.5930906e+00   2.6572992e-01   2.4054797e+00   2.4379986e+00  -1.4792524e+00  -2.1429887e+00
  -2.4287149e+00  -1.0217766e+00  -2.5977206e+00  -1.3797324e-01  -3.6466708e-01   3.7307318e-01   1.0200842e+00  -2.0636723e+00  -1.0945530e-01   3.8289051e+00   5.2715982e-01   4.2147757e+00   6.9352615e-02  -1.5021331e-01   6.7403724e-01   2.5516467e-01   2.3299589e+00  -1.3735243e+00  -1.6037771e+00   6.1881759e-01   1.0941110e+00   4.0208152e-01   1.8671242e+00  -1.9995909e+00   1.6928426e+00  -4.2388988e+00   1.9233277e-01  -5.5927417e-01  -7.0499923e-01  -1.1589250e+00   1.0705090e-01   1.7966357e+00  -9.8629998e-01  -1.3003092e+00  -1.9361695e+00   2.3022918e+00  -1.0142224e+00  -1.5610821e+00  -2.2491442e+00  -2.7349485e-01   2.2116676e+00  -5.4832171e-01  -4.4964466e+00   1.8549776e+00   9.6666160e-01  -2.3271590e-01  -3.7895181e-01   4.3691604e+00   3.3277902e+00  -4.2719032e+00   1.1778436e+00  -2.8362601e+00   7.7576581e-01   2.4569426e+00   1.7992953e+00  -9.6630290e-01  -8.9828006e-01  -3.3304377e+00  -1.8274658e+00  -1.3711108e+00  -1.3182518e+00   4.1483006e+00   1.7439925e+00   1.6934879e+00  -3.5913444e+00   2.8502451e+00  -5.2759191e-01  -2.5645030e+00  -1.6082969e-01  -3.2440910e-01  -1.5961200e+00   4.6595721e-01   2.6337531e-01  -1.3154714e+00  -8.8103033e-01   1.6249828e+00   3.5355801e+00   7.7552124e-01  -1.0609753e+00  -1.9091937e+00   1.3335029e+00  -3.6910907e-02  -3.9383239e-01  -9.4208809e-01  -3.5782626e-01  -6.2302660e-01  -4.5707489e+00   1.6465015e+00  -5.8303757e-01   8.1941757e-01   4.5121903e+00   1.4295872e+00   2.1608615e-01  -3.3139910e+00   8.9861660e-01   9.7476185e-01   6.9014281e-01  -2.0947609e+00  -3.1265261e+00   9.9974432e-01
  -1.3805022e+00  -1.9563011e+00  -3.3850660e+00  -1.6198186e+00   1.6595072e+00  -1.5628191e+00  -2.9271934e-01   4.5209768e-01   5.0433498e-01   2.2271314e+00  -1.4004564e+00   9.4213631e-01  -3.9308705e+00  -2.2256519e+00   1.2272681e+00  -4.3575005e-01  -3.2670957e-01  -1.9637622e+00   2.6747443e+00  -2.1014509e+00  -4.4427455e-01  -1.3750355e+00  -3.2152193e+00   3.6450124e+00  -1.6404103e+00   1.0136297e-01  -1.7098920e+00   4.7983334e-01   7.2700367e-01   2.1246798e+00  -4.1259124e+00  -3.0183533e+00  -3.9669015e+00  -9.9021608e-01   9.5116145e-01   1.6652575e+00   3.4697571e+00   1.9575522e-01  -1.2661156e-01  -2.4025128e+00  -7.5422019e-02   6.8760156e-01  -2.5054653e+00   5.4220590e-01  -1.4191427e-01  -5.9603426e+00   6.0506224e-01  -1.1182817e+00  -6.5602928e-02  -2.6124363e-01   2.3292503e+00   3.5549588e+00  -8.4121169e-01   3.0082370e+00  -5.3466168e-01   1.7922585e+00   6.6223309e-01   9.2136152e-01   1.6454104e+00   7.1726221e-01   1.4715443e+00  -2.8261302e-01   8.1988650e-01  -1.9982370e-01  -5.0364459e-01  -4.0268259e-01   3.6848259e+00   3.0721504e+00   1.2203264e+00  -1.1133999e-01  -5.9832355e-01  -1.6510396e+00  -3.0111969e-01  -1.9156604e+00  -3.0655884e+00   8.6542712e-01   7.5081547e-01   4.5601128e-01   1.1574386e+00  -2.2786670e+00   3.3146348e-01  -3.2600479e-01  -9.1249857e-01   1.5084178e+00  -2.0216476e+00  -2.6093848e+00   1.0545899e+00   4.5196138e-01  -1.8536107e+00  -2.4208921e+00  -2.1130337e-01   3.4030236e-01  -1.2055738e+00   7.3730336e-01  -8.7015538e-01   2.4930408e-01   8.2448384e-01  -4.2837889e-02   1.1496794e+00   8.8749501e-01
  -3.6517056e+00   1.5536514e+00  -1.9218310e+00  -2.1371407e+00  -3.8938318e+00   4.3261702e-02   6.1901558e-01   2.0101179e-01   1.7704985e+00   1.0688272e-01  -1.7207402e+00   1.6866942e+00  -2.4157255e+00  -2.5771563e+00   3.2154063e+00  -6.2933236e-01  -6.0759825e-01  -2.2012624e+00  -2.4330807e-01   1.6755979e+00   2.1686690e+00   2.0271656e+00  -6.4814152e-01   1.1842573e+00   1.3377446e+00   1.5488304e+00   1.5294795e+00   3.0636851e-01   3.6628377e-01  -2.1669838e+00   4.3930770e-01   3.3196457e+00  -1.0914412e+00  -2.7586364e+00   1.8929720e+00   8.4817399e-01  -8.1904144e-01   1.6231182e+00   1.8653123e-01   1.9704184e-01   3.9084751e-01   2.1854389e+00   3.1771844e-01  -1.6105121e+00  -2.2449845e+00   2.3379051e+00  -1.1547752e+00   6.2331759e-01   1.2604160e+00   1.0659665e+00  -7.8853991e-01  -3.5003268e+00  -4.4802244e+00  -4.3456458e+00  -9.3892995e-01  -2.1161370e+00   2.6316166e+00  -1.3394554e+00   1.4515513e+00  -8.8077838e-01   1.0340162e+00   1.9235739e+00   5.1162110e+00  -1.1842687e+00   1.0562450e+00  -1.0207817e-01   8.6813704e-01  -4.0764201e-01  -2.3485796e+00   3.3502501e+00   7.1399527e-01  -3.8255052e-01  -6.8137464e-01  -1.1751871e-01   1.8252830e+00  -5.4044820e-01   3.2222660e+00  -3.0158428e+00  -5.4452860e-01   3.0773610e-01  -1.8845606e+00  -1.5189694e+00  -2.2115767e+00  -2.7850419e-01  -4.4146902e+00  -6.8002707e-01   3.8368762e+00   9.9196241e-02  -1.3638283e+00  -1.8254684e+00  -5.7644506e-01   2.1296813e+00   1.3193326e+00   5.4239170e-02   5.6723883e-01   1.2975327e+00  -5.4698257e-01  -1.0656928e+00  -7.6787118e-01   4.5193454e-01
  -1.3005978e+00  -1.0208469e+00  -2.1871927e+00   5.7147875e-01  -1.5096546e+00  -3.4879608e+00   4.3379414e+00  -1.1714321e+00   4.4071353e+00  -1.8005596e+00   7.1454471e-01  -6.4224226e-01  -1.3252352e+00  -1.6344792e+00   2.2765619e+00  -1.8829579e+00   2.7203555e+00  -2.3272775e+00  -3.4174719e+00   2.2323154e-01   1.9492539e-01   5.1275064e+00   2.1477086e+00   7.9365122e-01   4.7495194e+00  -1.1730720e-01   1.1570632e-01   2.0340433e+00  -6.0928006e-01  -3.5432904e-01   2.2346098e-01   2.0920190e-01  -2.0779170e+00   1.1091246e-02   1.1594672e+00  -4.0815581e-01  -2.2785740e+00   2.6644232e-01   4.8496148e-01   1.6718338e+00   1.9467817e+00   7.1421596e-01  -4.1703309e+00   1.4574846e-01   1.9756814e+00  -7.9799401e-01   1.5387842e+00   1.1937627e+00   3.4106648e-01  -2.4477068e+00  -1.0996877e+00   7.7907677e-01   3.6538094e+00  -9.7427752e-01   1.3290394e+00  -1.5175939e+00   3.1842389e-01  -7.2336785e-01  -2.3569905e+00  -2.5700897e+00   1.4197403e+00   1.0389118e+00   1.0376749e+00   7.3817561e-01  -2.0214148e+00  -1.4939981e+00   1.5945541e+00   2.8922118e-01  -2.5119954e+00   8.4831941e-01   6.4078075e+00   1.0816811e+00   2.7952504e+00   8.8457148e-01   5.9867930e-02  -6.7658217e-01  -1.1097833e-01   1.6617132e+00  -8.7565462e-02  -2.9935140e+00   6.7711879e-01  -2.5533813e+00   3.4610709e+00   2.8184157e+00  -2.0661703e+00   1.0727099e+00   2.0561468e-01  -1.3756286e+00   3.2048781e-01   8.1239981e-01   7.9297601e-02   2.9527840e-04  -1.9281403e+00  -1.1504377e+00   2.5921397e+00  -2.8068611e-01   5.8768413e-01   1.7465460e+00   5.4426609e-01  -2.6088784e+00
   2.0982547e+00   4.3147961e+00   7.2353777e-01  -7.4135213e-01   2.4793516e+00   1.4112620e+00   1.0150826e+00  -3.0628430e+00  -1.2876693e+00   2.0530374e+00   7.8562932e-01  -3.2123394e+00   9.5718869e-02   2.4155589e-01  -1.0751482e+00   1.0757007e+00   3.7659653e+00  -1.8517611e+00   3.2169780e+00   9.2441303e-01  -1.0518185e+00  -9.3231136e-01  -1.1025578e-01  -3.3952154e-02  -4.7291366e-01  -7.5211868e-01   1.6577880e+00  -1.9037650e+00  -1.7232540e+00  -7.9406539e-01   1.4817988e+00  -8.1674172e-01  -2.4315823e+00  -6.9084193e-01  -1.5883081e+00   2.2541777e+00   4.0699727e-01   4.2403773e-01   9.7342251e-01  -5.7648755e-01   2.5629982e-01  -2.6625943e-01  -5.5298590e-01  -1.0965770e+00   1.3486303e+00   4.9919918e-01   2.0078106e+00  -1.3884772e-01  -4.6861353e-01   2.0129795e-02   1.2186663e+00  -8.2582941e-01   6.0294266e-01  -5.4053466e-01   2.9664265e+00  -1.8287257e+00  -5.0166225e+00   9.6160217e-01  -2.5918875e+00   3.2522486e+00  -2.5875120e+00   1.8721438e+00  -2.6189139e-01   1.6956701e-01  -3.2314054e+00  -1.5424434e-01  -2.1168859e+00  -4.2725743e+00   9.2119686e-01   2.6758606e+00   1.1759118e+00  -2.2105250e+00   2.2968456e+00   2.3409099e+00   9.8565124e-01   4.5383812e-01  -1.8278413e-01   4.8351596e-01   1.1503431e+00  -4.3857795e-01  -5.6225011e-01  -5.9352874e-01  -1.7493173e+00  -3.3849042e+00  -1.3910391e+00  -7.7878215e-01  -9.9628567e-01  -1.7124730e+00  -2.0528409e+00   1.4828423e+00  -8.3456390e-01  -5.8014014e-01   3.0533770e-01   1.7668497e+00   9.8274534e-01   7.1020584e-01   4.0090216e+00   3.2796868e+00  -1.0335896e+00  -7.6749550e-01
  -1.9027945e+00   4.0873761e+00  -7.0126594e-01   1.1425556e-01   1.6719821e+00  -2.8445229e-01  -1.4071935e+00   1.5283176e+00  -1.6477069e+00  -1.1865889e+00   4.2429823e+00   1.8546809e+00  -6.4930897e-01  -1.2437045e+00  -5.0874488e-01   1.0992312e+00   7.9663780e-01   1.2704384e+00   7.8096682e-01  -1.7585912e+00   2.1530256e+00   2.0519578e+00   3.3760679e+00   6.5597929e-01  -2.8380625e+00  -1.2851825e+00   3.8512775e-01   2.2069328e+00   1.8141589e-01  -8.2510647e-01   5.3231940e-01   2.1594174e+00  -1.8016209e+00   2.0490476e-01  -1.4071494e+00  -2.9802407e+00   4.3564885e-01  -1.2220708e+00   1.6495869e+00   2.0374097e+00   8.8778352e-01  -8.1871576e-01  -6.8305568e-01   4.3673925e+00   1.0610317e-01   5.5252001e-02  -4.3218757e-01  -3.0811582e+00   6.6667437e-01   3.0844832e+00  -2.2451421e-01   2.9758925e+00   3.3445561e+00  -1.0562482e+00  -8.8482488e-01   3.2163860e+00  -3.2219640e+00   6.8686975e-01  -6.6185437e-01  -1.0752913e+00  -4.2360764e+00   8.8723151e-01   3.6950956e+00  -1.0459994e+00  -3.3219328e+00   2.9634865e+00   2.9639029e+00  -3.7584964e+00   8.1593670e-01  -1.9956507e-01   6.8559553e-01   2.0905007e+00   2.4439230e+00  -4.6553055e-02  -3.2546581e+00   9.4029949e-01  -2.1839633e+00  -1.3547914e+00   2.4247264e-01   1.4549672e+00  -1.7834674e+00  -2.6169160e+00   1.6344114e-01   6.2289985e-01   5.1056351e+00   4.3134312e-01   3.3577560e+00   4.4811204e-01  -1.3551661e+00   2.2672185e+00   1.6336940e+00   3.6736656e+00  -7.3264611e-01  -1.4597193e+00  -3.2017352e+00   5.8327170e-02   1.5114812e+00  -6.7603172e-01   1.0419454e+00   1.4730877e+00
   4.0168049e+00  -9.5143781e-02  -2.1804965e+00   2.3795503e+00   2.3983957e+00  -1.4566828e+00  -1.8545082e+00  -7.3422137e-01   4.2553221e+00   5.7442559e-01  -1.5405387e+00   3.9827926e-01  -8.6255111e-01   3.1627790e+00  -2.6817933e+00   4.1641699e+00  -1.9874062e-01  -6.4183515e-01  -3.0979050e+00   2.0024120e+00  -9.8528911e-01   2.6122225e+00   2.7342200e+00   5.6527757e-01  -1.4096599e+00   1.4982186e+00   6.2031080e-01   7.4585894e-01   7.0893676e-01  -1.2743869e+00  -9.2679316e-02  -2.4884310e+00   1.0526147e+00  -8.0837311e-01  -3.1663102e+00   1.7911257e+00   7.4594454e-01  -1.5902338e+00  -2.6991941e-01   1.9292687e+00   4.4822160e-01  -7.4972444e-01   1.0999442e-01   2.2810699e+00  -1.1521601e+00  -3.1678148e-01  -1.1465423e+00   1.0487318e+00   9.0470722e-03   4.1636410e+00  -7.7954953e-01  -1.3800745e+00   1.5545349e+00  -1.7900497e+00  -1.0127323e-01  -5.8369747e-01   8.7223496e-01   3.2420573e+00   1.2063522e+00   3.5881498e-02  -3.0799562e-01  -1.5247638e+00   3.4273858e+00   2.1643694e+00   1.4585337e+00   2.0421612e+00  -2.4841039e+00  -5.4211259e-01   1.7592009e+00  -6.2327538e-01   5.4943680e-01  -1.0648174e+00   8.3583352e-01   3.3404139e-01  -1.2206396e-01   7.5203922e-01  -2.1848666e-01  -3.7012033e+00   1.8271430e-01  -1.7470149e+00  -6.0209227e-01   2.1809673e+00  -2.8228280e+00  -1.3284029e+00   1.7169062e-01   2.7719751e+00   1.2932288e+00   5.4465541e-01  -8.4436641e-01  -1.1488792e+00   7.2992022e-01  -1.9543209e-01  -3.0979423e+00  -3.0834151e+00   2.9124734e-02  -2.5048773e+00   3.9319829e+00   1.8406873e+00  -2.9741094e+00   1.2730547e+00
  -7.3959206e-01  -3.7509156e-02   2.8238716e-01   3.7954492e+00   4.2523089e-01   2.1348858e+00   2.7681531e+00   3.6271727e+00  -1.5539107e+00   7.4895377e-01  -2.2349663e+00  -3.6269083e+00  -1.5443311e+00   4.6268172e-01   2.9049608e-01  -1.2565186e+00   3.5826590e+00   2.0073620e-01  -2.1732149e+00   1.8216437e+00   3.5185260e-01   7.3786076e-01  -1.0406595e+00   3.9443039e-01  -4.0031822e-01   2.0326646e+00   1.3528072e+00  -2.1213947e+00   1.2526194e+00  -1.1672844e+00  -1.2182691e+00  -5.7867718e-01   1.6012645e+00  -2.7633446e+00   3.2222040e-01  -1.8568352e+00   1.3265949e+00   1.3607717e+00   9.7262819e-02   3.0635895e+00  -6.0047828e-01   9.1444105e-01  -1.3837157e+00   1.0101632e+00  -4.5916929e-01  -1.3716557e-01   3.0871258e+00  -1.5535138e+00   2.9250585e+00   3.5992281e+00   3.0786159e+00   1.8932058e-01  -1.4013359e+00   4.3125314e+00  -1.0189390e+00  -3.2171903e+00   8.0102747e-01  -3.4283684e+00  -2.1746338e-01   1.0129943e+00   4.4265921e+00   7.5781489e-01  -4.8022462e+00  -1.7040288e+00   4.8016343e-01   1.3649285e+00  -3.0962833e+00  -2.7999858e-01  -4.5275744e-02  -1.8542296e+00  -3.2496124e+00  -3.6900537e+00  -3.3316953e+00  -6.0495079e-01  -3.1345295e+00  -1.6098311e+00  -2.4658960e+00  -1.7770942e+00  -1.4038180e+00   8.0513000e-01   2.3851794e+00  -7.8717439e-01  -3.4348708e-01   2.0510765e-01  -3.3205293e+00  -1.5299944e+00   1.4597086e-01  -1.7871156e+00  -3.4403800e+00  -1.6302083e-01  -7.6576144e-02   3.8451521e-01  -1.9820774e+00  -4.3453605e+00  -1.0657254e+00   7.2287520e-01  -3.8215111e+00  -2.0459096e+00  -4.8948015e-02  -1.1484968e-01
  -2.3085156e+00  -1.7121614e+00   1.5277189e+00  -1.3554771e+00   1.0522550e+00  -1.4115215e+00   4.6245138e-01  -1.7285597e+00  -2.9038464e-01   9.4150852e-01  -1.5812687e+00  -1.2016237e+00   6.0769921e+00  -2.1678752e+00   2.2154871e+00   1.5139030e+00  -2.7198686e+00   7.6282390e-01  -7.9984223e-01  -2.0380273e+00   2.5211594e+00   2.9713632e+00   2.3115659e+00  -1.3891789e+00   3.5992253e+00  -1.3667498e+00   5.9355923e-02   1.5916369e+00  -1.7918927e+00   5.0452405e-01  -3.3393765e-01  -1.5818818e+00  -2.5601838e+00   4.7698337e-01   1.1671417e+00  -1.0114267e+00  -2.1767230e+00  -2.1313089e+00  -6.9140651e-01   2.0832560e-02   2.7477315e+00   3.0078730e+00  -3.0461168e+00  -2.9458094e+00  -1.2550584e+00  -9.5404140e-01  -1.6356782e+00   1.7077078e+00  -6.7751574e-01  -2.2844893e+00  -1.4502307e+00   5.1626255e-01  -1.0621787e-01  -2.4652580e+00  -7.5916379e-01  -2.3255602e+00   1.2412569e+00  -1.1235223e+00   3.6412336e+00   4.3117996e-01   1.6195143e-02  -1.2427853e+00  -1.3377498e+00   4.0297795e-01  -1.2508823e+00  -1.1899940e+00  -2.6164675e+00   2.5034036e-01   1.4691083e+00   1.6033816e+00  -1.2460379e+00   2.5449838e+00  -9.5263299e-01  -9.1393619e-01  -2.0663644e+00  -3.1067075e+00   5.6307351e-01   5.4478137e-01  -1.8389366e-01   3.3494675e-01   3.2518472e+00  -1.4770119e+00   4.6934319e-01   8.1766031e-01  -7.2840983e-01   2.9802034e+00   1.1708750e+00  -5.0047626e-01  -2.9006900e+00   9.5545266e-01  -3.4135224e+00  -2.6889220e-01   3.2197777e-02  -2.9224523e-01   2.0805668e+00  -4.8097136e-01   8.1607908e-01  -1.5285481e+00   8.9479799e-01  -2.0709113e+00
  -1.8468018e+00  -2.0503843e+00   1.3210363e+00   1.6559847e+00   3.1988310e+00  -2.3758156e+00   1.5149601e+00  -2.3741008e-01  -4.1229498e-01   3.4295727e-01  -7.0571277e-01  -3.4287959e+00  -1.8172534e+00   4.4776325e+00  -1.8454501e+00   1.4364047e+00   2.4180827e+00  -2.5072889e+00  -3.9314277e-01  -2.8545667e+00   1.9927928e+00  -4.1257863e-01   9.2686419e-01  -1.6478853e+00   2.3062014e+00   1.5158236e+00  -1.1141850e+00  -3.4575393e-01   4.0291900e-02  -1.8272665e+00  -1.2951775e+00  -2.5813426e-01  -1.2935810e+00   3.5836648e+00   8.3863681e-01  -4.8347240e-01  -6.5347187e-01   7.2668681e-01   2.2989505e+00  -8.7418195e-01   4.3309241e-01   2.3712896e+00  -2.1820652e+00   2.5597285e+00   3.4313139e-01  -8.6222199e-01  -2.5446707e+00   6.8663630e-01  -1.6902810e+00  -6.0756933e-01   5.9786437e-01  -9.9250289e-01   3.3486377e-01   2.0323322e+00   2.3929898e+00  -3.7030817e-01  -1.5708743e+00   3.4999653e-02  -7.5922883e-01   1.7016964e+00  -1.9952094e+00   1.5394746e+00  -2.4675567e+00  -4.0625653e+00  -9.3880321e-01   2.2094170e-01  -5.1297825e+00  -7.7321429e-01  -4.2592586e+00  -1.3272094e+00  -8.4615422e-01   1.2701606e+00  -2.2223672e+00   9.2790495e-02   5.6384481e-01   2.9999280e+00  -2.5547220e+00  -1.2510554e+00  -9.8645420e-01   1.4300668e+00  -1.0062297e-01   6.7304961e-02  -4.1613847e+00   1.6420037e-01  -1.8681577e+00   2.1176392e+00  -2.3777117e+00   1.0936798e+00   3.4257573e-01  -1.6879037e+00   2.6223835e+00  -2.5330613e+00   2.1245435e+00   7.2477582e-01   1.0152989e+00   2.0238009e+00   5.5112931e-01  -7.2168625e-01   2.1356624e+00  -1.2924764e+00
  -2.3271028e+00  -6.5929762e-01   9.8832014e-01  -1.4794619e+00   1.4901850e-02   4.0823944e-02  -3.5605607e+00   3.3343375e+00  -2.1609330e+00   6.0888489e-01  -1.5291404e+00   8.9458893e-01   3.4662947e+00   1.0431687e+00  -9.5249061e-01   1.9943918e+00   5.2404512e+00   4.6008525e+00   1.4040825e-01   9.8206618e-01  -1.0828054e-01   2.3120129e+00   6.4312624e-01   8.6547064e-01   1.0811027e+00   4.7438997e-01  -2.3384190e+00   2.3752099e+00  -5.7267918e-01  -4.8897118e+00   5.4890826e-01  -1.4108942e+00  -2.9407801e-01   2.6208563e+00   1.6671410e+00  -3.0353610e+00  -1.6819320e+00   3.1499466e+00  -2.6882017e+00  -1.0216720e+00   4.8424747e-01   3.4368120e+00  -1.1091218e+00  -1.7528475e-01   1.9805409e+00  -3.7396578e-02   8.7636169e-01   7.5173909e-01  -8.1132205e-01  -1.6969093e+00  -1.0632851e+00   1.5104218e+00  -3.2740455e-01   8.6904631e-01  -3.0680358e+00   2.0244724e+00  -5.5899281e-01  -1.7044852e+00   3.1529875e+00   1.7048513e+00  -2.7151024e+00   1.8678409e+00  -5.5730103e-01   1.3171254e-01   4.8573679e-01  -1.5299418e-01  -4.3470676e-01   1.1226260e+00  -1.2546358e+00  -4.7286333e-01   1.9799750e+00  -7.3178964e-01   1.3918716e+00  -1.7357373e+00  -2.3349930e+00   1.8346089e+00  -5.3040929e+00  -1.0779960e+00  -1.2686240e+00   1.2910420e+00  -1.2237645e+00   4.0864667e+00   3.8526541e-01  -1.2308555e+00  -3.0863748e+00   1.5942249e+00   3.2131321e+00  -7.6892716e-01  -2.9784045e-01   4.2834302e+00   1.1617348e+00   9.7068583e-01   8.3457999e-01  -1.7614681e+00   8.2098206e-01  -1.9749032e+00   1.3568037e+00  -8.0196573e-01  -6.8335848e-01   2.2630497e+00
  -2.8541844e+00  -3.0495146e+00  -7.6185445e-01  -4.2405840e-01  -2.8709203e-01   5.4257961e-01   2.6538740e+00  -1.0521611e+00  -2.3822666e+00  -3.2972641e+00  -1.2180027e+00   1.9661317e+00  -3.4112748e+00   1.4659562e+00   1.3339767e+00   1.6748551e+00   6.2150968e-01   9.3669495e-01   3.2074443e+00  -3.6742679e-02  -2.0989939e+00  -7.0769091e-01  -3.3690348e+00  -9.3985955e-02   2.3366839e+00  -6.9690528e-01   2.2548186e-01  -2.0158931e+00  -6.0586261e-01  -3.8825122e+00  -3.0347315e+00  -1.6602575e+00  -2.0652873e+00   1.8987408e+00  -2.8959216e+00  -4.7755742e-01  -2.3667798e+00   1.8427527e+00  -8.0791756e-01   5.3200482e-01   1.1845392e-01   2.3354389e+00  -3.9050850e+00  -1.8653845e+00   1.2294277e+00   1.4734294e+00  -1.6796108e+00   1.2370571e+00  -2.8468367e+00   2.0977736e+00   3.1114719e+00  -1.4199820e+00   6.9379061e-01  -5.5367230e-01  -1.6003524e+00   1.1099320e+00   2.2984840e+00  -5.2469508e-01  -2.4738138e+00   7.9265464e-01   5.9272211e-01   1.6194290e+00  -8.5204138e-01   1.4331943e+00   5.6785123e-01  -4.1168415e-01   2.0801915e+00   8.0658591e-01  -1.2654285e+00   1.0431767e+00   2.6355066e+00   2.9154855e-01   2.6310633e+00   2.3758564e+00   1.1150017e+00  -1.8551498e+00   5.7532463e-01  -7.0549865e-01  -1.6987527e+00  -1.2115474e+00  -4.3103594e-01   3.2376653e+00  -1.8889797e+00  -8.5490705e-01   2.5831884e+00  -3.0457848e+00   1.5495278e+00  -1.0253273e+00   1.4562845e+00   9.2245680e-01  -6.1155724e+00  -4.5386287e-01   4.0165830e-01   1.2867667e+00  -3.3130226e+00  -2.1327307e+00  -1.0938833e+00   1.4121579e+00   2.9418972e+00   8.7437192e-01
  -1.3030773e+00   8.9824275e-02  -4.6532379e-01   8.7019672e-01   9.0837471e-01   2.2695760e+00   1.9336813e+00   2.9439903e-01   2.1786715e+00   2.1493918e+00   1.7721539e+00   4.3863632e+00   2.3393331e+00   1.7665118e+00  -2.3258698e+00  -3.7509070e+00  -1.6288691e+00   1.4031374e+00   2.7552556e+00   2.8152404e+00   9.9645415e-01   3.1157964e-01   1.5324667e-01  -7.8209565e-01   1.7414278e+00   8.0371612e-01   2.7129172e+00  -1.3273238e+00  -4.1813860e-01   1.9509941e+00  -1.5495377e+00   6.0812644e-01   4.4390116e+00   1.7344598e+00   4.2929395e-01  -2.5468419e+00   2.5529285e+00  -2.2309708e+00  -9.9167550e-01  -1.5896776e+00  -1.4619022e+00  -4.1229163e-01   1.1623031e+00  -2.8630730e+00   1.8710506e+00  -1.0546034e+00  -1.6634823e+00   8.9154179e-01   3.1458920e-01   1.6622960e+00   1.8623751e+00   5.1313126e-02   1.3465504e+00   8.1688835e-01   1.8160630e+00   4.8964214e-01  -6.2822861e-01  -8.4676363e-01  -9.6790417e-01  -5.4844058e-01  -4.8748331e-01   2.5677616e-01   2.8979299e-01  -6.7731120e-01  -6.5243440e-01   1.0686869e+00   1.1803839e-01  -2.0408146e-01   2.9891203e+00  -1.2212722e+00   1.3095815e+00   3.6516885e-01  -2.0426831e+00   2.1600157e+00  -1.4731234e+00  -1.0332262e+00  -1.5295034e+00   3.4594427e+00  -2.4838630e+00  -7.6795116e-01  -2.7969810e+00  -2.5694450e+00  -2.4659745e+00   2.2023097e+00  -2.7939314e+00  -2.0130809e+00   1.3956882e+00  -2.5267909e+00  -1.4206821e-02   2.0421664e+00  -1.0828644e+00  -1.6533238e+00  -1.2113370e+00   7.1908479e-01   3.0475124e+00   1.4151327e+00  -2.0711930e+00  -2.6772172e+00   3.2039185e+00   2.6459815e-02
   1.1741317e+00   8.6006726e-01  -4.2694173e-01  -1.4896673e+00  -6.1405528e-01   2.0500381e+00   1.3348613e+00  -1.2033996e+00  -2.0681412e+00  -3.2227081e+00   1.7698364e+00   1.5348331e+00  -3.5254055e+00  -1.4034859e+00   2.0649486e+00  -3.3584569e-01   1.4215928e+00   4.1955786e-01  -1.1395518e+00   3.5653096e-01   4.8770555e-01  -3.0694948e+00  -4.1777738e-01   5.9638089e-01  -2.5568183e+00   4.6598547e-01  -1.9593850e+00   1.1089123e-01   3.7818834e+00   9.3299386e-01  -6.3086500e-01   1.7567214e+00  -3.8001844e+00   1.0952873e+00  -3.8697525e+00   1.0418633e+00  -9.6162940e-01  -8.3454739e-02   1.4784040e-01   2.5893307e+00   2.5768673e-01  -9.6871279e-01   8.1154713e-01   2.0114713e+00   2.7596042e+00  -3.2913904e+00  -7.0879317e-01  -2.7218746e+00   2.6115061e+00  -4.4663790e-01   4.1876389e-01  -1.2656660e+00  -3.6584261e+00  -2.6541404e+00  -5.2835109e-01   1.9662827e+00   7.2911193e-01   3.5451897e+00   9.3621307e-01   4.7880906e+00  -5.1767407e+00   1.2514057e-02  -1.7228206e+00   2.6796084e+00  -1.0592013e+00   3.7462393e-01  -1.1848644e+00  -1.3392703e+00   6.6249815e-01   2.3547825e+00   6.4473975e-01   2.7011961e+00   5.8078122e+00  -1.4834218e+00   1.8848080e+00   6.4870880e-01   6.1650071e-01  -2.3722985e-01   1.5944940e-01   2.1231470e-01   4.6669599e+00  -1.5544529e-01   2.2045817e+00  -1.9345636e+00  -2.7384268e+00  -6.0768584e-01   4.3083728e-01  -3.1676232e+00   1.5922716e+00   4.8379619e-01  -1.1079170e+00   6.5965266e-01  -2.1490160e+00  -1.5009509e+00  -1.8983849e+00  -3.0663755e+00  -4.4880810e-01  -6.5517933e-02   2.6375997e+00  -2.9353362e-01
   9.2552405e-01   2.3129237e-01   5.1352730e-01   1.6516269e+00  -1.5005071e+00  -1.7482435e+00  -6.0793479e-01   2.5585098e+00  -5.3236687e-01   1.0384809e+00  -4.9173557e-01   1.7476407e+00  -4.7343219e-01  -1.2570081e+00   2.5980268e+00   1.5927397e+00   1.4995295e+00   2.2264856e+00   2.5825881e+00  -5.8545204e-01   8.6107157e-02  -1.1219018e+00  -1.1137567e-02  -4.1909701e-01   1.5422507e-01  -3.7742262e+00   1.2180732e+00   1.4681437e+00  -7.2998826e-01  -9.4667259e-01  -2.2526618e-02  -1.1207939e+00   2.2977463e+00   8.6764864e-01  -1.0305463e+00   9.4741999e-01  -1.2837582e+00   2.7614883e-01   5.5594101e-01  -2.5322609e+00  -2.9013804e+00  -4.0667407e+00  -4.2147882e-01  -1.2886577e+00   3.0457948e+00   3.9462182e-01   1.3145339e+00   5.6230468e+00   8.0301567e-01  -1.9627639e+00   2.7997895e+00   9.7123485e-01   1.0064479e+00  -1.1675958e-01   5.6859189e-01   6.0722387e-01   3.3460558e+00  -1.8143173e+00   3.8120531e+00  -1.2703787e+00  -7.2579624e-01  -1.1441366e+00   7.3936374e-01   1.2796662e+00  -1.0282309e+00  -2.2204688e+00   1.5532713e+00  -1.1258194e-01  -4.7460124e-01  -5.3441317e-01   7.8532270e-01   1.9121194e+00  -1.1907743e+00   1.6799760e+00   1.6173168e-02  -1.1095557e-01   2.6211571e-01   1.2828577e+00  -3.4607134e+00  -5.8217129e-01  -5.5466913e-01   4.3836990e-01   1.3946522e+00   1.3241841e-01   1.9305211e+00  -1.0676790e+00   1.3494564e+00  -2.5371005e+00   1.8530501e+00  -2.9445470e+00   4.8168165e-01   3.0171660e+00   4.9676363e-01   4.2421204e+00  -3.6968848e-01  -2.9913096e-01   1.0783527e+00   2.4429670e+00   1.3165167e-01  -1.6390949e+00
  -3.9129405e-01  -3.4693058e+00  -1.8040783e+00   3.6078249e-01   9.2095197e-01   2.6494575e-01  -1.2528816e-01   9.1635712e-01   5.4552874e-01   2.0934597e+00   2.8816477e+00   1.9178804e+00  -1.7439888e+00  -1.1344650e+00   1.3861797e-01   1.4430072e+00   1.7687798e+00   2.7720302e+00   4.2035880e-01   2.6316370e+00  -2.5630363e+00   1.3926903e+00   1.6227271e+00  -1.0527475e+00  -5.4179636e-01  -1.1809443e+00  -1.3545417e+00   1.0985344e+00  -2.2685255e+00   3.9101438e-01   1.7982461e+00   1.8045853e-01  -2.1802330e+00   1.2895600e+00   2.3425723e+00   3.3019877e+00  -6.7100070e-01   3.0861981e+00   8.1150667e-01  -4.4276072e+00   1.2747607e-01   6.3932524e-01   2.4114302e+00   2.7867410e+00   1.6444583e+00   7.4579391e-01   1.4468034e+00  -1.6428292e+00   1.7908943e+00  -9.8534330e-01   2.2244683e+00   5.2607353e-02  -6.9436075e-01   2.6727007e+00  -1.4372974e+00  -2.8917496e-01  -1.3893904e+00   2.1426763e-01   2.5521627e+00   3.6834894e-01   1.1243882e+00  -1.3464033e+00  -5.5362351e-01  -1.5689226e+00   1.0082398e+00  -2.4733327e+00  -2.1119802e-01  -1.7142857e+00  -9.2286442e-01   3.8398098e-01   4.4919049e+00  -2.4186186e+00   5.6970448e-01  -5.4177757e-01   3.8425695e+00  -2.5250955e+00  -1.1268653e+00   1.1858612e-02  -5.2646044e-02   2.2548849e+00   1.1787559e+00  -6.9115818e-01  -2.0305741e+00  -1.9716668e+00  -4.2883774e+00  -2.8957623e+00   1.5649169e+00  -9.7814876e-01  -1.7192505e-02  -1.4250007e+00   2.1416869e+00   2.0875294e+00  -1.8249283e+00   3.4367457e-01   6.8257190e-01  -4.8637326e-02   2.0688164e+00  -3.3727151e+00   3.2588670e+00  -3.2609402e+00
  -4.1990858e+00  -2.6423718e+00   1.6834613e+00   1.5227830e-02  -3.8006499e+00   1.1744244e+00  -2.3052407e+00  -6.5085479e-01   2.1364573e+00   7.0058329e-01  -1.0893788e+00   4.0442113e+00   2.6476626e+00  -7.3572745e-01   4.5848536e-01  -4.9595371e-01  -1.9180820e+00  -2.3706836e+00   9.1837439e-01  -9.5366701e-01  -1.1290273e+00  -9.3122201e-01   1.1252683e-02  -6.6262479e-01   1.0466526e+00  -3.2352213e-01   1.9724959e-01  -2.7497609e+00  -4.7643698e+00   1.5490659e+00   1.1893622e+00   1.8632283e+00  -2.3357950e+00   6.4344037e-01  -1.0894852e+00   1.0471788e+00  -1.9587964e+00   5.5334607e-01  -9.4602000e-01  -2.1619427e+00  -2.6395785e-01  -9.7284178e-01   2.4184946e+00  -1.3316030e+00   7.9986416e-01   1.4795707e+00   2.3849904e+00  -1.0760995e+00   1.0427319e+00  -5.4575430e-02   1.5247444e-01   6.6401704e-01  -2.8016582e+00   5.2997388e-01  -1.2470974e+00   1.6484640e-01  -5.6277538e+00   1.7749184e-01  -3.7964781e+00   1.6490777e+00  -2.3169436e+00  -2.2003051e+00   3.4148803e+00   2.0639114e+00   2.0234873e+00  -4.2905583e-01   2.5122241e+00   3.6209176e-01   2.6646170e-01   1.3772955e+00  -1.9128584e-01  -1.4446417e-01   3.5277108e-01  -4.8998538e+00   1.5192481e-01   7.8302299e-01  -2.5732840e+00   7.5394517e-02   2.1831744e+00  -4.7878046e-01  -6.8001291e-01  -2.7289807e-01  -1.4059434e+00  -2.0469682e+00  -1.8054722e+00   1.5808745e+00   2.7416299e+00  -9.0084185e-01   7.4018112e-01  -2.0534543e+00  -2.6299380e+00   1.2037436e+00  -3.3338816e+00  -6.2945820e-01  -6.1846703e-01  -1.0350816e+00   8.7536901e-01  -2.2785195e+00   3.7539984e-01   7.1138931e-01
   5.5612968e-02  -3.0605148e+00  -1.7051333e+00  -2.1186263e+00   2.4678992e+00  -1.9213204e-01   7.6764160e-01   1.4200795e+00  -1.8472659e+00  -1.2758650e+00  -1.8788491e-01  -1.5199468e+00  -3.6836604e+00   4.0170492e+00  -2.5645819e+00   1.6110858e+00   1.3531128e+00   3.7161191e+00  -2.0923121e+00  -1.3864874e+00  -5.2113289e-01   1.8515638e+00  -3.5995122e-01  -1.2928598e+00   8.5295120e-01  -1.3881053e+00  -1.1497584e+00   1.8976766e+00  -3.3379010e+00  -1.1555335e+00  -6.3151805e-01  -2.0977259e+00   3.2947654e-01  -2.1330904e+00   8.1731302e-01   2.3311557e+00   8.4427069e-01  -1.4434928e+00   1.2897820e+00  -1.9095116e+00   9.0216613e-01  -2.7234955e+00   9.3436743e-01   8.3011560e-01   2.9855789e-01   1.6071565e+00   3.2795798e+00   1.8563561e+00   1.9963703e+00   9.8526963e-01   2.9481520e+00  -2.3633872e-01  -1.2051660e+00   2.0184790e+00  -1.6111533e+00   5.1751560e-01   1.8793801e+00  -7.7809425e-01   9.7488063e-01  -5.6002085e-01   2.9980958e+00  -8.9133691e-01   4.2995413e-01   7.1143215e-01   5.1585367e-01  -1.9266055e+00   2.1514059e-01   2.5559777e+00   2.7192608e+00   1.4011348e+00  -1.6618999e+00   9.0710741e-01   4.4509664e+00  -2.7069678e+00   5.0842814e-01  -1.4092995e-01  -1.7221731e+00   5.1534533e-01  -2.5622569e+00  -2.2211693e+00   9.7200113e-01   2.0969194e+00   1.6034092e+00  -2.7630745e-01   1.3002171e+00   7.8297656e-01  -2.1621793e-01  -2.3780982e+00  -1.0830094e+00  -1.7936192e+00   1.2811589e-02  -1.0585398e+00  -2.8288292e-01   8.1295179e-01  -1.4015254e+00  -1.2954713e+00   3.2259685e+00   2.7035731e-02   1.6162196e-01   2.8815256e+00
   4.0317610e-01   2.3684258e+00   9.1417246e-01  -5.3701546e-01   3.8689442e+00   9.3160123e-01  -4.8757168e+00  -1.6822792e+00  -2.3614329e-01   2.3627868e+00   4.7300764e+00  -2.6688439e+00  -6.9550755e-01   3.8898799e+00  -3.2604940e+00  -1.6069816e+00  -1.4961007e-01  -1.6587835e+00   1.6862033e+00  -2.8306146e+00  -1.6305059e+00  -2.1198424e-01   2.3436515e+00  -3.3310363e-01  -6.4138004e-01  -1.3369509e+00  -5.3975415e-01   1.1988204e+00   1.3663087e+00   3.9854092e-01  -1.2775140e+00  -4.6664865e-01  -2.7206520e+00   2.0563234e-01  -1.9636045e+00   1.6419596e+00   1.1543771e+00   1.0087856e-01  -2.8501585e+00  -8.8315561e-01   1.5881045e+00  -1.8303705e+00  -5.5795721e-01   2.6709016e+00  -5.5208968e-01   5.1149477e-01   9.0346565e-01   8.0408501e-01  -3.4979013e-01   1.3685061e-01  -6.7526812e-01  -9.3314975e-01   8.7295779e-01   9.6315238e-01  -1.3392018e+00  -7.9814864e-01   4.8993218e-01  -2.1453740e+00   3.3226856e+00   3.0453578e+00   8.3904597e-01   9.6626573e-01  -2.3585280e+00  -5.4105153e-01  -8.2092306e-01   1.5752128e+00  -2.6698781e+00  -2.2086626e+00   2.7983289e+00   1.3290857e+00  -2.4237842e+00   1.8554034e+00   2.9300507e+00   3.0412862e+00  -3.7305689e+00   3.1132567e+00  -7.1433932e-01  -1.4233460e+00  -2.2268918e+00   1.9214537e+00  -9.5882360e-01   1.0143797e+00  -1.3596467e+00  -4.8656686e-01  -1.1307790e+00   1.0535144e+00  -1.7508304e+00  -2.3789465e+00  -1.7455014e+00  -1.5989127e+00  -2.6085032e-01   4.9806649e-01   5.1868567e-02  -9.9890148e-02   7.7855774e-01   1.0957572e+00  -2.6236137e+00   1.0734218e+00   4.0879529e-01  -6.5368972e-01
   1.8868743e+00   2.0875185e+00   4.3321747e-01   2.1661918e+00   3.4722899e-01   2.4047259e+00   7.6189492e-01   9.4853816e-01   5.3141370e-02   1.3422568e+00  -2.7717596e+00  -3.1912151e-01  -2.5808746e+00   1.2245928e+00   5.8196938e-01  -3.2852694e+00   6.0829555e-02  -3.4116713e+00   1.4158125e+00  -1.0701319e-01  -5.3042625e-01  -7.9882155e-01  -1.5075305e+00   1.2870849e+00   2.0376763e+00   4.1486003e+00  -6.8886336e-01   3.9723844e-01  -2.4922911e+00   1.4486314e-01  -1.4022753e+00  -3.1131442e+00  -1.8045964e+00   1.2307985e+00  -3.6033616e+00  -1.6918297e+00  -2.0613412e+00  -2.4291807e+00   1.2577148e+00   2.4381523e+00  -1.4395330e+00   8.7209915e-01   7.3006097e-01   1.8728230e+00  -2.3118312e-01   3.7810882e-02   1.9046683e+00   4.3100866e-01  -1.2512131e-01  -2.1357987e-01  -3.8240453e+00   7.8842351e-01  -1.6429370e+00  -2.4372755e+00  -3.6512498e+00  -9.8603213e-01   3.0841497e+00  -6.4817029e-01  -1.9963978e-01  -3.9331849e+00  -1.2930155e+00  -2.4098721e+00   1.1887177e+00  -4.6413612e+00   9.3654417e-02   4.9811379e-01  -1.7042351e+00  -1.7273687e-01  -2.8974214e+00  -1.3004818e+00   2.1861181e+00   1.8523585e+00  -1.7231341e+00  -5.9536265e+00  -3.6388330e-01  -1.2425624e+00  -2.1129954e+00   1.9102977e+00  -1.0406522e+00   6.0736232e-01   7.7738084e-01   1.5522706e+00  -1.5828607e+00   1.9880429e+00   3.1122826e+00  -2.8498732e+00  -1.3135028e-01   2.9850017e+00  -2.2075388e+00  -2.3045249e+00   9.9114699e-01   2.2670850e-01   3.3182337e+00  -5.2230492e-01  -1.0851323e+00   1.8198476e+00  -1.2383260e+00   2.4555041e+00   2.5200185e+00  -1.6128123e+00
   1.3107525e+00  -8.1873816e-01  -3.3966037e+00  -1.0714165e+00  -3.0112145e+00  -9.8611588e-01   1.4233993e+00   5.1071591e-02   4.4332166e+00  -5.8602705e-01   5.0690592e-01  -2.3775552e+00   8.8276143e-01  -1.4876297e+00  -4.6371851e-01   2.2968827e+00  -1.0513351e+00  -2.8946483e+00  -7.0702634e-01   1.7701440e+00   2.3780248e-01   5.2430019e+00   2.7495442e+00   3.4290015e+00  -3.3061410e+00   4.4311265e-02  -1.4723244e+00  -3.2797527e+00  -1.6290061e+00  -2.0152234e-01  -1.1192885e+00   6.9356375e-01   3.8625075e-01  -1.5162837e+00  -6.7348752e+00   2.9678970e-01   3.5290285e+00  -3.8026368e-01  -1.1514446e+00  -2.3452037e+00  -1.0174297e-01   7.0010944e-02   1.7753583e+00   2.7116064e-01  -2.5073388e-01  -2.0067527e+00  -1.9486546e+00  -1.7651680e+00  -1.8703340e+00  -5.9700504e-02  -1.1005649e+00   1.6249783e+00  -1.2949491e+00   1.5362461e+00   8.4629710e-01   3.2051386e+00  -1.5756017e+00   1.0997686e+00   1.3850182e+00  -3.2034155e+00  -4.9273393e+00  -7.5001202e-02  -2.5105672e-01   5.9588823e-01   1.0685263e+00  -1.1644124e+00  -3.0524586e-01   6.3261055e+00   2.3635772e+00  -2.0446330e+00  -2.0494014e+00  -2.1114280e+00   2.6662501e+00   1.0840299e+00  -8.2237700e-01   2.5287034e+00  -3.4649021e+00   6.5297825e-01   8.4563397e-01  -1.2655029e+00   4.9860892e-01  -4.4537042e+00  -2.5364993e+00  -3.1830860e-02   7.7294553e-03   1.2150408e+00   2.0723351e-01  -2.0511608e-01  -3.8813095e-01  -1.3390260e-01  -1.6081471e+00   2.9528887e+00  -1.8048397e+00   3.0550073e+00  -6.6136679e-01  -6.5718534e-01   2.1418844e+00  -7.2198007e-01  -2.5278607e+00  -1.0479315e+00
  -3.9437249e+00   1.3927052e+00   1.4563968e+00  -1.2776522e+00   5.9958547e-01  -1.1610975e+00  -9.4635866e-01   2.1953823e+00  -1.8954900e+00  -1.1541340e+00  -5.6890877e-01  -8.9496875e-01   1.0018114e+00  -3.6039099e+00  -9.8821259e-01  -1.3893955e+00   1.0319094e+00  -1.9121210e+00   1.0332637e+00  -4.0221493e-03  -2.2193102e+00  -1.0393861e+00  -1.5584827e+00   1.7461655e-01  -2.4230426e+00  -1.6203440e+00  -2.2417640e+00   5.9324566e-01  -1.8709826e+00  -1.4974012e-02   1.4050981e+00  -1.1269403e+00  -1.8231746e+00   1.2670210e+00   2.4311077e+00   7.4379795e-01   1.4703373e-01   6.6016213e-01   1.4208164e+00  -3.2049257e+00  -7.7404350e-01   2.8664857e-01  -3.1333837e+00  -1.0063418e+00  -1.8067139e+00   1.2961081e+00  -6.2309922e-01   7.9857007e-01  -2.3324290e-01  -2.5421117e+00  -2.6231988e-01   3.0217336e-01  -2.8520710e-01  -7.3933787e-01   3.5174453e+00   8.1826275e-01   9.6096688e-01  -2.4682039e-01   4.0000981e-02   5.2508788e+00   2.9722489e+00  -5.2068017e-02   7.6423010e-02  -2.1208471e+00  -1.4897205e-01   1.9079700e+00  -1.5222382e+00   1.3415055e-01  -1.3134970e+00  -1.2162204e+00   5.9574192e+00   4.4780055e+00  -1.3138635e+00  -4.9453187e-01   2.9205342e+00  -3.6507389e-03  -9.6793026e-01   2.1837818e+00  -3.9210360e-01   1.1432102e+00  -8.8818148e-01   1.4425263e+00  -3.9908865e+00  -4.2264011e+00  -2.8002071e+00   8.5639706e-01  -1.0586540e+00   7.2154163e-01  -7.1379010e-01  -5.3552676e-02   3.7821733e-01  -4.2882944e+00  -2.0439340e+00  -7.2594614e-02  -1.6932346e+00   7.1143144e-01   1.8326022e+00   1.3404073e+00   1.7363958e+00   3.1413071e-01
  -1.6124161e+00   2.6874820e+00   1.0204362e+00  -8.8414442e-01   6.0181191e-01   1.5681288e+00   2.6266138e+00   2.7286705e-01   9.1581397e-01   2.4240076e-01  -1.4056537e+00   5.7698635e-01  -1.8795033e+00  -3.5562523e-01  -7.0551935e-01  -2.1813437e+00   2.1912914e+00  -2.4668302e+00  -1.0585602e-01   3.0327413e+00   2.8460115e+00  -2.9286920e-01   3.7051135e+00  -2.3975839e+00  -1.0034308e+00  -1.1043818e+00   1.9195199e+00   4.9780287e+00  -3.4448398e-01  -1.7341549e+00   3.3912960e-01  -2.6187312e-01   5.2588345e-01  -1.7916872e+00  -3.2784366e-01   2.8573043e-01  -1.1580117e+00  -3.9238120e+00  -3.3655746e-01   1.1493649e+00   1.6918665e+00  -8.4565153e-01   2.4390013e+00   2.9463551e+00  -1.0017891e+00  -1.5052873e+00   2.2913969e+00  -3.2863224e+00  -2.0640288e+00  -1.2024069e+00   2.3519562e+00  -3.6592700e+00   8.7431543e-01  -8.9983665e-01  -4.1200519e-01   3.3903270e-01   5.1466233e-01   1.3736309e+00   1.4609558e+00  -1.1201763e+00   2.7845094e+00  -3.0945144e+00   2.0669440e-01   2.1666021e+00  -2.3985319e-01  -3.3303525e-01  -7.4379428e-01  -2.9867003e-01   3.3104023e+00   2.1716598e+00   1.1747291e+00   3.0034954e-01   7.2333224e-01   3.5004855e+00   1.3596245e+00  -4.2532272e+00  -2.4746672e-01  -3.2499610e+00   1.7192974e+00  -2.1636655e+00   1.5297927e+00  -1.3925584e+00  -4.5775144e-01   1.6048628e-01   2.9118453e-01  -7.3961917e-01   8.7533537e-01   2.9579000e+00  -4.0026408e+00  -1.5519954e+00   1.0438989e+00   1.0270639e+00  -1.7413556e+00  -8.3915387e-01  -8.8402079e-01  -4.1766422e-01   1.6548010e+00  -2.9234024e-01  -1.9859282e-01  -2.7808186e+00
   1.7896662e+00  -4.5895006e+00   4.8997072e-01  -1.1658007e+00   9.0921162e-03  -1.4167915e+00  -1.0097052e+00   5.9482242e-01  -1.7090076e+00  -1.2637136e+00  -1.9173908e+00  -2.1638200e-01  -5.7796191e-01  -7.4481590e-01   2.9992631e-01  -1.3345088e+00   2.9096643e+00  -1.4295066e+00   3.0563713e+00  -1.4852537e+00  -2.3445619e-01  -3.8984626e-01  -3.0301648e+00   1.2301577e+00  -1.2513131e+00   1.7670963e-01  -3.6587786e+00   8.1893188e-01   1.9210061e+00   1.8314454e+00   2.3340315e-02  -2.5355353e+00  -2.9070502e-01  -1.2427628e+00  -1.7511164e+00  -5.9899409e-01  -3.4354029e+00  -5.0050678e-01  -1.9279391e+00  -8.8947214e-01   4.5460875e+00  -2.4550421e+00  -1.6271236e+00  -1.0627176e+00  -2.4969701e+00  -1.0875014e+00  -1.6614123e+00  -1.1797524e+00  -6.6879820e-01   3.7623436e-01   6.0179566e-01  -5.8041138e+00   6.5106702e-01  -7.7059576e-01   1.0092419e+00  -3.5036710e+00   4.1990336e-01   1.3623040e-01   1.2911274e+00  -5.0564006e-01   1.5408895e+00   3.5636213e+00  -1.2124177e-01   1.4643835e+00  -9.0172335e-01  -1.3817683e+00   4.4026330e-01  -4.4717782e+00   5.0811053e-01   3.5510764e+00   1.8810364e+00   4.6907729e-01   2.2403492e+00  -1.8905779e+00  -1.2906850e+00   3.0496107e+00   1.7614804e+00   4.4962686e+00  -6.1119999e-01   9.8018568e-01  -1.1069758e+00  -1.0668818e+00  -1.1386787e+00   1.2437154e+00   3.6268014e+00   1.0232502e+00   2.1608096e+00  -2.3399691e-01  -5.3806375e-01   1.6618090e+00  -1.6695329e+00   1.2220737e+00   5.6036374e-01   1.0992165e+00  -1.1320499e+00  -6.5339571e-01   1.3736925e+00  -2.2922904e-01  -1.0420598e-01  -3.2736432e-01
  -4.7174932e+00  -3.8526829e-01   2.5900945e+00  -2.3387183e-01  -3.0233744e+00  -1.3251300e+00   3.0373001e+00  -1.5632662e+00  -3.8341773e-01  -3.4434461e-01  -3.0499339e-01  -5.4062955e-01   5.9332099e-01   2.5646151e+00  -2.2885476e+00  -1.1100680e-01  -3.8095539e-01   6.4357193e-01  -2.7351505e-01   4.0605140e+00  -3.6244162e+00  -8.5402366e-01  -6.3888494e-01  -3.5893337e+00  -1.9808654e+00   6.1193989e-01  -1.0615839e+00   2.6032369e+00   1.1478364e+00  -2.2094965e+00  -9.7985762e-01  -2.0786896e+00   4.5871389e-01   5.5412643e-01   9.4926882e-01  -9.8792434e-01   5.5703204e-02   5.0501897e-01  -2.0484889e+00  -5.1172888e+00   3.1811510e-01   2.4875721e-01  -8.5145273e-01  -2.4669012e+00   6.4072458e-01  -1.2797765e+00   2.1116671e+00   3.5660896e+00   4.5417387e-01   6.0462129e-02  -6.1391303e-01   3.3262637e+00   8.2075964e-01  -1.7713130e+00  -1.4321535e+00  -7.7256877e-02   1.9059414e-01  -1.8787485e+00   7.8703985e-01   2.5705774e+00  -1.9243963e+00  -4.1159332e+00   1.1323860e+00  -6.9497144e-01   9.9897871e-01   2.4596948e+00  -3.4002357e-01   1.4327629e+00   1.3308274e+00   3.3924078e+00   1.6978641e-01   5.6807198e-01   2.8259781e-02   1.8155087e+00   4.6529400e-02  -5.5760359e-01  -7.7288611e-01   5.3671674e+00   1.3256887e-01   2.3915136e-01   1.0255333e+00  -2.8111254e-02  -7.4308315e-01   3.3813232e-01  -1.5816767e+00  -3.4173424e+00   5.1132896e-02  -1.3487510e+00   1.8539397e+00  -2.9426791e+00  -3.6619153e-01   2.8879834e-01   1.5762249e+00  -7.6762763e-01   4.4577492e+00   1.3586051e+00   1.4763089e+00   9.9698755e-01   6.7213149e-01   2.4009472e+00
  -7.5833143e-01   8.7353011e-01  -2.3668131e+00   1.0482298e+00  -3.2906437e-01  -1.7640784e+00   2.1325516e+00  -3.6648406e+00  -4.7142012e+00  -2.0295189e+00   3.0583323e+00   1.3405687e+00  -1.5538034e+00   4.2449118e-01  -1.6183380e+00  -1.4585621e+00   2.4765677e+00   1.5549376e+00   3.6964203e+00   7.0483421e-01  -2.1922524e+00   4.4294609e-01   1.9453347e+00   5.3430010e-01   7.6116169e-01   1.8555038e+00  -5.3944895e-01   2.5710656e+00  -2.0961662e+00  -9.9911002e-01  -5.6959946e-01   2.1703773e+00  -4.4764975e+00   1.8036955e+00   1.0732196e+00  -4.3557631e+00  -2.5254799e-01   2.8199710e-01  -1.5490829e+00   3.2489667e-01  -2.2879959e+00  -1.7798784e+00   3.0141953e+00  -3.2856233e+00   7.6918878e-01  -5.6330438e+00   1.4751922e+00   1.4433887e+00  -9.8421342e-01  -5.1544562e-01  -1.0492292e+00   1.1638452e+00  -3.3279584e-01   6.7197277e-01   8.3570823e-01   2.1356372e+00   2.0641086e-01  -3.3663371e+00   7.8535254e-01   7.5017119e-01  -8.8882158e-01  -1.4578693e+00  -5.3638156e-01  -1.1156101e-02   2.3305860e+00  -1.1640709e+00  -1.0425916e+00   8.9814447e-01   1.6639274e+00   8.6577777e-01  -2.3599469e-01   1.7890261e-01   1.9343591e-02  -1.5512165e+00   3.9005858e-01   7.3305097e-01  -5.8998692e-01   4.7396833e+00  -3.7054266e+00   1.3636234e+00  -1.3989081e+00  -2.5678164e+00   4.1501099e+00   1.2414119e+00   5.5540574e-01   1.3919942e-02  -1.7253958e-01  -2.0156398e+00  -1.1396443e+00   9.8361105e-01   1.0255965e-01  -1.4431241e+00   1.4919680e+00   1.6207548e+00  -1.8672418e+00   2.1147575e+00  -1.4024021e-02   1.5421868e-03  -4.0022114e-02  -1.2444225e+00
  -8.2817389e-01  -7.3591270e-01  -2.1508355e-01  -1.9265847e+00   1.7547288e+00   2.7526072e+00  -1.0315853e+00  -2.5901978e+00   8.2002995e-01   1.8621491e+00   2.7922813e-01   1.2193988e+00  -6.9141026e-02  -1.9298263e+00   5.3094252e-01  -3.5726318e-01   2.2170771e+00   2.6530898e+00   1.7059464e+00   1.0678058e+00  -5.0879658e-01   1.3548931e+00  -1.8801286e+00   1.3712249e+00  -3.0283104e+00   3.5084754e+00   2.8203721e-01  -1.5843970e-01   8.9699534e-01  -3.1199090e-01  -5.6844505e-01   2.4153833e+00  -2.4369317e-01   9.0484200e-02  -1.5131817e+00   2.9741565e+00   2.3944345e+00  -3.0490590e+00   2.1044839e-02  -3.1211780e-01   3.9953636e+00   2.1239071e-01  -1.2939009e+00  -3.2619863e-01   1.6763404e+00  -8.6726191e-01   5.1931143e-01   7.8359031e-03  -1.3081284e+00  -1.3243372e+00   1.3902359e+00  -1.5468178e+00  -3.5159320e+00   2.8598856e+00   2.1528240e-01  -1.3913224e-02   7.9437554e-01   2.1597079e+00  -9.8937748e-01  -4.5088686e-01  -3.6891115e+00   1.7173857e+00  -2.6590208e+00   9.2689006e-01  -2.8817371e+00  -2.4583929e+00  -2.9879296e-01   3.2784857e+00  -2.6944569e+00  -1.2841621e+00  -2.5416711e+00  -2.2706911e+00   2.9927863e+00  -9.9231688e-01  -7.9805490e-01   9.4552601e-01  -1.9572252e+00   6.5826856e-02   3.1698263e+00   1.6138280e+00  -5.7458125e-01   1.2806427e+00   1.8928520e-01  -1.1161168e+00  -9.3555041e-03   1.0332338e+00   2.5840167e+00  -1.3883278e+00   2.9937746e+00  -1.7239789e+00   1.9210562e+00   4.9858707e+00  -1.5595086e+00   5.2986615e-01   7.1686229e-01  -3.0267066e+00   9.6723176e-01   1.6670990e+00   1.4038243e+00  -3.2402294e+00
  -1.8927127e+00  -2.6855487e+00   6.3943700e-01  -2.0127120e-01   3.8228391e-01  -4.1218229e-01   1.2487642e+00   1.7961212e-01   1.3781605e+00   1.2635920e+00   1.1288442e+00  -4.9175998e-02   1.0267742e+00   2.3258163e+00   3.5259004e-01   1.5570926e+00   1.4335219e+00  -3.0358812e-01  -4.2089843e-01  -4.1727319e+00  -1.7913280e+00  -1.0046867e+00   1.5275247e+00  -1.7299776e+00  -8.5940782e-02  -8.8110098e-01   1.2605799e+00   1.5056780e+00   1.5053444e+00   1.3269694e+00   7.7745448e-01   1.0415916e+00   1.8910117e-01  -2.6253063e-01   4.1031748e-01   1.9947041e+00   8.4293842e-01   1.3237040e+00   1.2783787e+00   1.3584222e+00  -1.0468084e+00   1.0404664e-01  -1.0408423e+00   2.1113596e+00  -2.6558166e+00  -8.1600754e-02  -1.9649640e+00  -1.7500519e+00   6.6221929e-01  -3.8337700e-02   4.8673336e-01   3.2830530e+00   2.6166332e+00  -5.5663587e-01   3.8515331e+00  -1.1821644e+00   2.1825522e+00  -4.1539666e+00   1.0260072e-01  -2.9713342e+00  -1.1741340e+00  -8.3782368e-01   1.4107697e+00  -7.9359356e-01  -2.6078161e-01  -5.8179147e-01  -7.8460552e-01  -3.5421045e+00   1.6304717e+00   1.4025682e+00   1.5010256e-01  -4.0881551e+00   1.2504664e+00   1.0626327e+00   1.1976427e+00   1.3697795e+00  -2.9943361e-02   1.1470024e+00  -8.6860434e-02   2.0809234e-01  -2.4323518e-01  -1.6311587e-01   1.3667368e+00   1.1090971e+00  -2.0324007e-01  -4.1020337e-01   2.2317225e+00   4.5267176e-03  -1.3226842e-02  -2.5350990e+00  -2.2333313e-01   3.5425962e+00   1.2631522e+00  -1.6492338e+00  -8.5026695e-01  -2.1614521e-01   4.5330931e+00  -3.9674568e-01  -9.9025721e-01   3.1109414e+00
  -1.2517854e+00   2.6436919e+00  -2.5646090e+00   1.4151849e+00  -4.7910888e+00  -1.1886552e+00   2.2964677e+00   1.7269291e+00   1.0467366e-01  -4.9148012e-02   1.0342978e-01   4.0888758e+00   2.0544979e-01   1.5021901e+00  -7.2568029e-01   3.3373713e+00  -3.2651450e+00   1.1931564e+00   2.5335527e+00  -2.2220439e+00  -4.1403647e-01   1.4192336e+00  -1.8738974e+00   3.5163402e+00  -1.4376564e+00  -3.8608109e-03  -6.3724814e-01   2.9442083e+00  -2.3837108e+00   2.1071866e+00   8.1923599e-01   2.3324109e-03   4.0632229e+00   2.8648103e-02  -2.6117433e+00  -1.7248733e+00  -2.9830750e+00   1.5583141e-01  -1.6955214e-02  -1.8927459e+00  -2.8452855e+00  -1.7290679e+00   2.4005413e+00   2.8696211e+00   7.8127201e-01   2.0593370e+00  -6.2424009e-01  -5.1716965e-01   1.8665515e+00  -5.7250306e-01  -6.5158816e-01  -1.2216376e+00  -1.8424792e+00   1.4289562e+00  -3.9378292e+00  -1.6919478e+00  -2.4159059e-01   2.2043722e-01  -8.4108124e-01   3.3906648e+00   1.7633210e+00   1.1547209e+00   6.5929084e-01   8.0057750e-01   3.4998507e+00  -4.2384125e-01  -2.9444351e-01   5.0402036e+00  -1.9937841e+00   1.7995114e+00  -2.4530330e+00   2.9771903e+00  -6.1016510e-01  -1.4922184e+00  -1.1291243e-01  -1.5416913e+00  -1.3564241e+00   1.1853012e+00   4.9198015e-01   1.3323749e+00   1.4457404e+00  -2.1776014e+00  -2.1089983e+00  -1.4878596e+00   2.3168873e+00  -1.6538427e+00  -2.5988978e+00   1.7692225e-01  -1.3969892e+00  -1.8883304e+00   5.1765602e-01   4.9996408e-01   2.4168774e+00   1.3941578e+00  -2.8687185e+00  -9.7613197e-01  -1.9135012e+00   2.1108141e+00  -1.0093306e+00  -2.8577998e+00
  -2.3856832e+00   1.2236927e-02   1.0116229e+00   1.9603248e-01   8.1252328e-01   1.5299771e+00   3.5770528e-01  -7.2816007e-01   1.4548695e-02   4.9506835e-01  -4.4314159e+00   4.9715429e-01  -7.5841716e-01   2.6970694e+00  -1.4567515e+00  -3.2980130e+00   5.9698422e-01  -2.6679460e-01   6.0132831e-01   1.7398162e-02  -1.0760847e+00   3.4754545e+00  -1.9383852e+00   4.5823210e-01   2.8156748e+00  -1.5839612e+00   1.5820134e+00   3.1268761e+00  -3.2390518e+00   3.9926663e-01   2.3601798e+00   1.1260113e+00  -7.6258049e-01  -5.4430429e-01   3.5008200e+00  -1.1005771e+00  -1.0765702e+00   2.2362802e+00   9.1109194e-01  -3.3705726e-01   1.6165750e+00  -2.1118160e-01   2.6621723e+00   1.0732382e+00   3.4459492e-01  -1.1038643e+00   9.2971293e-01   2.8857015e-01   1.2573391e+00   3.5775407e-01   5.9919018e-01   1.3394209e+00  -9.1920514e-01   7.3277510e-02  -2.2331537e+00  -2.7729134e+00   6.5524292e-01   2.4972197e+00  -2.9454044e+00   2.0342876e+00  -8.3206115e-01  -4.0450404e-01  -3.3685973e-01   1.1698694e+00   2.7633707e+00  -1.6274436e+00   1.8355011e+00  -1.2222117e+00   3.8220931e-01   4.5137238e+00  -5.8691738e+00  -2.3382823e+00  -1.4378201e+00   1.6805217e+00   1.5857545e+00  -1.5997691e+00  -4.5641595e-01   2.1516013e+00  -4.3879781e-01  -4.9336048e-02  -1.5164044e+00  -2.6281278e+00  -5.4578838e-01   2.0603242e+00  -7.0147950e-01  -3.1994198e-01   1.8555235e+00   2.6417032e+00   1.5138384e+00   2.9874597e+00  -2.7521190e+00  -1.3816722e+00  -4.3056696e-01  -6.8340316e-01   1.7300234e+00   2.5648659e+00   3.4087253e-01   6.5161576e-01  -4.7760408e+00  -2.0148027e+00
  -2.0689404e+00  -3.6982121e-01   3.3926787e+00  -3.4200384e-01  -3.2209285e-01  -1.2478942e+00  -2.5193666e-02  -1.7497982e+00  -1.1655796e+00  -3.7551317e+00  -3.0505359e+00  -1.1590965e-01  -1.6885994e+00  -1.2486462e+00  -3.1529912e+00   4.2626877e-01  -9.3847440e-01  -2.8957551e+00  -3.1180313e+00  -7.5724663e-01   1.8875716e+00   1.5834956e+00  -6.9800098e-01   1.1866760e+00  -6.9255479e+00   8.0132785e-01   8.6052678e-01   9.9796775e-01   1.9220226e+00  -1.5548379e+00   7.6991523e-01  -3.3537458e-01   1.8456186e+00   2.6273216e+00  -2.1041609e+00  -1.5430310e+00   8.9575247e-01  -1.6952512e+00   2.3159069e+00  -1.2493576e-01  -1.1708224e+00  -3.0524808e+00   7.6401829e-01  -2.0856039e+00  -6.9284113e-01  -1.1470143e+00  -3.2118432e+00  -1.2802884e+00  -6.8934706e-01   1.2515069e-01  -3.3087965e+00   1.6101100e+00   6.0306774e-01   2.7995456e+00  -5.1464548e-01  -3.0147719e+00  -9.0856566e-01   2.1474203e+00  -1.4668770e+00  -8.6649422e-01  -2.1573411e+00  -3.0555708e+00   3.2681503e+00  -3.1093403e-01   2.1308330e+00   3.4988415e+00  -1.5116965e+00  -3.5272847e+00  -2.2858300e+00  -2.0610646e+00   2.2394486e+00  -1.6082112e+00   2.8653403e-02  -1.1072733e+00   1.4208978e-02   1.5457477e-02   1.3010552e+00  -2.5990649e+00   2.2553752e+00  -3.0130986e-01   1.4439478e+00   4.2848826e+00  -1.4856594e+00  -1.5075801e+00  -1.9280050e-02   1.9266595e+00   1.7178281e+00   3.1720304e-01  -9.3871748e-01   1.1130847e+00   3.0345454e+00   2.9057600e-01   2.2853764e+00   9.8953006e-01   3.8464791e-01  -1.8881757e+00   3.4801873e-01   2.4828598e+00  -8.1683008e-02   2.4468500e+00
  -2.6858244e+00  -2.7051163e-01  -2.0089031e-01   8.0835021e-01   1.2878389e+00   1.1448269e+00   1.4866190e+00   6.2188492e-01  -2.8424333e+00   6.9751591e-01   3.6383420e-01   6.5239834e-01   1.1375522e+00   1.5336511e+00  -1.5270709e+00  -6.1280046e-01  -2.5254428e-01  -1.4342005e+00  -2.9727435e-01  -2.7860221e-01  -1.1397023e+00  -1.6579176e-01  -1.6770365e-03   6.3306958e-01  -2.3989953e-01  -7.0439888e-01  -2.6607536e-03   1.4064303e+00   2.3102449e+00   1.3010292e-01   6.5224890e-01  -8.8047633e-01  -4.0560408e-01   1.2302522e+00   1.5179294e-01  -1.0142149e+00  -3.3698034e+00  -1.2111745e+00   2.4908366e-01   3.6758574e-01  -4.4502394e+00   1.6671018e+00   6.7665881e-01   5.1944494e-01  -6.6994168e-02  -5.2062954e-02   4.2720025e-01  -6.4041770e-01   1.7547722e+00   2.6753077e+00  -4.4314992e+00  -9.8960242e-01  -1.7694329e-02  -4.7239329e-01  -2.3585212e+00   9.2118250e-02  -2.8429941e+00   1.6348820e+00  -4.3132999e-01   1.3181706e-01  -2.4526561e+00  -1.7324131e+00  -6.2755229e-01   1.1638656e+00  -1.7640159e+00  -2.3183300e+00   3.3911139e-02   1.1135226e+00   3.9530369e+00  -2.0196777e+00   1.5084143e+00  -5.1615850e-01   1.0280394e+00   3.8800327e-01   3.8135065e-01  -3.1019046e-03   7.7385765e-01  -1.4330002e-01   1.6690825e-02   8.2228616e-01  -5.4221165e-01  -2.8758266e+00  -1.3512540e+00  -7.5847952e-01  -5.4129259e-01   2.5169444e+00  -1.0596612e+00   1.8495462e+00   2.7489417e-01   2.0995158e+00  -7.3501869e-01  -2.0855897e+00   2.0445545e+00   2.3523298e+00  -4.0249526e-01   2.0742037e+00   1.4522658e+00  -1.5967275e+00   1.2933032e+00   1.3448150e+00
  -1.1801635e-01  -4.4283535e-01   3.3583135e+00   1.8363459e+00  -1.6422117e+00   2.7622862e+00  -1.3371565e+00   1.2737864e+00  -5.6066608e-01  -2.8869065e+00   1.1926203e+00  -3.5297346e-01  -4.6590533e-01   3.7705584e-01   9.3944527e-01   2.4920782e+00   4.7380327e-01  -1.0688162e+00   3.5024007e+00  -1.5804195e+00  -4.9773248e-01  -2.2963507e-01  -4.6415373e+00   2.5324690e+00  -1.0095812e+00   2.0003494e+00   1.3726214e-01   4.9653323e-01   1.2388007e+00   2.6531581e+00   3.2353262e+00   2.7012439e+00   4.5019846e+00   1.8542723e+00  -1.1637078e+00  -1.7920061e-01   1.3556315e+00   1.3883240e+00  -2.1529945e+00  -1.3539834e+00  -1.8784230e+00  -1.6413821e+00  -4.9393678e-01   5.5038403e-01  -1.2339955e+00  -4.6784018e-01   2.8319904e+00  -6.3176628e-01  -2.0404097e+00  -5.2900223e-01   3.1823524e-01   9.1838109e-01   8.4710045e-01  -2.0247691e+00   9.3586873e-01   6.8429115e-01   1.7628624e+00  -7.1861794e-01  -4.3359583e+00   1.9892744e-01   1.2712285e+00   4.0796515e-01  -2.1234978e+00   1.0172247e+00  -2.8748722e+00   3.2154408e-01   8.5404171e-01   3.9557576e-01  -7.9684272e-01   2.5232692e+00  -2.3879225e+00   2.6925466e+00   2.1921490e+00   5.1740090e-01  -3.5758361e+00  -2.0906674e+00  -4.6953523e-01   1.5699727e+00  -2.2223499e+00   6.2309758e-01   2.0022846e+00   1.9430004e+00  -1.3765236e-02  -2.5774711e+00  -1.4838635e+00   2.4489040e+00   8.1067993e-01  -1.9139379e-01   7.6212618e-01  -2.0708563e+00   7.6423530e-01   2.3812969e+00  -8.0799099e-01  -3.1368375e+00  -2.8926919e+00   2.8202988e-02   4.9548888e-01   1.3556269e+00  -1.9785440e+00  -3.0119111e+00
   1.1333918e-01   2.0464756e-01  -1.8015312e+00  -1.4902726e+00   7.5121143e-01   1.2602371e+00   1.6365248e-01  -5.2929633e-01   5.1576352e+00  -1.1197541e+00   1.0685053e+00   8.9433947e-01   1.8626263e+00   1.8574008e-01   3.9410853e-01   1.8119705e+00   1.7279940e+00  -2.6692153e+00   2.4248388e+00   5.1874396e-01   1.5132944e+00   1.4261462e+00   1.9361867e+00   4.7118051e-01   9.4856405e-01   9.8687480e-02   9.0583064e-01  -1.1087889e+00   2.2526614e+00  -4.9315283e-01  -2.4576877e+00  -6.7875944e-01  -1.8723045e+00  -2.1297156e+00  -1.1622868e+00  -4.0201926e+00   5.8205111e-01   1.7225046e-02  -8.0925783e-02   9.1162884e-01  -8.8445342e-01   4.5162640e+00   1.5241901e+00   1.9411677e+00   9.3522660e-01   9.2674901e-01   1.7104938e+00   3.6066788e+00  -1.2322746e+00   3.0608685e+00   2.0438917e+00   1.2336768e+00   2.4369867e+00  -4.4233282e+00  -4.2590633e-01  -1.0425495e+00  -1.0706065e+00   4.0176555e-01  -8.5843118e-01   3.0979528e-01  -4.4505962e-01   2.3266983e+00   1.0120451e+00   2.0221023e+00  -2.0190512e+00   1.2562768e+00   1.0830877e+00  -4.1663418e+00   2.0027870e+00   1.5876926e+00  -2.1683396e+00   4.6630787e-01   3.0606650e+00  -1.2824995e+00   5.3684251e-01  -2.5037436e+00  -2.2250370e+00  -8.0395988e-01  -1.0798683e-01   4.7882042e+00  -2.4842149e+00   1.7270988e+00   4.4818757e+00   1.3178340e+00   3.5496196e-01   1.2025082e+00  -2.0572043e+00   1.6490075e+00  -1.0829323e+00   9.4447825e-01   1.0914853e+00  -6.6422969e-02  -2.1665841e+00  -6.3207531e-01   1.8419150e+00   5.2936355e+00   1.0858857e+00   2.3326362e-01  -9.6469481e-02   2.8786116e+00
  -1.2519458e+00   1.1935214e+00   2.6995115e+00   1.0312388e-01   2.3758131e+00  -2.0554251e+00  -1.7353098e+00  -1.3654469e-03   8.9074592e-01  -1.6456414e+00  -2.1149412e+00  -1.2566273e+00  -1.9294651e+00   1.7029009e+00   2.8764668e+00   1.1989970e-01   1.2384197e+00  -3.7192465e+00  -9.1339414e-01  -3.6119904e+00   8.5384342e-01  -2.5225829e+00  -6.5217056e-01  -3.3035286e-01  -4.8041055e+00   3.2808973e+00   5.7663936e-01  -9.7736349e-01   4.4746192e+00   8.5677008e-01   4.1439042e-01   1.4931776e+00  -3.0446503e+00  -1.5532684e+00  -7.8965190e-01   2.7280561e+00   1.3819759e+00   9.9962140e-01   2.3133363e+00   1.1561908e-02  -3.4742802e+00   4.0586741e+00   3.0186717e+00  -2.0291219e-01   2.8342917e-01  -3.6326058e+00   8.4781649e-02  -1.9125228e+00   3.6352257e+00  -1.4145070e+00   3.2052615e+00  -8.6981982e-01  -1.1473493e+00  -1.3989946e+00   7.4320231e-01   6.2909508e-01  -1.4087677e+00   9.8397909e-02  -2.3934336e-01   1.5654148e+00  -1.1099588e+00   3.6890056e-01  -1.2790529e+00  -1.5475230e+00  -1.9095923e+00  -1.0221344e+00   1.6783903e+00   2.0212348e+00  -1.4747399e-01  -3.8648609e-01  -3.2038162e-01   7.8475640e-01  -1.3412542e+00   4.5427354e+00   4.2424144e+00  -1.6504503e-01   1.5822887e+00  -1.6682903e+00   3.0516233e-01  -1.1691246e-01  -8.5512315e-01   2.2365175e+00  -1.0080367e+00  -1.6250730e+00   1.8851430e+00   2.9439184e+00  -1.9286654e-01  -9.5180624e-02  -1.8542758e+00   2.8265132e+00   6.0632048e-01  -5.2391485e-01  -2.4803297e+00   3.8251259e+00   1.1801707e+00   1.6282861e+00   1.8666190e-01   1.8803629e+00  -2.3794259e+00   1.7486840e+00
   3.9302837e-01  -1.7076267e+00   5.1974914e-01   7.5568555e-01   1.4055076e+00   8.6870170e-01   1.3924996e+00  -2.6550793e+00  -3.0577871e+00  -1.5959823e+00  -5.9693896e-01  -2.5478544e+00  -2.6560865e+00   8.2109470e-01   1.0960194e-01   1.1301624e-01  -5.2429300e-01  -2.9525327e+00  -1.2740556e+00   3.3331490e+00  -1.8480643e+00   6.5627266e-01  -1.2586159e+00   3.6784695e-01  -7.5892063e-01  -1.2687681e+00   3.8967240e-01   1.3060759e-01  -4.7958285e-01   3.6149545e+00  -6.6011946e-01   1.8132200e+00   5.8843068e+00  -6.4759020e-01  -2.3072808e+00   1.3338027e+00   3.6220006e+00   1.2561788e+00   7.5965835e-01   3.0636438e+00  -2.3510208e+00  -6.9053623e-02  -2.0131319e+00  -2.3465271e+00  -5.7809547e-01  -6.2431222e-01   2.0588881e+00  -8.0101126e-01   2.5526564e-01   1.1156388e+00   1.1377275e+00   4.0824443e-01  -1.1067386e+00   5.1670131e-01   6.9027120e-01  -7.8122334e-02   1.6696667e+00   3.6692814e+00   1.1588145e+00  -1.3617331e+00  -9.8494947e-01   3.0142397e+00   6.5664668e-01  -2.3971342e+00   1.1060064e-01   5.7550721e-01  -1.1959473e+00   2.9681307e+00   3.2306542e-01  -3.6703636e-01  -1.3240689e+00   1.0238841e+00  -2.3454085e-01  -1.8017454e+00  -1.8374178e+00  -3.1793089e-01  -2.7763325e+00  -5.5671204e-01  -1.0878409e+00  -3.0276619e+00   1.5452290e+00  -9.6913396e-01  -2.2599229e+00   9.6831696e-01  -7.6661877e-01   1.1196374e+00   2.3003445e+00  -5.1342845e-01  -8.8767913e-01  -2.9870943e-01   1.1405046e+00  -2.2492723e-01   3.3211153e+00  -1.7049400e+00   3.1220395e-01  -2.1510802e+00  -2.9739861e-01  -2.9041188e+00  -8.6049283e-01  -2.5766025e-01
  -1.0627777e+00  -4.6809218e-01  -3.4948638e+00  -1.8812546e+00   2.6168671e+00   2.0818884e+00   2.3957731e+00   7.6342144e-01   1.8140828e+00  -1.2522104e+00  -1.9898674e-01  -5.2231749e+00  -2.5017696e+00  -6.5908063e-02   8.1314983e-01   1.8879029e+00  -5.9379481e-01  -9.7331323e-01   3.6374599e+00  -2.0117466e+00   9.3943332e-01  -2.8595596e-01  -1.8116022e-02  -1.4820864e+00   3.2554243e+00   2.3990599e-01   5.3031320e-01   1.9621543e+00  -7.4439119e-01   2.6440600e-01  -4.9481349e+00  -7.4429117e-01  -1.2598081e+00  -1.3884269e+00  -1.7780047e-01  -5.0712258e+00   8.4955507e-01  -7.1309182e-01  -2.2199086e+00   2.2676238e+00   2.2978385e+00  -2.3336273e+00   4.2776595e-02  -7.6267703e-01   2.2740893e+00   5.3427692e-01  -3.6184294e+00   1.4648550e-02  -1.1568798e+00   1.3775449e+00  -3.7468462e+00  -3.1242011e+00   2.3295676e+00  -1.6100518e+00  -1.6946004e+00   1.1379931e+00   1.1882772e-01  -3.4122956e+00  -1.4932944e-01   1.1648294e+00  -1.6896213e+00  -2.6138351e+00   2.0804654e+00   1.4211958e+00  -7.8444969e-01   2.6242600e+00   1.7428450e+00  -2.2802736e+00  -9.8712475e-01  -1.7169736e-01  -2.0653171e-01  -4.7899053e-01   7.5534051e-01  -6.7683305e-01  -2.8430972e-01  -7.4590837e-01  -8.0261274e-02  -1.9715074e+00   1.4696759e+00  -6.4323031e-01  -3.0852511e-01   2.5964280e+00  -2.3182443e+00   1.1608556e+00  -9.1965881e-01   2.2639041e+00   1.7140470e+00   2.0440404e+00   1.4259658e-01   3.9260229e+00   1.9975800e+00  -2.7772505e+00  -2.6974237e+00   3.0769978e+00  -1.1216019e+00  -1.2068082e-01  -4.5510427e-01  -1.7776858e+00  -2.1365792e+00  -1.7476675e-01
   3.2973152e+00   6.9630696e-01  -2.3208257e+00   2.2885398e-01  -4.7728045e+00  -5.6665420e-01   1.1612508e+00  -6.1551387e-01  -3.5615019e-01   1.8375733e+00   2.2476057e+00   3.6272704e+00  -5.6233986e-01   3.1176127e+00  -1.1796922e+00   2.6988628e+00   1.7165611e+00  -2.3368577e-01   3.0724921e-01  -1.3284381e+00  -3.7978164e+00  -1.3102633e+00   3.8745560e+00  -2.7785939e-01  -1.5971752e+00   3.7165261e+00  -2.0087845e-01  -4.3137922e-01   2.8599424e+00   2.2220236e+00   1.5028678e+00   4.1020875e-01   3.1770434e+00   7.9409713e-01   1.5443275e+00  -6.6208829e-01  -1.1828302e+00   2.3684348e+00  -2.3399660e-02  -1.5692284e+00  -1.3917528e-01  -4.4476251e-01   2.3330347e-01   2.0887891e+00  -3.8527586e+00  -1.5763225e+00   1.9307705e-01  -4.5710233e-01   6.5614552e-02   2.5891963e+00  -5.7638923e-01  -1.2772315e+00   6.5068688e-01   1.4568964e+00  -7.2377881e-01  -1.5456883e+00  -1.5459185e-01  -1.9246177e+00  -1.9289576e+00   1.6614662e+00  -5.5815851e-01  -1.5606995e+00  -3.3935162e+00  -1.1522155e-01  -2.8350078e-01  -1.7919778e+00  -2.1279344e+00   1.2440945e-01  -1.7609259e+00  -2.1529501e+00   3.1598656e+00  -1.3749091e+00  -1.6893534e+00  -3.9797509e-01   1.5696536e-01   1.3690495e+00   2.9002141e-01  -1.5041972e-01   2.5772536e+00  -3.1146436e-01   7.2118901e-01   4.0956469e-01  -9.8700120e-02   2.2602561e-01   2.9241203e+00  -4.7976670e-01  -2.8590768e+00  -1.3302947e-02  -9.0672658e-01   1.3142625e+00  -1.5582155e+00  -2.7175641e+00  -1.3041544e+00  -3.0269047e+00   5.7294301e-01  -4.5855231e-01  -1.8601008e+00   4.4048214e+00  -3.5135487e-01  -6.5351878e-01
   3.2001579e+00   2.5552580e+00  -1.9851849e+00  -3.8372041e+00   4.4089260e+00   1.2676236e+00  -3.5029177e+00   1.5865328e-01  -2.9692513e+00   1.6706953e+00   3.2119947e+00   1.3488575e-01   5.3623231e-02  -1.9480121e+00  -4.5529848e+00  -7.7471509e-01  -7.3590416e-01  -3.9998739e-01   1.1688904e+00  -9.5436238e-02   1.3451103e+00   1.1404219e+00  -2.6441826e+00   1.6943571e-01   3.9455398e+00  -2.4954501e+00   1.3666762e+00   1.5268877e+00  -2.1922356e+00   4.7741392e-01  -1.7744451e+00   1.7309012e+00  -3.8400415e-02  -4.2902741e+00   2.8250892e+00  -2.1588981e+00  -2.6808553e-01  -1.9840360e+00  -3.6969345e-01  -3.2431849e+00   9.0476876e-01  -3.3775673e+00  -1.1816826e+00   3.1566823e-01   3.0041961e+00  -2.5372174e-01  -1.4465733e-02   1.8312552e+00  -2.6137225e+00   2.1003342e+00   1.2472194e-01   1.1058275e+00  -1.0354857e+00   3.7030499e-01  -9.4449545e-01   3.3771670e+00   2.5061302e+00   9.6521378e-03  -4.0883110e+00   2.1375850e+00  -4.5946458e-01  -2.1849970e+00  -1.2302523e+00   2.7932612e-01  -2.8166078e+00  -1.4150730e-01   2.3433601e+00   3.3460027e-01  -1.5414639e+00   2.1140538e+00  -1.4472870e+00   1.3262755e+00   1.3049029e+00   5.9065037e-01  -4.9923409e-01  -1.0086256e+00   2.4337832e+00  -2.2998663e+00   1.6959188e+00   1.5068248e-01  -4.3808037e-01  -1.5883485e+00   2.6643401e+00   2.8159262e-01  -6.0223899e-04  -3.0272163e+00  -1.0016829e+00   2.3287221e+00   2.8802052e-01   1.1169809e+00  -1.2009799e-01   3.3221878e-01  -2.2204585e-01  -1.4408695e+00  -2.2595072e+00   1.6648781e+00  -2.9979131e+00   7.8469839e-01  -2.7488517e+00   3.3912286e-02
  -7.7183840e-01  -5.6985290e-02   1.9785421e+00   2.2325669e+00   2.4799133e+00  -1.6449258e+00   2.1090997e+00   1.2240627e+00  -1.1801017e+00   5.8956851e-01  -3.1453965e+00  -1.5385134e+00   7.9590432e-01   8.3376750e-02  -1.5662108e+00   5.2859165e-01   1.6914894e+00   1.2696473e+00   5.9234135e-01  -3.2555609e+00   1.2621488e+00   9.9905692e-01  -4.1541136e-02   8.9262560e-02   1.1350141e+00  -3.4468397e-01   2.7368747e+00  -4.2539608e-01   4.9617036e-01  -1.7706119e-01   5.4943876e-01   4.8376111e-01   1.1686185e+00   1.9183929e+00   1.3258401e-01  -1.4538765e+00  -2.1130503e+00  -2.1111635e+00   1.5649141e+00  -2.3142571e+00  -3.5657163e+00  -9.9358033e-01   1.0623127e-01  -2.0731279e+00  -3.9924677e-01   2.7362355e+00  -1.2297915e+00  -4.0766212e-01  -1.9878584e+00  -3.0912756e+00   1.4027152e+00  -4.4391437e-01  -6.4270916e-01  -1.8804546e+00  -7.9865008e-02   9.8325536e-01  -4.1908032e-01   4.2603358e-01  -1.0309684e+00   1.2721941e+00  -1.2051881e+00  -1.4409237e+00   3.0518833e+00  -3.3472652e-01  -1.5105922e+00   5.8208545e-01   1.3162149e+00  -3.9297388e+00  -1.6248081e+00  -6.4139360e-01  -2.4625135e+00  -2.4041399e+00  -2.2623430e+00   6.8739047e+00   2.7210998e+00  -1.3874628e+00  -8.9169121e-01  -2.3332276e+00  -2.1532285e+00   1.7403329e+00   1.7515354e-01  -1.3862176e+00  -1.4014433e+00  -1.4330269e-01   2.0510499e+00   7.4921182e-01   8.6528040e-01  -2.6519775e+00   2.6556179e-01  -1.4503864e+00   1.8707334e+00   1.0496779e+00  -1.0150761e+00  -1.8237865e+00   1.5236512e+00   1.5676146e+00   1.1803458e+00   2.3780037e+00  -6.0936589e-01   9.9369561e-01
  -1.0434563e+00   1.4694942e+00   4.4676306e-01  -1.9053845e+00   1.7383498e+00   3.0377766e-01  -1.8267539e+00   5.1795583e-01  -2.4275688e+00   1.1273140e+00  -1.1211385e-01   2.3164466e+00  -1.4953056e+00   1.4646403e-01   9.4290934e-01  -1.7945487e+00  -7.2819233e-01  -3.1409597e+00   6.8366528e-02   3.4578547e+00   5.4921539e-01   1.9226310e+00   1.3690218e+00  -9.7367132e-01   2.1439803e+00  -7.5435155e-01   2.2135741e+00   1.6621209e-01  -3.2660197e+00  -1.2865969e+00  -2.1952196e+00  -2.3408235e+00   1.5322191e+00   2.4351503e-01  -1.4035128e+00  -9.5386237e-01   8.7686097e-01   1.6206186e+00  -7.8227105e-01  -8.9594469e-01  -1.0975020e+00  -1.1465092e+00  -4.9476869e-01  -1.8213705e-01   2.6291803e-01  -2.6168895e-01   4.4978836e+00   3.5835001e+00   2.4076090e+00   2.1046982e+00   3.1783231e-01   1.6928967e+00   2.1542866e+00  -4.7813083e-01  -2.0932811e+00  -1.4970092e+00  -7.9443917e-01  -5.9010768e-01  -2.0818133e+00   7.6203930e-01  -2.0853685e+00   2.1384035e-01   2.7742401e-01  -1.4270279e+00   6.1594827e+00   4.5088860e+00   1.1828461e+00   1.0026377e+00  -4.7723734e-01   1.4786113e+00  -2.0498431e+00  -2.4823884e+00   1.3020072e+00  -7.1375800e-01  -2.5381770e+00  -7.1918814e-01  -1.1407263e+00  -1.3285704e+00  -1.0839211e+00   7.6244958e-01  -7.9318393e-01   4.2907157e+00  -1.6294473e+00   1.1767750e+00   8.1905779e-01  -3.3026408e+00   2.3148403e-01   1.4176413e+00   2.0652590e+00  -4.7421569e-01   1.0465802e-01  -2.7510069e-02  -7.9509504e-01   1.3355274e+00   8.8685142e-01  -4.8330561e-01   4.3179515e+00   4.0852200e-01  -8.5532172e-01   1.7540958e+00
  -8.4360231e-01   3.1224235e+00   2.2369315e+00  -1.6568543e+00   4.7827778e-01  -2.8277652e-01   7.6447823e-01   8.6114554e-01   2.3549389e+00   7.9752932e-01  -1.5653993e-01   9.5137774e-01  -1.6861965e+00  -1.9804348e+00  -9.5469459e-01   2.6835649e+00  -3.5774701e+00  -1.3983311e+00  -1.6840052e+00   1.8242046e-01  -3.7293392e+00  -7.2209284e-01  -2.8369139e+00  -2.0687074e-01   1.3802597e+00   2.8041235e+00   2.4693541e+00   4.4641973e-01  -3.6845720e-01   1.7660839e+00  -1.2756678e+00   3.8257125e+00  -8.6945930e-01   2.9908744e+00  -1.6522670e+00   1.2900401e+00   5.8092841e-01  -1.0453428e+00  -4.1698777e+00   6.4644964e-02   1.9810024e+00  -2.5720518e+00  -2.3757909e+00   4.1259008e+00  -1.3349082e+00  -3.0433450e+00   5.1112254e-01   9.9883382e-01   3.7120500e+00   2.2210185e+00   1.4173590e+00  -6.6703467e-01   5.3471496e-01  -3.2856125e-01  -3.7876857e+00   4.5357418e-01   1.7642362e+00   1.5032757e+00  -1.6224636e+00   6.3219669e-02   1.5777940e+00  -1.4602190e+00   3.4390511e+00   1.1844735e-01  -8.6829553e-01  -3.4085552e-01   1.2940340e+00   3.0090720e+00  -2.5014057e+00   1.5605918e+00  -8.9415237e-01   3.1772301e-01   7.8750143e-01  -4.7962076e-01  -2.1838080e-01  -1.1794966e+00  -5.1811528e-01  -1.3796804e+00  -5.8519700e-01  -8.0929303e-01   7.4750074e-01   1.7657966e+00   4.2653716e+00  -1.1816332e+00  -1.5636975e+00   8.8142428e-01  -2.8342925e+00  -9.9619706e-01   2.1712156e+00   1.2196019e+00  -1.0008719e+00   6.4718667e-01   3.1888685e-01   9.6069192e-01   1.9487451e+00  -1.6765357e+00   8.0581404e-01   7.1565230e-01   2.8206943e+00   3.2347883e-01
  -2.3695119e-01  -5.0406311e-01  -2.1185912e+00  -1.6465644e-02   1.2826337e+00  -6.7073362e-02   1.1282463e+00  -1.9460858e+00  -6.6718228e-01   2.1040925e-01   2.4044735e+00  -6.3959929e-01  -5.5540358e+00  -4.1595772e-01  -1.5136822e+00  -1.1798142e+00   1.7739808e+00   1.2468635e+00   1.6787642e+00   1.7772024e+00  -1.7879469e-01  -2.5370826e+00   7.7029185e-01  -3.4322504e+00   1.5112039e+00  -3.8966893e+00   4.5410882e-01   6.4406678e-01  -3.5280551e-01   1.7530631e-01  -1.6998284e+00  -3.2717583e+00   8.0711403e-01  -1.6847681e+00   1.9255731e-01   7.5594583e-01  -2.2300603e-01   8.3977175e-01  -1.2972072e+00  -7.0433735e-01  -1.7424551e+00   2.2004161e-01   4.6294253e+00   1.7409301e+00  -1.2786121e+00  -3.4761851e-01  -1.5080781e+00   6.1393690e-01   3.7141809e+00  -6.5870209e-01  -4.7655282e-01   1.9030791e+00   1.7948766e+00   1.0806928e+00  -2.1094354e+00  -7.4820069e-02  -1.2457165e+00   1.2128439e+00  -2.3251778e+00   1.8501907e+00  -3.7532943e-01  -1.7301136e-01  -3.1394492e+00  -2.2923685e+00  -1.4769954e+00   5.7014321e+00   2.6682943e+00  -2.4899344e+00  -9.2337170e-01  -1.4493898e+00  -9.5610687e-02   5.0920772e+00  -2.7976360e-01   2.1533286e+00  -4.0759196e+00   4.2212436e-01   8.3273908e-01  -1.1973249e+00  -3.5988639e+00   1.7073600e+00  -4.8566205e-01  -1.4515280e+00   6.8275144e-01   1.0578659e+00   4.6261604e+00   1.0169169e+00   8.6132218e-02   7.3827766e-01  -3.3345140e+00   2.0349377e-01   5.6479784e-01  -2.4004082e+00  -1.2711524e-01  -2.3832744e+00  -2.6737777e+00   7.0774075e-01   1.2262505e+00  -1.6594617e-02   3.4928480e+00  -1.2341493e+00
  -1.3169502e+00   2.0634316e+00  -1.0825698e+00   2.8817876e-02  -8.9395599e-02   3.3155765e-02   2.7957255e+00   7.0418691e-01   8.6452951e-02   1.1644131e+00  -3.2769116e+00   3.1440610e-01   1.7299695e+00  -2.4847334e-01   3.1367634e+00   2.1511491e+00   6.8031821e-01   6.4260313e-01  -1.8627101e+00  -7.9992095e-01   5.5224155e-01  -1.2413979e+00  -2.9307421e-01  -1.5525865e-01   6.5519735e-01   7.7692177e-02   2.4338643e+00   9.7954424e-01  -1.8883764e+00  -2.8463066e+00   1.2299749e+00   1.8650827e+00  -1.7092800e+00   5.7583614e-01   1.8894653e+00   2.0211334e+00   6.9753658e-01  -1.8223262e+00   3.5833625e-01   3.0266432e+00  -3.7167109e-01   2.5465900e+00   8.6062864e-01  -3.9016031e+00   9.1618348e-01  -4.8079077e+00   4.6026292e-01   1.6091028e-01  -2.3864708e+00  -2.4561500e+00   3.7787086e+00  -8.3395705e-01   1.3147941e+00   4.3592311e-01  -3.8939705e+00  -2.3990742e+00   2.0260464e+00  -1.3961432e+00  -4.3077084e-01   2.0241697e+00  -2.4736340e-01  -3.4303654e+00  -9.1223811e-01   2.9873734e+00   1.5142444e+00   3.1133162e+00  -9.6710194e-01   2.2679149e+00   9.8526263e-01   1.1877013e+00   3.3249253e+00  -4.5502748e+00   9.9700633e-01  -3.5281391e+00  -1.3105572e+00  -1.0438295e+00   8.4104996e-02  -4.4336852e-01   1.2007723e+00   5.7426353e-01  -4.2790460e+00   3.1599264e-01   8.0019239e-01   9.9293279e-01   1.0453302e+00  -1.7758245e+00   2.9054625e+00   5.4343958e-01  -2.7401583e+00  -2.0668101e+00  -3.1503912e+00   1.1641812e+00   7.6331059e-01  -1.4112233e+00  -1.9788017e+00  -7.9769225e-01  -1.0661777e+00   1.3381402e+00  -4.9149992e-01  -6.5674981e-02
   1.9944768e+00   1.7309954e+00  -7.9587727e-01  -4.7914623e+00   1.2395625e+00   3.3577736e+00  -9.2651010e-01   2.1256154e+00   2.5840794e+00   2.8828455e+00   1.2864209e+00   9.9883994e-01  -3.3694972e+00   1.8888441e+00  -2.2693905e+00   7.7189265e-01  -1.1294759e+00   1.2058382e+00  -1.1471294e+00  -1.8233163e+00  -1.5204341e+00   2.4448306e-01   1.5261846e+00  -1.2687122e+00  -1.4857336e+00  -5.6605440e-01   3.5140997e-01   8.6347274e-01  -1.7443366e+00  -4.5760249e-01   1.8281365e+00  -8.5275425e-01   2.3835182e+00  -5.3761657e-01   9.1886755e-01  -9.1524469e-01  -2.0222661e+00   1.3604950e-01  -4.0551408e+00   2.0893752e+00   8.0197714e-01   4.2310672e-01   2.1172511e+00   2.1336195e+00  -2.0522817e-01   1.0315017e+00   1.9670578e+00   1.6950156e+00   5.9728180e-01  -2.4157154e+00  -1.9187863e+00  -2.0658027e+00  -1.3959919e-01  -2.9632464e+00  -4.9201902e-01   2.5040949e+00  -6.5676209e-01  -7.5057147e-01   4.7110056e+00   7.0616147e-01   9.7410884e-01   2.0269336e+00  -7.7128871e-01  -1.2569865e+00   2.0429627e+00  -1.1052831e+00   7.1730137e-01   2.6037060e+00   2.6668048e+00   2.7805600e-01   3.5988116e-01  -2.8763296e+00  -2.1254620e+00   1.1940887e+00   7.4968122e-01  -5.5643495e-01   3.3432618e+00   1.4636098e+00  -5.2910041e-01  -3.5608781e-01   1.8401070e+00  -2.5792161e-01  -1.5234713e+00   3.2430901e-01   8.1820850e-01   1.9347274e-01  -3.4077580e-01  -4.9057129e-01  -2.2602321e-01   8.0966270e-01   3.0284768e-01   2.9789923e+00   2.5245357e+00   4.2154839e-01   3.3784987e-01  -2.4984099e+00  -8.7937922e-01  -1.7419670e+00   1.6648986e+00   9.7913008e-01
  -2.2642081e+00  -8.6199053e-02   9.9380217e-01   8.9508046e-01   1.5904709e+00  -8.7143460e-01   1.6323965e+00  -3.4163291e-01   1.6346935e+00  -3.7560846e-01  -3.9809628e-01   1.8841202e+00  -4.4109250e-01   8.4907173e-01  -2.3328097e+00  -4.4761791e-01  -6.2330878e-01   1.1470790e+00  -1.9601831e+00  -2.1739925e+00  -3.8713350e-01  -2.5397818e+00  -1.4865590e+00  -3.1687227e-02   3.2289288e+00  -1.0771983e+00   1.5806685e+00   6.9387183e-03  -1.0161674e+00  -5.3328955e-01  -1.3470413e+00   1.8003894e+00  -3.0236034e+00   3.0560824e+00  -1.3550010e-01  -3.2711001e+00  -1.1928045e+00   1.6823063e+00  -7.3390218e-01  -8.7575035e-01  -1.1467898e+00  -1.3401283e+00  -2.3663715e+00   1.1203184e+00   4.3284240e-02   8.5187174e-01   2.3624476e+00  -7.4613258e-01  -4.8829260e-01   2.6888121e-01  -1.4788045e+00   2.9564882e+00  -9.2634880e-01   1.6220306e+00  -1.2481002e+00  -1.0572557e+00  -2.9434468e+00  -1.2311258e-01  -1.6997762e+00  -3.2178193e+00  -1.4058694e+00   1.2169889e+00   3.2215070e+00  -2.5351890e+00  -3.7274682e+00   2.9813085e+00   3.1759183e-01  -9.6535872e-01   7.7815343e-01   8.0706562e-01   1.1141974e+00   1.0157760e+00  -2.6082636e+00   2.7108368e+00  -2.7960491e+00  -5.0786460e-01  -1.9942455e+00  -6.1840101e-01  -3.6762192e-01  -7.2504915e-01   2.0606564e+00   3.5942763e+00  -7.3735840e-01   1.4567419e+00   2.0247345e+00  -2.0289436e+00  -3.2213377e+00   4.1718347e-01  -1.2564222e+00  -2.4264444e+00  -2.5147464e-01   1.8437661e+00   2.9518712e+00  -2.0456915e+00   1.7693906e+00   9.1251855e-01  -1.7896488e-01  -3.4334770e+00  -1.1238026e+00   1.5090808e-02
  -2.0281255e+00  -2.8178734e+00  -2.3734046e+00  -3.4523646e+00  -3.5273394e+00  -1.8445405e+00  -4.0951018e+00   7.8140233e-01  -7.7987383e-01   3.4927764e+00   9.7321474e-01  -1.3166207e+00   2.1427356e+00   1.2981191e+00  -2.6799869e+00  -3.5580209e+00  -1.1618739e+00  -1.9139925e+00   1.0508969e-01   6.3142238e-01  -1.8872177e+00   3.0753130e-01  -1.9361104e+00  -4.0069126e+00  -3.3879034e+00   2.0679225e+00  -2.3125829e+00   1.1966607e+00   1.1364488e+00   1.6241738e-01   3.5035941e+00  -1.4901434e+00   6.9483305e-01  -9.7916848e-01  -1.2771606e+00   2.9876902e+00  -1.4384403e+00   1.0076001e+00   1.1690292e+00  -2.2070135e+00   8.2013458e-01  -1.3588349e+00   1.3228305e+00  -3.5864475e+00   5.8851277e-02  -4.1087034e+00   2.0902230e+00  -1.5721384e+00  -1.3104999e+00   1.4447348e+00   1.9056240e+00  -2.7365467e+00   6.6659915e-01  -1.1264944e+00   2.4506901e+00   1.9213049e+00  -4.3123190e+00  -4.8713704e-01   9.3631222e-01  -1.3067150e+00  -1.0720260e+00   4.1374599e-01   1.9443040e+00   1.2167465e-01  -1.5060881e+00   2.0363202e+00  -8.4264798e-01  -1.4244917e+00   1.1110272e+00   7.3647360e-01   2.2647964e+00   5.8599915e-01   1.2846003e+00   2.6624422e+00   1.6925492e+00  -2.2491253e+00   3.3710965e+00   4.3584496e-01   6.3281168e-01  -8.3444600e-01   1.5493108e-01  -2.0025096e+00  -7.6703070e-01  -3.2493893e+00   1.2542273e+00   9.5376215e-01   1.7068530e+00  -1.9308092e+00   3.4281786e-01   1.4271187e+00  -3.5965893e-01   3.2764154e-01  -1.9284351e+00   4.4669837e-02   1.6468300e+00  -2.7713660e+00   2.5781158e+00   1.3632591e+00  -1.2694582e+00   8.5330923e-01
   4.7925810e-01   2.4088634e+00   6.0683198e-01   1.2518836e+00   5.5480529e-01  -4.6740808e-01   1.0853977e+00   2.7626230e+00  -2.3394319e+00   1.1279426e+00   4.0955080e+00  -2.4583743e+00  -9.4358399e-01  -1.2616920e+00   3.6526159e+00  -1.6866454e+00  -4.0275668e-01  -2.5081112e+00  -8.1873400e-01  -3.8561688e+00   3.6407446e+00   1.4778277e+00   1.1269505e-01  -1.7164307e+00   2.5824040e+00   1.0199432e+00   2.2741233e+00   2.6291639e+00   2.7165866e+00   1.7132987e+00  -2.2688158e+00  -1.8841975e+00  -1.2493927e+00  -3.2310705e+00   6.1232903e+00   1.8414516e+00   1.1336932e+00   2.9935068e-02  -2.7478896e-02   2.1145001e-01  -1.1734609e+00  -4.9030027e+00   2.4251015e-01  -2.2796323e+00  -1.8604613e+00  -1.6727748e+00   1.4988349e+00   1.8168252e+00  -1.7910925e+00  -4.4019768e+00  -3.3222664e-01   1.3120936e+00  -5.4824823e-01  -3.0936874e-01  -2.5245907e-01   1.1864016e+00   8.8660271e-01  -2.2465227e+00  -2.2736080e+00   7.3446543e-02  -3.2661794e+00  -9.4909824e-02   3.0951948e+00   2.2554410e+00   1.5149318e+00   2.6801215e+00   2.7483569e+00   1.8713139e-01   2.2367617e+00  -2.7864259e+00  -7.3436278e-01  -5.5480355e-01  -2.4673230e+00   2.9383759e-01  -1.5388881e+00  -2.5264501e+00   2.2485640e+00  -1.3265151e+00  -2.6414117e+00  -1.2475418e+00   1.6426084e+00  -3.5653944e-01  -1.6715035e+00   1.2299760e+00   2.1685473e+00   1.5638124e+00  -5.3235257e-01  -2.0615903e+00  -2.5651211e+00  -2.1325967e+00   3.9560340e+00  -1.9557388e+00  -8.9101960e-01   5.6107945e-01   6.7921462e-01  -5.3828771e-01  -4.1558450e+00  -1.9772126e+00   3.8055130e+00   1.2003935e+00
  -6.9291194e-01  -7.7574669e-02  -7.6268059e-01   6.5598712e-01   5.6834778e-01  -3.8000702e-01  -1.5970807e+00   2.8815751e-01   2.5923091e+00  -3.1975855e-01  -1.3029689e+00   8.4338332e-01   1.6705943e+00  -2.2053644e+00   5.7885133e-01  -5.0733406e-01   5.1844367e-01   1.5486284e+00   2.0156923e-02  -1.2070710e-01   1.8998751e-02  -2.5878502e-03   8.0635981e-01  -9.1893142e-01  -3.8407277e-01   2.2642894e+00  -2.2324862e-01  -1.9431463e+00  -2.0757045e+00   2.9021576e+00   9.5762265e-02   1.8899341e+00  -2.4789208e+00   3.0173110e+00   1.6089587e+00  -7.3239108e-01  -1.0528110e+00   1.5309794e+00  -3.5109928e+00   9.7702466e-01  -2.0684452e+00   4.3327692e-01   6.7099480e-01   1.3736554e+00   5.1312523e-01  -1.1184568e+00  -2.0778235e+00   6.0998698e-01  -1.3859995e+00   1.6682732e+00  -2.4537523e+00  -2.3644456e+00  -1.2587174e+00  -3.0497898e-01   1.7370325e+00   5.6214724e-02  -1.4643582e+00  -1.3254676e+00  -1.5244945e+00  -1.9015247e+00  -1.9887710e+00   9.5065698e-01   3.2366769e-01  -4.8035020e-01   1.1081264e+00  -8.0037709e-01   2.0626690e+00   2.3491835e+00   1.3700338e+00  -1.6724898e+00   1.4961915e+00  -1.1031911e+00  -4.8527311e-01  -1.7390256e+00  -1.9881067e+00   1.6771444e+00   3.3722382e+00  -1.2409792e+00  -5.6093614e-01   2.0955601e-01  -4.1442702e+00   8.8509117e-01   2.1932568e+00  -3.7313316e+00   4.6069091e-01   1.4433352e+00   7.2773236e-01  -3.0726583e-01   1.6925579e+00  -1.2176982e-01  -3.0388146e-01  -2.2876599e+00   1.6807795e+00  -1.1938046e-01  -2.4902127e+00  -5.7534798e+00   8.4379583e-01   1.4351507e+00  -3.1172640e-01   3.0067194e-01
   4.4495317e-01  -3.0920667e-02  -6.6705860e-02   7.0949592e-01   2.2710283e-01   1.8109365e+00   2.4573930e+00  -1.9093984e+00  -4.9551479e-01   4.6053230e-01  -2.0890952e+00  -4.3508575e-01   2.2008715e+00   4.1016985e+00   9.4255810e-03   9.6166610e-01   1.0254603e+00   2.5178520e+00   1.2270836e+00   4.9563870e-01   1.0336542e+00  -2.0896534e+00  -2.1853053e+00  -7.1392349e-01   3.6761856e+00  -2.5037773e+00   1.0741838e+00  -1.1030597e+00   2.4839658e+00   3.2550540e-01   1.3626055e+00  -7.1035556e-01  -3.9026796e+00   2.5393119e+00   3.2098527e+00   3.3991044e+00  -9.6499577e-01   2.3551014e+00  -9.0530587e-01  -1.6674884e+00  -1.3635088e-01   8.0665409e-01  -3.1456437e+00  -7.8586488e-01   7.2155765e-01   7.8592024e-01   1.1354320e+00  -9.5298304e-01  -4.7293068e-01   2.4374442e+00   1.9796621e-01   4.1414805e+00  -1.2733118e+00   1.4024733e+00   1.7505087e+00   1.0893378e+00   3.8522524e-01  -1.3466902e+00  -4.2483434e-01  -3.1747613e+00   1.0839252e-01   5.3537000e-01   8.7167492e-01   1.7413203e+00   2.1888003e+00  -1.3326740e+00  -2.0254679e+00  -6.7668775e-01  -2.0639346e+00   1.0810329e+00  -1.1084190e+00  -3.4208987e+00   1.0826195e+00   2.2528535e+00  -1.0367031e+00   1.3397672e+00   4.1178347e+00   2.5826117e+00   5.8712256e-01   2.3993634e+00  -1.8484022e+00  -1.3400948e+00   1.5605332e+00   1.3646258e+00  -3.7154266e+00  -7.4425744e-01  -2.0392201e+00  -1.7266221e+00  -1.4987217e+00  -3.2260425e+00   1.4296916e+00   9.7466548e-01  -2.8371202e-01   1.7355261e+00   1.7870769e+00   2.9109481e-01   2.8952356e+00  -1.7399678e+00   1.9148712e+00  -1.9234353e+00
  -2.1469293e-01  -2.6394197e+00   1.2445501e+00  -1.9551237e+00  -3.7153321e-01   3.6256988e+00  -8.1478705e-01  -1.7014907e+00  -1.5844229e+00  -4.7702201e+00   6.1847185e-01   1.8125771e+00  -3.2650448e-02  -4.5815139e-01  -1.9707663e+00  -6.0398028e-01   3.2304435e+00   3.5970670e-01  -8.9254380e-01  -5.6674331e-01   1.0792054e+00  -1.7145121e+00  -7.4180968e-01   2.5956794e-01   3.8034452e+00  -2.7347140e+00   4.9381896e-01   1.4904110e+00   8.4995275e-03   1.7842912e+00  -7.3758475e-01  -1.5993251e+00   1.5716705e-01   1.8994046e+00   3.2624027e+00  -7.6901540e-01  -1.2157182e+00  -8.1288010e-01   1.7911881e+00  -1.2528893e+00  -7.1174839e-01   2.7799193e-01   2.7789844e+00  -2.4462531e+00   1.9003510e+00   1.3933235e-01   2.5650795e+00  -3.1040415e+00   4.3199765e+00   1.3069333e+00   7.2381546e-01  -4.4957107e-01  -1.6221539e-01   2.8241238e+00  -2.6620307e+00  -1.6134796e+00  -5.2722957e-01   2.0077375e+00  -1.9345948e+00   9.1098736e-01   4.2570921e-01  -1.9136493e+00   2.3337368e+00  -1.8450693e+00  -9.8361824e-02  -6.1554652e-01   3.1654793e-01   3.2838345e-01  -9.7295118e-01  -2.6240994e-01   9.9925223e-01   1.2781392e+00   8.1037989e-01   9.0061199e-01   1.3294631e-01  -6.6382790e-01  -1.8968604e-01   7.8569828e-01   3.6015475e-01  -2.2100664e-01   3.0827670e-01   2.7872686e+00  -8.3208976e-01   5.1002812e-01  -3.5508026e+00   2.7458877e-01  -1.9311690e+00   2.2203117e+00   3.7252032e+00   8.8648112e-02  -1.8363238e+00   1.1663503e+00   7.6930143e-01  -1.3742599e+00   2.4545770e+00   1.3849160e+00   4.8564617e+00  -1.5921346e+00   4.3477321e-02  -7.9895723e-01
  -1.9924898e+00  -1.0288022e+00  -5.7175597e-02  -4.7374206e+00   7.8720498e-01  -2.3834636e+00   1.1094735e+00   7.4132361e-01  -2.2255825e+00   2.5823348e+00   2.0229588e+00   1.8184032e+00  -2.2862643e+00   3.5478906e+00  -1.2895964e+00  -1.3613802e+00   1.2241256e+00   1.0347746e+00   3.1176790e-01  -3.8813320e-01  -1.0784507e+00  -1.5056797e+00  -4.0812776e+00  -3.2230830e-01   2.0354594e+00  -1.5264426e+00   6.7746105e-01  -4.9925017e+00   1.8330021e+00  -2.4527234e+00   7.5491821e-02  -1.6339200e+00   2.6758710e-01  -2.5072086e+00   3.8736286e-01  -1.9741714e+00  -1.8598425e+00  -1.4412848e-03  -3.7601606e+00  -8.5352102e-01  -2.0315872e+00   2.5344450e-01   7.8114629e-01   1.9269290e+00   4.6934933e-01   2.2141404e+00  -1.8176545e+00   5.9525386e-01  -1.7800130e+00  -4.4385305e-01   7.3869662e-01  -1.8411348e-02  -2.3329479e+00   1.7476109e-01  -4.2222495e-01   2.2800627e+00  -5.0805065e-01   1.9948163e-01   2.1678302e+00  -9.2402385e-01  -1.2114170e+00  -3.0194319e-01   2.9093878e-01   1.9904209e+00  -3.4704615e+00   2.1981027e+00  -2.7673829e+00  -3.2131207e-01  -5.0387110e+00  -1.2433273e+00  -4.0341593e+00  -1.9943737e+00   2.5835147e-01  -4.6769183e-01   4.8074887e-01  -3.7582701e+00   4.6997851e-01   7.0165612e-01   1.0035980e+00   4.6793352e-01  -1.8157047e+00  -3.9369073e+00   1.6001621e+00   1.0268635e+00   2.9076185e+00  -1.8294971e-01  -2.1187424e+00  -1.1799504e+00  -6.3900204e-02  -2.0036298e+00  -1.4335147e+00   1.7879863e+00   1.2900039e+00   3.2562167e+00   1.5572387e+00   2.4777179e+00  -4.3393776e-01  -1.7236533e+00  -1.0483252e+00  -6.8374508e-02
   5.8349635e-01  -3.0452278e+00   1.5037966e+00  -2.5536542e+00  -9.7439413e-01  -1.5648608e+00   2.8289909e+00   1.5274460e+00   1.1379038e-01  -1.4362901e+00   1.3307977e+00  -3.7273998e+00   2.7638414e+00  -2.0706779e+00  -1.2973923e-01   4.1213070e+00   2.9599858e+00  -9.7902509e-01  -4.9872518e+00   1.7481140e-01  -1.6213744e+00   2.0622445e+00  -2.9247726e+00  -1.0650272e+00  -3.5128537e-02   3.1428293e+00   2.6860316e+00  -2.5010223e-01  -2.8312832e+00   2.2370785e+00  -2.7411108e+00  -2.0742866e+00   1.7196493e+00  -1.8741308e-01   1.5333181e+00   1.1127330e+00  -2.6114570e+00  -1.5698928e+00  -5.1575634e-02  -5.9402405e+00  -6.0443452e-01  -1.7207749e+00  -9.3532097e-01  -1.0076525e-01   2.0020654e+00   2.4382594e-01  -1.6997078e+00   5.9847486e-01   8.1867029e-01   2.5600848e+00  -9.5697693e-01   8.0197689e-01  -1.1860643e+00   1.5473257e-01  -1.9650720e+00  -4.8601948e-01   1.4355025e-01   2.1326422e+00   4.4052024e+00   3.2025699e-02  -3.2940691e-01   7.1941402e-02   2.9320258e+00  -3.6318317e-01   2.8436038e-01   6.0867735e-01  -2.1611737e+00  -3.0917215e+00   7.4580029e-01  -2.0594942e+00  -7.2862318e-01   2.1816633e+00  -1.5665958e+00   5.1993778e-01   4.0329161e+00   9.6001942e-01  -1.0957036e+00  -3.5137929e-01  -1.4086830e+00  -4.5490046e+00   8.2151237e-01   9.7566396e-01   9.3060375e-01  -4.2993033e-01  -3.0772335e+00  -1.7954353e+00   3.6791175e+00   3.9655424e+00  -2.9257643e+00  -2.5330807e+00   8.2394444e-01  -6.3631160e-02  -1.4127113e+00  -2.9755614e+00   4.0712901e-01   3.5041394e-01   1.7520460e+00   2.3449193e-01  -7.7816810e-01  -7.1269273e-02
  -2.6203771e-01   2.6901563e-01  -3.0294922e+00  -3.5983716e+00   1.2818010e+00   4.5563517e+00  -2.3196796e+00   1.3336638e+00  -1.0546807e+00   1.7101985e+00   9.9203988e-01   2.4377001e+00  -2.2936637e-01  -1.1486515e-01  -3.4312242e-01  -7.9339127e-01  -2.2371302e+00   3.7459575e+00   4.3043493e-01   3.3618608e+00  -2.4540123e+00   1.3819102e+00  -1.2251011e+00   8.9397186e-01   4.5163571e-01  -9.7124831e-01  -1.4323110e+00  -2.5254198e+00   1.0263311e+00   1.8985058e+00   8.0837447e-01  -2.1123540e-01   1.1810833e+00  -8.1874523e-01  -1.0363097e+00   5.4005530e-01  -7.5042318e-01   1.2877197e+00  -2.4488858e+00   6.4315722e-01   1.0512721e+00   2.4510594e-01   3.8540480e-01  -9.0166049e-01   8.7634657e-01  -1.0604691e+00  -1.7520124e+00   2.9074673e+00   6.8170458e-01   1.5061753e+00   4.0396615e+00  -1.5536261e+00   2.3748132e-02   2.9126028e+00  -9.5264783e-01  -2.9635382e+00  -2.4222025e+00   1.8392514e+00   7.3299522e-01  -2.5586630e+00  -2.9797678e-01   1.2173046e+00  -7.5244009e-01   4.9436443e+00  -1.7454678e+00  -4.9539155e-02  -1.8122252e+00   1.2600856e+00   1.9637952e+00   1.1427544e-02  -1.4666037e+00   2.7082340e+00  -3.3961750e+00  -2.6017620e+00  -1.6737262e+00   1.5210138e+00   1.2760497e+00   9.4012171e-01  -1.5054332e+00  -2.2441177e+00   9.0798130e-01   8.4423659e-01  -4.0598568e-01  -5.4043686e-01  -1.5257408e+00  -1.5914469e+00   8.5131710e-02   6.9118687e-01  -7.9663801e-01   8.9452145e-01  -1.0979339e+00  -1.7122613e+00  -2.1551643e+00  -2.0766219e+00  -1.6729552e+00   2.6810711e-01   1.9027744e+00  -4.5108641e+00  -6.9501991e-01  -1.1425146e+00
   1.0838448e+00   7.8537395e-01   2.3984110e+00  -7.8913298e-01  -2.0399480e+00   2.8208822e+00   1.0018819e+00   2.0235830e+00  -7.5724347e-01  -2.4245379e+00   1.4143168e+00  -1.6361987e+00   7.2252486e-01   2.8219266e-01   2.2070375e+00  -1.2625633e+00  -3.0859698e-01  -2.7086299e+00   3.1068783e+00   8.6698860e-01  -1.5001142e+00  -2.6568074e-01  -4.3936210e-01   9.1603550e-01   1.6137614e+00  -5.7846944e-01  -4.6177803e-02  -1.4923576e+00   2.8949952e+00   2.2197957e+00  -1.8738775e+00   1.4214689e+00  -4.3962378e+00  -2.0164800e+00  -1.4826875e+00   8.0875576e-01  -3.3242815e-01   2.5648455e-01   8.9922938e-01   1.8781860e+00  -1.2374834e+00   2.8299849e+00   4.7983682e-04   8.4843038e-02   8.7650616e-01   4.7082434e+00   4.3906559e-01  -2.1313224e+00  -1.8347284e+00   1.3717873e+00  -7.1281467e-01   6.8671417e-01  -7.2405448e-02   1.2067669e+00  -5.0496145e-01   8.4831990e-01   5.8261544e-01  -1.0228861e+00   1.1756785e+00  -4.6087102e-01   5.9793548e-01   4.2941263e-01  -1.7373270e+00   1.6306070e+00  -2.8729657e+00   3.5590490e-01   2.6707268e+00  -1.1674924e+00  -2.4493147e+00   2.8546418e+00  -1.5450017e+00   2.2397435e+00   1.0798769e+00  -1.8667501e+00   4.0390348e-01  -7.4923005e-01   2.4587470e-01  -9.2702482e-01   2.1710654e+00   3.5740955e-01  -9.1970650e-01  -1.1212512e+00  -1.2913979e+00   5.2122050e-02  -6.7707649e-02  -1.9097213e-02   3.4221453e-01   1.1302330e-01  -1.9234075e+00  -1.1725020e+00   3.1765388e+00  -5.0195489e-01   1.6545629e+00  -2.7511567e+00  -2.3580913e-02   8.3993073e-01   1.2811988e+00   1.9242998e+00   6.4282098e-01  -1.3248446e+00
  -1.4589301e+00   1.2920022e+00  -2.1697442e+00   3.2361185e-01   2.0635737e+00   3.7927924e+00   2.2034786e+00  -1.4295669e+00   2.3985247e+00  -1.6008327e+00  -5.5500096e-02  -1.7373432e+00   2.1131498e+00  -2.4978675e-01  -3.9651380e-01  -2.0741833e+00  -9.1815676e-01   4.4900940e+00  -4.9992286e-01   3.3985135e+00  -2.6124224e-01   2.3859529e+00   2.1711972e-01   7.6191622e-01  -1.0171645e+00  -3.7269724e-01  -2.1275015e+00   2.0115926e+00   1.5101147e+00   2.4251062e+00  -1.3606791e+00   5.0730446e-01  -1.1767789e+00   1.5466084e+00   3.6968770e-01  -8.7848545e-01   3.5040333e-01  -2.0168522e-01  -2.6392324e+00  -2.0162163e-01   1.8974517e+00   1.2492988e+00   3.8583142e+00  -1.5630516e+00   6.3841165e-01   3.3795500e+00   1.1447750e+00   1.5449049e+00  -1.5038970e+00  -1.2260247e+00   7.5711155e-01   1.0805450e+00  -2.7049089e-01   2.8906699e+00  -4.9096893e-01  -1.9492053e+00  -1.8441433e+00  -1.0455340e+00   1.3755857e+00  -2.2315578e+00  -7.3395962e-01   3.1315560e+00  -1.5097866e+00  -1.7193986e+00   2.3026510e+00  -7.6407049e-01   1.2405901e+00  -6.1503369e-01   1.5381216e+00   1.0792508e-01   1.2640492e+00   2.0350154e+00  -1.3208114e+00   2.0164840e+00   2.6039465e+00   3.6175542e+00   2.0895166e+00  -2.1038792e+00   2.8366959e+00   2.2464579e+00  -2.5298507e+00   1.2679763e+00  -8.4927169e-01   1.0793464e+00   8.1362890e-01   1.1950715e+00  -2.1648318e+00  -2.0328826e-01   1.6370691e+00  -9.7396588e-01  -1.9050941e+00   3.5012308e+00  -2.8802776e-01   8.5081718e-01  -1.6236760e+00   2.6084340e+00  -1.9836489e-01  -3.5406789e+00  -4.7650508e-01   4.0301255e-01
   1.2397308e+00  -2.9253784e-01  -1.1382011e+00  -8.4781091e-01  -2.9909970e+00   1.4918828e+00   3.3393137e-01   6.3004411e-01  -1.7805808e+00  -1.6393011e-01  -6.9374348e+00  -3.1393214e+00   1.7861452e-01  -2.3329087e-01  -4.5239345e+00   8.5787044e-01   2.3759502e+00  -7.6643794e-01   1.7529982e+00  -1.3647449e+00   6.0351643e-01  -1.4144836e+00  -9.8212101e-01   1.8106177e+00  -2.2227545e+00  -2.3046416e+00  -2.2452055e+00  -1.4283084e+00   5.7403967e-01  -2.2338353e+00  -4.2220301e-01   2.7328115e+00  -3.2176633e-01   3.3321825e+00   2.7824773e-01   1.3957048e+00   2.2182144e+00   2.0429906e+00   2.2396635e-01   5.9107280e-01  -6.7252985e-01  -4.3409427e-01  -8.0743244e-01   2.8606403e+00  -4.7012354e+00   1.5767525e+00   5.6637981e-02  -2.5842239e+00   1.0424062e+00  -1.6048621e+00   2.8740165e+00   6.7336436e-01  -1.3158046e+00  -2.1296784e+00   3.1526408e+00  -3.2566039e+00   3.1048465e+00  -8.9548236e-01   2.1811061e+00   3.1011218e+00  -8.2171121e-01   1.0459844e+00  -6.2890831e-01   2.3175766e+00  -2.2790100e+00  -1.2576973e+00  -5.6809565e-01   4.5368901e+00   1.1445496e+00  -9.3323787e-01   4.1542449e-01  -1.2272703e+00   2.5049278e+00   1.8591348e+00  -2.1879441e-01   1.1219401e+00  -2.0300708e+00   1.2520949e+00  -2.8151504e-01   2.5250823e+00   9.2164186e-01   2.6560316e+00   6.6187444e-01   1.1906669e+00   1.4441387e-01   1.7801324e+00   3.2458458e+00   1.2064106e-01  -7.6901538e-01  -1.7179235e+00  -3.0623566e+00   1.7377025e+00   1.9613803e-01  -2.0777613e+00   1.9033595e+00   4.4040189e-02   1.2542038e+00  -7.2086604e-01   2.4400624e+00  -2.3437433e+00
   2.5586463e+00  -2.6565375e+00  -2.2238964e-01   7.5911937e-02   1.2371861e+00  -1.2286455e+00  -2.9130246e+00   3.8202080e+00  -3.7450972e-01  -1.3969463e-01   2.8578704e+00  -2.5940249e-02  -3.4618159e+00   1.4665015e+00  -2.9913528e+00   8.7725777e-01   2.2248276e+00  -2.7518913e-02   1.2093022e+00  -1.5630102e+00   2.9508809e+00   2.2907643e+00   1.9912195e+00  -1.2507014e+00   4.1609729e-01  -3.1345503e-01  -1.5405490e+00   1.3845707e+00   1.6105460e+00   1.2745087e+00   2.3631827e+00  -4.4022428e-01   1.1423150e+00   2.9140961e+00  -3.1551932e-01  -2.3903682e-01  -1.2744088e+00  -1.6457300e+00  -9.0748332e-01  -3.8841494e-01  -5.2698905e-01   1.6023248e+00   9.0017118e-01   1.4272610e+00   4.0555196e-02  -1.0975166e+00   3.6526635e-01  -1.0459056e+00   8.1511504e-01   1.0608437e+00  -2.0918773e+00  -2.1725579e+00  -2.0450348e+00  -4.8098020e-01  -5.0356663e-01  -1.7278544e+00  -1.3634026e+00   3.9038705e-01  -1.8970245e-01   1.6325602e-01  -1.4789655e-02  -3.2312366e+00   2.6614950e+00  -1.4751574e-01   2.1880336e+00  -1.5566266e+00   1.9627991e+00  -5.6006725e-01  -1.3832555e+00   1.5000695e+00   2.3817869e+00   2.0137067e+00  -2.0366160e+00  -1.6517142e+00  -1.5742161e+00  -6.7450966e-01   2.3047965e+00   2.6381520e+00  -4.6301534e+00   2.2064381e+00   1.5905007e+00   2.8763792e+00  -2.2584926e+00  -3.0687699e+00  -1.9577501e-01  -4.3927559e-01   2.0996504e+00   1.2840734e-01  -1.3019480e+00   1.8011517e+00   1.1010586e+00   2.8313575e+00   3.8351805e+00  -1.2032295e+00  -1.5269504e+00   4.8802134e-01  -5.0628060e-01   2.6521185e+00  -1.7337904e+00   2.4720750e+00
  -1.4737649e+00  -6.4669850e-01   9.7813235e-01  -3.7792225e+00  -6.0197856e-02  -3.0238392e-01  -7.3821823e-01  -3.5821349e-01   1.0509875e-01   7.2397211e-01  -1.2689814e+00  -4.3400320e-01  -3.2900255e-01   6.3941515e-01  -1.0258100e+00  -1.4955316e+00   2.0207040e-01  -1.8474697e+00   3.1030040e+00   1.5419097e+00   1.2983176e+00   1.8049641e+00   1.0778109e+00  -1.6193652e+00   1.8758994e+00   1.5842097e+00   1.0396826e+00   2.6246337e-01  -1.6298461e+00   2.1674914e+00   4.3792729e-01   1.1518264e+00  -1.1303507e+00  -1.6624054e-01   9.7670192e-01  -1.7448461e+00  -1.2505095e+00  -2.8312091e+00  -1.2842154e+00  -2.1391287e+00   8.4863029e-01  -8.7630333e-01  -1.7749588e+00   1.8552209e+00  -3.2122511e+00   1.1820277e+00  -2.2225722e+00  -3.4655685e+00  -1.2170356e+00   3.9777681e-01   3.5816767e+00  -1.0481923e+00   1.4884092e+00  -1.1298576e-01   1.3085702e+00  -1.3935093e+00  -1.3215018e+00  -3.8148946e+00   1.1129874e+00  -2.4988104e+00  -1.0978932e+00  -1.8221712e+00   1.0997201e+00  -1.9566694e+00  -1.4899933e+00   2.2074458e+00  -2.3728280e-01   1.7954304e+00  -1.1523175e+00   4.7215567e-01   2.5251145e+00   1.1287367e+00  -1.8211870e+00  -3.5729436e+00  -3.1353777e-01   4.9326612e-01   1.1273644e-01   4.1032421e+00   1.8679055e+00   2.0563145e+00  -2.6583504e+00   7.5421230e-01   1.3686412e+00   2.6677742e+00   3.3271121e-01  -5.6356520e-02  -5.6351200e-01   3.3661930e+00  -1.7998319e+00  -4.3850029e+00   2.0463935e-02  -3.3236618e+00  -6.4631407e-01  -6.1167130e-01   2.8622631e+00   2.2873521e-01  -2.3032092e-01   1.2113240e+00  -2.1217859e+00   3.5118248e+00
   2.8261071e+00   3.5009009e+00  -1.4379887e+00   1.0384619e+00  -4.1866635e+00   2.3686729e+00   1.0773640e+00  -8.3785221e-01   8.0733479e-02  -2.8117112e-01   1.3262768e-01  -6.9354839e-01   4.1763755e+00  -7.7533906e-01   3.4276374e-01  -6.7516881e-01   1.4456420e+00  -1.7110603e+00   1.8207014e-01   3.0813821e-01   9.8240557e-01  -2.2872191e+00   8.7336386e-02  -3.5785201e-01  -8.6219201e-01  -1.4719506e+00  -5.9324635e-01  -1.4045361e+00   1.9299650e+00  -2.0636978e+00   4.9292092e+00   1.7129065e-01   1.9250027e-01   3.7625183e+00  -3.2019798e-01   7.7918989e-01  -7.2569339e-02  -1.8171870e+00  -7.9670971e-01  -2.2467185e+00  -9.2859832e-02   3.9722795e-01  -2.0129521e+00  -5.3944493e-01   1.9205403e-01  -3.7739044e+00   2.3246415e+00  -1.0973456e+00  -1.9659940e+00  -7.9158174e-01   2.1510029e-01  -6.1728202e-01  -8.7067074e-01   2.8561391e+00  -1.4490306e+00  -2.7049406e+00  -3.4710757e+00  -2.3323426e+00  -2.1485439e+00  -3.9693859e+00  -1.0224558e+00  -3.8839115e+00   2.0396325e+00  -1.8918004e+00   1.4784762e+00  -5.8157755e-01  -1.0377514e+00   1.2374027e-01  -2.4783494e+00  -1.8252835e-01  -8.4150008e-01   1.8822377e+00  -5.3088769e-01  -1.9321967e+00   4.8261724e+00  -1.0171135e+00   6.9766072e-01  -1.3206570e+00   4.2697920e-01   1.8167164e-01   3.2700859e-01  -8.3615270e-01  -8.0648084e-01   1.9243770e+00  -2.3151011e+00  -2.0133014e+00   7.0517600e-01   3.7388660e+00  -2.0882080e+00  -9.0673827e-01   1.0518015e+00  -1.1896104e+00   1.0090927e+00   1.3492494e+00   4.3703262e-01  -1.4923016e+00   7.3916747e-01   3.6834700e+00   2.0901780e+00   2.5925734e+00
   5.2100411e-01  -1.3576538e+00  -1.5858543e+00   3.2764124e+00  -1.9714839e+00  -1.7079669e-01  -3.6797483e+00   1.2015211e+00   1.8907938e+00  -9.5030963e-01   6.9095848e-02   4.2990983e+00  -2.1391554e+00   2.2910809e-01  -3.4196024e+00  -6.5625708e-01  -5.5143006e-02   6.4567848e-02   9.9184104e-01  -9.7220424e-01  -2.1562808e+00  -1.9462572e+00   1.4099573e+00   1.0242214e+00   2.0598360e-01   1.0908449e+00  -2.3670367e+00   9.8589940e-01  -2.0447787e+00  -1.0212286e-01  -2.3148681e+00   4.1138748e+00   6.1074483e+00   2.2605847e-01  -2.4580289e-01  -1.7521490e-01   8.0604516e-01  -2.7883615e-01   1.8687425e+00   8.1547528e-02   9.2498068e-01   1.7501022e-01   2.0385638e+00   1.8955812e-01  -2.7465315e+00   9.2160095e-01   8.4726760e-01   2.0357451e+00  -2.6382819e+00   1.0830465e+00  -1.4805349e+00   1.9595875e+00   4.3611300e-02  -9.6963821e-01   6.2807743e-01   4.9302052e+00  -2.5973610e+00  -1.6682663e-01   1.2860590e+00   2.0995471e+00  -1.8939650e+00  -1.9005922e+00   8.0442127e-03   3.3796543e+00  -1.8002591e+00  -1.0262933e-01   7.2374471e-01  -1.5224492e+00  -7.8801793e-01   2.7465281e+00   3.1894413e-01  -1.9258297e+00   1.3571941e+00   9.9587506e-01  -9.8395990e-02  -3.0978656e+00   1.6148951e+00   2.2923643e+00   7.1669746e-01   1.8277538e-01   1.3041027e+00   2.0650396e+00  -4.8959217e-01  -1.3661827e+00  -3.9155559e+00  -5.2899588e-01   3.1457506e+00   1.0262445e-01  -9.2702595e-01   6.9371285e-01   3.7048570e+00  -3.9209214e-01   1.9614646e+00   2.0249674e+00   1.2257147e+00   1.7797429e+00   2.6537797e+00   1.0261770e+00  -8.4496163e-01  -1.1861256e+00
   2.3006929e+00  -7.3637616e-01   6.7790166e-01  -1.8747739e+00   2.0103945e+00   1.1993725e+00  -2.2011695e+00   4.6507323e-01   5.0087800e+00  -7.1794783e-01  -5.0004883e-01   1.1564002e+00  -9.9024769e-01   3.3035751e+00  -8.5262893e-01  -7.1711765e-01   1.4804128e-01  -4.0881418e-01  -7.8156236e-01   2.1810961e+00  -6.5225139e-01   2.5414770e+00   3.8995921e-01  -2.8689528e+00  -7.8279852e-01   3.1111648e-01  -1.5773391e+00   2.9680767e+00   6.9516697e-01  -7.7034781e-01   9.5966828e-01   1.0234709e+00  -2.0965050e+00  -1.7155293e+00   2.2009056e-01  -1.2107671e+00   8.4790020e-02   2.1619768e+00   7.8374334e-01   8.8087715e-02   9.5994744e-01   3.0042189e-01  -6.0854154e-01   4.1773558e-01  -2.0492510e+00  -4.7133507e-01  -1.6416546e+00  -1.9430450e-01  -1.3147847e+00   1.8521187e+00  -2.6811256e-01   7.9760464e-01  -1.0442458e+00  -7.6856110e-01   2.3735890e+00  -4.0426837e+00   3.0863899e+00   1.2073941e+00  -2.1734983e+00   2.8830085e+00  -4.0491412e+00   3.4707727e+00  -3.1084401e+00  -2.0276833e+00  -1.6459443e+00  -5.4680451e-01  -3.9284447e-01   2.7522440e-01  -3.7599075e-01  -1.2487864e+00  -1.9995696e+00  -8.9818700e-01   6.1994828e+00  -5.0076901e-01   1.3411268e+00  -5.5525496e-01  -1.1775302e+00   1.8321875e+00  -2.9219442e-01  -1.6179258e+00  -7.0471995e-01   1.4704571e+00  -8.0534992e-02  -2.1005450e+00   2.6159034e+00  -1.4033439e+00   2.1678360e+00   1.1886658e+00   1.6749957e+00   4.0414572e-01   2.1931370e+00  -2.3746079e+00   1.0036633e+00   3.4968153e+00  -7.4708840e-02   1.8254126e+00  -1.7500777e+00  -6.9462820e+00   3.5816164e+00   4.4881898e-01
  -7.2541115e-01   1.9283738e+00  -1.1462774e+00  -1.0924176e+00  -4.9162214e+00   2.5617517e+00   2.3174833e+00   4.3479449e-01   1.2436103e+00  -2.5474979e-01   2.6814039e+00   8.8120403e-01  -1.0855790e-01  -2.4961306e+00  -1.8580105e+00   3.4958018e+00  -4.6575858e-01  -1.1313302e+00  -5.8842933e-01   7.7538936e-02  -6.1072199e-01  -4.3772227e+00  -1.7817038e+00   3.0774929e+00   5.8799319e-01  -5.9179561e-01  -4.9564072e-01  -1.1191398e+00   3.0542699e-01  -1.0053935e+00  -2.2224140e+00  -7.7777301e-01   3.0058100e+00   2.4416849e+00  -2.6854767e+00   2.9063248e+00   1.0687243e-01  -4.2302862e-01  -1.7445395e+00   2.5231491e+00  -3.0203242e+00   2.2232952e+00   3.4590463e+00   2.6020519e-01   6.6565122e-01   3.7607266e+00  -1.3855545e+00  -5.8608635e-01  -4.5137931e-01   4.8122885e-02   2.4523033e+00   8.7421610e-01  -2.1650835e+00  -4.1002181e-01   2.0694074e+00   2.7772034e+00  -2.4667682e-01   7.0016478e-01  -4.2093100e+00   6.2259397e-01   1.8762597e+00   1.9460940e+00   5.1593437e-02   2.1244318e-01  -6.7137383e-01  -8.0235279e-01   9.7495527e-01  -3.0308690e+00   2.2439617e-01  -1.1375850e+00  -2.3193252e+00  -9.0912388e-02   1.7666039e+00   2.9253415e+00   1.1090587e+00   2.6357540e+00  -1.8175711e+00   3.4761367e-01   1.1206387e+00  -1.1806469e+00   5.8794917e-02  -2.1330926e+00  -3.5879260e-01   1.1860195e+00   1.1582326e+00   8.9196797e-02   1.6036218e-01  -4.0073281e-01   2.2272745e+00  -6.7670976e-01  -2.9806031e+00  -2.8210359e+00  -2.5846380e+00  -2.4264324e+00   8.4484255e-01  -1.6070647e-01  -4.1254489e-01  -1.4672621e+00  -1.9885605e-01  -1.6154040e-01
   3.7644795e+00   9.5892926e-01   2.8258251e+00   6.5360289e-01   5.3388127e-01  -5.4847974e-01  -9.7756015e-01   1.2326026e+00   3.5675336e+00  -4.1315180e-02   4.1798062e+00  -3.0668054e-01   4.9234117e-01  -1.2345123e+00  -1.7273637e+00   1.3101856e+00   2.8385389e+00  -1.0889059e+00  -9.9051276e-01   3.3740784e-01   1.7368062e-01  -9.4033671e-01  -9.3706148e-01   1.5872678e+00  -6.6383575e-01   8.9160173e-01   1.9551739e+00  -4.4669644e-01   2.0471054e+00   2.7592449e+00  -1.9059721e+00   1.6338985e+00   1.9797688e-01  -8.0109039e-01  -4.7601878e-01   6.9704470e-01   1.8037314e+00   2.9631493e+00  -4.3559289e+00   5.5728364e-01  -5.1583528e+00  -8.3169744e-01  -3.1425470e+00  -1.3813902e+00   3.1861132e+00  -1.2843727e-01   2.7386665e+00   4.5933031e+00   1.6959749e+00   1.0357642e+00  -1.6035086e+00  -1.8528556e+00   2.5329910e+00  -2.4854741e+00  -1.4614394e+00   3.2254127e+00  -2.6873289e+00  -2.2548263e+00  -2.8629588e-01   8.7144970e-02   7.0668956e-01   9.2912348e-01   2.5121576e-01  -1.1086497e+00   1.2722979e+00   3.2657617e-01  -2.6722066e+00   5.4122255e-01  -1.8401580e+00   1.4664676e+00  -9.7607636e-01   4.0912155e+00   2.5128664e+00   2.7529156e+00  -1.0514396e+00   1.4560904e+00   3.9667241e+00   2.4824284e+00  -3.0484032e-02   1.6958747e-01   7.7673401e-01  -1.8236854e-01  -7.3944108e-01  -6.4873196e-01   6.1582200e-01  -1.3722291e+00  -1.6887807e+00  -6.1324301e-01   4.0830348e+00   1.4963516e+00   4.2080317e+00   8.3670017e-01   5.9066889e+00  -8.6753664e-01  -1.0833430e-01   1.0441362e+00  -1.3479556e+00   2.1268225e+00  -8.5207013e-01   3.6393204e-01
   7.9898523e-01  -3.7333164e-01  -4.1658715e-01   6.7103021e-01  -1.9047532e+00  -5.7147907e-01   1.2460752e+00  -2.6933002e+00  -1.3648669e+00  -4.9128312e+00   1.5158946e+00  -7.6811517e-01  -3.5470747e+00   1.8126333e+00  -8.1904624e-01   1.9500453e+00  -1.3271022e+00   1.4165092e+00  -2.0620983e+00  -3.5768129e+00  -1.4439102e+00  -2.1711138e+00  -1.2748690e+00   3.9134714e-01  -4.6439941e-01   2.1594444e+00  -7.1384711e-01   2.8037020e-01  -1.7658035e+00  -3.3546239e+00   1.3515992e+00   2.3711954e-01   3.1861818e+00  -2.8337875e+00   2.8090121e+00   2.5691479e+00  -1.8965658e-01  -1.0507311e+00  -1.3867453e+00  -3.2578252e+00   4.1454439e-01   2.9641639e+00   1.8843123e-01   1.5655460e+00   1.1240239e+00  -1.7713738e+00  -1.8462234e+00   4.4130118e-01   6.5064228e-01   1.0184300e+00  -2.7939537e+00   2.4452654e+00  -1.0111402e+00   4.3087252e-02  -1.4411697e-01   3.5765318e+00   2.1749288e+00   2.1837268e+00   1.1163117e+00   2.2731696e+00  -5.8049510e-01  -2.4741129e+00   2.5265257e+00   6.5025375e-01   7.1221032e-01  -8.2041961e-01  -1.1882836e+00  -2.3455318e+00   3.3702778e+00  -1.7937614e+00  -6.3943115e-03   1.3167007e+00  -4.1079168e+00   1.6930293e+00  -5.0123842e-01   7.0203963e-01  -9.7796876e-01   4.2321256e-01  -1.9871382e+00  -9.6251220e-01   2.9472609e+00  -1.0602375e+00   4.0491542e-01  -3.0221398e+00   3.5157379e+00  -9.4392266e-01   1.5426866e-01  -2.4598814e+00  -4.0178639e+00  -9.9853447e-02   7.5506387e-01  -4.7060096e-01   2.3132916e+00   9.4500555e-01   1.8500929e+00   1.8577869e+00  -1.1888731e-01   8.1826494e-02  -4.9678375e-01  -3.5829678e+00
   5.9867588e-01   2.2555974e+00  -2.1206098e+00   2.6321001e+00   2.3377302e+00  -8.9676579e-01  -6.1310200e-01  -9.8236809e-01   1.5590037e-01  -1.1897584e+00  -1.5958007e+00   1.1426526e+00  -2.5848959e+00  -1.6139296e+00  -1.7844228e+00  -2.2094045e+00  -3.3387285e+00   2.6243170e+00  -7.6603658e-01  -2.9813140e-01   3.4178456e+00  -6.1004376e-01   6.0175983e-01   4.1924903e+00  -8.2886269e-01  -1.3406580e-01   1.0588874e+00   3.9597974e-01  -1.1773893e-01  -1.0722564e+00  -9.8553183e-01   1.3889489e+00   5.3747523e-01   2.9878600e-01   1.4989186e+00  -3.3707500e+00   1.1351758e+00   3.9819025e+00  -1.8164062e+00   5.0702088e-01  -2.5366225e-01   4.8420653e+00   2.5998506e+00  -1.1851972e+00  -8.4883889e-01   2.4948237e+00  -5.0329645e-01   2.7522540e+00  -8.7454233e-01  -2.2804992e+00   3.0553553e+00   2.4223321e-01   3.5477143e+00   1.1277390e+00  -1.1993483e+00  -7.1379372e-01   1.5546034e+00   5.1519640e-01   5.1143991e-01  -1.6016018e+00  -4.3693863e-01  -5.4998468e+00  -1.8343234e+00  -3.3116397e-01   2.8542618e+00  -8.8356450e-01  -2.0304533e+00   2.1969494e-01   1.9993909e+00  -5.3936619e-01   2.6344266e+00  -1.1811971e+00  -2.7547909e-01  -3.4366341e+00  -1.7174442e+00   2.5101735e+00  -1.2984621e+00   1.9829248e+00  -1.1138690e+00   1.1955470e+00   1.2030623e+00  -1.5820226e+00   1.4571369e+00  -1.1810452e+00   3.3268964e+00   1.1995839e+00  -1.9101812e+00  -1.4449708e+00  -6.2557177e-01  -3.8556920e-01  -2.1873145e+00   1.2723363e+00  -4.0062397e+00   1.1075611e+00   1.3643898e+00   1.4158209e+00  -1.0602013e+00  -1.4469823e+00   3.0439175e+00  -1.4533935e+00
  -2.5697256e+00   8.0267983e-01  -7.5602416e-02  -2.1146043e+00   1.3834954e+00  -2.4901798e+00  -5.5622022e-01  -7.8087721e-01  -2.3197231e+00  -5.1936460e+00   8.2344893e-01  -2.2525108e+00  -1.2683884e+00  -7.5238638e-01   2.2825382e+00  -1.2247971e+00   2.4688900e+00  -2.8729460e+00   1.7001183e+00   7.8554914e-01   2.7740519e+00  -1.4617102e+00  -4.0568743e+00   1.7944824e+00   2.3095396e+00   4.4294884e-01  -8.4128514e-01   2.0347562e+00   1.1025558e-01   1.4980260e+00   2.9906707e-01  -2.1113806e-01  -1.3055436e+00  -5.0815468e-01  -9.8100920e-01   1.1257062e+00   5.8915589e-01   1.6482606e+00   6.2242673e-01  -1.9825233e+00   3.3620508e+00   1.3492374e+00   6.8276715e-01   3.0138207e+00   1.9883582e+00  -1.8500100e+00   9.9190293e-01   1.3991450e+00   2.5141946e+00   6.6143677e-01   2.2905624e-01   1.3974272e+00   6.2451497e-01   3.2900332e+00  -4.3025513e-01  -5.0289423e-02  -6.9306813e-01   5.6299162e-01  -3.2592208e-01   4.2233154e-01   8.4146507e-01  -1.0329136e+00   2.7746024e+00  -5.4407656e-01   2.2632400e-01  -4.6441110e+00   2.3287894e+00   3.2691630e+00   2.0091741e+00  -2.3257980e+00   2.8534986e+00  -3.8233451e-01  -2.9363722e+00   1.6245784e+00   7.3724729e-01  -5.1041149e-01   2.2632189e+00   1.8601420e+00  -3.0611425e-01  -1.3405261e+00   1.8870173e+00   9.8912848e-01  -2.1296331e+00   2.3500342e+00   7.5697208e-02   6.8323871e-01  -8.8461361e-01   2.3171814e+00  -1.4218306e+00  -1.2595632e+00   2.0040001e-01  -2.4179759e-01  -1.7062677e+00   2.6370051e+00   5.0270625e-01  -8.0407898e-01  -1.6767001e+00   4.0849465e+00  -8.0924486e-01  -1.9437189e+00
   1.8181673e+00   2.2829539e+00   3.4927287e+00  -2.3142342e+00  -2.9783575e+00   1.7648964e+00   6.4071217e-01  -1.8689428e+00  -5.1907509e-01   7.8629572e-01  -6.1056946e-01  -3.6478524e-03  -1.1092567e+00  -5.4810459e-02  -3.7700601e+00  -3.4510265e+00   1.3057573e+00   5.2758451e-01  -1.2351147e+00   6.4021649e-01   1.9144898e+00   1.1782109e-01  -4.4290207e-01   2.0566481e+00   8.1277083e-01   2.5475753e-01  -1.3652922e+00  -2.0127497e+00   5.7333532e-01   1.7264367e+00   4.1032658e+00  -2.2651331e+00   6.6973934e-01   4.9587595e-01   5.7542128e-01  -2.6987873e+00  -2.8733986e-01   7.7109117e-01  -5.7997943e-01   2.1167064e+00   6.6451616e-01  -1.6492160e+00  -9.6344348e-01   1.4803787e+00   2.9220886e-01  -1.3366451e+00   1.0103207e-01   2.7084309e-01  -1.4454068e+00   3.0741919e+00  -2.6268289e-02  -7.4694104e-01  -3.7023477e+00   2.7053187e+00  -5.4963682e-01  -1.4309177e+00   1.1330726e+00  -1.5330317e+00   1.4296979e+00  -3.0755696e+00   1.8661008e+00  -2.6124070e-01  -1.8785423e+00   1.9530753e-01   1.4104702e+00  -6.4107157e-01  -2.3055754e+00  -3.3306019e+00   1.1218246e-01  -9.2559611e-01  -1.2056942e+00   2.9129079e+00   2.6016745e+00  -1.3015734e-01  -1.9855922e+00   1.5704581e+00  -3.8209852e+00   1.4605302e+00   4.3598382e-01   5.1928291e-01   2.9109063e+00  -3.9838904e+00  -1.3870664e+00   1.2893651e+00   8.7614176e-01  -2.2956882e+00  -2.6257055e+00  -1.0330719e+00  -1.7144181e+00  -2.2392635e+00   9.5002116e-01   1.8034305e+00  -1.7964110e+00  -1.2282296e+00  -8.8767540e-01   3.5020026e+00   3.3620221e+00  -1.9900407e-01   1.8049457e+00   2.2620558e+00
   2.3363548e+00  -1.2238415e+00  -2.2886411e+00  -3.8008723e+00   2.1938524e+00  -9.8641615e-01  -2.9303176e-01   5.7021967e-01  -6.8011162e-01   7.8177665e+00  -2.5436423e+00   3.2209514e+00   2.8925425e-01  -1.4166084e+00   4.3374835e-02   2.5101925e+00   4.2544963e-01  -1.4466245e+00   1.4554910e-01  -9.1358814e-02   2.3676119e-01  -1.2495463e-01  -1.0868374e-01  -4.2676236e+00  -1.7398782e+00  -3.4903081e+00  -2.3221460e+00   7.3577602e-01  -1.1950857e+00   3.1653836e+00   3.2165275e+00   1.2795124e+00  -3.0765014e+00   3.1935741e-01   7.7965301e-01   2.1247930e+00  -1.4876119e+00   6.3628578e-01  -3.6526500e-01  -2.6197184e+00  -1.2821185e-01  -2.2956506e+00   9.3535288e-01   2.0916700e+00   3.3644251e+00   2.9970333e-01  -1.6522678e+00   2.2763396e-01  -1.8867056e+00  -4.2200440e-01  -1.4680230e+00  -1.7147585e-01  -4.3241755e-01  -1.5176416e+00  -4.5699662e-01   1.7538947e+00   3.0184565e-01  -1.0192226e+00  -1.8288176e+00   2.7222427e-01  -1.1341820e+00  -6.7660669e-01  -3.0418064e-01   3.8166674e+00  -1.0026636e+00  -1.1177526e+00   2.4054598e-02  -7.7473998e-01  -3.0557549e+00   2.6273420e+00   1.2464440e+00   1.2774455e+00   7.6751390e-01   4.9508122e-02   2.1699245e+00  -1.0865328e+00  -1.1200495e+00  -1.8922182e-01  -1.0076173e+00   1.5325397e+00   9.9341860e-01  -2.8003404e-01   2.3877731e+00   1.2970623e+00   1.3026924e+00   8.9432531e-01  -1.6568581e+00   3.2701403e+00  -1.4913555e+00  -1.4824401e+00  -3.4181317e+00  -7.1594402e-01  -7.2498451e-01   2.9457049e+00   1.6751364e+00   3.7858931e+00  -1.0927973e+00  -8.9076913e-01   5.3608399e-01  -2.7383114e+00
  -1.3547486e+00   1.8603913e+00   3.7853993e-01  -2.8730261e+00   7.4714943e-01   2.8635080e+00   6.4489855e-01  -7.5956643e-01  -9.9101526e-01  -1.4769582e+00  -6.8514706e-01   2.7350728e+00   4.4413166e+00  -1.9425535e+00   1.9044688e+00  -1.4916794e+00   5.8340140e-02  -5.2268856e-01  -4.2013443e+00   3.7780172e-01  -1.0983915e+00  -1.5603475e+00   4.9829542e-01  -3.1804007e-02   3.7297145e+00  -5.2578143e+00   7.7937487e-02  -3.6665292e+00   2.8634297e-01  -9.4828720e-01  -2.9946427e+00   2.9919891e-02  -6.1615100e-01  -2.1571999e+00   1.1783525e-01   1.7111686e+00  -1.4402186e+00  -1.7976480e-01   9.8970377e-02   5.5484958e-01   1.4835517e+00   3.9726494e-02  -1.5845459e+00  -1.4643860e+00   4.7083703e+00   2.5467880e+00   1.4942622e+00  -4.0702014e+00   2.2703074e+00  -1.6381476e+00  -1.6582410e+00   2.0788080e-01   3.2723641e-01   4.7916186e-01   7.9695612e-02  -7.5018910e-01  -3.0514116e+00   7.5431967e-01  -3.0130661e-01  -2.5455363e+00  -1.7400619e+00  -2.3722212e+00  -6.7194158e-01  -3.1076358e+00   5.6192979e-01   8.1561332e-01  -4.9038902e-01   1.3432441e+00   6.5960612e-01  -2.1957194e+00  -4.9640619e-02  -4.7253411e+00  -2.6376500e+00   2.2700836e+00   1.7586927e+00  -1.3997152e+00  -2.4343822e+00  -1.1303899e+00   7.8975330e-01   1.0600748e+00   4.1397442e-02  -1.6382432e+00  -9.3148497e-01   7.3013050e-01  -2.6080007e-01   1.4658065e-01   2.5688305e+00   2.4445577e-01  -8.7867080e-01  -4.5678467e-01   1.5279350e+00   5.4711881e-02  -3.2139885e+00   3.4034986e+00  -5.1412172e-03   1.0422750e+00   3.6133244e+00  -2.1465757e+00  -2.9614653e+00   3.5718250e-01
  -1.5048487e+00  -1.1105641e+00   1.3615951e+00   1.2213231e+00   3.2675712e+00  -1.8494594e+00  -1.2064187e-02   1.5102415e+00   1.5212119e+00   2.3856165e+00   1.1460547e+00  -1.9989876e-02   7.7266553e-01   2.0446505e+00   1.3120570e-01   3.5180494e+00  -3.1191059e-01  -1.0288883e+00   1.8061535e+00  -9.9512044e-01   1.1932949e+00   9.8731725e-01  -1.2004875e+00  -2.6410999e+00  -6.6579735e-01   8.0642625e-01  -2.1748268e+00  -1.2401356e+00  -3.0915913e-02   7.0435963e-01  -2.0752839e+00   1.4625301e+00   4.4334785e-01   7.4059310e-01  -2.9694227e-04  -8.7628738e-02  -2.4886448e+00  -1.5490643e+00  -1.1839745e+00  -2.1750226e+00  -1.9201383e+00  -2.1707592e+00  -2.8802137e+00   4.1536516e+00  -2.6519669e-01   1.1860330e+00   1.4184609e+00  -1.5264544e+00  -1.3458335e+00   1.0515302e+00   1.7761740e+00  -1.0911816e-01   2.0363728e+00  -2.1453923e+00  -9.4658670e-02   2.3392143e-01  -1.3899688e+00   1.9503367e+00   9.9141516e-01   6.2296696e-01  -4.8413640e+00  -1.3524838e+00  -1.5654717e+00  -1.4986644e-01   6.6111508e-01  -2.1938141e+00   2.4242997e-02  -5.0718114e-01   8.2730197e-01   2.4056242e+00  -1.4593850e+00  -2.3800555e+00   3.8817570e-01  -1.6678623e+00   2.7798574e-01   1.6624962e+00  -1.7360070e+00  -1.2949193e+00   3.3593053e+00  -4.8961339e-01  -2.4235723e+00  -1.3205978e+00  -1.3434142e+00   4.2831484e-01   1.2457662e+00  -3.4294080e+00   2.1373234e-01  -1.0459049e+00   5.1527262e-01   2.1813838e-02   2.3293976e+00   4.2782688e-01   8.1298827e-01   1.1068848e+00   6.4526010e-01  -1.6386475e+00   8.6553228e-01   1.5256284e+00   9.1425580e-01   1.0499516e+00
   1.9401268e-01   7.8913531e-01   2.8309733e+00  -5.2679128e-02  -2.7338738e+00   9.3631217e-02   2.5236262e+00  -1.0823171e-01  -1.2207354e+00  -3.0250840e+00   8.2427773e-01   1.6363067e+00  -4.3660868e-01   1.7687437e+00   4.9053196e-01  -1.6347039e+00   2.8516260e+00   1.0471038e+00   3.2285778e+00   2.8275705e-01  -1.3079343e+00   6.5586355e-01   1.0609402e+00  -3.3215057e+00   4.3046660e-02   8.2077394e-01   1.3727010e+00   5.4147589e-01  -1.0170169e+00   1.4816185e-01   9.6182186e-01   2.4776459e+00   2.7801090e+00  -2.4474557e+00   1.7761621e+00  -3.1754073e+00  -8.9180948e-01   2.6129356e-02   2.6627179e+00   2.1486746e-01   2.1240568e+00   2.6081095e+00  -4.6193051e-02   7.8071268e-01   8.9081050e-01  -2.0680884e+00   3.8476903e-01   1.8795350e+00  -2.8339036e+00   5.7096053e-01   2.5039669e-01  -2.1998935e+00   8.4501182e-01  -6.3695436e-01  -1.6145776e+00   2.7143192e-01  -7.9894829e-01   8.2438785e-01  -2.3457211e+00   1.1987914e+00   1.8811884e+00  -1.5463278e+00  -8.1672845e-01  -7.5293400e-01   7.7808503e-01   5.8046649e-01  -8.5783949e-01  -4.9423736e-02   4.2145425e-01   1.3777119e+00   8.4209613e-01  -1.9826142e+00  -5.4718353e-01   2.8599187e-01  -1.9384049e-01  -1.0584327e+00  -6.0998981e-01  -2.3302797e+00  -6.9792470e-01  -3.2598953e+00   1.0792482e-01  -3.5963747e+00  -6.0415931e-01  -7.9976501e-03   2.7939407e-02   1.0833653e+00   2.7964204e+00   1.9994512e+00   2.7274283e-01   1.3633948e+00  -1.9596687e+00   7.3118549e-01  -4.2982015e-01  -1.7016519e+00  -5.6962402e-01   4.9196524e-01   1.5670099e-01  -7.3369073e-02   2.2951961e+00  -1.3105552e+00
   2.7762216e+00   7.7107844e-01   3.5612358e+00   1.4745484e+00   8.7633741e-01   2.8814722e-01   5.9057703e-01   1.9700934e+00  -2.6677516e+00   2.5494983e+00   4.2691684e-01  -2.0470395e+00   1.1642231e+00  -1.0243310e+00  -1.5758586e+00   6.6106764e-01   3.9193282e+00   1.9630791e+00  -1.3084285e+00   3.0626046e+00  -6.1720268e-01  -4.5259828e-01   1.9949940e+00  -2.0504360e+00   9.8429267e-01  -2.5449298e+00  -1.3623203e+00   2.8657388e-01  -8.8808139e-01  -1.6375086e+00   4.9416587e+00   1.8203809e-01  -1.7797593e-01  -1.3056162e+00  -1.8012923e+00  -3.3288729e+00   2.2811749e+00  -8.4912888e-01  -2.0508965e+00  -5.0354384e+00   3.0397976e+00   1.3434987e+00  -2.4229049e+00   1.6086880e+00   3.9876687e+00   2.7119285e+00  -2.0808497e+00   7.5520824e-01  -1.7754308e+00  -1.2238609e+00  -3.3513165e+00  -3.8576717e-01  -2.5718529e+00  -1.4011795e+00   4.6447781e-01   1.0961462e-01   2.2445107e-01   2.5107991e+00  -6.0853223e-01  -1.4381860e+00   1.9983291e-01   1.5891581e-01  -1.6012264e+00  -1.5552846e+00   1.6574043e+00  -9.7070537e-01   2.1321225e+00  -9.0703720e-01  -2.0764414e+00   4.1823020e-02   1.4403133e+00  -1.4180624e+00  -5.2976621e+00   4.4036230e-01   2.0848934e+00  -1.1998337e+00   5.9748065e-01   2.9539797e+00   2.5843618e+00   3.2259627e+00   1.8391760e+00   6.9110946e-01  -3.4438418e+00   1.8508788e+00   9.9286695e-01  -2.7323989e+00   2.2705842e-01  -1.0531164e+00   2.0402909e+00   2.1845852e+00   1.7358043e+00   5.2093653e-01  -8.4059260e-01   4.5071620e-01  -3.2906293e-01  -3.3322789e-01   1.4490768e+00   1.6905647e-01   5.4731132e-01   5.8961586e-01
   1.2361175e+00  -7.0456674e-01   7.4280908e-01   3.3006544e+00   2.7027902e-01  -1.0571917e+00   1.0155760e+00  -1.5686504e-01  -1.3656791e+00  -9.5485023e-01  -1.7871602e+00  -3.4769825e-01  -2.3191317e+00  -1.4588657e+00  -7.6088001e-01   2.5090549e+00   5.5443656e-01  -3.6070409e+00  -1.0955715e-01   5.0663912e-01   2.2526527e+00   1.2314465e+00   4.2547137e-01  -4.9197046e-02  -6.8903220e-01   2.5670644e+00   2.6471782e-01  -2.4419551e+00  -2.2861217e-01   1.6027544e+00  -3.6033045e-01   1.7041003e+00  -2.4440359e+00   2.4505210e+00  -1.2352858e+00  -7.8407275e-01  -1.1776392e-01   2.8897387e+00  -4.1264600e+00   1.6832994e+00  -7.4918819e-03  -5.6038525e-01   8.6676414e-01  -1.0121481e+00   1.1458797e+00  -3.7757333e-01   6.4600960e-01   4.0717675e-01  -3.8092136e-01  -3.7354149e+00  -1.2035452e+00  -3.5546925e+00  -1.6987905e+00   2.1576278e+00   1.5840447e+00   1.8192399e+00  -5.8445183e-01   5.6504977e+00  -2.2456332e+00  -3.4034433e+00  -5.3349742e-02   2.6309955e+00   2.4813561e+00  -1.1632615e+00  -3.7361658e-01  -2.5046218e-01  -1.2447064e+00   9.8625483e-01   1.7589092e+00  -2.4174733e-01   1.2883112e+00   1.2636759e+00  -1.2412903e-01   1.3880852e+00   4.6920716e-01  -1.3978640e-01   7.1785506e-01  -1.4051935e+00  -2.2049520e+00  -9.5031125e-01  -1.3815775e+00   2.6199596e+00  -1.6168488e+00  -4.7089486e-01   2.0998700e+00  -2.9021399e+00  -6.7343161e+00   1.0081681e+00   4.3676612e+00   3.0976171e+00  -8.2034737e-01   6.4448407e-01   4.0037781e-01   1.2153959e+00   1.6149274e-01  -2.1922494e+00  -3.6945673e+00   6.0122397e-01  -2.0789728e+00  -2.1920498e+00
  -1.7755126e+00   2.1979162e+00   6.2590721e-01  -8.0518948e-02   7.0999349e-01  -1.2571081e+00  -6.4825179e-02   5.0196560e-01   7.1264513e-01  -3.8783705e+00  -1.0696222e+00   2.1229261e+00   3.3000422e+00  -7.8525144e-01   1.6376087e-01   1.1216125e+00   2.6747852e+00  -3.0894532e+00   2.0292263e+00   9.6540476e-02   2.1169396e+00  -1.1249594e+00  -7.3926620e-01   1.4540780e+00   3.0025628e+00   1.1419589e-01   2.7928054e+00  -4.4728463e+00  -2.7837622e+00  -5.2452336e-01   6.2144689e-01   3.5693236e+00   2.3301018e+00  -2.6033976e+00   1.9097663e+00  -2.3222241e-01  -1.2509876e+00  -2.9216341e+00   3.6479740e-01   1.2293385e+00  -7.8630957e-01   1.3579401e+00   1.2060178e+00  -2.0267211e+00  -1.4735062e+00   1.3674044e+00  -3.0152153e+00  -1.5324441e+00  -3.8015094e-01   1.8890004e+00  -2.8933989e+00   4.5573556e-01  -1.2132742e+00   8.5751473e-01  -1.3310939e+00   1.9871483e-01  -5.5699988e-01   1.6659009e+00  -2.6497590e+00  -2.3661899e-02   1.1314807e+00  -1.1305785e+00  -1.5851109e+00  -4.7007795e+00  -5.1975365e-01  -2.0664330e+00   6.9759233e-01  -1.1949206e+00   5.4452252e-01  -6.0031408e-01  -4.0971180e-01  -1.6915247e+00  -2.5507697e-01   8.7727561e-01   1.4996969e+00  -8.9647902e-01  -1.0974781e+00  -7.4214778e-01   3.2541696e+00   3.4761824e+00  -7.8319772e-01   1.1801345e+00   1.2594879e+00   4.7857977e-01  -1.8935542e+00   2.6630013e+00   9.4777002e-01   8.8620054e-01   9.5640613e-01   5.4742838e+00   1.3519864e+00  -2.9909950e-01  -3.3897002e+00   5.1233598e-01  -1.2114626e+00  -9.7060047e-01  -7.4944695e-01  -2.7006242e-01  -1.5413265e+00   1.2435578e+00
   1.9820771e+00   2.7512977e+00   2.8018360e+00   2.5539757e+00   1.6677929e+00   1.5318184e+00  -3.3472015e+00  -1.7848713e+00  -3.4488244e+00  -1.4637133e+00  -4.9942226e-01   4.8520990e+00  -9.1402833e-01  -1.5027757e+00   5.7497798e-01  -2.9279719e-01  -1.3697879e+00   1.5315326e+00   1.0788082e-01   2.2324131e+00  -5.2255212e-01   1.6344085e+00  -2.1358180e+00  -4.8986592e-01   1.5839908e+00   7.0825195e-01  -7.9813052e-01   1.8620908e+00   1.7900919e+00   1.6490749e+00  -1.9308756e+00  -2.3280479e+00  -1.4547364e+00   4.7719102e-01   1.0466801e+00  -8.3258744e-01  -1.7457267e+00  -1.2136253e+00  -9.2218811e-01   1.4021289e+00   1.1889963e+00  -1.1041205e+00  -1.6613072e+00  -7.4816680e-01  -1.1265994e-01   4.3876755e-01   6.5871865e-01  -5.1527918e-01  -7.5940273e-01  -2.3363789e+00   5.0859660e-01   3.4860455e-01  -3.6152929e+00  -8.8516333e-01   6.1085724e-01   6.7048400e-01   3.7210029e+00  -2.2877654e+00  -6.4179809e-01  -4.3245739e-01  -6.2609023e-02  -9.3787648e-01   2.3737751e-01   5.2209548e-01  -1.3305727e+00  -2.8295047e+00  -1.8724008e+00   3.0221071e+00   1.7934855e+00  -1.1436960e+00  -1.2476003e+00   3.4305927e+00  -1.1243649e+00   4.0964009e+00   5.1418301e-01   9.7448860e-01   2.1593186e+00   3.0797356e-01  -1.1846416e+00   4.6937352e-01  -1.7322905e-01   1.0792320e+00   3.0074064e+00  -3.6713259e+00   2.0800972e+00   1.3607378e+00   2.1893102e+00  -3.2966280e-01   1.5246435e+00  -1.2590678e+00   2.4265957e+00   2.1460980e-01   2.9396433e+00  -4.0839390e-01   1.2110370e+00   1.0457213e+00   1.6720788e+00  -2.3019221e+00  -3.3025714e-01  -1.6210377e+00
   3.5280514e-01  -7.4714901e-01   1.5601224e-01  -1.4325152e+00   8.9998952e-01  -9.1193231e-01   1.7250454e+00   1.6793587e+00  -1.0797830e+00  -3.2991034e-01   3.9837298e-01   5.2267169e-01  -2.7146405e+00  -1.9936224e+00  -2.0197895e+00  -2.1305029e+00  -7.5954710e-02  -1.7492489e+00   3.0670444e-01  -2.0267220e-01   2.1441954e+00  -1.9065588e+00  -8.2257674e-01   1.2833953e+00   7.2368132e-01  -5.0508674e-01   2.4826698e+00   2.9390344e+00   4.4400130e+00  -2.1705776e+00   6.6547235e-01   2.6081309e+00  -2.6813761e+00   2.1491146e-01   9.6236054e-01   1.7719121e-01  -2.2121210e-01  -6.1725449e-01  -7.4075040e-01   1.0149386e+00   3.5552160e+00   1.9959517e+00  -4.4762081e-02   3.0718272e+00   8.6179645e-01  -1.5231309e+00  -5.8783625e-01   3.3174031e+00  -8.6825199e-01  -3.5405405e-01   2.5354954e+00  -5.7036607e-01   3.1511849e-02  -6.2458619e-01   1.7679043e+00   1.1710115e+00   4.2778987e-01   1.3353743e+00  -1.0233620e+00  -2.0634543e-01  -2.6477643e-02   5.1412943e-01  -9.8622993e-01   1.1238543e+00   1.1272256e+00  -2.9553995e-01   1.3270050e+00   7.0772504e-01   9.1436443e-01  -3.0260205e-01  -1.4824431e+00  -1.7466951e+00  -1.3629629e-01  -1.9593023e+00  -7.5948415e-01  -1.5399084e+00  -1.8544289e+00   7.6303724e-01  -7.3072299e-01   2.5648400e+00  -6.3176260e-01  -2.8658280e+00   6.5372004e-01   1.1069833e+00  -4.0423121e-02  -2.5253959e+00  -4.0348015e-01  -9.2295225e-01  -4.0779375e-02  -2.8561568e+00  -4.8000304e-01   9.3064601e-01   1.9834625e+00   6.1391626e-01  -2.8748756e+00  -1.0591761e+00   1.5979653e-01  -1.7235363e-01  -1.9264779e+00   6.1346156e-01
  -1.0181181e+00   1.2712866e+00   2.3347573e+00  -3.6802066e-01  -6.1075387e-01   4.8292922e-01  -2.5268554e+00  -3.7474028e+00   2.7391238e+00  -1.4122024e+00   5.5347858e-01  -1.0183626e+00  -6.0957584e-01  -2.2793522e+00   1.5989328e+00  -1.4175643e+00  -5.3810454e-01  -4.9213922e-02  -9.5884655e-01  -8.6853217e-02  -4.2468587e+00  -1.9229659e+00  -1.2198021e+00   5.9270463e-01   5.3087797e-02  -3.2820437e+00  -1.0948643e+00  -1.9156135e+00  -2.2462602e+00   2.2119819e-01   4.0060849e-01  -1.0267769e+00   2.4950425e+00   1.4142952e+00  -2.0315481e+00  -2.5007538e+00  -3.4958557e-02   1.1381983e-01  -7.7111422e-01   1.1827045e+00   9.2236621e-01   1.1490762e+00  -5.2080955e-01   2.4205564e+00   1.7322321e+00  -2.2671811e+00   1.9027535e-01  -1.0806377e+00   2.1752602e+00   1.6661897e+00  -1.3498154e+00   4.7366430e-01  -1.0578212e+00   1.0770591e+00   1.0035596e+00   1.8124520e+00   2.1561483e-01   1.5982534e+00  -5.1290282e-01  -1.0987410e+00   1.1125254e+00  -7.2480866e-01  -2.9910707e+00  -1.1596744e+00  -2.5670691e+00   4.9354094e-01   5.1257577e-01  -1.7039803e+00  -1.8448871e-01  -6.3490322e-01   7.5567484e-01  -2.0294197e+00  -2.0259849e+00  -1.0449239e+00   1.4325998e+00   3.0157729e+00   4.8417441e-01   4.0887426e-01   6.5086028e-01  -1.8657020e-01   2.8464314e-01   1.1723310e+00  -7.8496812e-01   6.3089500e-01   7.0888615e-01  -1.3839187e+00   4.4765957e+00   2.5521584e+00   1.0327333e+00  -1.0369177e+00  -6.0339894e-01  -1.9004899e+00  -1.0948204e+00   1.8683164e+00  -2.8302015e+00  -2.5678122e+00   2.8357499e+00   1.0180927e+00   1.0367065e+00   1.4907056e+00
   3.0700456e+00  -1.1810331e+00   2.0432674e+00  -2.5757718e+00   3.8126743e-02  -3.9636828e-02  -2.4346287e+00   4.8437386e-01  -1.3200822e+00   2.7680627e+00  -3.2618250e+00   2.9939586e+00   4.0348803e+00  -1.6514827e+00  -4.5465828e-01  -3.5064080e+00   1.7357572e-02   7.8386956e-01  -1.0507160e+00  -8.7831219e-01  -1.7999921e+00  -1.7839992e+00   2.6224498e+00   1.6678633e+00   2.0262813e+00   2.1217972e+00   3.1433451e-01  -7.2427446e-01   1.0911227e+00  -3.6493322e-01   1.4104561e+00  -1.8520797e+00  -1.8707320e-01   3.2997209e+00  -7.6073205e-01  -7.2071628e-01  -2.7770676e-02  -1.8558115e+00   4.0227704e+00   1.5598480e+00   5.9283649e-01   1.4694750e+00   6.5622313e-04   5.0516554e-01  -2.0778420e-01   2.5568255e-01   3.1064774e+00  -1.4947607e+00   2.8514032e+00  -1.4353755e+00  -9.0498339e-01  -3.2395364e+00   1.3894141e+00   1.0655256e+00   1.0316089e+00  -1.5729826e+00   1.0482886e+00  -1.7135589e+00  -3.0919082e+00   3.0489078e-01  -1.6254043e+00  -2.9047322e+00   3.2128233e+00   8.6476036e-01   2.0746609e+00   8.2328621e-01   1.7174215e+00   1.9582904e+00   2.2360972e+00   6.1935704e-01   5.8133869e-01  -8.1180211e-01   1.3265663e+00  -3.8032625e+00   1.5928225e+00   2.4201020e+00  -2.3413694e+00  -1.2208654e+00  -2.1148609e+00   2.2439460e-01  -1.0474843e+00  -4.2572159e-01   1.3407963e+00   8.2743682e-01  -2.4327099e+00  -3.6554147e-01   2.1676740e+00   3.6848283e+00   2.7073476e+00  -4.4578379e-01   8.1987968e-01  -3.7392532e-01  -5.6723016e-03   1.9806695e-01  -2.6897708e+00   1.0493069e+00  -3.0729967e+00   1.1352555e+00   6.3267904e-01  -1.3280821e+00
   3.3475667e-01  -9.9124870e-01   6.5484298e-01   7.8031462e-01  -3.6692518e+00  -3.5051483e+00  -2.8042356e+00   1.4740096e-01   2.1248781e+00   2.8286185e+00   1.6820043e+00  -1.7531364e+00  -9.6677964e-02  -1.8563308e+00  -3.0027662e+00  -2.8859763e-01   1.4773122e+00  -9.4120574e-01   1.8792439e-01   4.3193015e-01   1.0627936e+00  -1.7244819e+00   1.0164097e+00  -7.8584575e-01  -1.1250526e+00  -1.7224343e+00   3.4656446e+00  -1.0063384e+00   2.0618777e+00   3.1643806e+00  -5.8634278e-01   5.4604149e-01  -2.1111920e+00   4.2591505e-02  -1.6771505e+00   1.1799314e+00  -8.5536771e-01  -1.4086198e+00  -1.2001012e+00  -8.6088779e-01   3.5125356e-01   3.7283183e-01   1.4767484e+00   1.1077448e+00   9.2986403e-01  -7.3910668e-01   3.3441499e-01   1.0084571e+00  -1.5767950e+00  -2.1760220e+00  -4.2718555e+00  -8.5722103e-01  -4.2543515e-01   2.0174912e+00   1.0355170e+00   1.6197004e+00  -2.8964657e-01   8.1070251e-01  -3.5418861e-01  -1.6401323e+00   2.0570060e+00   2.5317572e-01   2.6992342e+00   1.0334581e+00  -3.8268170e-01  -4.5713244e+00  -1.8043658e+00   3.0964715e-01  -1.8191768e+00   3.7362689e+00  -1.1564331e+00   1.0561384e+00   1.0284482e+00   1.2037862e+00   1.7897446e+00   1.8650198e+00  -1.8806337e+00   1.2186928e+00   2.5661088e+00  -1.2557360e-01  -2.0280334e+00  -1.3604787e+00   3.3536958e-01  -5.8106111e-01  -2.9380301e+00  -1.8247470e+00   2.0565062e-02  -4.4705903e-01  -3.2084305e-01  -5.4936326e-01  -9.7565965e-01   2.0199646e+00   2.9933742e+00  -7.0784036e-01  -8.8900659e-01  -2.6759184e-01  -3.7474498e-01   1.4890506e+00  -1.7842481e+00   1.5057790e+00
   3.3269383e-01  -2.4707198e+00   2.0007695e+00   4.0544232e-01  -9.9694608e-01   1.0175674e+00   4.2029143e-01   1.8394730e+00  -2.2712870e+00   1.6980214e+00  -1.9842693e-01  -1.8385492e-01  -1.7985631e+00   3.4853225e+00   1.3050131e+00  -1.2705694e+00  -1.8591700e+00   8.4339937e-01   5.8623998e-01   5.0141075e-01   1.4032666e+00  -7.7495817e-01   5.5192783e-01  -1.3516401e+00  -1.1755598e+00  -2.4846841e+00  -2.2228948e-01   1.5174855e+00  -1.8737639e+00   2.1151293e+00  -2.8670227e+00   1.2320597e+00   6.7523301e-02  -2.8130977e-01   1.0046491e+00  -2.3067633e-01  -6.3624845e-02  -4.5697673e-01  -1.2997501e+00  -3.4622514e+00  -4.1654119e+00   2.2253311e+00   7.1366911e-01  -1.3479144e+00  -3.3033862e+00   4.4072629e-01  -2.7769533e+00   3.1817142e-02  -2.1059009e+00  -4.9554797e-01  -5.8717110e-02   1.8943329e+00  -1.9750005e+00   1.1335067e+00  -4.3585395e+00  -1.3501804e+00   4.9741307e-01  -4.8835838e-01  -2.1547710e+00  -3.2397512e-02  -3.2568648e+00   1.9773461e-01  -2.1383583e+00  -1.7676066e-01   3.0770105e+00   7.6334783e-01   5.1417037e-01   6.2109403e-01   2.0369569e+00   2.8294149e-01  -1.1087687e+00   1.2474480e+00  -5.7672457e-01  -2.9385748e+00   2.5917491e+00   3.2839951e+00  -9.6346982e-01   1.4423105e-01  -1.6223726e+00   1.2714200e+00  -1.9388725e+00   1.6560752e+00   1.6688400e+00   1.0533034e+00   1.0554895e-01   3.4383432e+00   2.1722284e+00  -8.9531621e-01   1.7456110e+00   2.5631922e+00   3.0564053e-01  -3.0414749e-01   1.3914377e+00   2.4596991e+00  -6.7707482e-01  -3.1494762e-01  -2.5759591e+00   2.2588201e+00   4.7910033e+00   2.6542709e+00
  -1.1570359e+00  -7.9064558e-01   1.8998598e+00  -2.5668565e+00   1.4726189e+00   3.0213565e+00   3.1770191e-01   4.4871405e+00   3.7037950e+00  -1.0910266e+00   3.2708639e-01  -1.4426127e+00  -3.1906598e+00  -1.6428813e+00   1.2977503e-01   2.3573525e+00  -9.7057280e-01  -6.5762008e-01  -4.6692403e-01  -3.2885986e+00  -1.5422617e+00   2.6223494e+00  -1.1027044e+00   1.2692117e+00   2.2355545e+00  -2.5273974e-01   6.2288918e-01   2.6430630e-01  -3.7806495e-01  -9.3340764e-01   1.0141830e+00   1.8662911e+00   2.5673322e+00   2.8207989e+00  -2.4226579e+00  -2.5868222e+00   3.0233656e+00   2.4194534e+00   1.0378952e+00   1.3318564e+00   4.9968739e-01  -4.5188677e-01   1.0061569e+00   2.2137052e+00  -1.1639115e+00  -3.7497923e+00   1.1816420e-01   4.8189005e+00   4.0125583e-01   2.6828132e-02  -2.8418676e+00   3.8635200e-01   2.5833866e+00  -2.2840659e+00  -1.8174490e-01  -2.0988338e+00  -1.5763074e+00  -6.6445661e-01  -3.0799959e+00   2.5243279e+00  -1.6620561e+00  -9.3185764e-01  -1.6843607e+00   2.9871872e-01  -2.4534382e+00   1.4069219e+00   3.7671046e+00  -5.4270010e-02  -1.1505864e+00  -8.3964786e-01  -2.8729957e+00   1.1413372e+00   1.6000544e+00  -1.1147295e+00   1.7910926e+00   8.1677315e-01  -6.8650843e-01   6.0714867e-01  -1.0941937e+00  -3.6092099e-01  -6.7869240e-01  -5.3985717e-01   3.0691083e-01   8.7864209e-01   3.6239123e-01  -9.5993456e-01  -1.0987070e+00   1.5182582e+00   3.5954413e+00  -1.5629575e+00   4.9792046e-01   1.5499507e+00  -2.6591047e-01   8.3554744e-01   1.2686700e+00  -1.0078691e+00  -2.9307001e+00   1.8441857e+00  -3.5309145e-02  -1.6913261e-01
   2.5169032e+00  -3.3168629e-01   1.5464508e+00  -1.7132761e-01  -2.2513802e+00   1.4728004e+00  -3.9192398e-01  -5.9738018e-01   1.1080349e+00  -4.0323703e+00   5.9053258e-01  -2.8242838e+00  -3.7122919e-02   1.5782924e+00   1.9070180e+00  -9.3563346e-01   4.3845787e+00  -1.4980193e+00   8.3003831e-01  -1.2891707e+00   6.8126246e-01   1.0957822e+00  -2.2313505e+00   9.9384725e-01   8.4137446e-01  -3.3573753e-01   8.1546080e-02   2.9918134e-01   2.5463362e+00  -2.3223457e+00   2.2087100e+00  -2.4643973e-01  -1.9660257e+00   1.5495345e+00  -1.3375185e+00  -6.1593565e-03   5.5805408e-01   2.1781225e+00  -3.0861355e+00   1.2211419e+00   2.9780219e+00   1.0456708e+00  -4.3697317e-01   6.3605385e-01   7.8062074e-01  -1.7841046e+00   3.3118857e+00  -8.8248899e-01   1.0330355e+00   1.2625360e+00   8.9535719e-01  -1.1817405e+00  -1.8483673e+00   1.1614585e+00   2.0234700e+00  -6.3273350e-02   8.8652019e-01   2.6338544e+00   1.9538672e-01  -2.2387116e+00   1.8840989e+00  -2.6634449e+00   3.0793291e+00   1.1379469e+00  -2.3141549e+00  -2.0228669e-01  -1.4526280e+00  -1.8455991e+00   1.6031202e-01   3.7516028e+00  -1.7948799e+00   1.7224587e-01  -2.4850997e-01   2.0721348e+00   7.8121764e-02   1.8058093e+00   1.6530982e+00  -9.3519042e-01  -9.3210376e-01  -1.5368228e+00  -2.3028938e+00  -2.3462610e-01   8.1699017e-01   2.1920935e+00   4.9184648e+00   8.7008105e-01  -7.7797362e-01  -8.4894962e-01  -2.8462384e+00  -1.8329168e+00  -1.8038619e+00   1.2497133e+00  -3.9962939e+00   4.7165488e+00   5.2295412e-01  -1.4854013e+00   1.8567180e+00   8.2872564e-01  -1.4309388e+00   2.8144098e+00
  -9.3739686e-01  -3.0639847e+00   3.1220128e-01   1.3982508e+00  -6.7190172e-01  -2.3306337e+00   7.0195860e-01   7.2893775e-01   4.0760565e+00  -2.6520532e+00  -8.8507412e-01  -5.7150952e-01  -1.1230212e+00  -1.6439104e+00   4.4902046e+00  -1.3645671e+00  -3.1167333e+00   6.9835484e-01  -8.7471885e-02  -1.4794177e+00   4.5970830e-01  -8.5919207e-01   5.8700638e-01   2.4297647e+00   2.4972496e+00  -1.9343145e+00   4.4579495e-01   1.3216083e+00   2.6119239e+00   1.6573319e+00  -2.1724775e-01  -3.1989500e+00  -3.7235849e-01   1.9726375e+00   4.4537462e-01   1.0764989e+00  -1.6269172e+00   1.5720573e+00   2.4908227e+00   5.7386395e-01   2.0812239e+00   1.4812985e+00  -1.5130392e-01  -1.3033532e+00  -8.8327376e-01  -1.4495089e+00  -8.9441822e-02   2.9631965e+00   2.8042972e-01  -1.2123281e+00   2.6143195e+00  -1.3237207e-01  -3.2640178e+00   1.2562823e+00  -2.4572179e+00  -3.0593427e+00  -1.0595612e+00  -1.2297224e+00  -6.0710177e-01  -1.0586420e+00  -1.3942439e+00  -9.2186347e-02  -1.7007636e+00   5.2707735e+00  -1.5938903e+00  -1.7053568e+00   1.9139326e+00  -1.6458754e+00   1.2237124e+00   1.1215104e-01   3.8649143e-01  -2.8165667e+00   1.6333235e+00   2.1450867e+00   3.1236191e+00   2.7054839e+00   7.4167945e-01  -2.0656753e+00  -3.0844299e+00  -2.0801503e+00   3.2244570e+00   1.2886470e+00   6.1866124e-01  -8.0795971e-01   4.6691232e+00  -9.1841560e-01  -2.2740401e-02  -3.0873800e-01  -3.2413725e+00   1.3359403e+00   5.3632238e-02  -7.0630301e-01   1.1788190e-01  -5.6731410e-02  -1.6898903e+00   1.0571047e-01  -1.0196163e-01   1.3859473e-01  -1.4684861e+00  -1.0148695e+00
  -3.4851795e+00   2.8554440e+00   1.2908940e-01   1.7093611e+00   2.0747280e+00  -3.6922139e+00   2.3256494e+00   3.8452656e-01   4.1406959e+00  -9.0484247e-01   1.5700542e+00   3.8640555e-01   2.6194311e+00  -2.3091274e-01  -3.4114163e+00  -7.3828652e-01   3.6813091e-01   1.6442863e+00   2.1454971e+00  -6.5538542e-02   1.4699665e+00   1.7134410e+00  -1.4151932e+00   3.7602701e+00  -2.1214581e+00   4.7114071e+00  -2.7286302e+00   5.5249412e-01  -1.2501043e+00   1.2568314e+00  -1.6953482e+00   4.2854068e-01  -1.0504251e+00   7.4234453e-01   8.0851892e-01  -2.2294629e+00  -1.5556723e+00   6.7228413e-01   1.0833337e+00  -9.1780582e-01   1.0829353e+00  -1.0481085e+00  -2.5522954e+00   2.6192245e-01   5.8290649e-01   1.3556145e+00   3.3081154e+00   1.8834620e+00  -1.6612570e+00   1.0381923e+00  -3.6099784e-01   2.7685732e+00   1.5453598e+00   4.1067199e-01  -2.1173971e+00  -1.0621123e+00  -2.9786548e+00   1.4787442e+00  -2.5992281e+00   1.1273189e+00   2.1618683e-01   3.3146085e+00   1.2014816e+00   2.9204659e-01  -1.2726502e+00  -2.0448828e+00  -8.0187819e-01  -2.2978446e+00  -4.2580301e-01   1.8567510e-01   8.1559379e-01   1.4519554e+00  -3.7162272e+00   1.8803126e+00   4.3336400e-01   1.4582794e+00  -4.3940946e-01   1.7910122e+00   1.7465292e+00   3.6500831e+00  -1.7055350e-01   1.7056304e+00  -4.0970998e-01   2.1571664e+00  -1.2342332e+00   1.7052723e+00   3.5419757e+00  -1.2303804e+00   1.6801876e+00  -3.1841741e-01   7.1876163e-01   1.1789822e+00   8.9247889e-01  -1.3040470e+00  -1.4903253e+00  -9.1808111e-01   2.2698586e+00  -1.4700817e+00   1.4499102e+00   1.0343434e-01
  -1.1025258e+00  -2.1547548e+00   8.5155607e-01  -2.4679395e+00   1.3668239e+00   7.1547628e-01   2.0035570e-01  -2.2072676e+00   1.1578243e+00  -1.0845218e+00   1.2731257e+00   1.8566992e+00   2.4440943e+00   4.9347185e-01   1.4333454e+00  -1.4439798e+00   2.2151453e-01   1.7812799e+00  -1.9806703e+00  -7.5589328e-01  -5.3649784e-01   5.9532400e-01  -1.0959743e+00   6.7274387e-01   2.5105693e+00   8.8437685e-01  -1.1061937e+00   2.2138445e+00  -2.6328560e+00   3.5364952e+00  -1.7247506e+00  -2.1703455e+00  -1.7311060e+00  -3.3685975e+00  -1.1464727e+00  -3.2944534e+00  -9.3148463e-01   3.5710936e+00   9.3203756e-01   3.2654767e-01   9.3045297e-01   1.8313123e+00  -3.5488008e+00  -1.5504926e+00  -1.3142114e+00   8.7004189e-01   1.8740265e+00  -8.4485485e-01   1.7257373e+00   2.6644014e+00  -7.4294950e-01   1.5598737e+00   1.4162049e+00  -7.0807664e-01  -2.2176228e+00   4.1631530e+00  -8.3266144e-01   6.4014985e-01   3.1448746e-01  -4.5922229e-01  -5.6515011e-01   2.1159390e+00   3.9024816e-01   2.0946542e-01  -2.8585588e-01  -8.5198940e-01   1.4445735e+00   4.0473102e-01  -1.1620808e+00   1.3637313e+00   5.6262116e-01  -6.1841190e-01  -1.1053739e+00   2.3773963e-01  -2.1635185e+00   8.0758239e-01   2.3382712e+00  -2.7070039e+00  -2.6663228e+00   1.8190360e+00   2.0522252e+00  -2.1625906e+00  -1.3618995e+00  -4.1602083e-01  -1.3524042e+00   2.7455428e+00   6.5631288e-01  -6.4997181e-02  -1.3411370e-01   2.1705079e+00   4.0974120e-02  -6.4113137e-01   1.1713618e+00  -1.6423671e-01  -2.7190060e+00   4.7470863e-01  -5.5236080e-01  -1.2762881e+00   9.4322273e-01   3.7282143e+00
  -3.0222322e+00  -7.2615246e-01   8.3169853e-01   8.8274677e-01   3.8730247e-01   4.6541447e+00   1.9822354e+00  -8.2088173e-01   2.7456956e+00   2.1237751e+00  -1.5055580e+00   2.1709777e-01   1.1657068e+00  -1.3389578e+00  -5.0492855e+00   1.2564902e+00  -5.1755402e+00  -4.0691580e-01  -4.9063772e-02  -1.1019329e+00  -2.2276291e+00   2.7836828e+00   1.0090698e+00  -8.7421951e-01  -7.1855189e-01   1.7542153e+00  -1.9849900e-02  -7.8359154e-01   3.9436634e+00  -3.3557214e+00  -3.2292803e-01   1.3858366e+00  -3.2608276e-01  -2.3423211e+00   1.6193473e-01  -2.1996810e+00   8.3553660e-01   2.6913811e+00  -2.0629233e+00   2.8408636e+00  -4.1692484e+00  -2.2669079e+00   7.0321145e-01   2.4235938e-01   3.5052436e-01   2.5387547e+00   1.7428433e-01  -3.3547523e-01  -1.6129161e+00  -1.4659637e+00  -1.2749526e+00  -5.1799516e-02   2.3552955e+00   1.0366171e+00   4.3183596e-01  -1.7571604e-02   2.4443932e+00   2.8471337e+00   1.2033383e+00  -5.3102706e-01  -1.2631384e-01  -6.4670842e-01  -5.8924996e-01  -2.6302112e+00  -2.3106026e+00  -1.2757193e-01   6.1338702e-01   7.4257921e-02  -9.8140400e-01  -2.4867658e+00  -8.5923407e-01   4.5868392e+00  -1.8493938e+00   2.6042835e+00  -1.4700725e+00  -3.4212306e-01   2.5554565e+00  -3.8076498e-01  -2.5226839e+00   1.5229352e-01   3.2205476e-01   1.1270730e-01   6.8708403e-01  -2.0618450e+00  -1.1877202e+00  -3.9030280e-01   2.6910341e+00  -4.7486022e-01  -2.3432079e+00  -1.4382068e-01  -1.8287641e+00   2.6393499e+00   1.0195266e+00   4.2017140e+00  -2.3849004e+00  -8.2357707e-01  -2.0276064e+00  -8.1744133e-01   1.2452577e+00   8.9456470e-02
  -6.0837656e-01  -1.6608628e+00  -3.6304475e-01   5.7678097e-01   2.1304021e+00   1.5833226e+00  -5.2807740e+00   1.1349316e+00   9.7270835e-01   8.2670066e-01  -7.1127325e-01  -2.2845277e+00  -6.0324315e-01  -4.0074376e-02   1.9697691e+00   2.9248507e+00  -2.0980977e+00   3.2845831e+00   6.1482922e-01   5.4628928e-01   5.0634043e+00   2.1093353e-01  -1.0508781e+00  -5.2700125e-01   2.8605912e-01   1.1921200e+00   4.5077351e+00  -4.7138655e-01  -2.8315217e+00   1.9938050e+00  -8.6929395e-01   3.1251821e-01  -8.6845344e-02  -1.0392777e-01   7.5153670e-01   1.1585482e-01   5.2384953e+00   4.1092728e+00  -1.4179821e+00   1.4847247e+00  -4.7865885e-02   1.0040100e+00   3.8304108e-01  -1.0680057e+00  -6.0834938e-01  -5.4232868e-01   8.2466187e-01  -2.6565702e+00   2.4741121e+00   1.9628607e+00  -1.3173111e+00   2.6713888e-01  -7.7909845e-02  -2.3948393e+00   1.3045768e+00  -1.0646140e+00   3.3118759e-01   6.5042531e-01  -4.5337110e+00  -2.7589311e+00   1.5326226e+00   8.6763869e-02   1.9164915e+00   2.5640589e-01   1.0496140e+00   4.0515830e-01   9.2300178e-01   1.4346364e+00  -2.3266443e+00  -3.6237605e-01   2.3395226e+00  -2.9020687e+00   3.7978515e-01   1.5698096e-01   2.0241140e-01   7.4390764e-01  -2.5076163e+00  -6.4843989e-01  -1.3659240e+00   2.3693001e+00   6.3822915e-01  -1.0311564e+00  -2.4648370e+00  -1.3678683e-01   4.9013105e+00   1.0698507e+00  -2.8768354e+00   1.1863179e+00  -2.6274463e+00   3.0438183e-01   2.3084841e+00   2.7413474e+00  -2.1871940e+00   1.2545366e+00   2.1746517e+00   8.1758798e-01   2.4127687e+00   7.2717713e-01  -2.9669175e+00  -1.3705850e+00
   3.2310689e+00   3.1168871e+00   1.3580156e+00   9.1819305e-01  -1.5003096e+00  -2.3737154e-01   4.4956633e-01  -2.1077277e+00   1.4617709e+00   2.4108757e-01  -1.2963528e+00   7.8780813e-01  -6.1558225e-02   1.7124953e+00   1.3468528e+00  -1.0049562e+00  -1.9597438e+00  -1.6964896e+00  -2.1652652e+00  -6.2908939e-01   1.2274508e+00   2.9429110e+00  -1.0464390e-01   2.3498078e+00   1.7444347e+00  -1.6380525e+00   1.6213411e+00   3.6720225e+00  -3.7326060e+00  -6.9932014e-01   8.7445857e-01   6.9794950e-01   1.3232581e+00  -8.0389918e-01  -9.5314168e-01  -3.2596386e+00  -3.6259637e-01   3.4036371e-01   1.0858222e+00  -3.9865448e+00   2.5449821e+00   2.3906075e+00   1.2416680e+00   3.1623024e+00  -9.6174559e-01  -2.7693362e-01  -9.6122507e-01  -1.0931021e+00  -2.0432117e-01  -2.2223750e+00  -6.4092433e-01   2.8346315e-02   1.6113460e+00   2.4492236e+00  -9.5550984e-01  -2.0478362e+00  -2.3029905e+00   5.3782144e-01   1.7828660e+00   6.4998136e-01  -1.0608290e+00   2.1154225e+00   2.3851389e+00   4.6381849e-01   2.2110925e-01  -3.9569093e-01   2.1523862e+00   8.8399430e-01   2.7105797e+00   5.8789647e-01   7.3564576e-01   9.0304978e-01   2.0627548e+00   3.2095754e+00   1.3834835e+00   4.7856992e+00  -8.1043196e-01  -1.9440816e+00  -1.1280419e+00  -7.6938690e-01   2.4772585e+00  -1.9728061e+00   1.0807753e+00  -2.5612827e+00  -2.4968316e+00  -4.6070376e-01   1.3539355e+00   2.3374641e-01   2.1451990e+00   6.3530798e-01  -4.7677377e-01  -3.1575036e+00   9.9185701e-02   1.6732552e+00   1.6558218e+00  -2.1397647e+00   2.9063023e+00   1.3044570e+00  -3.4288439e+00   1.9832044e+00
  -5.2326811e-01  -1.6388667e+00   1.2741241e+00   2.1895771e+00   5.0386455e+00  -1.3322642e+00   3.9608570e+00  -1.5065725e+00  -1.4720768e+00   7.3017251e-01   8.5535099e-02   4.7332660e-01   1.0270293e+00   6.3135355e-01  -1.7984363e+00  -3.0641028e+00  -2.1173311e+00  -5.7419650e-01   2.5686067e-01  -1.1062261e+00   9.1376467e-01  -1.2612808e+00  -3.6661300e+00  -1.1395312e+00  -8.5286519e-01  -2.2429576e-01  -2.5950280e-01  -1.0775479e-01  -9.7900855e-01   2.1422129e+00  -1.4250072e+00   6.2054008e-01  -8.8553618e-01  -2.2619813e+00  -7.1046853e-01  -5.8885304e-01   2.8226613e+00  -2.4571567e-01   1.6877873e+00   7.7942943e-01   3.2878384e+00  -1.8654517e+00   1.5006632e+00  -3.6220200e+00  -2.9763712e+00  -2.2498445e+00   2.6167792e+00  -3.0353954e+00  -4.4597677e-01   9.4781722e-01   1.7860261e+00   3.8515222e-02   2.1538017e-01  -7.7427103e-01  -7.3450094e-01   4.0157068e+00  -1.7195343e+00   2.7278319e+00  -8.6291693e-01  -1.5439300e+00  -7.2248835e-01   1.3475849e+00   3.4277617e+00  -5.9638560e-01   4.5481999e-01   8.6456359e-02   4.3670441e+00   9.5814885e-01  -6.1355265e-01  -1.4137441e+00  -4.7381492e+00  -4.0316840e-01  -1.8948103e+00   3.0062244e+00  -2.0510829e+00   1.5874078e+00  -6.8968965e-01  -5.2183416e-01   1.6122578e-01   1.1171127e+00  -2.0901364e-01  -2.7076803e-01   1.5820028e-01  -9.5225186e-01   5.2947354e-01   1.9150660e+00   7.1641431e-01  -3.9666975e+00  -1.6934536e-01  -3.4471443e-01   2.0000920e-02   4.6907524e+00   1.3197094e+00  -1.3451199e+00  -2.3351189e+00   5.2036380e-01  -4.1243989e+00   1.4480925e+00   1.1039947e+00   2.2991035e+00
   1.0858867e+00  -2.4254686e+00   1.2646963e+00   3.7001059e-01  -3.3637139e+00   4.2510141e-01  -1.7812069e-01  -3.1053840e+00  -2.0479722e+00  -4.6519013e-01   1.7802382e+00  -4.7469354e-01   5.2785628e-02  -1.8286409e+00  -2.2383273e-01   3.3683351e-01  -1.1448648e+00   2.0112826e+00   5.2932685e-01   1.1445914e+00   8.6271221e-01   4.0566945e-01   1.8672585e+00  -1.6171742e+00   1.9464749e+00   2.1468477e+00   2.6432417e-01   2.6252508e+00  -4.9456003e-01  -1.8371370e+00  -2.1992891e+00   1.3702099e+00   3.3009361e+00   9.9589135e-02  -2.9949443e+00  -8.3088249e-01  -1.1845735e-01  -2.6220112e-01  -7.7904229e-01  -2.1169150e+00   1.9970306e+00  -1.1264508e+00  -1.2268279e+00  -1.8339624e+00  -4.0314507e+00   8.0202166e-01   1.1336637e+00  -1.6829749e+00   3.7238093e-01  -2.5052620e+00  -3.5499050e+00   4.6108135e+00   1.4674275e+00  -3.0165943e+00   2.5251698e+00   1.1675269e+00  -3.2688394e+00  -1.4523659e+00   1.5829073e+00   1.1415281e+00  -9.6308144e-01   7.4923527e-01  -3.1907915e+00   2.7758040e+00  -8.8380242e-01   1.9354951e+00   5.6343015e-01   1.9187083e+00  -1.7441054e+00   1.3453818e+00  -2.5278862e+00   3.7809676e-01   1.8273315e+00   9.2956983e-01   3.5521267e-01  -1.8079532e-01  -9.1161147e-01  -5.2226010e+00  -1.9425595e-01  -2.2041375e+00   2.6676036e+00   2.6919319e+00   1.1955646e+00   2.7411222e+00   1.0213761e+00  -2.0767426e+00   1.7470089e-01  -8.1476405e-01   5.3259065e+00  -9.2558704e-02   5.4313052e+00  -2.0190336e+00  -2.0370000e+00   1.9094475e-01   1.0404382e+00  -1.6222370e+00   1.1788791e+00   7.7010091e-01   6.6264769e-01  -1.5617549e+00
   2.7857744e+00   1.3763123e+00   1.4567428e+00   2.9307256e+00   1.3308512e+00  -1.4538591e+00   1.5355772e-01   5.4174022e-01  -1.5353276e+00  -2.1871741e+00   7.5412314e-01  -5.3917064e-01  -1.1346806e+00   2.5280789e+00  -2.1369210e+00   3.4660376e-01   4.5404014e-01   2.4573616e+00  -3.4778579e+00  -6.0399073e-01   2.7267215e+00   3.1203780e+00  -2.2170456e+00   4.2097959e-01   1.5173032e+00  -1.3331632e+00  -1.9593945e+00   7.5468268e-01   2.7874969e-01  -8.2621027e-01  -9.0145948e-01  -1.0520960e-01   8.0322148e-01   6.5538558e-01  -1.1490632e+00   6.5935246e-01  -2.2973153e-01  -1.1504112e+00   3.5713551e+00  -1.6986942e+00  -1.3606213e-01  -1.5520682e+00  -3.1399879e+00   1.3997347e+00   4.6531570e-01   2.7748889e+00  -1.5790137e+00   3.1231360e+00  -9.4974364e-01   5.5608493e-01  -1.0529091e+00  -1.4907580e+00   2.6411128e+00  -2.3127896e+00   7.4703489e-01   6.3513485e-01  -1.5776671e+00   3.2859605e+00  -3.8208321e-01   3.8314055e-01  -8.5553743e-02   7.8624236e-01   6.3697858e-01   3.2995737e-01  -2.2455706e+00  -4.5603766e+00   2.4047932e+00   3.3118848e+00   6.9454167e-01   1.7546874e+00   2.4805401e+00  -1.1934717e+00  -2.2422389e+00   2.8212402e-01   1.0182545e+00   8.7690925e-01  -1.3997879e+00  -3.5486141e+00   5.1332077e-01  -3.2987133e-01   1.1646102e+00   1.0902698e+00   4.5039168e-01   1.2751688e+00   2.1324595e+00  -2.1478886e-01  -4.8044866e+00  -1.2873327e-01  -6.8010268e-01  -5.4201655e-01  -1.3484603e+00   4.2609027e-01  -1.1316866e+00   4.4788188e+00   2.9350527e-01  -1.2069216e+00  -3.5904627e+00   1.5453920e+00  -1.3161571e+00   9.7852880e-01
   4.3541208e-02  -1.6166333e+00  -1.8944508e+00  -6.7133937e-01   8.4960703e-01   2.5329652e-01   3.9000511e-03   8.4373316e-01   3.3144473e+00   6.5656649e-01   2.1652978e+00   5.7266439e-02   3.2491027e-01  -1.1887078e+00   6.8922177e+00  -3.7432526e-01  -1.2671804e+00   1.4063740e+00   1.5519390e+00  -8.1620306e-01  -1.7149592e+00  -3.4044385e-01  -1.9396890e+00   4.3711687e+00  -1.9444395e+00  -8.1878644e-01   1.9145907e+00  -2.3847970e+00  -3.3738394e+00  -3.0282291e-01  -2.3799672e-01   1.6058871e+00   3.6459342e+00   2.7545625e-01   7.1159218e-01   4.0442109e-01   1.2827433e+00  -2.5323061e-01  -6.3123377e+00   9.9093229e-01   1.4052392e-01  -7.4535018e-01  -2.7639161e+00  -2.5339186e+00  -1.1681632e+00   3.8638454e-02  -7.4737353e-01   2.4491011e+00  -4.1870331e-01  -9.0945568e-01  -3.4100059e+00  -3.1299885e+00  -3.1720101e+00   2.1384578e+00  -3.5844313e-01   7.7267118e-01  -1.2090722e+00  -2.9018023e+00  -1.4424357e+00  -1.8090881e+00  -1.5560711e+00  -1.3573186e-01   3.5591487e+00   1.1291113e+00  -3.3017551e+00  -2.3961971e+00   8.1960585e-02   1.8816348e+00   4.7551124e-01  -1.6343079e+00   3.5774906e+00   2.2847039e+00   1.6220613e+00   9.6710720e-01  -2.5997330e-01   3.7507688e+00  -3.0804073e-02   1.6413916e+00  -1.5645578e+00   1.7094594e+00   3.0980116e+00  -1.8368260e+00   1.6779500e+00   3.2590961e+00   1.1751045e-01  -1.4211281e+00  -4.7061460e-01   1.2594278e+00  -1.7968796e+00  -4.7612165e+00  -7.4948151e-01  -7.7296774e-01   2.1047749e+00  -4.9312477e+00  -1.0159581e+00   2.0076817e+00   1.1145359e+00   2.9135162e+00   3.4128190e-01  -3.9250635e+00
  -5.0017438e-01   5.4398045e+00  -6.8841690e-01  -2.5917999e+00  -1.0509682e+00  -4.3865513e+00  -3.7300047e-01   1.6745816e+00  -1.2376342e-02  -7.9962217e-01  -8.1114594e-01   3.6436377e+00   2.5546460e+00   1.7566672e+00   4.0835084e-01  -8.9620024e-01   5.8031780e-01  -1.9736469e+00  -1.7210819e+00   1.6273435e+00   1.0046225e+00   1.6368349e-01  -4.2057551e+00   1.3276721e+00   1.5006165e+00   5.3138356e-01   8.3167527e-01  -5.0060333e+00  -1.0697160e+00   8.1621195e-01  -1.9140774e+00   5.8356101e-01   2.2056981e+00  -2.7652515e+00   1.8715175e+00  -6.6896909e-02  -2.0910193e+00  -1.5486571e+00  -5.0317485e-01   5.5633945e-01  -2.9604201e+00  -1.9651348e+00   1.2731294e+00  -5.5595803e-01  -3.5793686e-01   5.1265817e-02   2.0596708e+00   6.1541841e-02  -7.9805421e-01   2.3685390e+00  -3.6867994e+00   4.9392375e-01  -1.1205318e+00   3.3698521e+00  -1.8042399e+00  -3.0120279e-01   2.6785062e-02  -2.9069405e-01   2.8769589e-01   1.7003338e+00   1.4871415e+00   1.7608172e-02  -3.3095576e+00   1.3198151e+00  -1.7521746e+00  -1.4890224e+00   3.6363476e+00   7.2875795e-01   1.1553125e-01  -3.9322512e-02  -4.6166612e+00  -1.1181733e+00   4.0568424e+00   1.7804907e+00   2.9419202e-01   9.1242641e-01   7.0770905e-02   1.3911688e+00  -2.0835306e+00  -2.3076243e-01  -1.4730934e-01  -2.7652140e+00   8.7068398e-01   1.3455682e+00   1.6701019e+00  -1.6801809e+00  -1.9713154e-01   9.6101695e-01   3.6594118e+00  -3.7491503e-01   2.6646469e-01  -6.7491945e-01  -9.3983527e-01   4.3268247e-01   2.6745675e-01  -5.8485268e-01  -8.0962859e-01   6.3011276e-01  -1.6581410e+00  -1.2191500e+00
  -6.4132164e-01  -2.8596041e+00   2.1996469e+00  -3.2611120e-01  -1.3577546e+00   2.2789227e+00   4.1914967e+00   1.4741067e+00   1.6406024e+00  -7.8337742e-01   2.3392418e+00  -2.6329222e-01   2.8731319e+00   2.7346001e+00   4.7795905e-01   1.2219973e+00   1.1160576e-01   9.4184529e-01  -5.3819188e+00   8.7939061e-01  -1.1631395e+00   1.4109104e-01  -2.7243401e+00  -3.0839101e+00   5.3088388e-01  -9.7806067e-01   6.1061436e-01   2.7214115e+00   2.9420405e-01   4.5884335e+00   1.3372273e+00  -1.4024508e+00   4.6907184e-01   3.1724859e-01   7.3455487e-01   1.9451962e+00   1.8628467e+00  -1.7929336e-01  -7.5248378e-01   2.2528194e+00   3.4477633e-01   1.9869672e+00  -1.8620230e-01   2.0346649e+00   2.8215317e-02   2.6616052e+00   1.0886565e+00   1.2737279e+00   3.6728588e+00  -3.1066459e+00  -2.0829803e+00   8.6845733e-01   4.0948396e+00  -8.3219111e-01  -1.0287298e+00   1.2728723e+00   1.8954004e-01  -7.1589471e-01   2.4073381e+00   3.6949328e+00  -9.5997034e-01  -1.7597076e-01  -1.9852220e+00   7.0200302e-01   1.4946206e+00  -2.6350848e+00  -8.5698199e-01  -4.8850472e-01   2.1079513e+00   3.9052129e+00   1.0441523e+00  -9.4279422e-02   6.4569884e-02   3.1350712e+00  -1.6178021e+00  -1.3912256e+00  -7.9806793e-01   2.8736703e+00   2.4644907e+00  -1.2701751e+00   6.0886437e-01  -1.3649131e+00  -6.9511060e-01   1.3519052e+00   1.4300551e+00   2.8424294e+00   2.6961584e-02  -3.8074578e-01  -3.0970661e-01  -1.3744959e+00  -1.4719397e+00   8.6936068e-01   1.1569302e+00  -2.9481572e+00   1.4242604e+00   8.6925702e-01   2.2823567e+00   2.7486468e+00   2.4625345e+00   2.9298530e-01
  -3.7903329e-01   7.4020227e-01   1.0896300e+00  -2.6067297e+00  -1.6500310e+00   9.8957555e-01  -2.0007018e-01  -9.7361125e-01   3.5704158e+00   1.6616723e-02  -1.9271283e-01   1.0379404e+00   5.1352521e-01   2.7882257e+00   2.2118511e+00  -4.5919324e-03  -2.1898598e+00   2.9182900e-03  -2.7866565e-01   1.2884411e+00   1.0490299e+00   1.9890367e+00  -7.3854025e-01   1.4372576e+00   6.0678150e-01   2.5998128e+00  -2.9253484e+00   2.5870934e+00  -4.0367689e+00   1.2809594e+00   1.9620820e+00   3.9340380e+00  -7.1169397e-01  -1.2583869e+00   1.7481120e+00  -6.9989546e-01  -2.7069011e+00   2.1132665e+00  -1.6631136e+00  -3.0852607e-01   2.5210282e+00   3.0410535e+00  -8.5601940e-01   1.3912761e+00  -6.6584342e-01   1.1534351e+00   2.0880276e+00  -2.5878791e+00   9.1479940e-01  -1.9923861e+00   1.2134830e+00   3.5597299e-01  -1.8798677e+00  -2.8246972e-02   1.7274333e+00  -1.3241160e+00   1.9612402e+00  -4.7034236e+00  -1.6164418e-01  -1.2693105e+00   2.0314133e+00  -2.6169310e+00   3.6800299e+00  -1.5779498e+00   9.1786351e-01  -5.8263770e-01  -7.0252040e-01   1.3232980e+00  -6.1861890e-03  -2.2712321e+00  -1.1283554e+00  -5.8132687e-02   1.3690333e+00  -4.7553733e-01   2.2878256e+00   2.3121910e+00  -6.6516001e-01  -1.7613296e+00  -4.5653247e-01   2.8434232e+00   7.3573120e-01   7.0555226e-01   2.3087336e+00  -4.0896403e-01  -8.7142463e-02  -3.8896049e+00   9.9395003e-01  -2.6307454e+00  -1.9125269e+00  -1.2834144e+00   2.7452652e+00  -5.0649783e-01  -2.9162466e-02   3.9907973e-01  -4.8989960e+00   1.2420101e+00  -6.9451433e-01   1.2026970e+00  -7.1918699e-01  -3.0328761e+00
   4.4696348e+00  -1.1097826e+00  -1.5840424e+00  -1.5995385e+00  -8.6215013e-01  -8.6226408e-01  -3.2514749e+00  -2.1474968e+00  -6.2669091e-01  -2.9535224e+00   3.2627577e+00  -2.4748081e+00   2.5172706e+00  -3.5207867e+00   3.0292838e-01   5.9918002e-01   8.2023851e-02  -1.0519011e+00  -5.5062554e-01   1.9256509e+00   2.4258064e+00  -1.4106450e+00  -2.4133601e+00   1.2925992e+00  -3.4615370e+00   1.3752035e+00   1.9527800e+00  -3.5925959e+00  -1.6915213e+00   1.9906408e+00   6.4600839e-01  -2.2518470e+00  -6.1864828e-01   1.3074662e+00   1.4908120e-01   3.5194160e+00   3.9490732e+00   2.4456836e+00   1.8814386e+00  -1.1998196e+00  -6.0490895e-01   2.1541631e+00  -1.1922106e+00  -8.8223610e-01  -1.6753192e-01   2.0754635e+00   6.9917137e-01   1.5280497e+00  -1.7538231e+00   8.9311324e-01  -9.3383535e-01   2.4924007e+00   2.6937026e-01   2.2830109e+00  -2.9711095e+00  -7.7484510e-01   4.6625792e-01  -2.1568253e-02  -3.9697434e+00   1.9972854e+00   1.8942467e-01  -2.7762253e+00   2.7359313e-01  -1.5683408e+00   8.3760920e-01  -5.7858581e-01  -2.6328164e+00   8.6646678e-01   4.4333734e-01   9.0275262e-01  -7.4335577e-01   7.9245477e-01   2.6361579e+00   1.3822635e+00   7.4601453e-01  -1.5074609e+00   1.6955389e+00  -9.2144761e-01  -1.4799459e+00   1.8951381e+00   3.5615667e+00  -7.7740139e-01   8.8246263e-01   2.3048753e+00  -2.9341271e-01  -2.8363348e+00   2.0958501e+00   2.4235462e-01   4.1738171e-03  -8.0778398e-01  -2.0457210e+00   9.0195547e-02  -1.7713944e+00  -2.4093563e+00   1.3419695e-02   8.6724448e-01   1.0939983e+00   1.1784265e+00  -2.5187951e+00  -2.0326556e+00
  -1.5118460e+00  -1.6655644e+00   2.5078876e-01   2.6363129e+00  -1.8062209e+00   2.7546016e+00  -1.4412978e+00  -2.2366102e+00  -4.7833157e-01  -1.7097877e+00   1.6039052e+00  -1.9605418e+00  -3.6383290e+00   1.1240699e-01   1.4677070e+00  -1.4616754e+00   3.9957255e+00   7.5566693e-01   5.3326618e-01  -9.1774250e-02  -2.1354040e+00  -9.3080611e-01  -1.1479203e+00   2.8253916e-01   2.0546549e+00  -2.4007166e+00  -1.4701048e-01   6.5672979e-01  -2.4621386e+00   1.0398302e+00   1.5044067e+00  -4.9979963e-02   2.2901136e+00  -3.9176350e-01   2.3976884e+00   2.5452749e+00  -8.4053730e-01  -2.4121236e+00  -2.1334202e-01  -1.3096565e+00  -9.7776304e-01   4.4700553e-01   6.0401504e-02  -2.2307647e+00  -2.2242892e-01  -3.4426705e-01   1.3088688e+00  -1.7216132e+00  -4.2316651e-02  -2.3239364e-01  -1.4681557e-01   1.0065508e+00   1.5783252e+00   1.6465822e+00   1.4661692e-01  -5.7760198e+00  -2.3361630e+00  -5.0225357e-01   1.3003588e-02   7.8664192e-01  -1.4905825e+00   8.4303784e-01  -3.5178255e+00   2.9169568e+00  -3.1611191e-01   1.8720099e+00   8.8722846e-01  -3.3708924e-01  -1.7414261e+00  -1.1930692e+00  -2.0976098e-01  -1.3255079e+00  -3.9805049e-01  -1.7394042e+00  -4.4429414e-01   5.8558129e-02  -1.7617078e+00  -1.4970346e+00  -2.5366919e+00   4.2831994e-01   1.9805635e+00  -1.3664627e+00  -1.9984708e-01   1.5041273e-02   2.0684210e+00  -9.1517002e-01   6.6164747e-01  -1.0931468e+00   2.4458883e+00   1.4282545e+00   2.7403839e+00   1.9845423e+00   1.8813963e+00   1.7579303e+00   1.8116443e+00  -8.8544321e-01   2.4506772e+00  -1.5666308e+00   3.2005600e+00   1.5715870e-01
  -3.9902378e+00   8.5578228e-02  -2.2991462e-01   3.1920152e-03  -4.1274164e-01  -1.6927110e+00  -5.8750506e-01   3.6889401e-01  -6.6395252e-01   1.1737317e-02   3.2743874e-01   2.7492235e+00   8.5180289e-01  -1.1826298e+00  -9.8317402e-01  -6.5226872e-01   5.2234259e+00  -2.0166858e+00   1.9965084e+00   7.2961858e-01   3.8037348e-01   1.9248018e+00  -8.0732058e-02  -1.3289871e+00  -4.2791712e+00   2.1637297e+00   1.8048516e+00   2.5487140e+00   7.2197645e-01  -2.4961861e+00  -9.3118748e-01   2.1607434e+00  -1.1839858e+00  -2.2909218e+00   2.5438511e+00   8.6314732e-01  -1.3387962e+00  -2.4270818e+00   2.1782539e+00  -2.1208490e+00  -1.9016183e+00  -7.6053466e-01   4.3106013e-02  -4.7889114e+00  -8.9605552e-01   2.3202849e+00  -5.3572148e-01   1.5206653e+00  -2.4860342e+00   9.4933123e-01  -1.9052289e+00  -1.6788352e+00  -1.9830963e+00   1.4556903e+00  -1.9750947e+00   2.1961604e+00   3.6107630e-01   1.5706504e+00  -8.7185230e-01  -7.7957777e-01  -3.1078067e-01  -3.9044904e-01  -8.2066086e-01  -1.6151069e+00  -5.8278142e-01  -6.7809447e-01  -6.8092665e-01  -1.4176492e-01   6.8766458e-01   5.2623764e-01  -3.7626742e+00   2.7327372e+00   4.0775741e+00  -1.8946705e+00  -1.7563464e+00  -1.4480862e+00  -1.0676141e-02  -1.8319937e+00  -2.3113770e-01   2.1955608e+00   4.0744298e-01  -3.2674564e+00  -8.8036273e-01  -1.9621454e+00   7.5633767e-01   2.3397118e-01   7.0287474e-01   1.0426279e+00   3.5106613e-01  -1.8132330e+00   1.3801849e+00  -3.5350938e+00  -3.1729083e+00  -3.0858745e+00  -5.1557070e-01   2.1894001e+00   8.5598460e-01   8.3920949e-01  -1.3825147e+00   1.3310833e+00
   3.1104457e-02   2.9674603e+00   5.7015015e-01   1.0232108e+00  -1.6077077e+00   2.8920747e+00  -1.0660257e+00  -2.5050568e+00   1.1729563e+00   1.3346424e+00   1.8526434e+00   6.1432935e-01  -6.5792781e-02  -1.9207117e+00   8.4710287e-01   3.6395296e+00   1.0180940e+00   2.2846616e-01   7.9717234e-01  -2.1376478e-02  -1.8225336e+00   1.0327355e+00   1.1043018e+00   1.4596556e+00  -1.0912217e+00   1.9362271e-01   2.0019506e+00  -3.6760270e+00   7.0491979e-01  -1.2257806e+00   3.1348947e+00   8.5433518e-01   3.4215270e+00   4.8236910e-01   1.6789738e+00   1.9174872e+00  -9.0977252e-01  -1.3850110e+00  -2.0318719e+00   2.2196786e+00  -1.7948918e-01   8.8177327e-01   3.2618592e+00  -1.7893996e+00   3.9547699e-01  -2.3384952e+00  -2.3008281e+00  -2.3726036e+00   4.7418616e-01  -6.0690795e-01  -5.3900335e-02   2.8537283e+00  -3.7749775e+00  -2.8729847e+00  -1.1542386e+00  -1.5477303e+00   1.8642725e+00  -1.4133302e+00  -4.3052543e+00   1.7682221e-01  -2.6182983e+00   2.9160175e+00   2.4449675e+00   1.9358426e+00  -4.0364246e-01   2.2055750e+00  -8.3589606e-02  -5.5211460e-01  -3.7704952e+00  -2.0961237e+00  -2.0916276e+00  -1.4794502e+00   7.3313951e-01   1.8245299e+00   2.1370024e-01  -2.0032405e+00   2.1308112e-01   9.5792271e-01  -1.9926074e+00  -2.4415589e+00   8.2296191e-02   2.5726314e-01   1.1286875e-02  -1.7011158e+00  -1.1178021e+00   4.8953918e-01  -2.3029657e+00   1.7658989e+00  -3.1520528e+00  -1.5215309e+00   1.5696956e+00  -1.9343351e+00   9.2816983e-01  -1.4458379e+00  -1.9752432e+00  -3.0942288e-01   1.3811638e-01   1.0741150e+00   2.2937652e+00   8.1033790e-04
   1.9039074e+00   1.8237126e-03  -2.5101152e+00  -8.4110280e-01   4.4101617e-02  -1.8049809e+00   4.5093900e-01   1.4400130e+00  -2.5745694e+00  -1.0294518e+00  -1.3083246e+00   8.7761112e-01   5.4620318e-01   2.7641476e+00  -2.4094459e+00  -2.3611434e+00   9.1637625e-01  -1.5139812e-01   1.8237815e+00   4.7972841e-01   3.6381101e-01   1.4349561e+00  -4.3626470e-01  -1.2124705e+00   3.0783197e-01   2.7678677e+00  -3.3419864e+00  -1.0301795e+00   3.6752836e+00  -1.1178873e+00   1.3231710e+00  -1.5748225e+00   2.0361911e-01   4.9843003e-01  -5.5276519e+00   2.3892806e+00  -6.4641848e-01  -1.0978357e+00   5.7006851e-01   1.1495269e+00   2.0987559e+00   3.4337687e+00  -1.1262227e+00  -5.9370924e-01   8.4024346e-01  -1.0795029e+00  -1.7101899e+00  -6.1906087e-01   7.2297668e-01  -2.7227307e+00  -2.3591688e-01   4.3436500e+00   8.5959300e-01  -1.3803118e+00   1.3231749e+00   4.8555917e-01  -1.8024018e+00  -1.5190348e+00   9.0099943e-03  -1.4629698e+00   1.5944157e+00  -4.5193980e+00  -1.4236236e+00  -4.7823258e-01  -3.9664755e+00   1.5360514e+00   1.6896154e+00   1.4959744e+00   9.8611552e-01   8.4606964e-01  -6.2032482e-01  -1.2191449e+00   2.3793934e+00   1.5409922e+00   2.1975714e+00   2.3912902e+00  -2.5508571e+00   1.9418739e+00   1.4560654e+00   5.8951497e-01   1.1560534e+00  -1.3927477e-02  -2.9255928e+00  -7.8446173e-01  -1.7907310e+00   1.8016007e+00  -1.2343109e+00   9.4096289e-01  -1.9769357e-01  -5.7479959e-01   8.1373567e-01   9.3417295e-01   4.0617600e+00  -4.2352212e-01   1.2666105e+00  -8.1310686e-02   1.2607674e-01  -3.2319276e+00  -2.0879538e+00  -1.7346848e-01
  -8.9822989e-01  -1.1072006e+00   1.5466377e+00  -2.0302459e+00   4.2474417e+00   2.1583788e+00   7.0654751e-01   6.0272418e-01  -2.3799817e+00  -2.1196519e+00   4.6890991e-01   9.5042104e-01  -4.2463484e-01   1.5650458e+00  -8.4609586e-01  -3.9332929e+00  -7.2460179e-02   2.0591541e+00  -1.4360313e+00   9.5417519e-01  -2.3104369e-01  -3.8874197e+00   4.0168990e-01   2.3762621e+00   4.6295021e+00  -4.4887715e-01  -3.0311969e-01  -4.9832613e-01  -2.2018522e+00  -2.1331290e+00   2.0092479e+00   1.0537059e+00   2.3288699e+00  -1.6553860e-01  -3.1917917e+00   1.3302168e-01  -2.9703446e-01   6.6855607e-01  -3.2138026e-01  -1.4399732e+00  -1.5890096e+00   1.4698242e+00  -1.7240837e+00   1.6557807e+00  -1.9159917e+00  -1.5018626e-01  -9.7894174e-02  -7.2236283e-01  -1.0761118e+00  -1.0400161e+00   2.8977975e+00   8.6637676e-01   2.6232779e+00   5.1797749e-01  -3.9688481e-01  -9.5086914e-01   1.1598035e+00  -2.4244432e+00  -1.5701378e+00   1.7389471e+00   1.0260400e+00  -4.1405528e+00  -3.3888890e+00   7.1559255e-01   2.2508089e+00   2.5229260e+00  -6.5661349e-01  -2.7880240e+00   6.6325133e+00   4.0475240e-01   7.2650947e-01  -2.0033994e+00   1.9241129e+00  -2.4306520e+00  -1.6162109e-01   4.2820363e+00   1.9153154e-01  -2.4947926e+00   1.5613377e+00  -6.1637471e-01  -1.1511855e+00  -2.6006571e-01   1.6989880e+00   2.4609976e+00   6.9301344e-01   3.3567592e+00   5.5386457e-01  -2.2562684e-01  -2.2562559e+00   6.3348772e-01  -2.2801411e+00  -2.1572995e+00  -3.2330027e+00  -1.2083431e+00   1.7669285e-01   4.4605774e-01   9.3647385e-01  -1.1850618e+00  -1.0266260e+00   9.5941691e-01
  -1.8980651e+00  -1.2202357e+00  -2.8590519e+00   3.1579384e-01   5.0690256e+00  -1.2850438e+00  -2.0821266e+00   1.1218077e+00  -6.9236386e-01   1.1046324e-01   8.7355789e-01  -2.3362231e+00   1.5842775e+00  -1.5501955e+00  -1.0696563e+00   1.6118151e+00  -4.6424919e-01   2.9442989e+00  -8.5448459e-01  -4.3283764e+00  -1.9585667e-01   1.0259142e+00   1.1643979e+00  -3.7690692e+00  -1.4401326e+00   1.9891092e+00  -1.0776667e+00   1.4027112e+00   1.2349001e+00   1.8124230e+00   9.1890463e-01  -1.9355786e+00   2.5744677e+00  -1.5621003e+00   3.2102696e+00   2.5218568e-01   5.3403174e-01   3.6742695e+00   1.1712371e+00  -1.1261498e+00   1.7807959e+00   2.1042820e+00   2.3923983e+00   7.6797790e-01   1.3862648e+00  -5.8768710e+00  -3.5988088e+00   2.1079538e+00   9.5425979e-01  -1.0781578e+00  -1.7965966e+00   1.3700993e+00   6.5568638e-01   2.7015241e+00  -3.3877048e+00   7.4469227e-01   1.0662291e+00   1.9051007e-01  -2.2348174e+00   2.5475843e+00   1.7639396e+00  -4.3980311e-02   1.2779852e+00  -5.6939905e+00   1.0977232e-01  -7.3244017e-01   4.8116266e-01  -2.0855039e+00   1.3177754e+00   3.0276453e-01   9.2534995e-02  -1.1798075e+00   3.8823388e+00   2.0052021e+00  -3.8065798e+00   1.3881405e+00   2.1334683e-01  -7.1152553e-01   7.4409505e-03  -2.8032236e-01   1.5907842e-01  -2.9260478e+00  -6.5259173e-01  -1.4823925e+00   1.3301846e+00  -5.3230717e-01  -3.1882156e+00   1.6142265e+00   6.9868146e-01  -1.0098594e+00   1.4193332e+00   7.6591415e-01  -7.7346473e-01  -1.4652114e+00   1.3138065e+00   1.6373449e+00   4.7285900e-01   3.2426321e-01  -8.1134001e-01   3.8708671e+00
   1.1321162e+00  -3.1321927e-01   2.0509834e-01   1.3724564e+00  -3.3730369e+00  -2.8124264e+00   5.9188856e-01   2.9513161e+00  -5.9390070e-01   8.5403791e-01  -1.7825012e+00   9.3344254e-02  -2.3978520e+00  -1.1730549e+00   1.4098208e-01   3.2197065e-01  -1.5978906e+00  -4.7905714e+00   7.7527909e-01  -1.3074744e+00   6.2724838e-01  -5.2718848e-01  -2.0992140e+00  -8.2283248e-01   1.0284157e+00   1.4725642e+00   2.2132009e-01   2.6237862e-01   8.4623034e-01   5.5813395e-01  -2.3703394e+00   4.2757785e-01   2.1803331e+00   4.2961875e-01  -1.8505846e+00  -1.0098502e+00  -2.5604147e+00   2.4899999e+00   7.2336942e-02  -1.0439030e+00  -1.7235965e+00  -9.9608378e-01  -5.2646627e-01  -1.2809412e-01  -1.5612780e-01   6.0735579e-01  -3.9337084e-02  -8.9240661e-01  -1.2874720e+00   8.8472558e-01   1.0848902e+00  -6.5490026e-01   1.1096501e-01   4.6199788e-01   2.1805736e+00  -3.2187157e-01  -1.1902209e+00  -1.6047499e-01   2.1775111e+00  -8.4212814e-01   4.1934365e-01   6.4756616e-02   2.5023548e+00   1.0451180e+00  -2.6931688e+00  -4.5098828e+00   5.8231517e-01   9.8715676e-01  -3.2197721e+00  -9.0713855e-01   9.1636994e-01  -8.9990287e-01   6.1867709e+00   6.2507535e-01   3.9674508e-01  -3.8561798e+00   2.0404672e-01  -1.5002294e+00  -3.2132081e+00   9.9474258e-01  -1.8305481e+00  -4.3058108e+00   4.3210523e-01   1.7013077e+00   9.7020546e-01   2.1454859e+00  -1.3752888e+00   1.9480677e+00  -1.2086914e+00  -4.3859162e+00   1.8915688e+00   8.7250875e-01   3.0145613e+00  -2.6741815e+00  -6.1727277e+00  -5.9042114e-01   2.8486760e+00   2.0387573e-01   1.4636902e+00   1.3735682e+00
   1.0830066e+00  -6.8387632e-01  -1.4671825e-01   1.3215299e+00  -2.4935271e-01  -2.8407726e+00   2.9228013e+00  -1.7714896e+00  -8.2338729e-01  -8.4247943e-01   2.8370005e+00  -2.9491431e-01   3.3888193e+00  -1.2086642e+00   1.6401166e+00  -8.1806928e-01   1.7812714e-02   1.5482341e+00   2.4356438e+00  -9.2382388e-01   2.2397233e+00  -1.9227502e+00  -1.4869460e+00  -2.1736967e+00   5.8641387e-01   2.0447524e+00  -6.3025631e-01   2.9300171e+00   2.8568349e+00   2.3712334e+00  -1.1668848e+00  -1.4107151e+00  -5.3425921e-01   2.3845036e+00  -8.7689447e-01   2.5126917e+00  -8.9104945e-01   4.4331207e+00  -2.9097958e-01  -1.5202520e+00  -4.5995668e+00  -9.0896832e-02   5.6545732e-01  -4.1732057e+00   4.1045915e-01  -2.9848290e+00   1.7754006e+00   3.4276500e+00   9.9355844e-01  -1.1309676e+00  -3.3999128e+00  -4.9147881e-01  -3.2767829e-01   3.0054366e+00   1.0103616e+00  -1.9807358e-01  -1.8255463e+00   1.8867068e-01   1.6404671e-01   2.1441137e+00  -6.9523314e-01   4.8642893e-01  -3.0059422e+00   2.5459090e-01  -2.0400966e+00  -2.9765432e+00  -2.4234252e+00   1.1156637e+00  -1.5250324e+00  -1.3784838e+00   4.3077743e-02   6.0832286e-01   1.2099312e-02   2.4028133e-01  -1.7205234e+00  -1.0710489e-03  -1.1855826e+00   2.2579941e+00   2.2908692e-01   2.3062066e-01  -3.2545191e+00   1.9515235e+00  -1.8397573e+00   1.1541943e+00   1.3259503e+00   1.3230058e+00   1.8948451e+00  -2.2467408e+00   1.8126590e+00   1.0100044e+00  -1.3072561e+00   1.4244049e-02  -3.4684251e+00   3.8696471e-01  -3.7233743e+00  -3.1434485e+00   2.9294502e+00   1.3589985e+00  -8.7172993e-01   3.7642434e-01
  -3.6253328e+00   6.0002926e-01  -2.3189151e+00   2.3345843e+00   2.0170053e+00  -2.5546138e+00  -1.7794227e+00  -1.5027435e+00   1.1430603e+00   3.0641865e+00   2.8727373e+00  -2.1828289e+00   1.2286155e+00   1.8605767e-01   6.7473975e-01  -1.7314458e+00  -1.2301705e+00   4.6540025e-01  -1.2315739e+00  -5.3871759e-01   4.5313257e-01  -1.0460791e+00  -5.6994093e-01   8.6497158e-01   3.2728493e-01  -6.5007056e-01   2.0038741e+00   5.5981777e-01  -1.6099542e-01   1.7649075e+00   1.3787047e+00  -2.1340379e+00  -3.9552992e-01   1.9819036e+00  -4.1813729e+00   3.7044835e-02   7.1731814e-01   1.7312734e+00  -4.2122502e+00   1.3829189e+00  -3.6935632e+00   2.4323476e+00   4.8398292e-01   1.6509306e-01  -6.1677030e-02  -1.5824458e+00  -3.2806572e+00   3.5560159e+00  -1.5508325e+00   2.2230993e+00  -1.9157630e+00   1.4645243e+00  -7.1157693e-01  -7.0241284e-01  -1.9014750e+00  -2.7553319e-01   5.7495938e-01  -6.9088134e-02   2.3597946e-01   3.9315583e+00  -1.8784627e+00  -1.6110921e-01   1.3264712e+00  -3.9006711e+00   7.7613176e-01  -1.4998489e+00  -2.2599062e+00   1.4600335e+00   2.3612926e+00  -9.0680978e-01  -2.7529545e+00   5.5695311e-02   2.7560421e+00   1.2162230e+00  -4.2210666e-01  -1.3480591e+00  -4.8301915e-01   7.8160504e-01  -2.4498212e+00   7.5279566e-01  -7.6352512e-01   2.3180946e+00   2.3597469e+00   1.0086170e+00  -4.7642530e-01   2.5213908e+00  -4.4229677e-01  -6.7833738e-02  -1.3917379e-01   4.1256155e-01  -1.3816018e+00   5.2808568e-01  -8.7211516e-01  -1.9635365e+00   1.5811612e-01   1.9319181e+00  -2.9580737e+00  -3.0775446e-01   4.6551727e+00   5.0865510e-02
   8.3703315e-01   4.2294337e+00   2.8825444e+00  -2.3905008e+00   9.2741053e-01   2.0432134e+00   1.8682106e+00   2.0266372e+00   1.4887445e-01   9.9954191e-01   1.5026164e+00  -1.7375387e-01  -1.3467738e+00   1.4230554e-01   1.0068865e+00  -2.0450083e+00  -2.1661266e+00   1.5110720e+00  -3.4128217e+00  -3.8789717e-01  -5.4714899e-01  -4.0834630e+00  -5.3255447e+00  -1.8406061e+00   1.5302179e+00  -8.9478842e-01  -2.6072032e+00  -2.5848287e+00   9.5760606e-01  -4.5673412e-01  -1.5823977e+00  -1.4165467e+00   2.9921651e-02  -2.1525600e+00   2.1672061e+00   3.3091345e+00   1.3207094e+00  -4.5394110e+00   8.8763573e-01   3.3194292e+00  -1.2185722e+00  -1.0511461e+00   4.5128790e-02   4.8651185e-01  -7.4683075e-01  -1.9617068e+00  -2.1421289e+00   2.7001935e+00  -3.5088278e+00  -1.8485118e+00   2.6662017e+00   1.3493737e-01   2.6376359e+00  -3.1587937e-01   1.4836048e+00  -2.2625757e-01   4.1636679e+00   1.3961747e+00   8.4959583e-01  -6.8103413e-01   2.4046035e+00   1.5477037e+00  -2.5439688e+00  -1.8586282e-01   1.5956566e+00  -5.1391084e-02  -1.0185122e+00   7.4612136e-01  -6.4661699e-01   2.4307447e+00   1.2780104e+00   1.2757446e+00   3.7613013e-02   1.2078550e+00  -1.9476004e+00   2.9878643e+00   3.3724066e+00   3.1875378e+00   2.5233956e+00   2.5188515e-01   1.3923222e+00  -2.3086225e+00  -7.4165952e-03  -3.8151558e+00  -8.3496061e-01  -3.3939508e+00  -2.3604542e-01  -1.5428041e-01  -3.4187765e-01  -8.2097419e-02  -2.9313945e-01   1.1754731e+00  -2.5555764e+00   1.3341771e+00  -1.1510072e+00  -2.2816148e+00  -2.1578149e+00  -2.0872607e+00   3.3168198e-01  -3.0637883e+00
  -1.4432206e+00   7.9920403e-01   1.3011426e-01   1.2494031e+00  -7.8229190e-01  -1.5055905e-01   2.0000313e-01   1.1944220e+00  -9.3655409e-01   7.7142778e-01   6.0681829e-01   4.5075119e+00  -2.0880044e+00   2.3370089e+00   6.8926737e-01   4.2877651e+00   1.9211106e+00   2.3001739e-01  -5.6326394e-01   1.3167297e+00   3.0158671e+00   5.2527762e-01   8.8489881e-01  -3.0547410e-01   1.4297886e+00   6.8464244e-03  -3.6078189e+00  -4.0743576e+00   3.5650551e+00   1.6183763e+00   1.1957293e+00   7.3362005e-01  -6.3904595e-01   1.6955093e+00  -1.5248838e+00  -1.2180820e-01  -1.9314251e+00  -5.0880308e+00   5.0474993e-01  -8.7931317e-01   1.4548757e+00  -3.4525727e-01  -2.0253938e+00  -8.0925653e-01  -1.0167596e+00   2.1582974e+00  -1.1482183e+00  -8.2630410e-01   3.7839285e+00  -5.6552415e-02  -4.8579507e-01   5.1439491e-01   2.3593233e+00  -6.0601947e-01   1.1844261e+00   1.0430468e+00   3.0311864e+00  -6.3095296e-01   1.1132652e+00   3.5273754e+00   9.2550484e-01  -2.9901002e+00  -1.4111062e+00   4.9541799e-01   1.7824827e+00   3.5311789e-01  -2.5519589e-01   2.6965678e-01   1.3920072e+00  -1.9290539e+00   1.4427551e-01  -8.3977504e-01   1.5565249e+00   1.0819493e+00   2.7935606e+00   1.8112139e+00  -3.5599567e-01   3.7997515e+00  -1.3930077e+00   2.4263901e-02   2.7362175e+00   9.6570789e-01  -3.0263628e+00  -2.6949763e+00   1.1049345e+00  -1.0940933e-01   9.1512997e-01   2.4664589e+00  -2.5724588e+00  -6.2184351e-01   3.7472603e-01  -9.8472558e-01  -1.5016118e+00   1.5941093e+00   2.5774836e+00  -4.6399700e-01   4.0337757e+00   5.6202907e-01   1.4869585e+00   5.0157083e-01
   3.4023599e+00  -1.3646442e+00  -2.8239182e+00  -1.7992522e+00  -1.6931314e+00   3.4083593e-01   4.3795060e+00   1.5062750e+00  -1.9370343e-01  -1.9325129e-01   2.8837755e+00  -3.6671351e-01  -2.6113799e+00  -3.6911011e+00   7.7363711e-01  -4.7334479e-01  -1.7043553e-01  -9.5034356e-01  -5.5757758e+00   1.9305550e+00  -8.0834142e-01   1.7331539e+00   1.1504538e+00   8.8669045e-01   2.8061636e+00  -9.2994778e-01  -2.9026939e+00   1.4488611e+00  -2.5361054e+00   4.2419645e-01  -1.3124176e+00   1.5219012e+00  -1.4063697e+00   2.5081938e+00   7.4959949e-01   4.4582142e-01  -1.7710909e+00   2.0193619e+00   1.2630919e+00   1.1905656e+00  -4.5680511e+00  -1.9379214e+00   2.1248137e+00   3.8589349e+00  -4.0517624e+00   1.7545176e+00   3.8382222e-01  -8.9804029e-02   5.1057930e-01   2.2606391e+00  -1.6718039e+00  -1.5817683e+00  -3.7769145e-01  -8.2406173e-01  -2.9296790e+00  -9.0251044e-01   9.7802672e-01  -1.4285024e-02   7.8604101e-02   6.8712221e-01   3.2477750e+00  -5.7433379e-02  -9.0938643e-02  -3.4984927e-03   1.3561641e+00   1.3487361e+00   2.6188493e+00  -1.6885319e-01   4.4652348e-01   1.5786933e-01   1.2182394e+00   3.0604614e+00  -1.1670574e+00   4.4499325e+00  -2.3603104e+00  -4.3593066e+00  -1.2635221e+00   2.1154752e+00   8.2313518e-02   4.2005593e+00   7.4229470e-01   8.3703589e-02   2.5586126e+00   1.3419559e+00   6.3696907e-01   1.2432198e+00   1.0762511e+00  -2.0285640e+00  -7.6834757e-01   3.6161140e+00   2.4621453e+00  -6.3006457e-01  -3.4340011e+00  -2.0860814e+00   1.7140790e+00  -2.1827700e+00  -1.0477783e+00   1.1166344e+00  -2.5371789e-01  -3.2608985e+00
   1.2816713e+00  -8.3458185e-02   5.1819760e-01   2.6146119e-02  -2.5410419e-02  -2.9100158e-01   1.8676649e+00  -2.6596107e-01  -4.3813174e-01   1.4756710e+00  -7.0126921e-01   1.1977245e+00  -2.4957251e-01   1.1591399e+00   1.6312549e+00   2.9044493e-01  -5.5036257e-01   1.2029379e-01  -1.8924570e+00  -9.0836240e-01   1.2287728e+00   3.4908576e-01  -1.1036538e+00  -6.6894528e-03  -3.2563558e-01   2.6560541e-01  -1.5025655e+00   2.2520505e+00   1.6205160e+00   6.5154898e+00  -4.4067430e+00  -3.1659704e-01  -1.0289785e+00  -1.8183416e+00  -2.1506200e+00   3.8202424e+00   2.7548939e+00   2.9880954e+00  -1.2749912e-01  -3.5270941e+00  -1.4187445e-01  -6.5067322e-01   2.0793452e-01  -2.3969417e+00   7.5377913e-01   7.0471456e-01  -1.5432945e+00  -2.6830464e+00  -2.7991269e+00   3.6533914e+00  -3.9630161e+00   2.2911157e+00  -2.4099881e+00   1.5706051e+00  -1.8394777e-01   9.6093799e-01  -9.7021856e-01   1.7575037e+00  -3.9439044e-01  -4.3978507e-01   1.2436482e+00  -1.2608640e+00  -2.7591095e+00   2.5237039e+00  -5.1085365e-01   5.2992954e+00  -9.0285987e-01   1.9566357e-01   5.3775151e-01   2.4447508e-01  -2.5290339e+00   1.9529224e+00   1.4180576e+00   4.7346055e-01   1.4192293e-01   2.2591755e+00  -1.9030581e+00   5.9314679e-02   1.1227203e+00   1.6610338e+00   5.4793181e-01  -1.4298262e+00   9.7177475e-01   9.9245016e-02  -1.3315048e-01  -1.7128432e+00   3.7112276e+00   1.5713198e+00   1.1132067e+00  -2.1212878e+00  -8.6938019e-01  -1.8337217e+00  -1.7778303e+00   1.9230791e+00  -1.4256223e-01   2.5674512e+00  -2.5871853e-01  -3.8623849e+00  -6.3015768e-01  -4.4624875e+00
   8.6507989e-02   3.1610380e+00   1.0968417e+00  -3.9786989e+00  -1.5291618e+00  -1.6760729e+00  -1.2717943e+00  -3.1721219e+00  -1.0166535e+00   1.0547234e-01  -3.6773823e+00  -4.1384213e-01   8.5907096e-01  -4.2735010e-01   1.2273568e-02   1.2908133e+00  -2.2121443e+00  -3.2599178e+00  -3.3837349e+00   2.7935284e-01   1.7639946e+00  -2.0193964e+00  -1.0339902e+00  -3.2394145e+00   1.0807759e+00  -3.6126620e-02   3.2184465e-01  -3.6043227e+00  -4.7827679e-01   7.1631547e-01  -7.8508684e-01   4.9436033e-01   2.0744104e+00  -2.5429276e+00   5.3998743e-02  -3.1909439e+00  -5.1587272e-01  -1.4690006e+00  -5.0966364e-01  -2.4790524e+00   1.1047079e+00  -7.5141900e-01   3.2254871e-03   2.7251791e+00   4.7916758e+00  -1.1640899e+00  -8.9665427e-01   1.7118559e+00  -2.0709582e+00  -1.5610223e+00  -4.3566079e-01  -2.7671163e+00  -1.2439849e-01  -2.6658993e+00  -1.6880633e+00   6.1039759e-01  -1.3592036e-01  -3.8164347e-01   8.9021863e-01  -3.5464976e+00  -1.1243590e+00  -2.5519131e-01   1.0267214e+00  -3.1649387e+00  -1.4750201e+00  -7.3962406e-01  -5.0862751e-01  -1.8679107e+00  -2.2257474e+00   1.8569464e+00   1.5294258e+00   7.4139403e-01  -1.5346406e+00   3.2443987e+00  -1.9044154e+00   3.6950726e+00   8.8669592e-01   1.5155690e+00   3.3495759e-01  -2.5902628e+00  -1.8189057e+00   1.0234632e+00   6.5832112e-01   1.4313407e+00  -1.9961802e+00   3.0773295e+00   3.6354590e-01   8.6444791e-01  -2.0554934e+00   1.7607618e+00  -1.3460670e+00  -2.6122645e+00  -2.4735434e-01  -3.7340438e-01  -2.9156871e+00  -1.0829408e+00   3.8361237e-01  -7.7938939e-02   1.1578574e+00   9.4395510e-02
  -1.3596155e+00  -2.1221074e-01   5.8294489e-01  -2.8680405e-01   1.2325828e+00  -5.0017702e-01   2.0746937e+00   1.4893130e+00  -2.4102854e-01   1.5058011e+00   1.3886549e+00   5.7274716e-01   1.2348559e+00  -1.4234687e+00  -4.0850659e-01   1.8831795e+00  -2.2777848e-01  -4.9720414e-01   1.8604509e+00  -2.3053660e+00   1.8181915e-01  -2.1825825e+00  -1.2043010e+00  -2.1529115e-01   1.4728133e+00   5.7616496e-01  -1.3163905e+00  -1.6026659e-01  -2.8082734e-01   4.7222367e-01  -2.6313197e+00  -2.2783918e+00  -6.6670764e-01   2.1463971e-01  -5.8703198e-01   7.7127471e-01  -1.0270385e-01   6.0837845e-01  -3.2071386e-01   4.9608781e-01   1.4128507e+00   1.3085417e+00   2.2286831e+00   5.3069807e-01  -7.7166215e-01   3.7442675e+00  -1.2226594e+00  -1.4279272e+00  -1.4914171e+00  -4.1731707e-01   1.6390250e+00  -1.7698237e+00   5.1955995e-01   1.0895899e+00  -1.7289292e+00  -9.9197699e-02   8.1084237e-02   3.3275668e+00   2.7189422e+00   1.4999115e+00   2.1339051e+00  -1.9252444e+00  -2.4583036e+00   1.9857553e+00  -1.3336080e+00   1.3767550e+00   1.4148746e-01   5.5505340e-01  -2.4557598e-01   2.6045591e+00  -7.1447290e-01  -2.8234820e+00  -1.9269750e+00   3.6133247e-01   8.3694417e-01   8.3860557e-01  -2.5196637e+00   3.9622430e+00  -4.7648642e+00  -4.9482371e-01   2.4951939e+00   1.2904133e+00   1.5250633e+00   3.8364932e+00   3.6987367e-02  -3.5848365e+00  -3.0865429e-01  -1.2142698e+00   2.2686039e+00  -4.8372268e+00   2.9463961e+00  -1.5587641e-01  -3.0526246e+00  -2.1749050e+00   8.1103518e-01  -2.0984839e+00  -1.1704155e+00  -5.0165209e-02   6.0104031e-01   2.7527991e+00
  -2.8994206e-01   2.3763494e+00   6.7507945e-01   1.3992771e+00  -1.6864402e+00  -3.6392847e-01   2.2279040e+00  -3.0814399e+00   2.9108608e+00   2.8979528e+00   7.2444467e-02   8.6294985e-01  -1.7220381e+00   9.8925678e-01  -4.0104553e+00  -1.7176723e+00   1.9626699e-01  -1.1004700e+00  -1.3631202e+00   2.0069713e+00   4.0300725e-01  -1.1626435e+00  -5.3677198e-04   1.2903683e+00   1.2278442e+00  -8.8475998e-01   2.0738426e+00   1.9591079e-01   1.0727882e+00  -2.5117546e-01  -1.5540451e+00  -1.1624856e+00  -1.7452377e+00  -4.8334683e-01  -2.8687051e-01   8.3685380e-01   5.5752388e-01   1.4276810e+00   8.4004651e-01   1.8606233e+00   2.4800475e+00   1.0573549e+00  -1.5549512e+00  -3.0824275e+00   9.3580793e-01  -5.5388465e-01  -2.4200523e+00  -2.1320756e+00   8.1898103e-02   9.9746695e-01   5.1739420e-01   2.9930876e+00   1.1118889e+00   4.6388022e-01   3.6493293e-01   2.2085147e+00  -2.6164468e-01   6.5274964e-02   2.1365112e+00   2.1226204e-01   4.3893267e+00  -1.2927819e+00   2.0156246e+00   9.3211277e-01  -2.3734429e+00   5.8226610e-02  -1.0730611e+00  -1.3872426e+00   2.5380983e+00  -1.6846921e+00   1.7633640e+00   9.5830556e-02  -1.0813041e+00  -1.1412942e+00   1.3875632e+00  -1.3131309e+00   3.1611866e+00  -2.4144994e+00   1.9491199e-02  -2.3227271e+00   9.4510630e-02  -1.1661199e+00   4.5343275e-02   1.4878460e-01  -9.6995739e-01   1.2454908e+00  -2.0426285e+00  -2.2943192e+00   6.7210361e-01  -4.3012051e-01   2.0218764e+00  -6.6147643e-01  -1.7515699e+00  -7.2994157e-01  -3.2469992e-01  -4.3110082e-01  -2.9919365e+00  -1.0513623e+00   3.4724591e-01  -8.3521565e-01
  -2.8566986e+00   5.4500081e-01   2.7188704e-01   5.3766817e-02  -2.7351485e+00  -3.5641788e-01  -2.5026264e+00  -4.8682194e+00  -2.3514122e+00  -2.1339760e+00   1.9978983e+00  -4.3228113e-01  -5.1417130e-01   3.9033094e-01  -1.0974593e+00   3.8523757e-01  -6.8809662e-02  -2.7010343e-01  -3.0224887e+00  -1.6162469e+00  -8.0629909e-01   8.5438942e-01   3.7636267e+00   1.2508746e+00   9.7271706e-01   1.5786020e+00   1.6579548e+00  -6.1499592e-01   1.5156965e-01  -1.0039590e+00  -8.7920183e-01   8.7344568e-01   8.1987059e-01   2.8657864e+00   6.2070620e-01   9.0883996e-01   1.3363057e+00   7.4869084e-02  -3.3471305e+00  -3.5670931e+00  -3.4969473e-01  -6.9975329e-01  -6.1005741e-01  -1.6975199e+00   1.9157612e+00  -1.6540242e+00   1.3477514e+00  -1.8240313e+00  -2.9759646e-01   1.4954342e+00   2.4296509e+00   2.9472259e-01  -5.2563705e-01   1.3159223e+00  -2.2932702e+00  -7.9999377e-01  -1.9545707e-01  -2.8146898e+00  -2.1662318e+00  -5.5152788e-01  -1.8747702e+00  -1.5415041e+00  -4.5326613e-01  -4.7459124e-01   3.4810666e-01  -3.5866876e-01  -7.3843038e-01  -3.8975972e+00   1.6831714e+00   3.8678454e-01  -3.6920183e-01   1.1837402e+00  -2.5447176e+00   4.8587119e-01   1.6772254e+00  -2.6947626e+00   8.1147298e-01   2.5482813e+00   2.5142274e-01   1.9225550e+00  -2.0946716e+00   3.0005589e+00   2.7299930e+00  -2.2775226e+00   1.7846006e+00  -3.8668921e-01  -2.9837913e-01   3.5492152e+00  -1.2150510e+00  -8.3567826e-01  -1.8793957e+00  -1.4644151e+00  -1.1749158e+00   1.0748224e+00  -3.5739429e-01   1.2859192e+00  -3.0980228e+00  -1.0604892e+00   5.7205923e-01   2.6066922e+00
  -8.9910883e-01   2.1961147e+00  -1.3700791e+00   9.4291909e-01  -2.4221755e-01   1.2974078e+00   4.1819325e-01  -7.9606589e-01   2.8959285e+00  -7.8620065e-01   1.0652989e+00  -1.4578175e+00  -2.1352049e+00  -1.7654649e+00  -4.5037431e-01   2.9579748e-01   2.1961099e+00  -6.7390454e-01  -7.3717106e-01  -4.0847142e+00  -1.3246562e+00  -8.7573504e-02   6.7221517e-01  -2.9368227e+00  -8.3609800e-01   2.1710038e+00  -1.1260090e+00  -2.0911631e+00   1.1693947e-02   2.6982823e+00   4.7196437e-01  -1.2870453e-01   3.0933023e+00   2.1409302e+00   8.3355529e-01   6.1590507e-01  -5.4623948e-01  -8.3040825e-01  -2.5200011e-01   7.1520015e-01  -4.2425312e+00   2.3547630e-01   3.1111839e+00   6.2643584e-01   6.6733774e+00   2.0620606e+00  -7.5041328e-02  -3.1620330e-01   2.4057079e+00   3.9564382e+00  -5.5597492e-01  -4.1579776e+00   2.1737641e-01   1.5342560e+00  -1.1316038e+00  -3.4973543e-01  -8.0176990e-01  -1.2997803e+00  -3.3995545e+00  -2.4621909e+00  -7.5431320e-01   3.3391296e-01   1.6428790e+00   1.8758210e+00  -1.5937194e-01  -1.9265734e+00  -2.0646633e+00  -4.1439778e-01  -9.2055882e-02   3.3619901e+00  -1.6838509e+00   2.8339165e+00  -2.0774715e+00  -1.3021844e+00  -2.9220826e+00  -1.4658904e+00  -3.8854579e-01   1.6221804e+00  -3.6607707e-01  -2.2508437e+00   1.0349075e+00  -5.5983893e-01   4.4346745e-01   6.6014539e-01   4.7254874e-01   1.4775244e+00   1.0009976e+00   2.3740834e+00   3.9892327e+00   1.0210459e+00  -2.5819941e-01  -8.4736110e-01  -1.2352534e-01  -2.0349545e+00  -2.0813043e-01   1.2608883e+00   3.5834976e+00  -8.8856107e-01   3.2579672e-01  -3.0936522e+00
   2.3917872e-01  -2.4351522e-01   3.9297877e-01   1.3019444e+00  -1.7958320e-01   2.6835826e+00   4.1612172e+00   3.3925458e-01  -5.9577020e-01   2.2114812e+00   3.8225653e-01  -1.2099987e+00   9.5513556e-01   1.4531373e+00   2.9321939e+00  -1.0534095e+00   8.6615292e-01  -3.7217287e-01  -1.6993877e-01  -1.9091766e+00   1.5212074e+00  -2.2584683e+00   9.5550939e-01   1.5249518e+00   2.9870858e+00  -3.6143860e+00   1.0628648e+00  -1.9476440e+00   1.2947462e+00  -8.5427144e-01  -9.8126036e-01  -6.9758791e-01  -1.5728422e+00   9.8366399e-01  -6.4462857e-01  -4.0993988e-01  -2.8905026e+00  -5.3696008e-01  -3.6065116e+00   3.1361860e+00  -4.8252526e-01  -1.6616395e-01   2.7200743e+00   1.2390784e+00  -1.6851291e-01   1.5073454e+00  -2.3322940e+00  -1.9983495e+00  -6.4562003e+00   3.1887247e+00  -1.9809138e+00   2.8695119e+00  -9.9806828e-01  -1.9095358e+00  -1.7452635e+00   8.1119684e-01  -1.1165520e+00   2.7445925e+00   5.1149282e-01  -6.7804204e-01  -2.5153059e+00   8.9697846e-01  -1.7605492e+00  -1.7640187e+00   1.1872824e+00   2.2050634e+00  -2.3422826e+00  -1.0693724e+00  -7.7390147e-01  -1.0753554e+00   3.7531781e-01  -2.5528015e+00   2.7994926e+00   4.8167218e-01  -9.1519597e-01   3.3664914e+00   1.0460815e+00  -1.4909126e+00  -1.8893422e+00   3.2538669e+00   2.1381566e+00  -4.5294129e-01   2.9342530e-01  -2.6065955e+00  -3.9870565e+00   1.2327530e+00  -6.6892620e-01  -2.1761362e+00   4.4733882e-02  -2.5942726e-01  -1.3869681e+00  -7.9172039e-01   2.2088724e+00  -9.1407538e-01   2.8272486e+00   2.1070203e+00   2.7209510e-01  -1.6187684e+00   7.3681006e-01  -2.8247262e+00
   2.5814009e+00  -1.3080653e+00   3.5223518e+00  -2.0423164e-01   1.5682998e+00   1.3056029e+00   1.3280014e+00   7.8332956e-01   3.9954195e-01   2.4078016e+00  -1.5170030e+00   3.8958599e+00   1.1443168e+00   1.3119305e+00  -5.2389972e-01   8.4672494e-01   4.3732556e-01   9.6603435e-01   7.3131317e-01   2.6493002e+00   2.8006487e+00  -1.9539816e+00  -6.3723404e-01   1.0614317e+00   9.6923802e-01  -1.9575350e+00   4.4375651e-01   4.6239503e-01  -1.6444413e+00   6.1773822e-02  -9.2959838e-02   1.7766996e+00  -2.0468179e+00   6.3061246e-01  -1.9236618e+00  -2.1180911e+00   3.5035649e-01   1.1390392e+00   2.8652187e+00  -9.6058380e-01  -2.4344836e-01   1.7336033e+00  -1.1195795e+00   2.6908569e+00  -2.4846459e+00  -1.4326802e+00  -2.0942222e-01  -7.6590194e-01   9.4544362e-02   1.1112109e+00   3.9649249e+00  -8.9529660e-01  -8.0512239e-01  -9.1789556e-02  -3.0516174e+00  -2.4333028e+00  -1.6860667e+00   3.9353012e+00  -4.6775322e+00  -1.1622963e+00  -3.6725701e+00  -1.6911400e+00  -1.4719542e+00   2.5141879e-01   1.6815885e+00  -1.9163509e+00  -2.6251413e+00   8.1290175e-01  -1.0846679e+00  -3.9033394e+00   6.9699114e-01  -4.4507074e-02  -2.3728537e+00  -6.9118916e-01  -1.4310572e+00   5.2701807e-01  -2.8276714e+00   4.2851249e-01  -6.9947698e-01  -1.4264780e+00   2.3458369e-01  -8.0730815e-01  -1.2767199e+00   4.3663755e+00   1.1243977e+00   1.1725366e+00   2.2281389e+00  -3.1938567e+00   1.4505410e+00  -3.0815277e+00  -2.0874106e+00   1.7884256e+00   7.7917951e-01  -1.2678155e+00  -1.4820786e+00   1.9290908e+00   1.0042185e+00  -1.2075793e+00   1.5152281e+00  -4.8492042e-01
  -1.1056494e+00   1.2897311e+00   7.3493642e-01   1.2228038e-01   4.7318399e+00  -1.8602905e+00   3.9208239e+00  -1.1007744e+00  -2.0013483e+00  -4.4082795e+00   1.5045302e+00  -1.2347410e+00  -1.1337232e+00  -9.2889127e-01   3.8350021e-01   7.5375932e-01  -8.5772492e-01  -5.2837511e-01   2.3746218e+00   5.1276016e-01   2.1625805e+00   6.7722607e-01  -1.7279987e-01   1.3547643e+00   1.7979886e-03   5.5384103e-01   2.2056503e+00   3.7598746e+00   2.1860565e+00  -2.4978108e+00  -1.2527023e+00   7.3445179e-01  -1.6435639e+00  -7.8360598e-01   1.3627599e+00  -8.8050613e-01   3.1284579e-01  -1.7408771e+00  -1.0544070e+00  -5.2467955e-01  -4.0088041e+00   1.9891009e+00   3.6837304e+00  -1.2359858e-01  -4.0563142e+00  -2.3264390e+00   2.8949597e-01  -2.3432902e+00  -9.1247263e-01  -1.4429975e+00  -2.8612853e+00  -2.4001988e+00  -3.3168393e+00  -2.9879508e-01  -5.9671901e-01   4.6828849e-01  -2.7485240e+00   4.3642932e+00   1.1850490e+00  -1.9443288e+00   9.1249353e-01   1.4881500e+00  -1.0873578e+00  -1.5529442e+00  -1.7423524e+00   1.9959126e+00  -7.9100457e-01   2.4462562e-01   2.4412464e+00  -1.7708326e+00   4.1477732e-01  -1.2077719e+00  -7.2560884e-01  -1.5441493e-01   4.0314594e-01  -1.5652585e+00   1.0949985e+00   1.1713371e+00  -2.3192651e-02  -2.5091980e-01  -9.0142392e-01   2.5214921e+00  -1.1874288e+00   2.3634939e+00  -1.1951413e+00  -2.4661332e+00  -2.4767247e+00  -7.1366825e-01   1.5989168e+00   5.5241481e-01  -1.8994641e+00  -3.3724697e+00  -9.2508910e-01   5.5399333e-01  -8.2540076e-02  -2.1097796e+00  -1.5708734e+00   1.9130336e-01   1.6733236e+00  -6.6326560e-01
   1.7416270e+00   1.8439658e+00  -1.3249858e-02   2.6228706e+00   3.8942473e+00   2.5777677e+00  -5.7184512e-01  -9.3061766e-01   4.6912357e+00  -2.2888833e+00   3.3296708e+00  -8.1668697e-01  -1.1647188e+00  -8.4579080e-01  -1.1479807e-02  -1.5207397e+00  -1.7114300e+00   7.3092968e-03  -2.2007767e-01  -1.6041651e+00   2.4265590e+00  -2.2418082e+00   1.5848502e+00  -2.8758180e+00   1.6697257e+00  -1.2524908e+00  -2.8605381e+00  -1.0082041e+00  -1.7405684e+00  -2.7656728e+00   1.7534567e+00  -1.4448655e-01  -3.9062102e-01   9.1062645e-02  -5.1903251e-01  -2.7220061e+00  -1.3419657e+00  -8.8643354e-01  -1.4871280e+00   1.5140144e+00   4.4242244e-01  -9.8537502e-01   2.3381110e+00   3.8812272e-01   2.7864442e+00   1.4437868e-01  -3.3892100e+00  -2.3506882e+00   3.0956051e+00   2.5292048e+00  -1.6030443e+00   1.0374672e+00   9.0164771e-01  -1.4665286e+00   1.9771322e-01  -1.1673504e+00  -4.8021321e-01  -2.6614171e+00   4.6860168e-02   3.4656188e+00   2.7234437e+00   4.2719717e-01   3.7410074e-01  -4.5170481e-02   2.3281272e+00  -5.4156644e-01  -1.0893261e+00   2.4780273e+00  -3.0966749e+00  -2.3204003e+00   2.8432725e+00   1.9136952e+00  -3.2071644e+00  -9.2668063e-02   6.4905238e-01  -2.0517351e+00   2.7924444e-01  -1.9913459e-01   2.7160407e-01   1.5392842e+00  -3.2894567e+00   5.1700636e-01  -1.5206242e+00  -1.1470300e+00   2.1261590e+00   1.8476341e+00  -4.7154966e-01  -1.1575933e+00   2.0766392e+00  -2.4723744e+00   3.8799319e-01   2.5081255e+00   3.9394000e+00  -1.5134956e+00  -8.5263929e-01   8.6069425e-01   3.5758894e-01  -1.5819056e+00   8.0949331e-02  -2.0748273e+00
  -1.4129610e+00   5.4784330e-01  -3.1659379e-01   4.2061542e+00  -1.8550174e+00   6.5288274e-01   3.8163191e+00  -6.8425440e-01  -1.9398452e+00  -3.3520844e-02   2.6985221e+00  -2.0578991e+00  -3.4209447e+00   1.1618910e+00  -2.2282070e+00   2.3550090e+00   1.3746378e+00   1.2258497e+00   3.7502481e+00  -2.6027916e+00  -1.9936223e+00  -2.9348075e+00   5.2683037e+00  -1.9563058e+00   9.2216358e-01   2.7831970e+00   3.2133179e+00  -4.1677911e-01   8.8769784e-01   2.2302576e+00   1.3046545e+00  -9.4408625e-01   4.6887205e-01   6.1499815e-01  -1.1730844e+00   1.3400152e+00  -2.0037767e-01   7.5316846e-01  -1.5407353e-01  -2.6724140e+00  -1.1501620e+00  -1.5931108e-01  -6.4687077e-01   9.8631899e-01  -5.8463079e-01   1.8158536e+00  -2.3479219e+00   1.5471097e+00  -1.8414623e-01  -8.7895216e-01  -8.2308794e-01  -4.2629681e-01   2.5913000e+00   4.2021720e-01   2.5042875e+00   2.4014381e+00   8.9159728e-01   2.2467662e+00  -2.5408545e+00  -5.8856681e-01  -9.8153346e-01   2.7003575e+00  -2.2052701e-03  -1.4086747e+00  -1.1096009e+00  -1.1704708e+00   6.4767843e-01  -2.9401734e+00  -9.9754866e-01   3.2178240e+00   1.2121681e+00   3.2870581e+00  -8.3512081e-01   3.4643210e-01   5.6362940e-01   2.2783599e+00  -8.9708686e-02   9.0131293e-01  -9.9842987e-01   2.7833320e+00  -1.0217856e+00  -5.5404110e-01   2.2724865e+00   1.4539145e+00   3.7160888e-01  -2.6609323e-01   2.8599042e+00  -1.5569010e+00   2.2752217e-01  -5.2050926e-01   7.1892915e-01   2.2804410e+00   1.1822236e+00  -1.9774889e-01  -2.4056871e+00  -1.4750390e+00  -1.0352190e+00  -1.3348846e+00   2.6246402e+00   3.4698045e-02
   1.5198122e+00  -2.8776375e+00   2.2446193e+00  -1.5048056e+00   2.6189869e+00  -3.8010554e-01   2.6013232e+00  -1.9480951e+00   9.1556569e-01  -4.3646603e-01   9.3784493e-01  -3.4874402e-01  -6.8050237e-01   6.9997166e-01  -2.6348650e+00   1.8531845e+00   6.2199844e-01   5.6440080e-01   1.3434492e-01  -3.0260999e+00   5.0791373e+00  -1.1858226e-01   1.3963158e+00   6.5489410e-01   1.8096868e+00   8.4982685e-01  -2.5641597e-01   1.0173210e+00   1.2521488e+00   1.7706843e+00  -2.0362326e-01  -2.8438116e+00  -1.0438121e+00   4.2788150e-01  -2.7732657e-01   7.6535096e-02  -9.1199008e-01   4.1283349e+00   1.4074938e+00   8.4406638e-01   2.8832967e+00  -3.7440043e+00   3.3756347e-01   8.7990210e-01   1.2914703e-01  -1.1420544e+00  -1.6712286e+00  -1.6022127e+00  -1.8932795e+00   1.7181450e+00  -2.1357233e+00   3.1722121e-01   1.3901722e+00  -9.0038836e-01  -3.3843512e+00   1.1221438e+00  -1.0169622e+00   3.5004617e-01  -3.4131705e+00  -3.5276229e+00  -7.0806577e-01  -1.8929489e+00   1.1773104e+00   3.5190637e+00  -2.3234824e+00   6.3728587e-01  -3.2477411e+00   8.3342546e-01  -7.5620695e-01  -2.9287390e+00  -1.8595801e-01  -1.6332033e+00   2.7215428e-01  -1.7841032e-01  -1.8402803e+00  -2.5939773e+00   5.4493166e+00  -9.7546135e-02  -6.1581949e-01   1.2390439e+00   1.6421956e+00   1.8972553e+00  -9.0959078e-01   1.9713057e-01   3.2173262e+00  -9.3263857e-01   1.9510801e+00   2.6774426e+00   2.6932640e+00  -3.5262088e-01  -1.4254176e+00   1.1147459e+00  -3.0126277e+00  -8.0873520e-01   3.0088685e+00   8.0491351e-01  -7.2318211e-01  -8.5380883e-01  -1.7715037e+00   2.1411585e+00
   2.3955594e+00   1.4086927e+00   3.2129241e-01  -1.5318143e+00   2.7794554e-01   3.7751131e+00   6.1095867e-01  -1.0483055e+00  -1.1702303e+00   1.8310097e+00   2.3353785e+00  -1.5860528e+00   7.9432918e-01   1.1131830e+00   1.0593620e+00  -2.6745521e+00   1.8749899e-01  -2.4812214e+00   1.2190906e+00  -1.3183370e+00  -2.3439850e+00  -4.0812620e-02  -2.6181687e+00   2.0034465e-01   2.6024272e-01   4.1692549e+00  -4.5911481e-01   9.7902752e-01   9.5216326e-01  -5.2299107e-01  -1.5081522e+00   1.0303639e-01   2.5860040e+00  -2.1275333e+00  -7.6292018e-01  -5.0756105e-01   1.2132164e+00  -3.2709761e-01  -1.5408932e-01   1.2096309e+00  -2.3683829e+00   3.0976697e+00   6.2675594e-01   3.3449738e-02   1.5564605e-01   1.5563633e+00   2.1679663e-01  -1.2129948e+00  -1.3587169e+00  -2.4111879e-01   1.7596752e+00  -2.4163742e-01   3.0191059e-01  -6.5643280e-01   1.0762663e+00   5.2454152e-01   1.1744744e+00   1.7898739e-02   6.9926278e-01   1.4659962e+00   3.8905693e+00  -4.4293317e-01   1.4150448e+00   1.9579450e+00  -1.8153500e+00  -6.6433421e-01  -1.7807809e+00  -3.5648791e-01   3.0342889e+00  -2.0820133e+00   2.4572228e-01   5.2584005e-01   1.5042642e+00  -9.9678319e-01   2.2409644e+00   2.1423366e+00   3.2077022e+00   1.6520622e+00   3.4758301e+00   2.4815260e+00   1.6364111e+00   1.9251102e+00  -1.1535306e+00  -2.2965288e+00  -1.3420724e+00   1.0619549e-01  -7.5303060e-01   1.4973990e+00  -3.6538931e-01   7.8534273e-01  -2.3459894e+00   1.4765793e+00   2.2273737e+00   9.2524747e-01   1.5166037e+00  -2.0166630e+00  -1.1575051e+00   2.5356469e-01   1.5506351e+00   3.4761538e+00
  -8.7481772e-01  -5.2751386e-01  -1.1858583e+00   1.6236539e+00  -8.0629119e-01   1.7666742e+00   1.0869082e+00   2.4792431e+00  -1.7661341e+00  -1.4981895e+00  -1.4419297e+00   1.9244569e+00  -2.2497711e-01  -1.2291686e+00   1.1124648e+00  -2.3925669e+00  -1.2056979e+00  -1.8494286e+00   3.9309137e-01  -2.4943206e+00  -4.7851924e+00   1.4303192e+00  -8.5341789e-01   1.0345515e+00  -3.8004100e+00  -3.9165054e-02  -1.0502950e+00   2.2199270e+00  -4.6630065e-01   2.3781680e+00  -1.0116284e+00  -1.3015996e+00   6.6097580e-01  -1.3759433e+00  -9.2599034e-01  -5.9939684e-01   1.3948115e-01  -2.1468367e+00   3.7132882e-01   6.1730740e-01  -4.4466620e+00  -1.2641181e+00   2.6075028e-01  -1.6695188e+00  -3.1531780e+00  -2.2642886e+00  -1.0003814e+00   3.4049736e+00   5.6309156e-01   1.8614207e+00  -4.4294278e+00   8.9963511e-01  -3.5872130e-01   7.6212706e-01   1.5004564e+00  -5.3785210e-01  -3.7784692e-01  -3.9842365e+00  -2.4394315e-01  -4.2885096e-01   1.7717446e+00   1.5151922e+00  -1.9091317e+00   5.9100328e-01  -2.5708121e-01  -5.1529373e+00  -3.8327645e+00  -1.2704551e+00   1.2497314e+00   1.0770190e-01  -3.3258728e+00  -9.9414702e-01   4.7807586e+00  -1.1767247e+00  -1.5540346e+00  -7.6117318e-01   1.0842475e+00   1.0124065e+00  -1.9703072e+00   2.9964962e+00  -1.5030442e+00  -1.2307723e-01   2.1837837e-01   1.3151156e+00   1.1194429e+00  -3.3047172e-01  -1.3276846e+00  -1.1916150e+00   1.2550055e-01  -7.6695664e-01  -3.7395524e-03  -1.8203198e+00  -1.2655706e+00   1.5749139e+00  -3.4253044e-01  -3.6302158e+00   3.5143882e-01   3.8813952e+00  -2.2400873e+00  -1.3869039e+00
   5.3695356e-01   2.5615227e+00   5.3399942e-01  -3.2913676e+00   1.3002215e+00   7.0690214e+00  -1.6462489e+00   3.3646593e+00   2.4224656e+00   1.3669926e+00   6.1289991e-01   1.4747354e+00  -2.4866334e+00  -2.0181666e+00  -3.6636782e-01   2.2842057e+00  -1.1357539e-01  -1.0855140e+00   1.3581525e+00  -4.2611256e+00   4.1238274e-01   1.4947520e+00   8.9953895e-01  -5.2477369e-01  -7.1853402e-01  -3.2313324e+00   1.6808261e+00  -3.3166711e+00   2.9877141e+00  -2.0095383e-01   1.2196193e+00  -7.5905430e-01   2.4842307e+00  -2.8342037e-01   1.0237519e+00   7.2847037e-01   2.2820247e+00  -3.4512191e-01  -2.4176043e+00   1.8495799e+00  -3.0407813e-01  -2.2486670e+00   2.4736639e-01   5.4861784e-01   3.0962575e+00   2.2361661e+00  -3.4263591e+00   7.8942644e-01   7.3055413e-02  -1.5091212e+00  -2.3196078e+00  -7.7443455e-01   8.1403969e-01   7.9688345e-02   6.7500011e-01  -1.7340466e+00  -1.4526225e-01   3.7530807e+00  -1.5721534e+00  -1.4416003e+00   4.3827477e-01  -1.2147702e+00   3.0798090e-01  -3.6791964e+00  -6.6296257e-01  -2.6779667e+00  -1.6995149e+00   5.4634218e-01   3.3121195e+00  -2.1504837e+00  -1.9612055e+00   8.9204898e-01   1.0803419e+00  -3.5924719e+00  -1.6896966e+00   1.1296816e+00   3.3494751e-01   3.1466844e+00   8.5308335e-01   4.4206408e+00  -2.3590740e+00   1.8285803e+00   4.5105598e+00  -2.1435231e-01  -8.1489130e-01   8.0203648e-01  -3.6235046e+00  -1.7996092e+00  -2.2852420e+00  -1.9999089e+00  -1.0787284e+00   8.0049544e-01   1.5197724e+00  -3.1031982e+00  -2.9126200e+00  -1.0718050e+00  -3.2174222e-01   7.5333790e-01   1.8707597e+00   1.2395192e+00
  -7.7965591e-01  -5.1450724e-01   1.8624788e+00   1.6908393e+00   5.0602924e-01  -1.0256436e+00   1.4702150e-01   4.9518481e-01   3.5620983e+00  -1.0980806e+00  -1.7295549e+00   3.7035144e-02   7.7998513e-01  -5.5899045e+00   1.5976661e+00   1.2700535e+00   6.2298632e-01   1.3357952e+00   1.6869534e+00  -2.6330621e+00  -9.3469222e-01   4.8498277e-01   1.3308398e-01  -6.4770756e-01   2.0348286e+00   1.0830146e-01   3.0925064e-01   1.4237599e+00  -3.1092951e-03   1.1374016e+00   4.0201242e+00  -3.0317968e+00   1.2035508e+00   3.4365290e+00   6.2792013e-01   9.2582800e-01  -6.7115869e-01  -2.5379918e+00   7.3603798e-02  -1.4626260e+00  -5.6922142e-01  -1.3900028e+00  -5.1686787e-01   9.5802430e-01   4.0802518e-01   6.1958848e-01   1.4208865e+00   2.8289248e+00  -2.5989340e+00  -3.6147306e-01   1.5583619e+00   1.6176088e+00  -1.3711947e-01  -4.1096299e-01  -1.6270985e+00   4.0184366e+00  -8.4990143e-01  -4.8785188e-02   3.8728805e+00   7.9789112e-01   1.0830251e+00   2.1938659e+00  -1.0080707e+00   2.4790021e-01   1.9648059e+00  -2.3295517e+00  -1.1100634e+00   4.1469870e+00  -5.5863875e-01   1.4738951e+00   1.1889098e+00   2.8191915e+00   2.3044634e+00  -1.5763766e+00  -6.7521940e-02   2.1621882e+00  -1.3894922e+00  -3.4747772e+00  -2.0156200e-01   1.4019450e+00   2.3507930e-01  -1.1475716e+00  -1.2960147e+00   4.4228820e-01   5.3451511e-01  -2.2646439e+00  -1.8510113e+00  -1.3881901e+00   5.2133893e-01   1.7469882e+00   2.2705174e+00   1.8688005e+00  -2.7691044e+00   1.2121014e-01   8.9163239e-01  -1.4232438e+00   3.2551897e+00   4.0489383e+00  -1.1844946e-01  -6.9075746e-01
  -1.0064733e+00   8.8072326e-01   1.8159290e+00  -1.5369103e+00   5.4492504e-01   2.8608315e+00   5.2485803e-01  -1.4062966e+00  -1.3989518e+00   2.6890775e+00   1.0815771e+00   1.8954289e+00   8.8941189e-02   9.0710891e-01   2.6019368e+00   7.4235321e-01  -3.3432789e+00  -2.8303824e+00   5.0747481e+00   1.1173431e+00   3.6825753e-01  -2.1856037e+00  -2.5027232e+00   2.0714698e+00  -1.0855838e+00  -5.3504416e-01  -3.0833340e+00   1.1476533e+00   1.5874011e-01   5.1687090e-01  -2.4783362e+00  -6.4490443e-01   2.8833207e-01   2.2072135e-03  -1.4256119e+00   3.7111119e-01  -9.0763219e-01   3.5553715e-01  -2.8209195e+00  -7.9067302e-01   2.0495457e+00  -8.8431672e-01   3.3023385e-01  -5.4430842e-01   2.1430301e+00  -3.5447909e+00  -2.8097362e+00  -1.9397121e+00   1.7868314e+00   4.4005667e+00  -3.0854678e-01   1.3228427e+00  -1.9072943e-01  -3.3485293e+00   9.2122281e-01   1.0314144e+00  -3.5188862e+00   3.0818945e+00  -1.0513424e+00   1.9965911e+00   1.8258442e+00   4.4808345e+00  -3.7686979e-01  -5.0821017e-01  -1.4089760e+00   2.2621836e+00   4.3612819e-01  -7.2944423e-01  -3.9904521e-01   1.5438655e-01   1.3437502e+00  -1.4725185e+00   1.3364525e-01   8.8390504e-02   3.3708934e+00   1.9941287e+00  -5.7061820e-01   1.7797824e+00   7.5042248e-01   1.6613348e+00  -1.5424948e+00   1.7188044e+00   1.6427152e+00   5.6837811e-01   1.3421420e+00   9.3726444e-01   6.1696778e-01   1.7789413e+00   3.0518826e+00   2.1900071e+00   8.1586088e-01  -2.1357324e+00   1.7228159e+00   2.3658794e+00   4.8305422e+00   7.2833080e-01  -8.5735794e-01   2.4375096e+00   1.8517315e+00  -1.9964690e+00
   6.2554924e-01   5.8491944e-01   1.1559034e+00  -1.6825124e+00   2.7844742e+00  -2.6981867e+00   6.5174147e-01  -1.2480379e-01   6.5073864e-01  -1.8067969e+00  -6.0151657e-02   6.0044070e-01   2.1212911e+00  -5.9973086e-01   2.4827163e+00  -6.2355057e-01  -3.2365933e+00  -6.6286676e-01   2.4871137e-01  -2.2277153e+00  -2.7981001e+00   2.3491319e+00  -1.8991849e+00  -3.4292215e+00  -4.3645010e-02  -1.9348384e+00   3.1354695e+00   8.7480974e-01   1.2444770e+00   3.0283146e+00  -2.0931981e+00  -5.1910159e-01   6.1112369e-01  -1.4938494e-01   2.2942348e+00   2.8325413e+00  -1.4709361e+00  -4.2669292e-01  -1.7680355e-01  -3.9539730e-02   1.5631172e+00   2.3133942e+00  -2.3032165e+00   9.0879553e-01   2.5124615e-01  -4.0929793e-01   3.5830030e-01  -7.9878518e-01   9.5731220e-01   4.8998261e-01  -9.1752346e-01  -7.6272485e-01  -2.6884851e+00   7.9992021e-01   1.2108748e+00  -1.3099030e-01   1.5193515e+00  -5.7580718e-01  -3.5825415e+00   4.5675150e+00  -1.1343217e+00   6.8677258e-01  -1.8258729e+00  -8.5068389e-01   7.4228924e-01   1.6691333e+00  -2.2446464e-01  -5.0516485e-01   2.3225775e+00  -2.3362216e+00   3.6204357e+00   2.9888268e+00  -3.5789518e-01  -2.8175682e-01   1.4438937e+00  -9.7379318e-01  -7.6938852e-01  -2.6158628e+00   2.5159154e-02  -2.0678901e-01   2.7470290e+00  -1.2234945e+00  -1.2324834e+00   2.3854283e-01   1.0314964e+00  -1.6643057e+00  -1.1019994e-01   5.9296485e-02  -1.7109940e+00  -2.1616815e+00   2.0968159e+00   4.1287981e-01  -5.2707181e-01  -8.1757247e-01   2.2574850e+00   4.2164862e+00   1.0267791e+00  -4.2354804e-01  -3.7368374e+00   4.9491320e-02
   5.1953733e+00  -2.1378764e-01   3.1905804e+00  -9.7219200e-01   5.2254472e-01   2.8795516e+00  -1.8880523e+00   7.6355242e-01  -3.9657592e-02  -1.1136312e-01  -2.4393886e-01   1.1789441e+00  -5.2045672e-02  -2.0649705e+00  -2.6918366e+00   3.9748032e-01   8.4719428e-02   3.2249506e+00   3.7846132e+00   1.3024863e+00  -3.8401701e+00  -3.2525023e+00  -1.2980601e-01   1.0546738e+00   1.3229566e+00   3.5992258e+00  -1.7398793e+00  -2.5985882e+00  -3.2959003e+00   6.0333626e-01   8.9567081e-01   3.9637188e-01  -1.1865523e+00  -1.0645776e+00   7.7546573e-01   3.2784815e-01   2.0355195e-01  -1.9780010e+00   1.2121151e+00  -1.9791386e+00  -7.5908769e-01  -2.8624738e-01   4.2891496e+00  -6.5073400e-01  -8.8616038e-01  -2.3017578e+00   1.4815686e+00   9.6510725e-01  -6.1233229e-01   2.2234449e+00  -1.1311490e-01   1.4068677e+00   1.8849227e+00   4.3235392e-01   1.8974414e+00   6.5476508e-02   6.7340234e-01   9.2340013e-01  -4.5600585e+00   1.7264066e+00  -4.8597353e-02  -3.9901305e-01  -3.0875918e+00   8.8172343e-01   5.6414376e-01   3.9744537e-01   2.3882211e-01  -1.9144066e+00   1.8399345e+00  -2.8769240e-01  -9.5236248e-01   6.0119727e-01   1.4691559e+00   2.7688960e+00   3.5617065e-01   9.9440931e-01  -2.2390068e+00   4.6896958e-01   1.9241188e+00   2.6566655e+00   8.4277537e-01   1.3631181e+00  -1.0369304e-01  -1.2198977e+00   6.7800688e-01   6.3290533e-01   1.6912775e+00   3.5521441e-01  -4.8296657e-01  -1.4024671e+00  -1.5531588e+00   1.1171993e+00   9.8116674e-01   1.8375275e+00  -2.8680073e+00   2.2577209e-01  -4.8198187e-01  -3.1184602e+00  -2.3338333e+00  -2.3622137e-01
   1.3107115e+00   1.8224850e-01   2.2948423e+00  -8.1016535e-01   2.9106854e+00   1.6476401e+00   5.7958565e-01  -8.2331701e-01   2.5685324e+00   4.3388250e+00  -4.6166190e-02   3.4965317e+00  -6.1558374e-01  -4.9244431e-01  -3.5704278e+00   1.2751041e+00  -9.7504574e-01  -1.5921896e-01   2.1282079e+00   6.3205071e-01   1.6741278e+00   9.9791142e-01  -5.5614988e-01  -1.9851126e+00   1.8068361e-01  -3.1287102e+00   3.0515570e+00  -4.8535514e-01  -7.2788357e-01  -1.7128570e+00   2.8888834e+00   2.6383187e+00  -1.1665443e+00   1.9557155e+00  -1.2270290e-01   1.1526501e+00  -3.3704426e-01  -1.9723225e+00   1.4563022e+00   3.1391363e+00   1.8072303e+00  -3.2421459e-01   1.2956123e+00  -2.7964949e+00  -1.8938081e-01   1.5993069e+00  -2.5181483e+00   4.5187721e-01  -1.2883985e+00  -2.3671863e-01  -1.5719448e-01  -4.9973378e-01   5.8256358e-01   1.5146398e+00   8.4559724e-01  -3.1298948e+00   1.3347529e+00  -2.0570716e+00   6.2250333e-01   1.2207123e+00   1.9908041e+00  -1.9659071e+00  -2.7728760e+00   3.9984436e+00  -1.3908456e+00   4.6246726e-01   3.9773073e+00  -7.5549252e-01   1.7184933e+00   1.4026595e+00   1.8091282e+00   2.6406485e+00   3.3186598e+00   2.7634677e+00  -1.3099582e+00  -8.8159759e-01  -3.8703973e-01   4.6820122e-01  -1.2299665e+00   6.1701836e-01  -5.1329240e-01  -2.0582249e+00  -3.2638570e+00   1.2779224e+00   1.7174537e-01   3.1899519e+00   1.0027292e+00  -1.6456141e+00  -2.3051759e+00  -1.5205732e-01   3.0854734e-01  -1.9496745e+00   2.1321636e+00  -7.0477943e-01   2.7380910e+00  -4.1990057e+00  -1.6207671e+00   1.8595363e+00  -1.9253304e+00  -1.4954066e+00
   1.0517332e+00   2.6432634e+00  -1.3915898e+00  -4.9018482e-01  -1.2433098e+00   1.5333763e+00   3.1291662e+00   9.8078635e-02  -6.2047497e-01  -1.5786444e+00  -2.8949493e-01  -2.6373057e-01  -3.1127951e+00   2.4926319e+00   3.5521983e+00   6.1443141e-01   7.1797899e-02   1.6537706e+00   6.6555677e-01  -1.0774389e+00   1.9627422e-01   5.3964752e-01  -1.9660834e+00   1.7185111e+00  -1.3480163e+00   1.9782391e+00  -1.7872911e-01  -1.8200668e+00  -3.1182872e-02  -4.5456218e-01  -2.4484617e+00   2.2613272e+00   4.7189088e+00   1.9817241e+00   5.9819067e-01   4.4604280e+00   2.3956274e-01  -4.8840646e-01   3.9259296e+00  -3.5271405e+00   6.0211583e-01   1.7756758e+00   7.8187827e-01  -2.4357774e-01  -4.4458910e-01   1.6469593e+00  -1.7709805e+00   1.5368826e+00  -9.0862569e-01   2.1590474e+00   3.3901750e+00   2.1994493e+00   7.7038796e-01  -1.3060974e+00   1.4516550e+00  -2.0954592e+00   1.4888030e+00   1.4226703e+00   4.7156847e-01  -3.4682873e-02   8.9857790e-01  -2.8594424e+00   3.5513908e-01   1.6322059e+00  -1.9719134e+00   6.3500753e-01   5.4770466e-02  -6.2842694e-01   9.6825303e-01  -2.7225732e-01   2.0374746e+00  -1.1873379e+00  -1.3584069e+00   5.4831804e-01  -6.1115596e-01   3.1808496e+00   2.8308982e+00   5.5731133e+00  -9.3438733e-01   1.2004306e+00   3.0844988e-01  -8.8432508e-01  -1.1010194e+00   6.8453010e-01   1.8643642e+00  -8.0680087e-01  -5.5183402e-01   5.4037388e-01   1.4624449e+00   2.2281495e+00  -8.6569996e-02   2.5138163e+00  -2.2204818e+00  -9.4525290e-01  -4.0082632e-01  -8.0387898e-02   1.1325583e+00  -9.2445650e-01  -1.6860709e+00   9.0484781e-01
   4.2592106e-01   4.2271094e+00   5.9169133e-01  -2.1785131e+00  -8.5096385e-01   1.2965972e+00   1.1498514e+00   1.1932284e+00  -2.5885032e+00   2.1031386e-01  -4.2975479e-01  -2.3375082e-01  -1.5041807e+00  -1.4898614e+00  -4.0510444e+00  -1.6722218e+00  -2.7908666e+00   3.4252161e-01   6.6851532e-01  -4.2488064e+00   9.6841338e-01   2.6919831e+00   9.7830230e-01  -1.8197943e+00  -2.4607988e-02   1.8812020e+00  -6.4194498e-01   9.8767332e-01  -7.4383475e-01   1.7213442e+00   9.9807243e-01  -4.4614666e-01   2.2784583e+00  -6.9491779e-01   4.9220365e+00  -2.3024505e-01   5.3080093e-02  -1.8576525e+00  -4.2702816e+00   1.1334017e+00  -1.5375025e+00  -1.3951061e-01  -8.4229170e-02  -3.5429170e-01  -8.7383979e-01  -1.9999199e-02  -9.8280710e-01   2.0317862e+00  -1.1328220e+00   5.2089299e-01   4.2681517e+00   2.5009937e+00   1.2396366e+00   2.5969441e+00   1.8527298e+00   6.7291610e-01   3.4645278e+00   3.5459794e-02   2.4163275e+00  -3.5788326e+00  -8.1470181e-01   2.6937705e+00   1.8796734e-01  -3.1153260e+00   1.4222267e+00   4.0419923e+00   1.9690368e+00  -1.2763953e-01  -3.6972460e+00  -1.6557491e+00  -2.7835396e+00   3.7043128e+00  -2.0726247e+00   1.1234150e+00   1.4463274e+00   3.7447384e-01   6.0457994e-01   2.5178489e+00   7.0612974e-01  -3.0504884e+00   1.9886661e-01  -1.9875826e+00   1.6099239e+00   1.0839470e+00   1.4709210e+00   1.2767607e+00  -7.7564744e-01   1.0212716e+00  -2.6957802e+00   2.3188769e+00  -1.8071765e+00  -3.0220531e+00   2.6907672e+00  -5.7166935e-01   5.2554607e-01  -1.4709864e+00  -2.7339770e-01   2.6807907e-01   7.2260369e-01   4.3340401e-01
  -8.5000496e-01  -7.2426883e-01  -1.3268475e+00  -1.2776518e+00   6.9907485e-01  -1.0444469e+00   3.8308199e+00  -1.6085148e+00  -2.3465457e+00   4.6461878e-01  -1.9889478e+00  -5.8417470e-01   1.3972859e-01   1.0550919e+00   9.7759092e-01   4.5169603e-01   1.8746100e-01   8.2209975e-01   7.7481435e-01  -2.3645054e+00   4.5546563e-02  -6.0881229e+00  -3.9902125e-01   2.3197008e+00  -1.5823307e+00  -4.9373722e-01   2.3536161e+00  -4.3851065e+00   1.4102173e+00  -7.7088036e-01  -3.6313306e+00   1.5153641e+00   1.5703817e+00  -2.3127272e+00  -2.0781606e-01  -5.4443828e-01  -2.7103599e+00  -1.3760096e-01   1.5118186e+00  -3.5807979e+00   5.8220598e+00  -2.0295597e+00   7.2252821e-01   7.6952113e-03  -2.1576440e+00   3.0442211e-02   3.8163828e-01   2.8070415e-01  -2.1814323e-01   3.9313228e+00  -2.2870108e+00   3.6219654e+00  -1.9178410e-01   1.0318844e+00   7.3852475e-02  -2.5034647e+00  -2.6171582e+00   2.9078233e-01  -7.9246889e-03   1.8754575e+00  -7.5281198e-02  -1.0925890e+00  -1.2088315e-01   6.9413583e-02   1.8982966e+00  -9.4170442e-01  -7.5399288e-01   2.5120954e-01  -4.2871272e-01  -1.6777525e+00   1.9226798e+00  -2.3219847e-01   3.3506083e+00  -1.3289116e+00   5.9684506e-01   3.4408301e-01   2.5507376e+00  -3.1611391e-01   6.0470779e-02   3.5311773e+00   1.0776135e+00   2.4781043e+00  -1.1964638e+00  -2.4113933e+00   2.2115600e+00   8.9160505e-01  -6.2196116e-01   1.8101146e+00   2.1188039e+00  -1.3938367e+00  -8.0658994e-01   2.0513787e+00   3.1010873e+00   1.1977459e+00   8.1630912e-01   1.4108157e+00   3.0971473e+00   2.1565617e+00   6.5699579e+00  -1.6257579e+00
  -2.9274897e+00  -6.3838758e-01  -1.0468401e+00  -4.8996502e-01   1.3983987e-01   4.5760256e-01  -5.2188379e+00  -8.2569320e-01   1.2893068e+00   9.2017626e-01  -1.7249217e+00  -6.1214747e-01  -2.2313818e+00   4.3534975e+00   1.0346093e+00  -1.2073948e+00  -4.0478119e-01   1.7678575e+00   5.2480695e-01   1.5075819e-01  -4.1270542e-01   2.5747489e-02   1.5807406e+00  -2.1782220e+00  -1.0744190e-01  -2.2697993e+00  -1.3396885e+00   1.2059546e+00   1.8513453e+00  -1.0049077e+00  -5.8291006e-01   8.4988200e-01  -2.4143041e+00   1.6280142e+00  -8.1980355e-01  -1.0564689e+00  -3.8919010e+00  -3.7252084e-01  -3.5599585e-01   2.9902026e+00  -4.6573577e-01  -1.5767715e+00   1.2054869e+00  -1.7074762e+00  -1.6505637e+00   1.7889372e-01   2.3251104e-01  -2.0993577e+00   5.2599340e-01  -3.3896169e+00  -1.3041552e+00  -2.3852080e+00  -1.3251814e+00  -1.7966717e+00  -1.5495968e+00   3.3578068e+00  -2.5603984e-01  -2.2070249e-01  -4.1256669e-01   1.1327318e+00  -1.8859198e+00  -3.5794466e+00  -1.4524745e-01   2.1638649e+00  -2.2356779e+00   4.6195515e-01   6.9827521e-01  -4.2440668e-01  -1.1510268e+00   1.6717726e+00   5.6604490e-01   3.9195678e-01  -1.2917752e+00  -3.2972297e-01   3.8797807e+00   3.2310153e+00   1.0100048e-01   1.3898454e+00   1.4137869e+00   1.1210906e+00   1.8581457e+00   7.3800745e-01   2.1251015e+00   4.3915127e-01   1.7491663e+00   1.3246805e+00  -2.5100057e+00  -2.4295754e-01   2.6883811e+00   3.5216985e+00   1.2512406e+00  -1.8304438e+00  -1.6760644e+00  -3.1778334e-01   2.9658896e-01  -2.6587806e+00   1.5883427e+00   3.9836914e-01   1.1651817e+00  -4.1651700e-01
   2.7118272e-01  -2.6052843e+00  -3.1955151e-01   1.4140775e-01  -7.1815472e-03  -8.1655427e-01   1.9356317e+00   2.6818671e+00  -1.6854191e+00   4.6698819e-01   2.7934030e+00  -2.4201211e+00   1.0889746e+00  -1.8849142e+00  -9.9564137e-01  -1.2917745e+00   3.0661899e+00  -1.0940795e+00   8.9416266e-01  -2.3074324e+00  -6.2334616e-01   1.9514508e+00   3.8087789e+00   6.8747975e-01   1.5611611e+00   2.9521361e-01   7.9960971e-01   2.3742378e-01   1.1796392e-01  -2.2614144e+00   1.8402653e+00   2.2560260e-01  -5.4868117e-01   1.1240470e+00   9.8885392e-02  -3.1879029e+00   4.7399819e+00  -2.4651577e+00  -4.0928989e+00   3.5262101e-01  -2.6982449e-01  -2.1831393e+00  -3.2386977e-01  -1.7952451e+00   1.1190672e+00   1.8059956e+00   4.8790413e-01   1.7222770e+00  -2.8436151e+00  -5.4355766e-02   5.2206907e-01   2.7303896e+00  -1.5839088e+00   3.4222518e+00   3.4890412e-01  -1.0979392e-01  -2.2832758e+00   9.9252682e-01   3.2938561e+00   6.3312908e-03   7.1570849e-01  -1.7410880e-01   3.6069879e+00   1.5260934e+00   4.3565119e+00  -2.0608098e+00   1.7013231e+00  -8.5733410e-01   1.9785476e+00   2.4634717e+00   3.5328652e-01   6.9871157e-01   9.9197760e-01  -3.1829126e-02   5.8219598e-01   6.1813135e-01  -3.4208843e+00  -9.0404231e-01   3.6145209e-01   1.2357240e-01  -2.7492308e-01   1.1627787e+00   4.7076243e-01  -1.0380372e+00   5.9135099e-01  -1.8312029e+00   3.0652302e+00  -4.0615106e+00   3.3592575e-01   9.2755963e-01   2.0904681e+00   1.9697680e+00   1.0826458e+00  -3.6559059e+00   1.6021228e+00   2.5153551e-01   2.7104591e+00  -1.5663895e+00   4.9160567e+00   2.3302911e+00
   2.5190029e+00  -3.6483261e+00  -4.4415018e-01   8.8406901e-02  -4.5146706e-01   6.2961947e-01  -1.5683183e+00  -2.2899684e+00  -1.0573474e+00  -1.0849235e+00   1.6989133e+00  -3.2586401e+00   1.7888578e+00   1.0269859e+00   1.0291252e+00  -1.3111082e+00  -4.0801228e-01   2.6185692e-01  -8.9410121e-01  -3.1886538e-01  -2.7282456e+00   2.4249533e+00   1.5430986e-01  -1.7857880e+00  -2.0250822e+00   1.4466677e+00   4.2049124e-01  -8.7175826e-01   3.1543017e+00   2.1461853e+00   2.3848666e+00  -1.6505886e+00   3.8797539e+00   3.8558647e-01  -2.0684155e+00  -2.1803610e-01  -1.9571316e+00   1.7440388e+00   9.7823676e-02  -7.6526608e-01  -2.7303065e-01  -2.8728430e+00   1.3457287e+00   2.2031098e-01   1.6630857e+00   5.4478276e-01   1.1058525e+00   2.9737416e+00   1.7860300e-01  -5.0991580e-01  -2.8698452e-01   1.6398322e+00  -9.7562468e-01   9.1491944e-01  -4.9621342e-01  -2.7748782e+00  -4.0690899e+00   5.2889173e+00  -1.8895614e+00   2.2043322e-01  -9.1373674e-01   9.6483447e-01   1.8908780e-02  -1.3488274e+00  -1.7109571e+00   2.4156633e-01   1.2410018e+00   5.6213919e-01   3.2445353e-01   2.5235023e+00   2.6892558e+00  -3.0231680e+00  -9.5431227e-01  -9.9823907e-01  -1.2093832e+00   7.1897302e-01  -1.7028874e+00  -3.2854505e+00  -5.7803542e-01  -2.4104954e+00   2.2550068e+00  -2.5095446e+00  -7.2756682e-01  -3.1387655e-01   1.1809086e+00  -1.4087048e+00  -1.1050300e+00  -5.8920515e-01  -3.4427973e-01   2.5439584e+00  -1.1458800e+00  -7.6517069e-01   7.3978506e-01   2.2932669e+00  -5.6672164e-01  -1.9188901e+00   3.0657001e-01   1.3953227e+00  -8.8160558e-01   3.7397066e-01
  -1.3324251e+00  -3.0141170e+00   7.4663277e-01   6.5118674e-01  -1.3222630e-01  -1.8801072e-01   4.7667136e-01   1.6939186e+00  -4.2924960e-01  -1.3637138e+00   8.3916791e-01  -1.0838887e+00   2.4125304e+00   1.2567917e+00   1.4277296e-01   2.5644806e-01   6.7614080e-01  -3.5906406e-01  -2.3247417e+00   1.9114256e+00   2.6607432e+00   2.9045959e+00  -4.5020485e+00  -2.3137260e+00   2.1270003e+00  -1.7248602e+00  -2.7559431e+00   4.5207168e-01   3.6516773e-02  -9.4851045e-01  -1.1137904e+00   8.0805307e-01  -3.1117533e-01   3.5364814e-01   6.5174014e-01   6.8214583e-01  -7.3823605e-01   3.6738510e+00   2.2267654e+00  -2.2900061e+00   2.3837855e-01  -1.4561698e+00   3.3572068e-01  -1.1595162e+00   2.7142992e+00   1.9648209e+00  -6.3450472e-01   4.0678147e-01  -8.0823868e-01   6.2226459e-01   8.3756459e-01  -4.0523125e+00   1.7099684e+00   2.3718286e-01  -9.5206007e-01   3.0353030e-01   5.3965692e+00  -1.1948412e+00   3.6727004e+00  -8.1864148e-01   1.8876426e+00   3.0587158e+00  -1.3487584e+00   1.2065274e+00   2.8577266e+00  -1.0066155e+00   1.2525948e+00  -2.4187252e+00  -1.2912302e+00   2.9768155e+00  -1.1367602e-01  -1.7903582e+00  -8.8867738e-01   4.2244649e-01  -1.8613980e+00  -1.7275827e+00  -1.0527563e+00  -3.1960416e+00  -1.0512423e+00   2.7058294e+00   6.8906123e-01  -1.4749469e+00  -4.1215086e+00   1.5064808e+00   7.3860845e-01  -2.8150073e+00   3.2173227e+00  -5.3204676e+00   7.5915396e-01   1.1392020e+00   7.2502928e-01   4.6488718e-01  -2.6112828e-01  -4.4081564e+00  -2.9764962e+00   1.1309129e+00  -8.2602218e-01  -6.1458165e-01  -8.5853468e-01   2.5552106e-01
   5.1858303e-01   4.2044872e+00  -1.9520028e+00  -1.0558065e+00   1.7428724e+00  -6.8495326e-01   2.4249445e-01  -1.7024926e+00   2.6786627e-01   1.8908323e+00   2.2486646e+00  -4.1508545e-01  -4.7945503e+00   2.6203593e-01   9.8006766e-01  -2.6510610e-02   3.2347664e+00  -1.8697651e+00   1.0231899e+00   3.9261478e+00  -2.5146501e+00  -8.6651651e-01  -1.1863377e+00  -7.6560187e-01   1.5566663e+00   1.2455666e+00  -7.5773079e-01   1.0971367e+00  -6.7103373e-01  -2.4995065e-02   9.8818255e-01   2.5230790e+00   8.5264839e-01   8.1732156e-01   3.1762275e-01  -3.9053593e+00   1.4663858e+00  -3.3715064e+00  -1.3233634e+00  -3.7925278e+00  -4.1098974e-01   1.8891436e+00  -1.6218458e+00  -2.5506950e+00   2.0881752e-01  -5.6045259e-01   7.9957798e-01  -4.6976543e-01  -1.0950111e+00   1.7165454e+00  -2.6924482e+00   2.1140718e+00  -1.9996971e+00   1.1598096e+00  -1.1831158e+00  -7.3573637e-01   3.2157455e-01   1.0513508e+00   1.2688579e+00  -1.3564904e+00   1.2872313e+00  -3.8122255e+00  -2.9254122e-01   4.3258911e+00   2.4097514e+00   1.2687977e+00   8.0870264e-01   1.6589798e-01  -1.9895172e+00  -4.1110634e-01  -3.6832525e+00  -6.9228773e-01  -1.7390997e+00  -3.1542484e+00  -1.4041518e+00  -1.3557383e+00  -2.9574287e+00  -1.2805782e+00  -1.1668662e+00   2.0331798e+00  -1.5211771e+00  -1.0438527e+00   7.9657796e-01   2.3004948e+00   7.3608565e-01   3.2857210e+00   1.6115398e+00   1.8896213e+00  -3.3710055e+00  -1.6377193e+00  -2.9633885e-02  -1.3893807e-01   7.8250567e-01  -2.5393410e+00   8.3499979e-01   1.7210796e+00  -5.9635065e-01  -3.3222916e+00  -2.6066326e-01   4.6814675e+00
  -1.4354946e-01   3.1625807e-01  -3.6202584e-01   2.0137651e+00   3.6161022e+00   6.8254356e-02   2.8072851e+00   1.0188909e+00   2.1798541e+00   8.8614758e-01  -2.5932368e+00  -1.8300802e+00  -4.8556681e-02  -3.7440481e-01  -1.4755288e+00   5.8320444e-01   1.0538901e+00   6.0030862e-01  -2.2013014e+00  -2.1289921e+00  -1.9224646e-01  -5.6311889e-01   7.4315607e-01  -4.2348081e+00   2.5306539e+00  -1.2904633e+00   4.4338812e+00  -2.2389005e+00  -1.8148500e+00  -2.1952847e+00   1.8346806e+00  -1.4788422e+00   1.4526909e+00   3.4343051e-02  -3.9403077e+00  -1.6686777e+00  -4.6440958e+00   6.8817380e-01  -2.2059325e+00  -2.4987596e-01  -7.9642302e-01  -8.8736311e-03   2.3438787e+00   3.5713386e+00  -4.4227698e-01  -1.5564228e+00  -8.7539677e-01  -7.5260301e-01  -2.4427925e+00   1.2197860e+00   6.1860839e-01  -3.3523551e+00  -1.3146952e+00   8.4975444e-01  -1.0372616e+00  -3.3564701e+00   4.7835057e+00  -9.9712649e-01   6.4178713e-01   6.0397277e-02  -2.2162043e+00  -3.3404078e+00  -1.2760053e+00   3.6243730e+00   2.1977610e+00   3.2893706e+00  -7.2090701e-01   3.3427771e+00   1.2024685e+00   3.4274603e-01  -5.3989197e-01   2.8184521e+00   1.4173758e+00   1.1304788e+00   8.8201008e-01  -1.0362884e+00   2.8535755e+00  -3.6620524e-02  -2.5070031e+00  -1.3026374e-01  -1.7986014e+00  -3.3088796e+00  -1.2559938e+00  -9.3087661e-02   1.5505714e-01   1.4493552e+00   1.0933119e+00  -2.1220309e-01   4.3171665e-01  -1.2902530e+00  -1.1362039e+00   1.1999163e+00  -2.4903534e+00   1.5799805e+00   2.2141155e+00  -1.4206550e+00  -3.3333797e+00  -1.0101257e+00   1.2882647e+00  -2.2234232e+00
   2.6416545e+00  -2.8721513e-01  -3.1969524e+00  -2.6061324e+00  -4.6110783e-01   4.1401101e-01   2.1231415e-01  -1.9889160e+00  -1.5837187e-01   4.8012034e+00  -1.8014528e+00  -1.8193975e+00  -1.2197722e+00   1.1619933e+00   2.1711301e-01   2.2643346e+00  -4.8046354e-01  -1.7255745e+00   1.8947710e+00  -3.3159058e+00  -4.9046920e-01   6.6898774e-01   2.6486669e+00  -5.1285237e-01   8.5707216e-01   1.2578113e+00   2.6160308e+00  -2.8022469e-01   8.1163151e-01   3.7037653e-01   3.8444449e+00  -1.1014663e+00   3.4186537e+00  -1.4629310e+00   6.0155769e-01  -2.5740367e+00  -1.7526456e+00   3.7168702e-01   1.1068245e+00   4.2441409e+00  -3.6774660e+00  -4.3744117e-01   2.0016821e+00  -8.8782721e-01   1.7008987e-01   2.4122200e+00   1.3089988e+00  -1.3572778e+00   3.7512759e-01  -7.0592930e-01   1.0451585e+00   8.7384569e-01   9.9581552e-01  -4.3501803e-01   1.4920617e+00   2.3516933e-01   3.5354416e+00   2.8175576e+00  -2.8820589e-02   2.1573630e+00  -4.5511468e+00  -1.5427034e+00  -2.1690159e+00  -2.5494250e-01  -2.5775190e+00   1.6212024e-01   1.3816811e+00  -5.9278195e-01   1.5318420e+00  -7.7982560e-01   1.6118181e+00  -1.2509793e+00  -2.1499993e+00   6.8765391e-01  -1.0218127e+00  -2.6574595e+00   2.6625182e-01  -1.8504904e+00  -1.2915246e+00  -1.5837800e+00   3.1524144e+00   1.1030425e+00  -4.3181632e+00   7.7977656e-01   2.0288871e+00  -2.6890400e+00  -2.5210313e-01  -2.1309233e-01  -1.1217339e+00   1.1950513e+00   2.8161334e-01   7.6934874e-01   5.8034189e-01   1.9094013e+00   1.0540273e+00   8.7503009e-02   2.1367610e+00   1.7779198e-01  -7.4931914e-01   1.4456410e+00
  -8.1679042e-01  -4.0209170e-01   1.0050716e+00  -3.1214734e+00   1.1412889e-01  -4.0802887e-01   4.2943653e-01   2.7133410e+00  -1.1056919e+00   1.6058991e+00  -6.2690461e-01  -1.0185602e+00  -1.2727048e+00  -1.9848097e+00   1.0097700e+00   1.2714351e+00  -1.0771128e+00  -2.1174553e+00  -1.7754900e+00   5.9504975e-01  -1.5174856e+00   1.6671071e+00  -4.6757878e+00   2.1123857e+00  -3.3183997e+00   8.6209956e-01   5.4973550e-01  -1.8229808e+00  -4.6162787e-01  -1.5891791e+00  -1.2582727e+00  -2.1746998e+00  -1.4703409e+00  -2.0627864e+00   8.5428763e-01  -4.0484896e-01   2.4842826e+00  -5.2242270e-01   2.1139419e+00   2.4787074e+00   3.9086122e+00  -3.5212157e+00  -3.4496459e+00   6.8290147e-01  -1.1536644e+00   9.7147281e-01  -1.2768910e-02   2.1057430e+00  -3.5703090e+00  -3.7771727e+00  -3.6463828e-01  -1.7377981e+00   1.1506273e-01  -8.8505063e-01  -2.7968957e+00   1.0281109e+00   1.9108942e+00   4.7757538e+00  -9.4978096e-01  -1.1226824e+00  -8.6073734e-01   2.1394795e+00  -4.5028572e-02  -1.4719035e+00  -1.4851389e-02   1.3436369e+00   2.4398524e+00  -1.4979996e+00   5.1863233e-01  -9.4110951e-01  -1.4236308e+00   1.4503141e+00   3.1677538e+00   5.1819362e-01  -2.5826757e+00   4.3283522e-01  -5.3672692e-01   1.0410470e+00   3.1497228e+00  -3.3410523e-01   5.6661716e+00  -2.7876830e+00  -1.7691443e+00  -1.0324896e+00  -1.0321634e+00   1.9880250e+00   1.3271777e+00   2.7195531e-01   1.4285642e+00   2.2281409e+00   1.0417089e+00   6.1038820e-01  -6.6398587e-01   1.3656194e-01  -1.8840237e+00   3.0278502e+00  -3.2783066e+00   1.1526890e+00   5.9993226e-01   4.2270903e-01
   2.5057475e+00  -2.3742257e+00  -4.2122554e-01  -1.6643993e+00  -1.6932577e+00  -6.3567820e+00  -5.2948399e-02  -2.1614665e-01  -4.5474899e+00  -1.7268102e-01  -1.2617948e+00   2.9752737e+00   2.6694422e+00  -1.0605376e+00   1.6256183e+00  -1.0256473e+00   2.3651260e+00   9.3049498e-01  -7.3498879e-01  -8.8652257e-01  -4.3418264e-01  -1.0291363e-01  -2.3927149e+00  -1.5262312e+00  -6.6464776e-02   1.1975719e+00   2.9491315e+00  -1.0868184e+00   2.4832432e+00   1.5246131e-01  -6.8363875e-01   1.5732369e-01  -2.1130076e+00  -1.8422445e+00  -2.6650861e+00  -1.0342999e+00  -2.2668835e+00  -1.8370386e+00  -7.7171729e-01   1.3424758e+00  -4.9547164e-01  -1.4856437e+00   4.7493343e-01   1.8320301e-01   4.6696244e-01   2.8364417e+00   3.8345584e+00  -4.4226374e+00  -2.5980891e+00   1.0486705e+00   1.3013324e+00   2.2398115e+00  -9.1989922e-01   3.8069216e+00   1.5992143e-01   1.1050115e+00  -3.1464422e+00   1.0244919e+00  -8.8768529e-01  -7.5684662e-01  -1.1331161e+00  -2.6017719e+00  -7.1807252e-02  -1.4617257e+00   2.7217309e+00   5.8238356e-01   3.1882243e+00   2.5739967e+00  -4.3659103e-01  -1.5467449e+00  -1.3828032e+00   3.2565123e-01   2.2267841e+00   6.7942927e-01   1.6195965e+00   1.0331583e-01   2.9016746e+00  -1.0311705e+00   8.0546126e-01   2.2856166e+00  -1.1630783e+00   1.0244746e+00   2.5283369e+00  -3.2499093e+00   3.2430922e+00  -1.0312046e+00  -1.4804258e+00   5.9283083e-01  -1.3465532e+00   1.5132721e+00  -4.3965939e-01  -4.8890491e-02  -1.1574859e+00   2.0230226e+00   9.5736662e-01   2.7752391e-02   6.7074179e-01   1.6685175e+00  -1.1630155e+00   5.9608167e-01
   1.0145083e-01  -2.4287988e+00   1.7644574e+00   2.1380961e-01  -1.4971473e+00  -2.1538402e+00  -5.2871891e-01   9.2918393e-01  -1.6946739e-01   1.2992373e-01   7.2181147e-02   1.6812343e-01   4.3213449e+00   4.4990280e+00   2.0355296e+00  -2.8110140e+00   2.9442205e+00   3.5683698e-01   6.8684977e-01   1.2658022e+00   1.1889804e+00  -1.0274052e+00  -3.0579433e+00   1.7664004e+00  -2.9427373e-01  -2.6555463e+00   1.2007756e+00   2.0702689e+00   3.7485087e+00  -7.1433551e-01  -3.2426914e+00  -1.5472860e+00   3.1315990e+00  -2.9185692e+00   1.8481161e+00   5.3006834e-01  -2.2562048e+00   3.6275196e-01  -8.4813443e-01  -3.8401497e-01  -3.2966617e-01  -1.0583981e+00   1.9343246e+00   2.5066418e+00  -3.3486356e+00  -1.5075393e+00  -1.0349110e+00   2.8868916e+00  -7.9823317e-01  -3.6294447e-01  -3.1698901e-01  -3.4100043e+00   4.3198480e-01   1.9249887e-01  -4.4280735e-02  -8.6991780e-01   2.7299887e+00   1.5826605e+00   1.7364458e+00  -2.8204325e-01  -2.8960927e+00  -1.3163317e+00   2.7313124e-01  -1.0219058e+00  -8.7975753e-01   1.6860997e+00  -1.3094259e+00  -9.1567068e-01   4.1004702e-01  -1.3800421e+00  -1.6211720e+00  -2.0582580e-01   2.2456794e+00  -1.6010969e-01   6.3732748e-01   1.6607901e+00   2.3577522e-03  -9.9887735e-01  -1.5925678e+00  -4.6416423e-01  -3.6236237e-01   1.1731129e+00   2.7946769e-01  -3.2349179e+00  -1.7108894e+00  -1.3074466e+00   2.7915055e+00   2.7767388e+00  -1.0446177e+00  -3.0461851e+00  -4.4444963e+00   1.4067523e+00  -8.5956342e-01  -6.8473602e-01   6.7984245e-01   6.5376827e-02   3.2127369e+00   4.1138143e-01  -5.2062345e-01  -3.6185481e+00
   1.7644311e+00  -7.0933167e-01   1.0062256e+00   1.6477581e-01   1.9316123e+00   3.0897404e+00   2.1218586e-01   4.2803515e-01  -2.8266067e+00  -1.0426814e+00  -2.5356241e+00   2.4613393e-01   4.3663769e+00  -2.2666903e+00  -1.0959925e+00  -3.2488280e+00   1.2193093e+00   6.2656390e-01   2.0275939e+00  -1.9972723e+00   4.0072337e+00  -2.1135978e-01  -2.6140374e+00   2.0504612e+00   7.5173786e-01  -4.5463988e+00   1.4047831e+00   5.2030927e-01   8.6551822e-01   2.4365559e+00   3.2240294e+00   3.9053925e-01   5.3027924e+00  -1.3397528e-01   2.0372942e+00  -1.9405106e+00   1.1411863e+00  -3.0891651e+00   1.4968507e+00  -2.1025229e-01  -3.7440162e-01   1.6787575e+00   7.1943739e-01   1.1766993e-01   1.7847344e+00  -1.4681906e+00  -1.2906154e+00  -1.0815745e-01  -3.4678355e-01   3.7500276e+00   1.0395921e+00   8.1638717e-01  -2.7281870e+00   2.1320539e-01   1.7706288e+00  -3.5721253e+00  -1.9654518e+00   6.5636165e-01   4.7670741e+00  -1.6263372e+00   1.3727991e+00  -3.6842187e+00  -7.5639556e-01   1.1608275e+00   7.2668391e-01  -2.6258219e+00  -5.7962788e-02  -3.4310228e+00  -5.2616223e-01   3.6996583e+00  -8.4765558e-01   9.6639216e-02  -2.5777050e+00   2.1933280e+00   9.9325007e-01  -1.6275895e+00  -2.2047776e-01   1.9648530e+00  -2.9332528e+00   1.9237631e+00   1.2183045e+00  -1.0399354e+00   1.7548696e+00  -1.1365346e+00   2.8337572e+00   5.0851412e-01   1.2917962e+00   1.2295646e-01   1.2396895e+00  -2.9739774e+00   1.8089846e+00  -4.2658815e-01  -8.8117110e-01   1.9362983e-01   3.3444572e+00   3.2326212e+00  -2.8759606e+00  -5.6261100e-01  -1.7122082e-01  -2.0562461e+00
  -1.7101021e+00   1.4963762e+00  -3.2145647e+00   3.9729894e+00  -1.8795513e-02   1.1176396e+00   5.7547312e-01   6.6670931e-01   3.2009454e+00   1.4435210e+00  -1.4774688e+00  -2.6259410e-01  -1.6586086e+00  -1.2713923e+00  -6.8450737e-01  -1.6768565e+00  -1.6060877e+00   3.6005609e-01   2.3082199e-01  -6.7816879e-01   3.3814442e+00   1.5326539e+00  -3.8864792e-01  -2.3496893e-01  -3.5974521e-01  -1.1192968e+00  -2.6547277e+00   4.5020867e-01   5.7760643e-01   1.6223168e-01   9.7150230e-01  -7.6709713e-01  -7.4487644e-01  -3.4524315e+00  -2.7969664e+00  -1.8558378e+00  -1.4669600e+00   1.8453084e-01  -2.8004786e+00   3.7674218e-01  -2.3088413e+00   2.8578265e+00  -4.6725755e-01   2.1708640e+00  -2.3273809e-01  -2.3514749e+00  -7.5898351e-01  -1.5535005e+00   1.5144813e+00   7.3492528e-01   1.3289984e+00  -2.4814895e-01  -2.8111569e+00   2.7786674e+00  -1.5045980e+00   1.5825947e-01  -1.1942532e+00  -8.4000174e-02  -9.6508316e-01  -2.3399272e+00  -6.4607541e-01  -1.8271961e+00   5.5660295e+00  -2.9264447e-01  -2.1712813e-02  -1.1798435e+00  -1.8383063e+00  -1.2011203e+00  -2.5367353e+00  -2.4776242e+00  -1.6492384e+00   2.1018393e-01   8.8824547e-01   1.6376637e+00   1.4420368e+00   1.9458472e-01   2.6393862e-01   3.0791338e+00   2.7140111e+00   2.1879532e+00   1.0338584e+00  -5.5242124e-02   2.6487153e+00  -1.7467713e+00  -1.1695387e+00   1.4773307e+00   2.5190885e+00  -2.4141511e+00   6.9150701e-01   2.9576444e-02   1.3632151e+00   1.0368016e+00   2.3394479e+00  -1.4006393e+00  -5.5506129e-02   3.1479917e-01   1.8914150e+00   6.9667494e-01   4.0262225e-01  -5.7345125e-01
  -1.0840259e+00   9.5228536e-02   4.5547736e-01  -3.2287777e-01   1.6174922e+00   2.2009220e+00  -7.6665240e-01  -7.1305363e-01   4.6029487e-01  -1.8855263e-01  -1.5056346e+00  -2.3848959e+00  -2.9122870e+00   8.3367228e-01   3.7885795e+00   2.4092886e+00  -1.2773909e-01  -2.6397769e+00   4.1183929e+00   1.1544992e+00  -1.6064542e+00   1.7212518e+00   1.0009182e+00   1.8933955e+00   6.6049558e-01   2.2450239e+00   2.0378213e+00   2.5040549e-01  -3.3047389e-01   1.4348808e+00   3.4965024e+00   2.8131115e-01  -5.0956953e+00  -8.2166253e-01   7.0864030e-01  -3.7018859e-01  -2.1114073e-01  -5.4979456e-01  -2.8898967e+00   1.1172025e-02  -1.3175984e-02   6.7837405e-01  -1.8927288e+00   1.8256600e+00   1.1832299e+00  -1.3300448e+00   1.1560673e+00   2.9343479e-01  -2.6180104e+00  -1.2368194e+00  -1.3002467e+00   1.9860613e+00   3.6793989e+00  -1.3522849e+00   1.0306808e+00   4.3119431e-02  -2.7856189e-02   1.4940974e+00   2.3896592e-01  -3.1569393e-01  -1.3625868e-01   1.4271758e+00  -2.8558208e-01   1.1448390e+00   6.2460129e-01   8.3948811e-01  -1.0718461e+00  -4.6859937e-01   2.3679108e-01  -1.5823006e-01  -1.8344346e+00   2.1266744e+00   7.6527934e-01  -4.9845856e-01   2.2088846e+00   2.9300369e+00   1.4922340e+00  -1.4901537e+00   3.3783339e+00  -7.8291030e-01   1.2817348e+00  -2.4373657e+00   1.3368893e+00   2.4817965e+00   1.1091488e+00   2.5982031e+00  -1.4031207e+00  -1.3747920e+00  -8.2459605e-03  -2.3445547e+00  -1.6897876e+00   1.2321796e+00  -4.0130921e-01   2.1357329e+00   3.9492801e-01  -3.0013118e-03   1.8036169e+00   1.4031901e+00   1.4212019e+00  -2.0229222e-01
  -2.2014650e+00  -3.9767426e+00  -6.3042351e-01  -1.7604522e+00   6.1258548e-01   2.1789349e+00  -4.5578425e-01  -2.8222672e+00  -7.3802664e-01   7.5577017e-01   3.7282180e+00  -3.2504977e-02  -1.5442244e-01  -2.1123871e+00  -1.5166991e+00   1.8390162e-02  -2.2015812e+00  -3.8511004e-01  -2.0453332e+00  -1.5790772e+00   3.1292794e+00   6.1967414e-01  -2.5404255e+00  -1.1417765e+00   7.2614784e-01   2.5669811e+00   4.2240474e+00   2.2327558e+00   1.9908889e+00  -2.8416803e+00  -8.9612554e-01  -1.6289469e-01   1.4116828e+00   3.3746800e+00  -3.2631098e-01   9.5255549e-01  -1.2932947e+00   1.3792498e+00  -8.9979020e-01   1.5728522e+00   3.6372566e-01  -1.1385791e+00   1.5595128e+00   4.8225245e-01  -9.0374966e-01  -3.8223357e+00   1.8211401e+00  -2.1320754e+00   7.1746564e-01   1.7840385e+00   1.4510642e+00  -1.8821516e-01   3.9294828e-01  -4.8380121e-01   4.9634263e-01   1.8782065e+00   1.3806826e-01  -1.7392189e-01  -4.1472657e+00  -8.1028836e-01  -2.3538719e+00   6.6197961e-01   1.1962166e-01   3.2591886e+00  -4.5972202e-01   2.3408115e+00  -4.6553259e+00   2.1289334e-01   4.9042216e-01  -1.8845537e+00  -1.4210954e+00   1.2644045e-01   7.8566307e-01   4.1794124e+00  -1.9291829e+00   6.1788213e-01  -1.9401667e+00  -1.2924000e+00   4.9859404e-01  -1.7420592e+00   1.8385581e+00   1.3623748e+00   2.6154074e+00   6.3818917e-01   1.0102398e+00   1.0834266e+00  -1.2325950e+00   5.2582571e-01   2.4946006e-01   2.1103835e+00  -1.9457306e-01   1.8804918e+00  -1.9012544e+00  -4.2890056e+00  -1.0451912e+00  -5.9134802e-01  -8.6590882e-02   1.8917821e+00   4.8637764e+00   8.1913659e-01
  -1.3565409e+00  -1.9322226e+00  -1.9729453e+00  -1.5796615e+00  -1.3238868e+00  -5.4782614e-01   9.0079920e-01   3.3028362e-01   2.3928850e+00   3.1698732e-02   1.7736071e+00  -1.2582117e+00   2.2796660e+00   1.2993840e+00   2.1432258e+00   1.8874439e+00  -7.3824704e-01  -6.3898166e-01  -1.2362041e+00  -2.1499351e+00   1.3335776e+00  -3.6092763e+00  -1.3768632e-01  -1.3285281e+00   2.3713666e+00  -1.2405437e+00   2.2549255e+00   1.0487481e+00   1.8011913e+00   8.3006149e-01  -6.3393160e-01  -1.7429573e-01   2.1375209e+00   1.4097924e+00  -2.2355438e+00  -1.6429908e+00   1.5725245e+00  -2.1081686e+00   2.6649643e+00  -6.0434487e-01  -8.8872912e-01   1.4561803e+00  -4.1911478e-01   1.2755737e+00   2.6612927e-01  -2.8894555e-01  -1.2950411e+00   5.2330219e+00  -2.3403793e+00  -2.2624106e+00   1.2022946e+00   1.7974312e+00   3.7591669e+00   1.0069679e-02   3.8585324e-01   1.8564859e+00   1.2364067e+00   1.0506234e-01  -4.6701734e-01  -1.7794046e+00   2.2966115e-01   1.4893459e-02   1.7326534e+00  -1.0219664e+00  -2.0368966e-01  -1.7910701e+00   3.1168977e+00  -2.6555026e+00   3.0022427e+00  -1.4335244e+00  -6.8512835e-01  -2.3790012e-02  -7.3838911e-01   1.4633289e+00  -1.7502362e+00   3.8204480e-01   1.3542576e+00   1.9425825e-01  -1.6140741e+00  -4.5228142e-01  -1.3752675e+00  -4.0169442e-01   3.8682006e-01   1.5335371e+00  -3.0000525e+00   2.5550516e+00   1.1221880e+00  -7.9710144e-01  -2.2959924e+00   1.8641136e+00  -1.6577796e+00  -8.3050641e-01   3.0655214e+00  -3.9313687e+00   1.0479431e+00   6.7059575e-02  -3.5394266e+00  -3.5429072e+00   2.2945966e+00  -1.2591356e+00
   3.0386996e-01  -5.2995797e-01  -1.2867978e+00  -1.7077487e+00   8.3007884e-01   7.5250968e-01   4.2448007e-01   1.2531193e+00   1.7784202e+00   3.7869297e+00   1.2218021e+00  -3.2760390e+00  -8.4559162e-01   3.2942330e-01   2.1733024e+00  -3.4857541e+00   9.9415670e-01  -8.4044620e-01  -1.4040131e+00   1.2316035e+00   3.1393885e+00  -5.4314406e-01  -1.2423662e+00   3.2334072e+00   7.6214124e-01  -1.4146015e+00  -5.0672465e-01  -8.8922117e-02  -8.4265100e-01   4.3888923e+00   3.2227163e-01   7.1306303e-01   2.1649488e+00   2.1836143e+00  -3.1733401e-01   2.8133662e+00   5.7129100e-01  -7.8579046e-01  -3.7466595e+00   1.5480647e+00   2.7125483e+00  -1.3954577e-02   5.3310580e-01  -1.8116738e+00   2.6878810e+00   4.7602714e+00  -2.8427006e-01  -3.4136136e-01   9.4137945e-01   2.4305300e+00   3.1459602e+00   1.0678955e+00  -2.9129093e+00  -2.6494741e-01   4.4999838e+00  -4.9512002e-01  -3.0138505e+00   1.4849231e+00  -4.2424601e-01   4.5550409e-01  -1.6465094e+00   4.1535460e+00  -1.7963105e+00  -1.7474567e+00  -1.2637421e+00  -3.9168549e+00  -2.3838272e+00  -1.0787536e+00  -1.4316348e+00   3.1075285e-02   2.0061652e+00  -9.5366315e-01   1.7973535e+00   7.0214764e-01  -4.1875396e-01   3.2842131e-01   1.2530683e+00  -1.2811610e+00  -2.7135624e-01   1.2677209e+00  -8.4047440e-01  -1.5501104e+00  -1.4028913e+00  -2.5453077e+00  -3.1091375e-01  -8.7930656e-01  -1.3627171e+00   1.2736716e-01   2.9326638e+00   4.1216068e-01  -3.6084167e+00  -1.5451139e+00   1.6191213e+00   1.0392929e+00  -2.2346636e-01  -2.7750165e-02   9.6875890e-01  -1.7350877e+00  -2.6439195e-01  -2.5954531e-02
  -3.0506587e-01   1.4717614e+00   1.4058868e+00  -9.3105067e-01  -1.2332137e+00   1.3486984e+00  -2.0409927e+00   1.7740407e+00  -2.2463468e+00  -9.4353684e-01   1.4239532e+00   8.1084616e-01   1.9282493e-01   6.4505163e-01  -1.9980732e+00  -1.1602446e+00  -2.8500531e-01   1.2054973e+00  -1.1579075e+00  -1.3701424e+00   2.2875280e+00   1.9968475e-01   5.9172703e-01   1.0166173e+00   1.6043680e+00   2.3920338e+00  -5.1795694e+00   1.1617734e+00  -6.2784556e-01  -4.6159178e-01  -1.7032305e+00  -3.6950344e-01   1.2734100e+00  -1.6368784e+00  -1.4539663e+00   1.5696000e+00  -1.5321191e+00   2.4197362e+00   6.8909933e-01  -8.4269625e-01   4.4127046e-01   1.0609633e+00  -2.6106991e+00  -1.7231683e-01   4.9126524e+00  -1.7356932e+00  -7.6660074e-01   1.5393082e+00   1.0801979e+00  -1.3854479e-01   3.2322867e+00   1.5460334e+00  -1.0869685e+00  -1.2324085e-01  -1.4885088e+00  -1.3803480e-01  -1.2872066e+00   3.0016667e+00  -4.2349753e-01  -2.0000857e+00  -2.0286305e+00   1.6757767e+00  -1.5538190e+00  -2.1798679e-01   2.3637206e-01  -2.1911548e+00  -1.1289908e+00  -2.4226418e+00   1.8495176e+00  -2.3843854e+00   5.3010294e-01   9.9781014e-01   9.6284951e-01   2.0318773e+00   8.4961930e-01  -3.0905964e+00   6.9463576e-01  -7.1312087e-01  -1.5349398e+00  -4.6340444e-01  -7.9832459e-01  -1.7779645e+00   2.1988787e+00   3.7123118e+00   6.2887554e-01  -3.0678346e-01   1.3422369e+00   2.3038712e+00  -1.6596809e-02  -2.8003468e+00  -2.7286178e+00   1.5980322e+00   7.2247810e-01   1.8232332e+00  -6.0025900e-01   1.1629521e+00  -6.3795615e-01  -1.9914935e+00   1.3189881e-01  -9.9582888e-01
  -1.5826777e+00  -1.4755999e+00  -3.9486134e-01  -1.0282588e+00   3.3470320e-01   9.1133786e-01  -1.3305150e+00  -4.8299052e+00   2.9244563e+00   6.6036870e-01  -2.3168530e+00   7.8713091e-01   1.6549444e+00  -2.6239357e+00  -5.2794877e-01   2.5690924e-01  -2.9094923e-01  -4.0522091e-01  -3.1202358e+00   5.1860757e-01  -4.1645835e+00   2.3925352e-01  -1.6599227e-02   1.1928103e+00   1.9909913e+00  -9.8422463e-01  -7.1096426e-01   1.0807454e+00  -3.3614289e+00   1.7963798e+00   2.2944298e+00  -1.4063478e+00  -6.7399871e-01   1.8992726e+00   9.1446781e-01   1.8433507e+00  -8.8346634e-01  -1.3687966e+00  -1.7200511e+00  -6.2882405e-01  -2.0859514e+00   2.7157584e+00   1.5919646e+00  -3.5951340e+00   9.9715956e-01  -1.8387127e+00   3.7306066e+00  -9.1308772e-01  -7.4871367e-01   1.0378369e+00  -8.7941238e-01   3.6299053e-01  -4.1541616e-01  -8.2440814e-01  -1.5542221e+00   3.4352491e+00  -2.4900385e+00  -7.6874412e-01  -1.7359740e+00  -1.2576410e+00  -1.7958470e+00  -3.1948598e-01  -2.3550796e+00  -1.6657353e-01   1.2838636e+00  -1.2776572e+00   1.2224753e+00   1.2126979e+00  -6.1831103e-01   8.0431727e-01  -6.6712834e-02   9.4300639e-01  -2.2358063e+00   8.0548047e-01  -7.2710430e-01  -1.5917039e+00   3.1203237e+00  -6.2579718e-01   1.3276472e+00  -1.0161368e+00   3.3670612e-01   1.7667192e+00  -3.3473598e-01   3.6761600e+00  -1.3975858e+00   3.8032022e+00  -5.6361932e-01  -3.9495368e-01  -1.0902518e+00   1.7733376e-01  -3.5917319e+00  -6.1263151e-01  -2.4681152e+00   1.9473674e+00  -6.4400303e-01  -2.2653972e+00  -2.8380091e+00  -3.2677157e+00   1.4013972e+00   9.1187334e-01
   2.4957769e+00  -7.5900743e-01  -1.1259272e+00   1.7166113e+00   1.7264482e+00  -1.0131395e+00   7.4974954e-01  -2.9956241e+00  -4.1811219e-01  -3.1683244e+00   2.6852997e+00  -7.1203875e-01   1.5486197e+00   3.4283523e-01   1.3542167e+00  -5.1083766e-01   9.9471270e-01   7.8107965e-02  -3.9160589e+00  -1.2231699e+00  -1.5682692e+00  -2.5187319e+00  -3.0085259e+00  -2.5036079e-02  -1.5117700e+00   2.1790985e-01   2.3096448e+00  -3.7429906e-01   2.1157433e+00   1.4314067e+00   6.7023214e-01  -1.5168951e+00   5.3786118e-01   8.0203165e-01  -8.2602530e-01   2.0686562e+00  -4.4309790e+00   8.2875787e-01   3.7776388e-01  -6.0877513e-03  -1.3250283e+00   1.1650919e+00   1.3481926e+00  -4.4888159e+00   9.2073072e-01  -1.2555809e+00   4.6493149e-01   1.0377969e+00  -2.0421317e+00   3.0114648e+00   3.3585784e+00  -1.6307168e+00  -1.0716710e+00   1.0201348e+00   1.3119148e+00  -1.5228036e+00  -1.6136423e+00   5.7092755e-01   5.1589852e-01  -5.4157019e-01  -1.3647179e+00   1.6182819e+00   8.1401788e-01  -3.5267271e-01   9.8523935e-01   7.4695729e-01  -1.5643965e-01   1.7857272e+00   1.2506555e+00  -3.7148292e-02   1.2983193e+00  -1.3945656e+00  -1.9573421e+00   5.5090075e-01   1.2033461e+00  -1.3915024e+00  -2.3645462e+00  -8.4508986e-01   2.4891781e-03  -1.9120606e-01   4.7374927e-01   1.1497908e+00   1.4362190e-01   1.4442153e+00  -2.0373522e+00   2.6339834e+00  -1.2356146e+00   9.0827730e-01  -9.3823213e-01  -1.5969658e+00  -6.6821479e-01   1.2363458e+00  -1.2965301e+00   4.2868588e-01   2.2297648e+00  -4.8575851e+00  -6.9301461e-01  -1.5644039e-01  -5.4779110e-01  -2.5390152e-03
  -6.8812490e-01   3.0398942e+00   2.0565712e+00  -1.4232973e+00   1.3780030e+00  -8.3216195e-02   1.0462173e+00   3.7840228e-01   1.4357507e+00   1.3060668e+00   3.6789152e-01  -6.6331667e-01  -2.0510199e+00   1.4539894e+00  -1.9008863e+00  -2.8926689e+00  -2.8043204e+00  -1.1830407e+00   2.6557423e+00  -4.0573936e-01   3.5810965e+00   1.7575681e+00   2.5117429e+00  -1.5448849e+00  -1.0023134e+00  -1.8821849e+00   3.1469656e+00  -2.1600725e-01  -1.1148075e+00  -1.3794858e+00   1.3422059e+00   2.0475595e+00   2.0675726e+00  -2.5436504e-01  -9.7958970e-01   2.1646085e+00  -1.1288229e+00  -4.1945167e-01  -1.4704369e+00  -2.5459362e+00  -3.2383291e+00  -1.0205900e+00   2.5399368e-03  -3.0760657e+00  -9.3424326e-01   2.5413521e-01  -1.9367107e+00   1.2486936e+00  -8.4236164e-01   1.1504267e+00  -1.7884631e-01   1.1037566e+00   1.7575113e+00  -2.8311636e-01  -1.6883305e-01   3.4025888e-01  -2.9921024e+00   1.7832267e+00   1.5821646e+00  -2.3817563e+00  -6.5687000e-02  -6.0879086e-01  -8.4303006e-01  -9.4667785e-02   3.0360032e-01   4.8521186e+00  -1.7823141e-01  -1.2183863e+00  -2.2467922e+00  -4.7170337e+00  -2.0208979e+00   7.2690923e-01   6.1054030e-01  -3.6924240e+00   9.7754750e-01   2.0497803e+00  -2.2043307e+00  -1.1574466e+00   2.6888196e+00  -7.3031362e-01  -9.1937279e-01  -6.1190302e-01   2.6405837e+00  -7.2445708e-01  -7.9604965e-01  -4.2763615e+00  -3.0258109e-01   1.0419446e-01  -3.8462126e+00   9.1250994e-01  -4.5667018e+00   1.7737595e+00  -2.6940458e-01   1.3363938e+00   1.9848042e-02  -1.6844964e+00   6.5704013e-01  -1.6847015e+00   1.5231405e+00   8.9929552e-01
   2.0825865e-01  -3.8136510e+00  -4.2649983e-01  -2.0312593e+00   9.8950390e-01  -6.9611487e-03  -3.9903284e-01  -1.1958288e+00  -2.7160197e+00   2.3213263e-01   8.0306320e-01   1.3337748e+00   1.2012966e+00   5.1623453e+00   7.3460784e-01   5.8145998e-01  -1.3840960e-02   4.5209355e+00  -1.8509300e+00   2.9536071e+00   2.0330023e+00  -2.8476711e+00  -1.2464482e+00  -2.8069109e-01   2.4439130e+00   4.4538527e-01  -1.7971718e+00  -2.8495481e-01   2.5183063e+00   2.5318085e-01  -1.6058877e+00   2.1371697e+00  -1.1303243e+00   1.7847215e-01   1.6789934e+00   2.2221727e-01  -2.2784689e+00  -4.8069295e-01   3.7005445e+00   2.2323809e+00  -4.2190916e+00   2.5376249e-01  -2.7577663e+00  -9.2828682e-01   5.9424563e-01  -3.4142942e+00   2.4251134e+00  -2.2913328e+00  -2.5628143e+00  -3.0425604e+00   1.9558798e+00   3.9029410e+00  -2.2296969e+00  -2.1962820e+00  -3.8533184e-01   1.5366206e+00   2.8302411e+00  -8.3426108e-01   1.6484325e+00   6.7403604e-01  -3.6866354e+00  -1.0566569e+00  -7.8506351e-01   1.5341145e+00   2.8242580e+00  -9.5135499e-01   1.9034135e+00   8.7773086e-01   9.5526223e-01  -1.6078742e+00  -1.5605422e+00   7.8073508e-01  -2.2177922e+00  -1.2840086e+00   1.0676633e+00   1.8065809e+00  -1.0131855e+00  -1.1358734e+00  -2.7564938e-01  -9.0938137e-01  -1.5441451e+00  -2.6821211e+00   1.0842566e+00  -1.8886773e+00  -1.0703382e-01  -3.5141821e+00  -1.9298495e+00   2.2629476e-01   3.3951205e+00  -1.1280572e+00   2.1318634e-01  -2.3744823e+00  -2.4781394e-01   4.9531769e-01   2.2609360e-01   1.0768054e+00   1.5044955e+00   1.8269775e+00   9.1146803e-01  -1.6513926e+00
  -2.4341831e+00   3.1849229e-01  -1.2295340e+00  -5.3156310e-02   1.7669522e+00   1.7176400e+00  -1.4111943e+00  -8.0043040e-01  -2.1431118e+00  -9.9902306e-01  -2.0822763e+00   1.0124269e+00   3.5334075e+00   5.1695656e-01  -5.1265913e-02  -1.3145309e+00  -3.0958045e+00  -2.1131564e+00  -1.0171106e+00  -2.8582519e+00   1.0705542e+00  -8.0097600e-01   9.3047256e-01   8.4146424e-01   9.2873068e-01   7.6042890e-01  -1.4240228e+00   1.9970183e+00   4.0330487e-01  -9.2134473e-01  -1.5036742e+00  -1.1498405e+00   8.0029761e-01  -5.2544011e-01  -1.9020797e+00  -3.7187495e-01   1.1256947e-01  -7.9666150e-01   5.4683529e-01  -2.3771579e+00   5.4203533e-01  -1.4899676e+00   2.9401884e+00  -3.5798208e-01  -4.5328452e-01   2.2913526e+00   1.9993278e-01   2.7042470e+00   2.7711533e-01   3.9335765e+00   2.9998047e-01  -1.8324558e+00   1.0435763e+00   9.1521159e-01   1.2565420e+00  -1.5116508e+00   2.6950330e+00   2.4921412e+00   2.3972107e+00   1.9690807e-01  -1.0696007e+00   1.9632767e+00  -1.1986035e+00  -3.3484408e+00   2.3938231e+00   1.4246714e+00   2.2090172e+00   1.5857866e+00  -4.4449599e+00  -1.8623581e+00   2.0505265e+00   5.2601014e-01  -7.5113765e-01   1.1635491e+00  -3.1182440e+00  -1.0048256e-01   1.8309499e+00  -8.9162324e-02   2.2415017e+00  -3.4983947e+00   3.6722666e-01   3.2556440e+00   7.5946275e-01  -1.9160859e+00   1.0303790e+00  -1.0933069e+00  -6.5836426e-01   1.7060596e-01  -2.4455436e+00  -1.5395644e+00  -1.3928791e+00   1.5875149e-01   7.4760837e-01  -1.9832948e-01  -8.6097993e-01  -2.5881841e+00  -1.5322064e+00   1.7063300e+00  -4.7580937e-01  -1.5676223e-01
  -2.9083269e-01   4.4195047e-01   4.8333266e+00  -3.9053471e+00   1.3584036e-01  -3.7641062e-01   2.8553867e+00  -1.1625077e-01   2.0849009e-01  -3.4754470e+00  -1.2511681e+00  -1.6973489e+00   4.4912572e-01  -1.7457740e+00   2.8060511e+00   5.1023806e-02   7.4205530e-01   2.3280806e+00   1.9647024e+00   3.2261557e-02   9.9049326e-01  -1.4184499e+00   1.1641591e+00   3.9314778e-01  -4.7569402e-01  -1.0125422e+00  -2.8440184e+00  -3.7782121e+00   2.6027758e+00  -1.1615715e+00   1.0745279e+00   8.0575236e-01  -2.4639360e+00   3.1222577e+00  -2.1795777e-01   4.9665184e-01  -1.5668050e-02   2.4795128e+00  -2.4013106e+00   1.2825176e+00   6.3451406e-01   6.6889644e-02  -4.9268359e-01  -8.3694791e-01  -1.6204490e+00  -1.5160406e+00  -3.4174620e-01   4.7147579e+00  -1.8603514e-01  -2.7989046e+00  -1.8505043e+00   2.1672528e+00  -1.5709138e+00  -1.3680714e+00  -5.6985925e-01   1.5458726e+00   2.4759665e-01  -3.4038284e+00  -1.5873442e+00  -4.0951135e+00   4.9938731e-01   2.1989333e+00   1.0658061e+00   2.0640393e+00  -7.9034705e-01   1.8127413e+00  -1.1022439e+00  -2.8257556e-01  -1.8912476e+00  -3.1475636e+00   3.1081265e-01  -3.7643981e-01   2.3960677e+00   6.4346965e-01   1.4563478e+00   2.4985898e+00  -2.4548386e-01   2.4948605e-01  -1.6491707e+00  -8.1266232e-01   3.5624652e+00   1.0818544e+00  -1.6608493e-01   1.9490104e-01  -6.8185102e-01  -6.3073212e-01  -4.0734326e+00   2.5228701e+00  -5.0171879e-01  -2.9963294e+00   1.0327260e+00   1.5677417e+00  -1.3716152e+00   1.2040207e+00   8.1999869e-01   1.9561102e+00  -4.8526569e+00   1.9315487e+00   5.3272356e-01   6.0411245e-01
   9.7738648e-01  -2.8514938e+00   5.8552087e-02   1.3310336e+00  -1.2112119e+00  -1.5295894e+00  -1.1870535e+00  -5.1366524e+00   1.5674233e+00   7.3014130e-01   4.0248801e+00   2.7723956e+00  -1.5189985e+00  -1.9620914e+00  -3.0246012e+00  -1.0045960e+00  -1.5949515e+00   2.5476316e+00  -7.2936311e-01   3.0598354e+00   6.7451735e-01   3.2019328e+00   1.6627179e+00  -3.7449177e-01   1.1142508e+00  -2.1665988e+00  -2.1468472e-01  -9.2253132e-01   1.6141181e-02  -1.5381896e-01  -1.5593920e+00   5.8937961e-01  -1.3015628e+00   4.6335489e-01  -6.6587856e-01   5.3855182e-01   1.9131345e+00   2.2279821e+00   1.9906018e+00   5.0645460e-01   3.4513283e+00   3.8704307e+00  -6.5667465e-01  -2.2991091e+00   3.2197103e-01  -2.6466329e+00   1.4861516e+00   1.1095659e+00  -2.7400968e+00  -6.6561560e-01   4.3178676e-01  -1.1696952e+00   1.0647907e-01  -7.1968473e-01  -2.5277204e+00  -1.2299279e+00   2.6965081e+00  -3.5083469e+00  -9.3125470e-01  -3.5491740e-02  -6.7833516e-02  -7.0418791e-01   3.7050297e-01  -1.4341361e+00   4.5158755e-01  -3.8533354e-01  -1.5541384e+00   6.0081084e-01  -2.6510188e+00  -2.9939415e-01   2.5800146e+00   4.3724065e-01  -2.4436237e+00   6.7584791e-01   1.3107128e-01   5.1235359e-01   6.3828703e-01   7.6864136e-01  -1.5701590e+00  -5.5105441e-01   3.8778187e+00  -4.7213647e+00  -3.7735484e-01  -1.1940828e+00  -1.8353250e+00   1.5526045e+00  -2.7515351e+00  -2.0399515e+00  -8.7204632e-01  -1.5191102e+00   2.8950149e-01   2.4726106e+00   8.6982115e-01  -1.5667144e+00  -2.6954339e+00   1.0784053e+00  -1.7604201e+00  -3.6167156e-01  -2.5015578e+00  -1.8821044e+00
  -1.7191308e+00   1.2283530e+00  -3.1711368e+00  -2.3136458e+00   1.9639866e-01  -1.4869825e+00   2.5489369e-01  -9.4186390e-01  -1.1281424e+00   2.2707476e+00   1.6351033e-01  -2.4099752e+00   2.2306389e+00  -3.5808745e-01  -2.8160380e+00   1.3956942e+00   4.3739572e-01  -8.4845271e-02  -3.9680588e-01   2.3596287e+00   2.5812830e+00   1.2681134e+00  -1.4598070e+00   9.8370225e-01  -1.0627134e+00   2.0119402e-01  -4.0376457e+00   7.1602674e-01  -8.6476550e-01   3.2444666e+00  -2.6655186e-01  -1.4349908e+00   2.6086350e+00  -2.2772474e+00   8.9751725e-02  -1.0646104e+00   1.4613884e+00   2.6055935e+00   1.8756718e-01  -1.0772492e-01  -3.6361206e+00   7.2597325e-01   1.2665902e+00  -7.7251610e-01  -6.4529791e-01  -1.8082676e+00   3.9014935e+00   5.9681351e-02  -1.2872862e-01  -5.9106769e-01   9.8953946e-01  -8.4723018e-01   1.3621153e+00  -7.3086906e-01  -1.0207480e+00  -1.0813218e+00  -1.9496452e+00   2.8435986e+00  -1.1444775e+00  -1.4393967e+00  -9.6595524e-01  -9.3373215e-01  -7.3944257e-01   1.3631550e+00  -9.2410561e-02  -3.0851680e-01   7.4161679e-01   2.6624069e+00   1.0507486e+00   1.9165653e+00   1.5652865e+00  -2.5254758e-01  -1.6932402e+00  -1.4184858e+00   3.6115226e-01  -4.5789318e+00   2.1290174e+00  -3.7723089e-01  -1.5777859e-01   1.6518286e-01   3.1155426e+00   4.5916813e-01   3.3322119e-01  -7.4321803e-01  -2.2596344e-01  -3.4802091e+00  -1.3541586e-01   1.5917246e+00   2.0296537e+00   5.5427693e-01  -1.0274467e+00   1.6483183e-01   1.2192470e-01  -2.7234329e-02   1.2888236e+00  -3.2956188e-01   1.0806539e-01  -1.4044613e+00  -1.1546559e+00  -1.0017081e-01
   4.3119466e-01  -1.6123739e-01   1.1866844e+00  -1.3034988e-01   1.0387907e+00  -3.3989608e+00   2.0362592e-01  -2.5039675e+00  -1.1660703e+00   1.7067751e-01   2.3042451e+00   7.6268852e-01  -5.4935893e-03  -3.0239980e-01   2.3986832e+00   1.8466692e+00   7.2723292e-01   5.0613932e-01   1.5829645e-01   7.3533723e-01   5.6321978e+00  -1.2386080e+00  -1.6670638e-02   1.5908984e+00   1.4686421e+00  -2.7982059e+00  -4.0804153e+00  -1.3773587e+00  -1.9946339e+00   4.2097350e+00   8.3554837e-01  -2.4980266e+00  -2.9001468e-01   1.5029780e+00   3.9384010e+00  -1.6193552e+00  -1.6873287e-01  -1.2769796e+00  -9.6766202e-01  -1.5219604e+00  -2.7654064e+00  -2.8068059e+00   1.6634049e+00   2.9577222e+00  -2.4495875e-01   9.0927444e-03   1.5791704e+00   1.8319754e-01  -1.9619662e+00  -1.6131287e+00  -1.2136424e+00   3.2326605e+00  -4.2194237e-01  -9.9364710e-01  -4.5854298e-01   3.3833982e-02  -3.1975562e-01  -8.9709223e-01  -3.2117689e+00   1.8947184e+00   3.9315780e+00  -3.2293457e+00  -1.7562589e+00  -2.6993283e+00   7.3129610e-01  -2.2161222e-01  -2.1527997e+00   5.4444039e-01  -4.0915363e-01   2.3954577e+00   3.3993581e+00   3.5396506e+00   2.8602054e+00  -1.2164508e+00   3.8396023e+00  -3.5806414e-02   2.4063856e+00   8.6845506e-02   1.1480155e+00   2.3441255e+00  -4.8668506e-01   2.8818414e+00   1.1714572e+00  -1.2834962e+00   1.4977433e+00  -2.7923454e+00  -1.1798011e+00   1.2545768e+00  -3.0298821e+00   2.9159225e+00   7.5923564e-02  -1.0906812e+00   3.7956157e+00  -3.6140332e-01   3.9588309e-01  -2.1386599e+00   1.8832163e+00  -1.5942773e+00   3.5676661e+00  -2.7428063e+00
  -2.5765454e-01  -6.4175504e-01   3.7553541e+00   2.4328383e+00   1.4050683e+00  -2.2021920e+00  -4.5567329e-01  -3.3863764e-01   2.7346344e+00   1.3202810e+00  -1.0312748e+00   1.8610512e+00   2.6179508e-02   2.5231967e+00  -1.3168796e-01  -2.3040882e+00  -1.8485018e+00   1.0120234e+00   1.4683296e+00  -1.1310974e+00   1.6506177e+00   1.5552027e+00  -2.5652416e+00  -1.7249497e+00   2.2634339e-01   3.2865043e+00   8.7581828e-02   4.0015063e-01  -3.6971549e-01  -1.5909633e+00   1.8623177e+00  -8.7998012e-01  -4.6945136e-01   6.3606669e+00   6.5707194e-01   2.1383157e+00   7.2759602e-01  -4.6189295e-01   9.5513061e-01  -1.8937883e+00   1.8039008e-01   2.4476798e+00  -9.8306742e-01  -1.5010123e+00   8.8363080e-01   1.8922360e-01   3.3610662e+00  -1.6148244e+00  -3.7790997e+00  -1.3629020e-01   1.8530902e+00   2.2112382e+00  -1.2096267e+00   7.2760109e-01  -9.7813906e-01   1.5067383e+00   8.8454921e-01   9.2901278e-01   1.7865527e+00  -2.2485811e+00  -2.9130868e+00  -1.0551059e-01   1.5629593e+00   1.8106767e+00   3.8796012e-01  -8.7370309e-01   4.3595366e+00  -2.7047028e+00  -1.5953317e+00   5.3320854e-01  -2.6490637e+00   1.8588066e+00  -3.5138305e+00  -4.1759229e-01   4.7066112e+00  -2.2115762e+00  -2.3610153e+00   1.5632152e-01  -3.0616495e+00   3.7823136e+00   2.8670591e+00   5.7612016e-01  -1.3452690e-01   6.3646646e-01   1.1883755e+00   1.7182837e+00  -9.1213410e-01  -8.8019309e-01   1.2572223e+00  -1.6851466e+00  -1.6530849e+00  -2.0840581e+00   1.3322223e+00  -7.4120144e-01   1.5245255e+00  -1.1212790e-01  -1.5474046e+00  -7.1168349e-01  -1.0390272e+00   2.4762488e+00
  -1.7205659e+00   1.1108666e+00  -7.9832415e-01   4.0876767e+00   9.1600473e-01   1.8083234e+00   1.3390282e+00   2.8386562e+00   2.4667839e+00  -3.8157234e+00   1.7603790e+00   1.9469283e+00   3.0939427e+00  -7.9117399e-02   8.3422203e-01  -6.6493036e-02  -3.6752397e-01  -2.2837833e+00  -1.5578149e+00  -1.2694983e+00   4.2372260e-01   1.0431061e+00   6.7000335e-01   6.3154146e-01  -2.3701028e+00  -2.7694164e+00  -3.8283021e+00   1.6392243e+00   5.4002095e-01   7.0268857e-01   1.5657644e-01  -2.1677392e-02   9.9792662e-02  -7.0366842e-01   5.1465988e-01  -1.4345140e-01   4.8806338e-01  -1.5148160e+00  -3.0175976e+00   3.6979695e+00   1.3552147e+00  -4.0449861e+00  -9.6550862e-01   3.1457300e+00   3.8775682e-01   1.0844206e+00  -4.5679014e-03   8.5099999e-01  -2.9678095e+00  -1.2444315e+00   2.5331671e+00  -1.4940702e+00   8.9471407e-01   3.2773611e+00  -3.2963775e+00   1.7092118e+00   3.6185467e-01   2.7932243e-01  -3.3545811e+00  -5.4880815e-01  -2.2705974e+00   1.7530054e+00  -1.5279432e+00  -8.6752706e-01   2.5136034e-01   5.2986196e-01   1.2058056e+00   1.5098873e+00  -1.8006439e+00   1.0795920e+00   3.8204192e+00  -4.2491680e+00   7.9174595e-01  -1.1856025e+00   3.4589846e+00   1.8950647e+00  -1.1793086e+00   1.6865187e+00   3.2080198e+00  -1.6730633e+00  -1.2407219e+00   2.7314676e+00  -1.8419344e+00  -1.5083609e-01   1.1638696e+00   2.1713517e+00  -1.0535470e+00   8.2613492e-01   1.3018024e+00   7.2166689e-01   2.1144721e+00  -3.2084512e+00  -1.1949521e+00   1.0031725e-01  -1.2284638e+00  -2.6818176e+00  -1.3224121e+00   1.5233013e+00   1.3615159e+00  -1.0185464e+00
   1.7085848e+00   4.7781967e+00   1.0525088e+00   1.5901377e+00   2.5502678e+00  -1.3437610e+00   3.3177580e+00   1.2837671e-01   8.9348604e-01  -9.3562385e-01   2.0319725e+00  -1.9014732e+00   1.1494620e+00   2.7373030e+00   2.5166145e+00   7.8372827e-01   1.9993131e+00   1.4276483e+00  -1.8436159e+00  -2.1521016e+00  -1.9573052e+00  -1.0637213e+00   2.6729264e+00   2.3723267e+00  -4.5754509e+00  -3.8864136e+00  -8.8255085e-01   2.0412680e+00   3.0060274e+00   2.3568326e+00  -1.9394703e+00  -1.3089063e+00  -1.7244173e+00  -9.8784699e-01   2.4101689e+00  -3.5004363e-01  -2.5960806e-01  -2.1207315e-01  -2.7346158e+00   1.7144307e-01  -3.1856634e+00   2.4773348e+00   8.3427568e-01   2.6159756e+00  -1.2520755e+00   4.8054539e-01  -2.4630782e-01  -2.5029895e+00  -6.5243339e-01   4.8674118e+00  -8.7677893e-01  -1.5856764e+00  -2.5002557e+00   1.7947882e+00   4.6187415e-01   1.1520041e-01   1.7951402e+00   1.7854522e+00  -1.9816327e+00   3.5490897e-01   7.5776528e-01  -4.1281322e+00  -5.3709258e-01  -3.7110076e-01   8.8118037e-01   2.5912162e+00  -5.5470914e-01   5.7507217e-01   1.8766850e+00   4.3150385e-01  -1.1316667e+00   1.5436200e+00  -2.3312903e+00  -7.4009030e-01  -3.2087966e+00  -8.3620090e-01  -1.2170547e+00   1.0816272e+00  -2.8237488e-02   4.0482799e-01  -3.4025502e+00   3.3366783e-01   3.6158157e-01  -4.9440543e+00  -2.4230340e+00   1.6049109e+00   2.8909985e+00   3.1604390e-01   1.8914058e+00  -1.1885426e+00  -1.2943931e+00  -9.7774320e-01   1.3506655e+00  -2.1652607e+00  -3.7213852e-01  -1.1413153e+00   1.6243780e+00   2.4951464e+00   7.2992507e-01   3.1953744e+00
   3.9956847e-01  -1.0633448e+00  -1.3791426e+00  -1.7046580e+00   1.1273543e+00   4.4255001e-01  -6.8635104e-01  -8.8709464e-01  -3.9484317e+00   2.6251981e-01   6.0478012e-02   3.2346909e-01   1.7094392e+00  -5.6229072e-01  -2.0018014e+00   1.8685522e+00   9.9109806e-01   3.2405445e-01  -1.6787426e+00   1.1309714e+00   2.4319927e+00   2.2964369e-02   2.4629279e+00  -2.9718952e-01  -2.4908324e+00   9.0490519e-01  -2.5827955e+00   1.5676979e+00  -2.0184121e+00  -6.6985682e-01   5.5822334e-01   5.1389342e-01  -8.3858607e-01  -5.7894759e-01   2.1315469e+00  -2.3492811e-01  -8.6640890e-01   5.1302702e+00  -3.2863556e+00  -1.4242869e+00  -1.7390686e+00   6.3860092e-02  -3.6311839e+00   1.6486345e+00  -3.4672880e-01   2.0216909e+00  -1.8941846e+00  -1.7975972e+00  -3.2688791e+00  -1.4522185e+00   2.6227075e+00  -1.5164791e+00  -4.6496550e-02  -2.1099176e+00   2.2606825e-01   2.9416688e+00  -2.0536710e+00  -1.1966600e+00  -3.6215233e+00   1.5418759e+00   1.3389864e+00   1.6129046e+00  -2.1329429e+00   3.0373562e+00   1.5643595e+00  -2.4254609e+00   1.8441629e+00   1.7213089e+00   5.9298463e-01   2.4762759e+00  -4.3350238e+00   4.1665329e-01  -2.2707425e+00   1.4548211e+00  -1.9491869e+00  -8.9600211e-01   1.8818450e+00  -3.6460515e+00  -2.2081604e+00  -3.5991275e-02  -2.9815625e-01  -1.1283768e+00   1.4708474e+00   1.0897793e+00   4.6312256e+00  -5.0301500e-02   1.1841369e+00  -1.5466586e+00  -2.8752793e+00   1.1484839e+00   7.2234534e-01  -1.9111141e+00   6.4695645e-01  -1.4858579e+00  -6.0297621e-01   2.3696199e+00   1.5443196e+00   8.6171550e-01  -5.6743746e-01  -2.0848034e+00
  -1.6539091e+00   3.3720058e-01   2.3396381e-01  -1.2774742e+00   9.1059206e-01   9.6386927e-01   1.0034005e+00   1.2761687e-02  -8.1894713e-01  -6.6602908e-01  -2.4150952e-01   1.1520987e+00  -1.9858479e-01   8.6023734e-01   1.0594648e+00   2.8445214e+00   2.3542601e-02   2.3645119e-01   3.5755335e+00   4.7445233e-01  -1.9678445e+00   4.3395600e-01   1.4451174e+00   7.6403332e-01  -1.2102590e+00   3.7391527e+00  -1.5984699e+00  -1.3226600e+00   1.5521615e+00   2.6469090e+00   8.1678715e-01  -1.7779193e+00  -3.4514414e+00  -5.3946140e-02  -8.3314276e-02  -4.4297321e-01  -6.6186040e+00  -1.6446692e+00   6.0813450e-01   2.6259255e-01   2.5433602e-01   1.4017033e+00   1.4358743e+00   1.8656682e+00  -9.1444992e-01   8.8161472e-01   1.5561468e+00   1.1552872e+00  -6.7882340e-02   3.0011319e+00   2.6764997e+00  -2.5641009e+00  -1.6040377e-01   2.2403095e-03  -3.2422485e+00  -5.9931000e-02  -2.5892236e+00   2.4429039e+00   1.3946607e+00  -2.6369681e+00   1.5263437e+00   2.1549910e+00   1.5006441e+00   2.3066507e+00  -1.1587217e-01   1.9146723e+00   9.2513023e-01   1.7991619e-01   4.4656947e+00  -1.1706009e+00  -4.7237366e-01   6.0942174e-01   1.3152252e+00  -4.9278979e-01  -2.7081118e-01  -1.3727250e+00  -1.5052067e+00   2.9197024e+00  -1.5479358e+00  -2.6468472e-03   2.3257459e+00  -1.4201574e+00   3.0289855e+00  -9.4876633e-01  -2.3436038e+00   1.6065000e+00   2.0434916e+00   3.3480706e-01   2.8108767e-01   1.8452773e-01   2.0627992e-01  -1.1499460e+00   1.1221118e+00  -2.4239796e+00   3.5049863e+00  -1.4068500e+00   1.2068159e+00  -6.1748596e-02   2.3862168e+00  -2.1622798e-01
  -7.2454584e-01  -2.5955400e+00   2.9231664e+00   2.1231384e+00   5.5689763e-02   8.9543267e-01  -1.3913263e+00   1.1285672e+00  -2.1471040e+00   1.6938804e+00   8.0370748e-01   2.3051048e+00  -4.0557309e+00   1.6684541e+00  -3.1882926e+00   3.4164038e-01   3.9715708e+00   8.0012657e-02   6.6624243e-02   6.5336814e-01   9.9560767e-01  -1.1074743e-01  -2.3202029e+00  -2.8681005e+00  -9.7731798e-01  -1.1809064e+00  -8.1983627e-02   8.8723045e-01  -1.2683499e+00   4.4240293e-01  -1.6973103e+00   2.3866068e+00   2.7959690e+00   5.3244683e-01   6.2659151e-02  -6.6655942e-01   1.3147457e+00   8.1795247e-01  -1.4690556e+00   3.2228759e-02   7.6635057e-01  -5.0588350e-01   4.9874787e-01   6.5495954e-01   2.2785511e-02  -5.2657093e-01  -1.2343841e-01  -7.4312079e-01  -4.0965876e+00  -4.9559460e-01  -7.9971771e-01   3.8464443e+00  -2.9917546e-01  -2.2617056e+00   1.2348965e+00  -3.3313978e+00   5.0491795e-02   3.2130593e+00  -1.3477406e+00  -1.4976347e-01   3.2746811e-01  -9.2502277e-01   7.1004699e-01   1.6196490e+00   4.3009130e-01  -3.7496021e+00   1.3413393e-01   1.2065281e+00  -5.3337157e-01  -1.4228180e+00   1.0242952e+00   1.2467249e+00   1.2366928e+00  -1.7026987e-01   4.2760617e-01  -1.5279289e+00   2.1476308e+00  -4.0965161e-01  -7.1584504e-01  -2.6137179e+00  -1.4006916e+00   1.7590404e+00  -3.8237936e+00  -6.6591407e-01   1.6126037e-01   3.5377241e-01   1.5647790e+00  -1.1664658e+00   8.7033113e-01   3.4951058e-01   1.7430361e+00   8.6399578e-01  -1.1655696e+00   2.2756582e+00   9.4862478e-01  -3.3710042e+00  -2.6418197e+00   2.7295565e-01   4.5806879e-01  -7.1299822e-01
   6.0153185e-01  -6.1760460e-01  -1.9912584e+00  -1.0870742e+00   1.3160305e+00  -2.4356109e+00  -2.4614589e+00  -5.2085684e-01  -1.9413185e+00  -1.8547236e+00   1.9482081e+00   2.2303914e+00   7.1709899e-01  -1.1372770e+00   3.0116109e+00  -2.0952828e+00   1.0972765e+00   2.2040035e+00  -1.7665724e+00  -5.2379728e-01  -1.8510855e+00   4.2114085e-01   1.1708667e-01   1.0776242e+00  -8.9026111e-01   1.2972347e+00   2.2637362e+00   2.8709025e+00  -3.5051747e-01   1.3768363e+00   3.3898027e-01  -5.1641235e-02  -2.2247324e+00   6.3008814e-01  -1.5972158e+00  -3.8249959e+00   1.9477053e-01   2.0407981e+00  -6.9998870e-01  -3.5718863e+00  -1.1890638e+00   8.1532032e-01  -1.1358033e+00  -2.1532199e+00   1.3665352e-01  -1.8977238e-02  -1.1935353e+00  -2.3076514e+00  -1.0359698e+00  -1.7615950e+00   1.2256657e+00  -1.5726233e+00   4.9085486e-01   1.1824455e+00   1.7029222e+00   1.4784338e+00  -6.7048891e-01   1.1414126e+00   6.5426428e-01   2.0297063e+00   3.6241984e-01  -3.2435795e+00  -1.1767777e+00  -2.5119515e+00   2.2543039e+00  -4.0911970e+00  -4.0149224e+00   1.3990696e+00  -7.3622722e-01   2.6920614e+00  -1.3883305e-01  -2.5491247e+00   3.3090309e-01   3.4947895e-01  -1.4039868e+00   5.3026665e-01   3.8809886e+00  -1.1503978e-01  -2.2040244e+00  -8.8729699e-01  -7.9919464e-01   4.8998529e+00  -2.6894550e-01  -1.5117958e+00   2.1830488e+00  -1.4794052e+00   3.4141926e-01   3.3097791e+00   3.4159459e+00  -4.3664777e-01  -2.8147364e+00  -2.2596913e-01  -5.6639646e-04  -1.8511462e+00  -1.3596633e+00   1.0348439e+00  -2.1188206e+00   1.4665711e+00  -4.5537175e-01  -9.9799545e-01
  -3.5383751e+00  -5.5763543e-01  -2.6931719e-01   1.2869779e+00   6.7697183e-01   1.3215826e+00   7.1630279e-01  -1.4140297e-01  -5.8241457e-01  -1.6858099e+00   1.2784568e+00  -4.8962531e-01  -1.6739888e+00  -1.2188692e+00  -8.4741052e-01  -7.5877478e-02  -4.0065085e+00   3.2008111e+00   2.6544658e+00   1.5546422e+00  -2.4788902e-01  -4.5416707e+00   6.6635598e-01   3.2038862e+00  -2.3292498e+00  -6.6409565e-01   2.5463839e+00  -3.4091263e-01  -1.1419233e+00  -7.2278608e-01   1.7214648e+00   1.3519946e+00  -7.1865682e-01  -1.4041128e+00  -1.5760182e+00   1.6966865e+00   3.1866199e+00   2.2804436e+00   1.9136050e+00   2.9948393e+00  -9.0782378e-01   9.2692461e-01   2.1049429e+00  -3.5039953e+00  -4.6607753e-01   6.6655463e-01   1.3445759e+00  -2.5897462e+00  -9.7570991e-01  -1.2179400e+00  -2.2574824e+00   1.7490652e+00  -1.0098561e+00  -9.2129284e-01   3.1199183e+00  -2.6689305e+00   3.8427418e-01   9.1089343e-02  -3.1111449e-01   1.0334800e-01   1.5903341e+00   8.1607197e-01   9.5894783e-01   1.0628203e+00  -1.3861314e+00   1.4564441e+00   4.0003903e-01   3.7262974e+00   1.0161851e+00   2.6455827e+00   2.2567374e-02   1.8461293e-01   3.6646715e-01  -1.4975957e+00   5.2335921e-01  -2.6853639e+00  -3.8667920e+00   4.7360750e+00  -4.6266441e-01   1.5430260e+00   3.8047305e+00  -2.5021687e+00  -1.5979711e-01  -1.9010798e+00  -1.1118156e+00  -1.3480994e+00  -1.7814607e+00  -2.1629481e+00  -7.7060812e-01   3.0008768e+00  -8.8790555e-01   1.0664772e+00  -2.9229551e-01   6.1955158e-01  -4.6818752e-01  -1.4022110e+00   1.2142588e+00   5.4077978e-02  -1.3082451e+00   9.5298034e-01
  -1.4221463e+00  -1.6065429e-02  -3.5573606e+00   2.5253283e+00   1.0126176e+00   7.7466235e-01   1.6764324e+00   2.9641849e+00   2.0682134e+00  -4.1590283e-01   4.8639176e-01  -7.8379973e-01  -1.5097963e-01   6.8708240e-01  -2.0059649e-02   2.3049369e+00   2.2879850e+00  -1.1482483e+00   1.2343389e+00   2.9317824e+00  -1.4508722e-01  -1.5542226e+00   2.8766023e-01   7.6749958e-01   2.4712547e+00   1.7750546e-01   2.6367813e-01   1.6787892e+00   7.4119549e-01  -1.5249375e+00   2.1084205e-01   8.8496625e-02   3.1370751e+00   7.5257848e-01  -7.8494925e-01   9.4619123e-01   1.1080948e+00   9.5757019e-01  -9.0217780e-01   4.2179962e-01   9.1046178e-01  -1.1980122e+00   7.5840886e-01  -2.0748275e-01  -1.6337445e+00  -1.9769912e+00   3.1126967e+00   1.3488312e+00  -2.1989704e+00   1.4969499e+00   1.1529679e+00   3.1585762e+00   7.8513795e-01   1.8661359e+00  -1.9258436e+00   3.2639263e-01  -8.2894542e-01  -1.5934897e+00   1.3593699e-01   3.1175766e-01  -2.0315819e+00   1.1400877e+00  -2.8793878e+00   9.2750713e-01   1.8579141e+00   1.3228520e+00  -6.9361083e-01   2.5567706e-01   7.6791243e-01   1.9010532e+00   1.0905269e+00   3.1647839e+00   1.1700784e+00  -3.3571701e+00   2.4607932e+00   2.3957193e-01  -1.9565440e+00   1.0747362e+00   2.6260348e-01  -3.2246860e+00   3.5610969e+00  -1.4200492e+00   7.6865942e-01  -3.9108137e-01  -2.2373995e+00  -4.7720225e+00   1.0195577e+00  -4.0259302e+00  -2.1992974e+00   2.3408668e+00  -5.4541285e-01  -2.4196339e+00  -4.8374962e-02  -3.3847756e+00  -1.0725611e+00  -1.5492219e+00  -1.9133119e+00   6.7068175e-01   1.4218448e+00   3.5666183e+00
   3.9483624e-01   2.0397768e-01  -3.5748318e+00  -7.3104034e-01  -4.1550327e-04  -3.4277697e+00   1.7498618e-01  -1.0956369e+00   6.3259825e-01   2.8042910e+00  -7.8181985e-01   1.3796804e+00  -1.5485793e+00   3.0151465e-01  -1.7774302e+00  -4.4491953e-01   6.1568669e-01  -2.0540562e+00   4.2842774e-01   6.3422933e-01   1.1788466e+00  -1.3636556e+00  -4.1966047e-01   5.5556950e-01  -1.6377757e+00  -8.8797531e-01  -2.1046013e-01  -2.2331543e+00   1.9226776e+00   1.7111059e+00  -3.4670266e-01   1.9562468e+00   1.0662039e+00  -1.2868782e-01  -9.0287427e-01  -2.5244854e+00   6.9595391e-01  -1.5652416e+00  -2.8858042e+00  -1.6131743e+00  -7.7440762e-01   2.5397760e-01  -5.0761635e+00  -1.1493661e+00  -1.2012118e-01  -3.5004699e+00  -2.4645268e+00  -4.2730736e-01   6.8387689e-01  -1.4015785e+00  -2.2523838e+00   4.9402516e-01  -2.0539801e+00   2.3993351e+00   1.8238331e-01   7.3547771e-01  -3.3054509e+00  -2.4223870e+00   5.9036830e+00   8.9722745e-01  -1.3788131e+00   7.9678208e-01   1.4311424e+00   1.7852937e+00   4.4513019e-01   1.6026272e+00   7.4296481e-01  -5.6141599e-01   3.0623321e+00   1.8622268e+00  -1.3276712e+00   2.5251752e+00  -6.3569374e-01   6.3580337e-01   2.5685709e+00   1.3659078e+00   2.2951442e-01  -1.1631217e+00   1.2025250e+00  -4.2843350e+00   4.0472783e-01   7.8024729e-01   2.9376900e+00  -5.2381027e-01   2.6709334e+00   1.3922996e+00  -1.0835245e+00  -1.1718855e+00  -6.5938592e-01   2.1031344e+00   6.1253932e-02  -5.4958130e-01   2.8776452e+00   1.5244161e+00  -7.0650606e-02  -1.5097327e-01   3.2303595e+00   3.4716720e+00  -3.3087318e+00   1.0929619e+00
   3.5836794e-01   1.8750494e+00  -1.0501001e+00  -3.0483693e+00   2.6439952e+00   1.3864619e+00   8.0693943e-01  -1.2970273e+00  -2.4292869e+00  -1.9788169e+00   3.3450993e-01  -1.5329876e+00  -4.5220592e+00   1.7989841e+00  -2.2645384e+00   2.8963232e+00   7.1400095e-01   1.5956471e-01  -2.7073792e-01  -1.0639508e+00  -1.9134109e+00  -5.3747061e-01  -2.1657054e+00   2.0741904e+00  -3.5627815e-01   9.5379760e-02  -6.5658681e-01   2.2116234e+00   7.1602554e-01   7.0023785e-01   1.2551806e+00  -1.9195038e+00  -2.8544529e-01  -8.1047498e-01  -3.8616398e-01   1.6623923e+00  -1.1306368e+00   3.2428069e+00   1.9958983e+00   2.9976167e-01  -4.4886928e-01  -4.1277493e-01  -2.9863298e+00  -2.2809394e+00  -1.6130860e+00  -1.5159148e+00   2.7556236e+00   9.7547743e-01  -1.0656310e+00  -1.2375011e+00  -6.9483074e-03  -1.3905088e+00  -1.3206587e+00  -3.0989015e+00  -1.4071968e-01  -1.7064339e+00  -1.6581410e+00   4.7225271e-01   3.8514568e-01  -6.8765200e-01  -3.3729666e-01   9.1674588e-01   9.4871083e-02   6.2295528e-01   4.3957604e-01   3.7044403e+00  -4.0121920e-02   2.2272743e+00  -1.0584836e+00   1.6116207e+00  -5.6240580e-01  -1.5871223e+00   5.2579714e-01   2.4069502e-01   7.6710026e-01  -1.3415995e-01  -9.6830402e-01   3.9516921e-01   7.0927508e-01  -2.9079769e+00   7.8812462e-01  -2.6581519e+00  -1.2761162e+00  -6.0271099e+00   1.8480231e+00  -4.0015943e+00   6.7717695e-01   4.1253194e+00   2.8213501e+00   1.8340774e+00   1.7751279e+00  -1.4426239e+00   6.5319846e-01  -2.3841717e+00  -1.3226956e+00   1.2581625e+00  -1.4135356e+00  -4.1999506e-01  -2.7925795e+00  -3.1076725e+00
   6.0335819e-01   2.9405043e+00   3.2800212e+00   2.3764323e+00   1.4326510e+00  -1.1605677e+00  -6.6327143e-01  -1.7458870e+00   2.5475431e+00   7.3571441e-01  -1.3527227e+00   1.2130405e+00  -1.4469435e+00  -4.3683109e-01  -2.2459220e+00  -1.3942131e+00   1.2125399e+00   2.0978621e+00  -2.0845175e-02  -1.9678794e+00  -1.2586897e+00   2.9099170e+00   5.0174423e-01   4.0069806e+00   1.5999964e+00  -3.4656727e+00  -4.8605617e+00   5.1499183e-01  -1.0925381e+00   1.7213552e+00   9.2495085e-01   2.3016728e+00   6.9574327e-02  -1.5381852e+00  -7.4682704e-01   4.2661746e+00   9.0305091e-01   7.8564857e-01  -1.5653447e+00  -2.2157457e+00  -2.6232954e+00   3.7845951e+00   2.5968539e+00  -2.4714000e+00  -1.5292100e+00  -3.5971478e+00   5.3840889e-01   1.1455413e+00  -3.1632907e+00   2.1110738e-01  -1.1209461e+00   8.9555264e-01  -1.4329319e+00  -7.1728955e-01   9.0471834e-01   1.4962939e+00   5.1785292e-01  -1.2360695e+00  -6.0419341e+00   1.5836747e+00  -2.5658259e-01  -1.1300574e+00  -2.9095965e+00  -4.5753677e+00   2.6233407e+00  -2.8507856e+00  -5.4693907e-01   9.9847783e-01  -1.3148017e-01   6.9125507e-01  -6.4204356e-01  -2.2996595e+00   2.6983427e+00   1.0775053e+00   8.1514228e-01  -2.7825727e-01   1.5673507e+00  -8.7041499e-01   8.7826717e-01  -1.9002112e+00   3.7972515e+00  -4.0359119e-01  -2.3599908e+00  -5.9488335e-01  -2.2562150e+00   7.4920508e-01  -7.3050625e-01   2.6779797e+00   4.8421487e-01  -2.9993736e+00  -3.7653332e-01   2.7994411e-01  -6.5763505e-01   1.8253833e-01   2.5227410e+00   1.7391474e+00  -2.2945946e-01   1.8773991e+00  -4.4266961e-01   3.5095630e-01
  -8.0888391e-01  -3.0427306e+00   7.4413009e-01   1.2951345e+00   4.9566690e-01   4.3370396e-01   1.5616590e+00   7.1238836e-01   2.4530678e+00   2.7994049e-01  -7.9543156e-02   2.9010835e+00   2.5202207e+00   2.3722320e+00  -1.6390360e-01   3.3019750e+00   1.7797606e-02  -5.5096346e+00  -1.3342737e+00  -3.4441827e-02   5.3909091e-01   2.8756743e-01   2.3328306e+00  -3.8340901e+00   6.8548434e-01  -9.7749608e-02  -4.8736622e-01   1.5498696e+00  -1.5437344e+00   4.0629591e-01   3.9594021e-01   2.6700707e+00  -1.3507279e+00   4.3168553e-01  -2.5626267e+00  -9.8889078e-02  -1.1104752e+00  -3.2545005e+00  -5.1879389e-01  -2.1056386e+00   1.1189988e-01   5.9607266e-01  -7.3482717e-01   3.0346558e+00  -3.0917356e+00  -1.5586039e+00  -8.6037512e-01   1.6704111e+00  -1.2509406e+00  -3.2230556e+00  -3.2135086e+00   2.4617899e-01  -3.1378506e+00  -3.4004943e+00   3.0543222e+00   1.4989636e+00   1.8015714e+00   3.1092392e+00   6.1625142e-01  -3.4775846e+00  -4.5112653e+00  -1.0067681e+00  -4.3793482e+00   1.9111484e+00  -4.1607995e-01   3.4597575e+00   8.6459104e-01   1.8134011e+00  -3.2356511e+00   1.5441504e+00   5.4718964e-01  -9.8678724e-01   2.2960191e-01  -4.3043123e+00  -4.8444576e-01   4.7043404e-01  -7.6119229e-01  -6.8517410e-01  -3.6740971e-01   2.4747602e+00   2.2316388e+00   1.0925600e+00  -1.4686620e+00  -1.8993409e+00   7.2153870e-01   4.5385111e+00  -2.4637271e+00  -8.9578426e-02  -3.5856969e+00  -4.8669580e-02  -2.6179676e+00  -4.8128672e-01  -3.5017686e+00   9.7466807e-01  -1.4396826e+00   2.3098881e+00   2.0917295e-01  -2.3006419e+00  -3.8468039e+00   2.0706535e-01
   9.1113588e-01  -1.8450814e+00  -5.3687887e-01  -2.8187664e+00   6.9616274e-02   9.2118975e-01  -3.4574055e+00   6.8664026e-01   1.4619962e+00   1.6337816e+00  -2.3014799e+00   2.0601674e-01  -2.6802176e+00   7.3509593e-01  -3.0747136e+00  -3.3068945e-01   2.1997256e-01   4.5238552e+00   3.3488770e+00  -2.1753642e+00   1.8328656e-01  -5.1724416e-01  -1.9846950e+00  -4.0584377e-01   7.7511721e-01  -2.6386800e+00   2.5775952e+00  -1.9675360e+00   2.4784384e+00  -1.6215833e+00   1.5616492e+00   6.3832365e-01   2.5708806e-01  -1.6449884e+00   2.0934929e+00  -2.5929217e+00  -1.0281341e+00  -3.4452828e-01  -1.0358117e+00   1.1146767e+00  -1.7892557e+00   2.0910774e-01  -1.0130007e+00   2.2303644e+00  -2.9650097e-01   3.0900556e+00  -1.0678930e+00  -2.0194880e-02   8.4997076e-01  -1.2134634e+00  -2.7779521e+00  -1.0636987e+00   2.4947490e+00   2.7922460e+00  -2.5311888e+00   6.8401953e-02  -1.6013518e+00   8.6589752e-01  -2.4612086e+00  -6.3961154e-01  -5.0284182e+00   3.4905039e-01  -8.8746488e-01   8.9869181e-01  -6.4260450e-01  -3.2662795e+00   5.3258949e-01  -6.8011834e-01   1.3081757e+00  -2.2050770e+00   2.0980281e+00  -4.3195405e+00   1.3380909e-01  -2.8013219e+00   1.2506381e+00   8.4987789e-01  -1.4919227e+00  -2.3806421e+00  -5.4340934e+00  -1.1208565e+00  -2.3996438e+00   2.9284448e+00   6.1146909e-01  -5.9432820e-01   7.2197504e-01  -3.7029560e+00   1.4980670e+00   1.0678218e+00  -2.8279510e+00   4.6198834e-02   1.8971181e+00   1.8204071e+00  -1.6627052e+00  -1.0242325e+00  -1.2248187e+00  -6.1972437e-01  -2.8959448e+00   1.0193885e+00   9.6386550e-01  -7.3170001e-01
  -8.4558069e-01  -4.3230126e-01   2.4173647e+00  -2.3531727e+00  -5.3057201e-01  -5.8081060e-01  -7.1088187e-01   2.6622856e+00  -5.8374330e-01   6.4529568e-01   2.1470325e-01   6.2191790e-01   1.7902622e-01   2.9709405e+00   1.7695247e-01   3.2502538e+00   1.0202798e+00  -2.0023830e+00   1.0841726e+00  -1.2900728e+00   2.8667076e+00   1.8246879e+00  -2.9622681e+00   2.9792161e-01  -6.2088139e-01   9.3536075e-01  -2.4756295e-01   6.1006279e-02   3.7071287e+00   7.7143045e-02   8.5092012e-01   7.3163351e-01   5.6846463e-01   1.0791298e+00  -6.9671065e-01  -6.7876065e-02  -9.5266311e-01   3.6944821e+00  -3.2447240e+00  -6.8448975e-01  -5.8497804e-01   9.6993328e-01  -2.7738078e+00  -9.5743463e-01   1.1067307e+00   5.2440695e-01  -2.2755616e-01  -2.3232817e-01   2.1327974e+00  -3.6720940e+00  -9.4156245e-01  -1.5534187e-01  -7.9424494e-01   2.1394635e+00   1.7301818e+00  -9.6776487e-01   1.0156701e+00   3.1523315e+00  -8.0717196e-01   3.4607098e-01  -1.2156185e+00  -1.6056656e+00   3.7992076e-01  -1.6312580e+00  -1.3463005e+00   1.0094098e+00  -1.4909947e+00  -2.3036431e+00   9.0080920e-01   1.3255397e+00  -4.1204237e-01   4.4621593e-01  -2.7443337e+00  -1.0064769e+00   2.5101962e+00   5.8476505e-01  -3.8951694e-01  -6.4782650e-01  -6.8547554e-01   1.2190007e+00   1.5893207e+00  -1.3082517e+00  -1.7122858e+00   1.2344610e+00   3.6552581e+00   1.3372629e-01  -9.1091899e-01   1.7538131e+00   2.1535554e+00  -4.8079676e-01   1.3496355e+00   1.3990366e+00   4.2849979e-01  -2.2107907e-01  -1.1668020e+00  -1.8470574e+00  -1.4689686e-01   1.9070916e+00  -1.2753707e+00   5.6452562e+00
[truncated: 63,641,352 more chars]
